# Supplementary material for: Postsynaptic plasticity of Purkinje cells in mice is determined by molecular identity
Source: Commun Biol. 2022 Dec 3;5:1328. doi: 10.1038/s42003-022-04283-y (PMC9719509; doi:10.1038/s42003-022-04283-y)
Supplement: Supplementary file 4 — Supplementary Data 1 [file 42003_2022_4283_MOESM4_ESM.csv]

Distance_(microns)	Gray_Value
0.000	31.0000
0.360	32.7045
0.721	36.0037
1.081	37.8090
1.441	37.9908
1.802	36.8040
2.162	36.2155
2.522	34.9444
2.883	33.2983
3.243	32.8140
3.603	32.3600
3.963	32.7754
4.324	34.7343
4.684	35.6518
5.044	36.9063
5.405	35.4679
5.765	35.9735
6.125	36.4023
6.486	37.7577
6.846	38.9614
7.206	38.4511
7.567	38.2200
7.927	37.4826
8.287	36.2522
8.648	35.3350
9.008	33.3686
9.368	32.2126
9.729	31.5205
10.089	31.1981
10.449	33.6382
10.810	36.6351
11.170	39.0240
11.530	43.1369
11.890	45.5215
12.251	47.1539
12.611	47.5436
12.971	47.0185
13.332	47.0660
13.692	46.6645
14.052	46.9890
14.413	43.9838
14.773	41.2272
15.133	40.2513
15.494	38.2139
15.854	36.9113
16.214	36.4024
16.575	35.9009
16.935	35.1504
17.295	33.6102
17.656	34.0588
18.016	33.9385
18.376	34.0108
18.737	33.5160
19.097	32.8141
19.457	32.6996
19.817	32.9264
20.178	33.4761
20.538	34.1244
20.898	36.9233
21.259	40.5172
21.619	41.9551
21.979	42.7594
22.340	42.3032
22.700	42.0162
23.060	39.6465
23.421	38.5945
23.781	38.8932
24.141	40.1162
24.502	39.0519
24.862	39.1441
25.222	38.9902
25.583	38.2480
25.943	38.3365
26.303	38.1688
26.663	38.8233
27.024	39.5627
27.384	41.1518
27.744	42.9818
28.105	43.6941
28.465	43.2787
28.825	41.9572
29.186	41.1370
29.546	40.5288
29.906	42.4438
30.267	42.7487
30.627	43.3097
30.987	43.7910
31.348	43.9473
31.708	42.9556
32.068	43.3797
32.429	43.3746
32.789	43.2127
33.149	42.5073
33.510	40.6922
33.870	39.6535
34.230	38.5207
34.590	35.7825
34.951	34.6766
35.311	32.8241
35.671	32.9196
36.032	32.4342
36.392	33.1052
36.752	32.3349
37.113	31.3492
37.473	31.5552
37.833	32.0440
38.194	32.3863
38.554	32.7562
38.914	32.5656
39.275	33.5377
39.635	33.0440
39.995	32.7246
40.356	33.1931
40.716	36.1415
41.076	38.2185
41.437	39.5062
41.797	40.7792
42.157	41.9325
42.517	43.3503
42.878	43.7014
43.238	44.5435
43.598	44.2642
43.959	43.7765
44.319	43.1877
44.679	40.6530
45.040	38.1623
45.400	36.4154
45.760	35.6511
46.121	35.4300
46.481	35.6539
46.841	34.1799
47.202	33.9298
47.562	33.7147
47.922	33.2937
48.283	33.7927
48.643	32.0458
49.003	30.6088
49.363	30.1649
49.724	29.8333
50.084	31.1439
50.444	32.1136
50.805	32.1083
51.165	31.8449
51.525	29.6432
51.886	27.3967
52.246	25.4567
52.606	23.5089
52.967	23.4658
53.327	24.8313
53.687	26.3246
54.048	26.2941
54.408	25.8390
54.768	26.7887
55.129	29.3922
55.489	30.0335
55.849	30.2941
56.210	30.7698
56.570	32.1826
56.930	34.4249
57.290	36.8993
57.651	38.0491
58.011	39.0473
58.371	39.3057
58.732	38.4299
59.092	36.9408
59.452	36.6492
59.813	35.9295
60.173	35.3730
60.533	37.4489
60.894	36.8164
61.254	38.5347
61.614	39.1416
61.975	38.6531
62.335	37.8474
62.695	37.1918
63.056	36.6627
63.416	36.0888
63.776	34.1279
64.137	32.2246
64.497	31.5703
64.857	30.7866
65.217	29.6637
65.578	29.2857
65.938	29.9814
66.298	30.6186
66.659	31.0795
67.019	31.7907
67.379	31.0661
67.740	30.6292
68.100	28.8735
68.460	27.3375
68.821	26.2502
69.181	24.1933
69.541	25.7349
69.902	26.9175
70.262	27.3487
70.622	26.7074
70.983	27.5677
71.343	29.7965
71.703	31.1585
72.063	32.7364
72.424	33.6536
72.784	34.7496
73.144	35.1503
73.505	34.5461
73.865	35.1539
74.225	36.6669
74.586	37.9281
74.946	37.9929
75.306	37.4545
75.667	36.4415
76.027	34.7341
76.387	33.1296
76.748	31.3594
77.108	30.4371
77.468	29.9072
77.829	28.4163
78.189	27.7887
78.549	26.5250
78.910	26.3347
79.270	25.6466
79.630	24.9280
79.990	24.4183
80.351	25.0653
80.711	26.0063
81.071	26.0133
81.432	26.6574
81.792	28.6682
82.152	29.6058
82.513	30.8402
82.873	31.6125
83.233	31.8714
83.594	31.7666
83.954	32.1349
84.314	32.4565
84.675	32.5553
85.035	32.7889
85.395	31.9845
85.756	31.8979
86.116	32.0162
86.476	33.3707
86.837	36.4289
87.197	37.6824
87.557	39.7462
87.917	41.2632
88.278	42.7388
88.638	45.4244
88.998	45.2971
89.359	45.2904
89.719	44.3750
90.079	42.9150
90.440	41.6864
90.800	38.5885
91.160	36.0189
91.521	33.9914
91.881	32.9990
92.241	31.7459
92.602	31.6599
92.962	31.7242
93.322	31.5356
93.683	30.8002
94.043	29.7684
94.403	30.1730
94.763	30.8999
95.124	30.8773
95.484	31.2124
95.844	30.3780
96.205	28.9814
96.565	29.6707
96.925	29.3074
97.286	31.0065
97.646	31.7020
98.006	32.7817
98.367	32.4444
98.727	30.9585
99.087	30.1176
99.448	29.9008
99.808	29.0711
100.168	28.3149
100.529	28.7739
100.889	29.6848
101.249	29.9166
101.610	30.1323
101.970	30.3008
102.330	30.9345
102.690	29.3398
103.051	28.0732
103.411	26.8991
103.771	27.0350
104.132	27.0159
104.492	26.4089
104.852	27.8734
105.213	28.6359
105.573	28.2724
105.933	30.7292
106.294	33.1386
106.654	32.5178
107.014	32.7325
107.375	33.9132
107.735	32.9401
108.095	34.2165
108.456	36.6444
108.816	38.0557
109.176	38.6637
109.537	40.3720
109.897	40.3763
110.257	39.1192
110.617	37.7031
110.978	35.4093
111.338	34.8603
111.698	34.3031
112.059	35.0592
112.419	36.5826
112.779	38.8572
113.140	43.5636
113.500	46.9877
113.860	48.1239
114.221	46.5523
114.581	43.0142
114.941	39.8937
115.302	37.8071
115.662	36.5888
116.022	36.8911
116.383	36.8401
116.743	36.6866
117.103	36.3294
117.463	36.2718
117.824	35.5882
118.184	36.1429
118.544	35.4559
118.905	36.2176
119.265	36.2474
119.625	35.3531
119.986	35.1770
120.346	34.5658
120.706	33.8132
121.067	33.3233
121.427	32.8850
121.787	32.4220
122.148	32.0126
122.508	31.4007
122.868	31.6156
123.229	31.5086
123.589	32.9284
123.949	34.1644
124.310	34.0234
124.670	33.4703
125.030	32.9214
125.390	30.8877
125.751	29.9328
126.111	29.2589
126.471	29.2349
126.832	29.0072
127.192	30.0618
127.552	31.7733
127.913	35.0311
128.273	38.4257
128.633	40.2705
128.994	41.0075
129.354	42.2564
129.714	43.3132
130.075	41.5990
130.435	40.4229
130.795	37.6816
131.156	36.7089
131.516	37.2180
131.876	35.8578
132.237	31.9145
132.597	29.9334
132.957	28.6378
133.317	28.9074
133.678	29.5836
134.038	30.2819
134.398	30.5774
134.759	30.6316
135.119	29.0569
135.479	28.4694
135.840	27.5779
136.200	27.7720
136.560	27.9995
136.921	28.0052
137.281	29.8603
137.641	30.6273
138.002	30.9915
138.362	31.1313
138.722	31.2348
139.083	29.9690
139.443	28.3186
139.803	28.3923
140.163	28.8441
140.524	29.3487
140.884	30.3311
141.244	31.6937
141.605	32.7646
141.965	32.8373
142.325	32.8052
142.686	32.5110
143.046	31.6887
143.406	31.0020
143.767	30.3896
144.127	29.0368
144.487	29.6805
144.848	29.4473
145.208	28.4233
145.568	30.6074
145.929	31.5036
146.289	31.7968
146.649	32.7297
147.010	33.2923
147.370	33.7338
147.730	34.0402
148.090	34.5722
148.451	36.6260
148.811	37.5708
149.171	40.7309
149.532	42.6507
149.892	43.4946
150.252	44.1046
150.613	43.9951
150.973	43.8391
151.333	42.4287
151.694	41.0066
152.054	39.2090
152.414	38.4746
152.775	37.4374
153.135	38.6187
153.495	39.2824
153.856	40.4352
154.216	42.2731
154.576	44.1477
154.937	45.7901
155.297	45.6385
155.657	44.9152
156.017	43.5914
156.378	42.7239
156.738	41.6620
157.098	40.9951
157.459	39.9292
157.819	38.3080
158.179	36.5081
158.540	34.2934
158.900	32.6371
159.260	31.8059
159.621	31.1957
159.981	29.5271
160.341	29.6860
160.702	29.8460
161.062	28.4563
161.422	28.9411
161.783	29.2917
162.143	30.7612
162.503	32.4030
162.863	32.6332
163.224	33.4050
163.584	34.7515
163.944	36.6758
164.305	38.7741
164.665	40.2896
165.025	43.4959
165.386	45.9227
165.746	46.7763
166.106	48.8489
166.467	52.0638
166.827	53.3761
167.187	52.0096
167.548	50.2813
167.908	48.3224
168.268	45.7844
168.629	44.6768
168.989	43.7157
169.349	43.0125
169.710	43.8810
170.070	42.4422
170.430	42.7617
170.790	43.0441
171.151	43.9907
171.511	44.8023
171.871	46.3097
172.232	47.1576
172.592	47.3474
172.952	46.4223
173.313	47.5059
173.673	47.6325
174.033	49.5612
174.394	51.7705
174.754	54.2940
175.114	56.7176
175.475	57.7143
175.835	60.0481
176.195	62.0559
176.556	63.3108
176.916	62.2263
177.276	61.4163
177.637	57.9661
177.997	53.1836
178.357	48.7984
178.717	45.4249
179.078	43.5539
179.438	43.9561
179.798	43.0155
180.159	42.5863
180.519	44.0223
180.879	44.3966
181.240	44.8725
181.600	44.6214
181.960	44.9077
182.321	44.7631
182.681	44.4983
183.041	44.3326
183.402	42.9107
183.762	44.5797
184.122	44.7031
184.483	46.2139
184.843	47.3211
185.203	48.6002
185.563	51.0016
185.924	54.2080
186.284	53.8569
186.644	53.7892
187.005	50.9539
187.365	50.4419
187.725	48.4350
188.086	47.5514
188.446	48.1304
188.806	48.4483
189.167	51.4314
189.527	52.9323
189.887	54.4638
190.248	55.6638
190.608	55.4208
190.968	52.6197
191.329	51.0412
191.689	50.9053
192.049	51.4947
192.410	50.7532
192.770	51.0588
193.130	52.8865
193.490	52.4112
193.851	53.4179
194.211	55.9141
194.571	56.9965
194.932	58.4674
195.292	58.3600
195.652	59.1255
196.013	56.8864
196.373	55.5396
196.733	54.0327
197.094	52.3098
197.454	50.5479
197.814	50.5533
198.175	49.2714
198.535	48.1809
198.895	47.5866
199.256	48.8570
199.616	50.2665
199.976	51.9808
200.337	51.9588
200.697	53.2040
201.057	53.4355
201.417	53.6098
201.778	54.8498
202.138	54.6221
202.498	53.8587
202.859	50.3670
203.219	47.7608
203.579	47.6929
203.940	48.3720
204.300	50.6446
204.660	51.1393
205.021	51.8469
205.381	52.5157
205.741	49.0065
206.102	48.0354
206.462	47.7663
206.822	47.3634
207.183	47.3583
207.543	47.5972
207.903	49.1828
208.263	51.4892
208.624	52.5555
208.984	51.2148
209.344	47.0010
209.705	43.7338
210.065	41.7760
210.425	41.7015
210.786	42.3269
211.146	42.6120
211.506	45.1681
211.867	49.0590
212.227	49.5283
212.587	50.1231
212.948	50.0950
213.308	49.7780
213.668	48.1769
214.029	46.3365
214.389	44.2457
214.749	42.4505
215.110	42.8717
215.470	41.9624
215.830	42.1354
216.190	41.9111
216.551	43.8850
216.911	46.1892
217.271	47.5620
217.632	49.2026
217.992	50.9288
218.352	50.9794
218.713	50.7864
219.073	50.0374
219.433	49.9106
219.794	49.3791
220.154	48.6627
220.514	48.0958
220.875	48.9537
221.235	51.2545
221.595	52.8133
221.956	52.4715
222.316	49.9482
222.676	48.0434
223.037	47.0794
223.397	46.3855
223.757	44.5677
224.117	43.0930
224.478	42.1925
224.838	42.2797
225.198	44.2863
225.559	46.1657
225.919	48.3279
226.279	49.2384
226.640	50.5107
227.000	50.5148
227.360	50.6010
227.721	50.5133
228.081	50.3038
228.441	48.8286
228.802	49.2702
229.162	47.9563
229.522	48.1480
229.883	49.0762
230.243	51.5191
230.603	55.7239
230.963	58.3993
231.324	59.5105
231.684	57.9734
232.044	56.3803
232.405	55.1594
232.765	53.6806
233.125	51.6231
233.486	51.1811
233.846	50.0613
234.206	49.2926
234.567	50.2451
234.927	51.6619
235.287	52.9833
235.648	54.1691
236.008	54.4985
236.368	54.5844
236.729	53.6289
237.089	50.9055
237.449	47.1600
237.810	42.8752
238.170	39.2181
238.530	37.3618
238.890	35.4582
239.251	35.5773
239.611	37.2003
239.971	38.3448
240.332	39.7085
240.692	38.9645
241.052	39.8995
241.413	42.2668
241.773	45.1156
242.133	47.4601
242.494	50.4056
242.854	53.0906
243.214	55.6948
243.575	56.5754
243.935	58.3554
244.295	60.1996
244.656	58.7609
245.016	58.2904
245.376	57.4578
245.737	57.0473
246.097	57.9244
246.457	56.3161
246.817	56.2397
247.178	56.3333
247.538	56.9922
247.898	58.1775
248.259	58.6104
248.619	57.8615
248.979	55.7837
249.340	54.2796
249.700	52.7071
250.060	53.9350
250.421	53.7955
250.781	54.4703
251.141	54.3284
251.502	54.3095
251.862	55.1494
252.222	56.4252
252.583	58.4622
252.943	58.1749
253.303	56.7354
253.663	55.9033
254.024	55.6869
254.384	54.8111
254.744	51.7842
255.105	52.6644
255.465	52.5567
255.825	51.0968
256.186	48.9763
256.546	48.7728
256.906	48.4644
257.267	49.1984
257.627	50.3513
257.987	52.7294
258.348	54.9046
258.708	57.1207
259.068	58.1707
259.429	59.6605
259.789	61.9606
260.149	61.1686
260.510	60.8664
260.870	59.2784
261.230	58.4956
261.590	59.0000
261.951	59.4335
262.311	58.7373
262.671	56.1844
263.032	53.2174
263.392	51.6615
263.752	51.1418
264.113	49.9438
264.473	49.2151
264.833	48.9167
265.194	53.0843
265.554	57.2083
265.914	61.2215
266.275	66.3260
266.635	71.6098
266.995	70.8681
267.356	68.3028
267.716	62.5037
268.076	57.7147
268.436	54.3704
268.797	52.0422
269.157	49.5625
269.517	48.3439
269.878	47.8571
270.238	48.4178
270.598	47.6612
270.959	48.6534
271.319	49.7123
271.679	50.9819
272.040	50.6854
272.400	51.5590
272.760	52.9652
273.121	53.2036
273.481	54.1408
273.841	55.3140
274.202	55.4131
274.562	56.1979
274.922	58.0476
275.283	58.8512
275.643	61.6379
276.003	62.6986
276.363	64.1201
276.724	64.7649
277.084	65.8423
277.444	65.2608
277.805	63.8458
278.165	62.8489
278.525	62.3456
278.886	61.7379
279.246	61.2590
279.606	59.3936
279.967	56.2126
280.327	53.0523
280.687	53.6982
281.048	54.9148
281.408	55.9232
281.768	56.5960
282.129	56.4590
282.489	58.0249
282.849	58.6063
283.210	58.6537
283.570	59.3172
283.930	59.8800
284.290	59.1485
284.651	59.4707
285.011	60.4160
285.371	61.7685
285.732	61.9108
286.092	57.7443
286.452	56.6786
286.813	54.0711
287.173	52.0123
287.533	50.8854
287.894	52.0994
288.254	54.4865
288.614	58.1580
288.975	59.5384
289.335	60.3281
289.695	60.0979
290.056	60.1091
290.416	59.2372
290.776	57.9305
291.137	59.5044
291.497	61.9764
291.857	60.6887
292.217	57.7084
292.578	54.0356
292.938	52.0401
293.298	52.1672
293.659	52.3500
294.019	54.5297
294.379	58.1174
294.740	62.4007
295.100	66.1887
295.460	67.6484
295.821	68.2792
296.181	67.1036
296.541	65.4357
296.902	64.9138
297.262	63.4513
297.622	62.1461
297.983	59.2438
298.343	59.5143
298.703	60.6439
299.064	61.5017
299.424	63.2984
299.784	68.7544
300.144	74.5539
300.505	79.8438
300.865	84.3208
301.225	87.0885
301.586	87.9214
301.946	90.7463
302.306	90.2539
302.667	91.6808
303.027	91.3035
303.387	91.0005
303.748	91.0539
304.108	89.0801
304.468	85.2292
304.829	80.9132
305.189	75.2520
305.549	68.5259
305.910	64.4708
306.270	63.7945
306.630	59.4568
306.990	56.9793
307.351	57.5058
307.711	55.7477
308.071	51.4243
308.432	47.6844
308.792	47.5246
309.152	48.3206
309.513	50.1165
309.873	53.0750
310.233	53.3582
310.594	57.3846
310.954	60.0129
311.314	61.2294
311.675	62.5310
312.035	63.2047
312.395	65.6409
312.756	67.4716
313.116	68.7154
313.476	68.9668
313.837	69.2558
314.197	68.0499
314.557	66.7560
314.917	64.8842
315.278	62.1366
315.638	60.6689
315.998	59.4052
316.359	56.9072
316.719	54.8835
317.079	53.2718
317.440	52.5764
317.800	52.2140
318.160	51.8843
318.521	54.3520
318.881	57.2896
319.241	56.8888
319.602	55.2978
319.962	53.0465
320.322	51.2334
320.683	50.1917
321.043	47.6360
321.403	46.7622
321.763	47.2354
322.124	48.8778
322.484	48.3595
322.844	47.0093
323.205	48.2310
323.565	48.4418
323.925	47.3241
324.286	46.5242
324.646	45.6355
325.006	46.9754
325.367	48.5982
325.727	50.7160
326.087	52.7966
326.448	55.8966
326.808	57.8790
327.168	57.5580
327.529	56.9388
327.889	56.0179
328.249	54.8873
328.610	55.1617
328.970	56.9717
329.330	57.3330
329.690	59.4182
330.051	62.0838
330.411	65.5518
330.771	68.2486
331.132	70.1675
331.492	69.0394
331.852	67.7144
332.213	65.2767
332.573	64.1154
332.933	62.4292
333.294	61.8828
333.654	62.9750
334.014	66.2826
334.375	68.6752
334.735	72.6628
335.095	76.0868
335.456	78.6905
335.816	80.0038
336.176	78.0092
336.536	73.3134
336.897	66.9495
337.257	61.0211
337.617	56.0044
337.978	53.5851
338.338	53.2751
338.698	53.7203
339.059	53.7432
339.419	56.4953
339.779	56.1832
340.140	59.0227
340.500	61.0328
340.860	63.1542
341.221	65.4826
341.581	65.8852
341.941	66.0000
342.302	64.9338
342.662	63.1344
343.022	59.8229
343.383	58.4003
343.743	57.7870
344.103	57.4672
344.464	57.1862
344.824	58.4231
345.184	56.5870
345.544	55.0855
345.905	52.7055
346.265	53.0432
346.625	52.3295
346.986	53.6939
347.346	54.4872
347.706	55.3333
348.067	55.1628
348.427	53.9102
348.787	53.2054
349.148	52.4025
349.508	51.9073
349.868	49.2106
350.229	47.1034
350.589	46.1942
350.949	43.7030
351.310	40.8868
351.670	40.5667
352.030	40.1877
352.390	41.0317
352.751	40.6997
353.111	40.5249
353.471	38.9619
353.832	37.8018
354.192	38.6661
354.552	39.2459
354.913	40.1729
355.273	40.5554
355.633	41.4817
355.994	44.6572
356.354	47.2835
356.714	51.4426
357.075	55.5813
357.435	59.1310
357.795	58.9553
358.156	61.4009
358.516	61.5272
358.876	60.0913
359.237	58.5648
359.597	57.6773
359.957	57.6580
360.317	59.4175
360.678	60.1369
361.038	59.6977
361.398	58.4529
361.759	58.7738
362.119	59.3112
362.479	57.5306
362.840	56.0907
363.200	56.0811
363.560	55.8885
363.921	54.0007
364.281	53.4701
364.641	55.1426
365.002	56.8588
365.362	57.0003
365.722	56.5736
366.083	56.7102
366.443	58.3655
366.803	58.1570
367.163	56.6224
367.524	56.4064
367.884	56.6660
368.244	58.2139
368.605	60.4056
368.965	61.8264
369.325	60.0937
369.686	57.2919
370.046	56.0379
370.406	54.1700
370.767	52.8556
371.127	51.5701
371.487	49.8231
371.848	47.7031
372.208	48.7846
372.568	49.1567
372.929	49.4656
373.289	50.0182
373.649	50.8504
374.010	51.3882
374.370	51.7296
374.730	52.0903
375.090	51.9526
375.451	50.6729
375.811	49.2655
376.171	48.6175
376.532	47.7803
376.892	47.4844
377.252	49.3644
377.613	49.4073
377.973	50.5383
378.333	52.2930
378.694	52.8566
379.054	52.9281
379.414	53.0460
379.775	50.9277
380.135	50.2686
380.495	50.6634
380.856	50.8756
381.216	52.6902
381.576	53.8628
381.936	54.1717
382.297	54.1835
382.657	53.5191
383.017	51.0360
383.378	51.9003
383.738	52.9878
384.098	54.8150
384.459	54.0844
384.819	54.9199
385.179	54.2121
385.540	52.9755
385.900	53.1137
386.260	53.1110
386.621	55.0132
386.981	57.4320
387.341	61.4723
387.702	66.5981
388.062	70.2803
388.422	72.8811
388.783	73.1985
389.143	71.0962
389.503	69.3563
389.863	69.9680
390.224	68.6408
390.584	66.6705
390.944	65.5932
391.305	63.9566
391.665	65.3094
392.025	63.8027
392.386	61.5775
392.746	59.5563
393.106	58.5736
393.467	56.7132
393.827	55.7376
394.187	57.0299
394.548	58.0045
394.908	58.2786
395.268	58.8510
395.629	57.6667
395.989	60.5839
396.349	64.0077
396.710	63.9488
397.070	65.2463
397.430	64.6039
397.790	63.9831
398.151	62.0597
398.511	59.5366
398.871	57.7505
399.232	56.3769
399.592	56.5014
399.952	54.5620
400.313	54.9025
400.673	53.3852
401.033	51.2175
401.394	49.4858
401.754	50.3533
402.114	50.1194
402.475	50.0585
402.835	50.2859
403.195	50.5180
403.556	51.6023
403.916	52.6322
404.276	53.2184
404.637	53.8933
404.997	55.1111
405.357	56.1515
405.717	59.5849
406.078	59.5977
406.438	57.0990
406.798	53.9357
407.159	51.8735
407.519	48.9821
407.879	45.7965
408.240	44.6133
408.600	43.1327
408.960	41.6695
409.321	40.0928
409.681	38.8259
410.041	38.0928
410.402	37.0226
410.762	36.4639
411.122	37.0546
411.483	36.4706
411.843	37.3082
412.203	39.0571
412.564	40.5663
412.924	40.2538
413.284	43.1037
413.644	45.4932
414.005	48.4307
414.365	51.0876
414.725	53.6516
415.086	56.5936
415.446	58.4845
415.806	59.6932
416.167	61.5989
416.527	62.5001
416.887	62.5137
417.248	60.7958
417.608	59.9097
417.968	58.6592
418.329	56.4382
418.689	55.9420
419.049	55.5856
419.410	54.8502
419.770	54.6138
420.130	54.8254
420.490	55.2444
420.851	55.1928
421.211	54.5333
421.571	53.9120
421.932	54.4139
422.292	52.2160
422.652	51.2220
423.013	51.5886
423.373	49.6776
423.733	49.3370
424.094	51.5093
424.454	53.5788
424.814	59.4859
425.175	62.9552
425.535	66.2499
425.895	68.2867
426.256	68.8950
426.616	67.2750
426.976	64.3769
427.337	61.2163
427.697	57.5084
428.057	58.5633
428.417	57.5310
428.778	57.1095
429.138	58.6634
429.498	58.8674
429.859	59.3321
430.219	60.7148
430.579	59.2193
430.940	57.7293
431.300	56.2813
431.660	54.1600
432.021	51.9412
432.381	51.1115
432.741	51.7581
433.102	53.5997
433.462	55.5971
433.822	56.8266
434.183	56.5895
434.543	58.4451
434.903	58.3109
435.263	54.9968
435.624	54.0092
435.984	54.0277
436.344	54.4766
436.705	56.4414
437.065	57.4958
437.425	57.3956
437.786	57.1199
438.146	56.2081
438.506	58.0237
438.867	60.7453
439.227	63.2209
439.587	66.8682
439.948	71.7546
440.308	69.1106
440.668	64.9225
441.029	63.9027
441.389	63.5358
441.749	63.0347
442.110	59.9955
442.470	57.4470
442.830	54.6631
443.190	52.6842
443.551	51.7937
443.911	51.0075
444.271	52.0340
444.632	53.6689
444.992	52.4188
445.352	53.9455
445.713	55.5177
446.073	54.7117
446.433	54.9503
446.794	54.9616
447.154	54.2530
447.514	54.0962
447.875	56.6506
448.235	56.1979
448.595	54.7948
448.956	55.4451
449.316	54.8485
449.676	54.9361
450.036	54.9260
450.397	54.5649
450.757	55.8795
451.117	58.5248
451.478	58.2706
451.838	58.7071
452.198	57.2040
452.559	55.9733
452.919	55.6591
453.279	55.5511
453.640	55.2116
454.000	55.8197
454.360	56.3271
454.721	56.1947
455.081	57.1330
455.441	57.2338
455.802	57.2655
456.162	56.3684
456.522	56.5841
456.883	56.1225
457.243	58.4228
457.603	59.1551
457.964	59.3946
458.324	61.8324
458.684	62.5172
459.044	62.1176
459.405	62.6144
459.765	61.5643
460.125	60.5450
460.486	59.2479
460.846	56.4933
461.206	54.8640
461.567	55.0619
461.927	55.7560
462.287	56.6076
462.648	58.4169
463.008	59.3505
463.368	59.8881
463.729	59.5614
464.089	59.8784
464.449	61.2182
464.810	59.4913
465.170	58.3787
465.530	57.0980
465.890	54.5614
466.251	52.8320
466.611	52.5543
466.971	53.6009
467.332	55.3560
467.692	55.5285
468.052	58.0036
468.413	59.0651
468.773	62.1778
469.133	63.3057
469.494	65.0096
469.854	66.4886
470.214	66.9423
470.575	65.6622
470.935	63.9380
471.295	62.1144
471.656	59.9667
472.016	58.1857
472.376	56.6900
472.737	54.7620
473.097	53.9750
473.457	52.6161
473.817	54.5129
474.178	55.5351
474.538	55.3945
474.898	56.3629
475.259	57.6819
475.619	60.5224
475.979	61.6097
476.340	62.3484
476.700	62.4084
477.060	60.4017
477.421	59.3453
477.781	58.5968
478.141	58.4980
478.502	58.5137
478.862	59.5314
479.222	60.1770
479.583	63.6283
479.943	64.7213
480.303	63.2643
480.663	59.7767
481.024	59.6413
481.384	58.2955
481.744	57.7046
482.105	55.9617
482.465	54.5879
482.825	55.0381
483.186	53.5167
483.546	49.9296
483.906	49.6843
484.267	49.1694
484.627	49.8115
484.987	51.4659
485.348	51.9867
485.708	53.2134
486.068	52.4522
486.429	52.5167
486.789	51.2536
487.149	50.3719
487.510	51.9459
487.870	53.1195
488.230	53.2318
488.590	54.7880
488.951	54.9933
489.311	56.8134
489.671	58.4152
490.032	58.5465
490.392	60.6783
490.752	60.9962
491.113	60.6750
491.473	59.5654
491.833	59.6728
492.194	60.2242
492.554	59.8926
492.914	58.5342
493.275	55.6907
493.635	52.2987
493.995	49.5842
494.356	49.7972
494.716	48.4719
495.076	46.6732
495.436	46.2386
495.797	44.9255
496.157	45.6280
496.517	45.7384
496.878	45.9431
497.238	45.5632
497.598	44.5527
497.959	45.4370
498.319	45.3399
498.679	45.8009
499.040	46.4678
499.400	47.1531
499.760	47.3588
500.121	48.7617
500.481	49.7453
500.841	51.9969
501.202	52.8568
501.562	54.8295
501.922	56.3021
502.283	54.6434
502.643	53.6855
503.003	54.7561
503.363	56.8445
503.724	58.6831
504.084	59.4608
504.444	59.9032
504.805	60.8550
505.165	63.3268
505.525	63.5188
505.886	64.1135
506.246	64.4729
506.606	65.3081
506.967	64.0585
507.327	62.1747
507.687	60.9196
508.048	58.4861
508.408	56.0799
508.768	53.6246
509.129	50.8411
509.489	49.5383
509.849	48.7731
510.210	47.8711
510.570	47.7849
510.930	46.8784
511.290	47.0879
511.651	45.4993
512.011	43.2743
512.371	43.3175
512.732	47.2264
513.092	50.8360
513.452	53.3662
513.813	56.9774
514.173	56.1197
514.533	55.2183
514.894	54.2977
515.254	53.5496
515.614	51.8847
515.975	50.1568
516.335	48.3347
516.695	45.3995
517.056	44.7770
517.416	45.1851
517.776	46.4474
518.137	44.9202
518.497	46.0031
518.857	43.5470
519.217	42.5218
519.578	40.9748
519.938	41.1756
520.298	41.7497
520.659	42.6870
521.019	44.0618
521.379	45.5876
521.740	47.3507
522.100	49.1812
522.460	50.7583
522.821	49.1175
523.181	50.1393
523.541	50.1909
523.902	47.6547
524.262	46.8700
524.622	44.7513
524.983	43.8008
525.343	42.9901
525.703	43.5625
526.063	43.3943
526.424	43.8430
526.784	44.6317
527.144	45.3552
527.505	46.3381
527.865	47.6792
528.225	47.9981
528.586	47.4272
528.946	48.0440
529.306	46.8675
529.667	47.0424
530.027	47.5341
530.387	47.2544
530.748	48.9426
531.108	48.0896
531.468	48.0747
531.829	49.4559
532.189	50.1940
532.549	50.4255
532.910	50.0526
533.270	48.0812
533.630	45.2800
533.990	42.3999
534.351	40.9264
534.711	41.0589
535.071	42.2272
535.432	44.9151
535.792	46.8277
536.152	48.4207
536.513	49.8882
536.873	51.7766
537.233	53.1441
537.594	53.6098
537.954	52.1466
538.314	51.0215
538.675	50.4186
539.035	49.5078
539.395	49.0791
539.756	48.1838
540.116	46.4496
540.476	47.5490
540.836	46.4618
541.197	50.4042
541.557	52.5662
541.917	54.8696
542.278	57.7071
542.638	57.3023
542.998	57.4510
543.359	57.0818
543.719	55.6262
544.079	54.9629
544.440	53.5921
544.800	50.9793
545.160	50.9125
545.521	51.4491
545.881	49.0764
546.241	50.1824
546.602	49.3866
546.962	49.0154
547.322	50.2133
547.683	50.5396
548.043	50.9667
548.403	51.3731
548.763	52.7901
549.124	54.1038
549.484	53.6036
549.844	52.8530
550.205	51.1475
550.565	49.4959
550.925	47.0974
551.286	45.6724
551.646	47.4623
552.006	48.2396
552.367	48.5924
552.727	50.2206
553.087	51.1747
553.448	54.6069
553.808	56.7019
554.168	56.3691
554.529	56.0145
554.889	55.3774
555.249	54.2642
555.609	52.5419
555.970	50.2810
556.330	50.1854
556.690	50.1854
557.051	47.4372
557.411	48.5221
557.771	48.7507
558.132	48.5664
558.492	48.6587
558.852	47.9703
559.213	47.4165
559.573	47.1792
559.933	46.5489
560.294	46.8826
560.654	48.7533
561.014	48.6958
561.375	46.4204
561.735	45.3922
562.095	43.6777
562.456	41.5186
562.816	38.5024
563.176	38.5890
563.536	37.4599
563.897	36.2738
564.257	36.5115
564.617	37.0961
564.978	38.2103
565.338	39.6981
565.698	40.9227
566.059	42.2927
566.419	41.9720
566.779	40.5017
567.140	39.8585
567.500	39.4977
567.860	38.8655
568.221	38.2720
568.581	39.2485
568.941	42.4871
569.302	47.4119
569.662	50.2738
570.022	54.5032
570.383	57.9681
570.743	61.1698
571.103	62.9330
571.464	64.0578
571.824	63.6029
572.184	61.4419
572.544	58.6206
572.905	58.2237
573.265	56.9087
573.625	54.4761
573.986	51.0144
574.346	48.2819
574.706	47.5097
575.067	43.5333
575.427	40.8803
575.787	38.6929
576.148	37.2466
576.508	36.3046
576.868	36.3197
577.229	36.3059
577.589	36.4059
577.949	37.4606
578.310	39.6773
578.670	40.9316
579.030	42.3444
579.391	42.6798
579.751	40.7502
580.111	39.8944
580.471	37.1871
580.832	35.0822
581.192	32.6096
581.552	30.9184
581.913	29.2605
582.273	27.9755
582.633	27.2133
582.994	28.4218
583.354	28.8384
583.714	29.1149
584.075	29.3609
584.435	29.9947
584.795	29.3496
585.156	29.2569
585.516	29.2848
585.876	30.1618
586.237	30.7474
586.597	32.6745
586.957	34.3513
587.317	36.7210
587.678	38.2600
588.038	38.1514
588.398	38.8103
588.759	39.1581
589.119	39.2475
589.479	40.2869
589.840	40.2738
590.200	40.5142
590.560	38.6243
590.921	38.9197
591.281	35.7630
591.641	33.5166
592.002	31.9900
592.362	31.7009
592.722	31.9533
593.083	32.0222
593.443	31.2825
593.803	30.9457
594.164	30.6035
594.524	29.8321
594.884	28.8630
595.244	27.7035
595.605	28.0547
595.965	28.5696
596.325	27.8813
596.686	28.3223
597.046	28.9604
597.406	29.6558
597.767	29.1263
598.127	30.0553
598.487	29.6481
598.848	28.8253
599.208	27.7263
599.568	26.2261
599.929	25.1847
600.289	25.4061
600.649	25.7504
601.010	25.5809
601.370	26.6777
601.730	26.7207
602.090	29.1334
602.451	31.4195
602.811	31.2039
603.171	31.0031
603.532	31.1598
603.892	31.3254
604.252	30.5288
604.613	28.9458
604.973	27.2132
605.333	26.7127
605.694	26.2497
606.054	26.1916
606.414	26.4009
606.775	26.9672
607.135	27.2635
607.495	27.8036
607.856	28.2476
608.216	28.6809
608.576	28.0205
608.937	28.2193
609.297	27.1664
609.657	26.2669
610.017	25.5119
610.378	25.2879
610.738	25.2057
611.098	25.2099
611.459	25.2524
611.819	26.0317
612.179	25.9943
612.540	25.5533
612.900	24.4632
613.260	23.0326
613.621	23.0437
613.981	22.0521
614.341	22.0746
614.702	22.2521
615.062	22.3939
615.422	22.4607
615.783	23.1153
616.143	25.2241
616.503	26.9681
616.863	27.8122
617.224	27.9679
617.584	29.0602
617.944	26.7304
618.305	26.1946
618.665	25.0549
619.025	24.9247
619.386	23.0358
619.746	22.1573
620.106	21.5073
620.467	21.3619
620.827	21.2198
621.187	21.3574
621.548	21.5938
621.908	21.4976
622.268	22.0981
622.629	22.5067
622.989	22.4930
623.349	21.6064
623.710	22.7340
624.070	22.8098
624.430	22.4817
624.790	23.1363
625.151	22.6948
625.511	22.4414
625.871	22.5975
626.232	23.0230
626.592	22.9675
626.952	23.5528
627.313	24.1347
627.673	24.2326
628.033	23.7106
628.394	23.4703
628.754	23.8006
629.114	23.3066
629.475	23.2654
629.835	22.8246
630.195	22.5825
630.556	22.3422
630.916	21.8236
631.276	20.8868
631.637	21.0608
631.997	21.5646
632.357	21.9185
632.717	21.9196
633.078	22.3065
633.438	22.7577
633.798	22.9200
634.159	22.6704
634.519	23.0345
634.879	23.4707
635.240	24.0846
635.600	25.1084
635.960	25.1945
636.321	26.2599
636.681	26.2514
637.041	25.1056
637.402	24.8816
637.762	24.7126
638.122	24.5378
638.483	23.8537
638.843	22.9527
639.203	22.4870
639.563	22.0005
639.924	22.2079
640.284	21.3556
640.644	21.4047
641.005	22.4869
641.365	22.5489
641.725	24.6849
642.086	24.2134
642.446	24.1895
642.806	23.5672
643.167	23.2881
643.527	23.9620
643.887	23.9073
644.248	23.9530
644.608	23.6731
644.968	24.3571
645.329	24.6658
645.689	25.4710
646.049	26.1590
646.410	26.0450
646.770	26.5829
647.130	26.0588
647.490	26.4639
647.851	26.2981
648.211	25.8975
648.571	25.9942
648.932	26.2508
649.292	26.4828
649.652	25.9845
650.013	25.7775
650.373	26.0841
650.733	25.6222
651.094	27.4795
651.454	27.0704
651.814	26.6607
652.175	25.2938
652.535	25.0110
652.895	24.9927
653.256	24.5757
653.616	24.3287
653.976	24.1936
654.336	23.8922
654.697	23.5335
655.057	23.3730
655.417	23.2618
655.778	23.1015
656.138	23.9685
656.498	24.3937
656.859	25.2587
657.219	25.1085
657.579	25.1416
657.940	26.2405
658.300	26.6699
658.660	26.2399
659.021	26.3330
659.381	26.0833
659.741	25.4571
660.102	25.4744
660.462	25.9926
660.822	26.3800
661.183	26.8194
661.543	27.1483
661.903	27.8845
662.263	27.2734
662.624	27.7860
662.984	28.0002
663.344	29.5140
663.705	30.1473
664.065	30.0452
664.425	29.0141
664.786	28.6917
665.146	29.3393
665.506	28.7299
665.867	28.4963
666.227	27.8919
666.587	27.2620
666.948	27.2033
667.308	27.3151
667.668	27.0705
668.029	26.3402
668.389	25.9872
668.749	25.7828
669.109	26.8848
669.470	27.0110
669.830	26.9656
670.190	27.2470
670.551	28.1965
670.911	29.6661
671.271	31.3541
671.632	33.6953
671.992	34.5359
672.352	35.4383
672.713	35.8413
673.073	34.5109
673.433	35.3520
673.794	36.1138
674.154	37.9844
674.514	40.5891
674.875	42.7204
675.235	47.3428
675.595	50.4175
675.956	52.2354
676.316	54.5101
676.676	55.9836
677.036	56.6981
677.397	56.7514
677.757	57.1593
678.117	54.8946
678.478	51.7056
678.838	48.5107
679.198	44.4871
679.559	41.6642
679.919	38.8163
680.279	35.3653
680.640	32.2086
681.000	30.6576
681.360	29.3549
681.721	28.0498
682.081	27.0709
682.441	26.9804
682.802	28.1488
683.162	29.2984
683.522	30.3293
683.883	30.8038
684.243	31.2329
684.603	30.9910
684.964	30.7974
685.324	30.6669
685.684	28.6324
686.044	27.4173
686.405	26.8047
686.765	25.3192
687.125	23.4679
687.486	22.7794
687.846	23.0896
688.206	23.0364
688.567	23.2468
688.927	24.9507
689.287	26.5654
689.648	26.2487
690.008	25.8571
690.368	26.5765
690.729	24.5708
691.089	23.2355
691.449	21.5557
691.810	21.8808
692.170	21.6648
692.530	21.3419
692.891	21.8440
693.251	22.5624
693.611	23.6506
693.971	23.9235
694.332	24.5082
694.692	24.6480
695.052	23.4731
695.413	23.0612
695.773	22.5659
696.133	23.1027
696.494	24.3411
696.854	24.2150
697.214	24.9775
697.575	26.0497
697.935	26.8187
698.295	27.0296
698.656	27.7183
699.016	27.5413
699.376	27.7051
699.737	27.9778
700.097	27.8112
700.457	29.2973
700.817	30.9143
701.178	32.5560
701.538	32.8362
701.898	34.6577
702.259	34.3103
702.619	36.3030
702.979	34.6357
703.340	34.8177
703.700	34.7703
704.060	34.0793
704.421	33.0167
704.781	31.2364
705.141	30.5216
705.502	29.6785
705.862	27.9352
706.222	26.0485
706.583	25.8440
706.943	24.7260
707.303	24.7034
707.664	24.9280
708.024	25.3145
708.384	26.0029
708.744	26.6819
709.105	25.5150
709.465	25.5295
709.825	25.5566
710.186	26.1011
710.546	26.7231
710.906	27.1616
711.267	27.3961
711.627	27.5215
711.987	29.1894
712.348	29.0798
712.708	28.4557
713.068	27.1877
713.429	26.4079
713.789	24.9365
714.149	24.1771
714.510	23.8851
714.870	23.6318
715.230	23.3333
715.590	23.8835
715.951	24.4914
716.311	25.1046
716.671	25.0857
717.032	25.4249
717.392	27.0990
717.752	27.7395
718.113	27.5936
718.473	28.6883
718.833	29.3118
719.194	28.3713
719.554	27.4392
719.914	26.4870
[truncated: 6,341 more rows]
