# Supplementary material for: Postsynaptic plasticity of Purkinje cells in mice is determined by molecular identity
Source: Commun Biol. 2022 Dec 3;5:1328. doi: 10.1038/s42003-022-04283-y (PMC9719509; doi:10.1038/s42003-022-04283-y)
Supplement: Supplementary file 5 — Supplementary Data 2 [file 42003_2022_4283_MOESM5_ESM.csv]

Distance_(microns)	Gray_Value
0.000	49.3333
0.360	49.6296
0.721	50.5917
1.081	51.5543
1.441	50.8209
1.802	47.9602
2.162	51.6407
2.522	50.4900
2.883	51.7673
3.243	50.8590
3.603	51.3220
3.963	51.2691
4.324	51.0466
4.684	48.4712
5.044	50.9344
5.405	51.5486
5.765	53.4482
6.125	53.2684
6.486	53.7350
6.846	54.6807
7.206	52.9416
7.567	51.8268
7.927	53.9820
8.287	55.9609
8.648	54.5846
9.008	53.0713
9.368	50.6606
9.729	53.0814
10.089	54.1660
10.449	51.6406
10.810	51.7717
11.170	51.8510
11.530	51.6543
11.890	50.3959
12.251	50.7060
12.611	50.3381
12.971	50.8920
13.332	52.4215
13.692	51.7364
14.052	50.9018
14.413	50.7453
14.773	48.2150
15.133	50.3760
15.494	53.3833
15.854	49.8857
16.214	51.6462
16.575	50.7793
16.935	51.1206
17.295	50.9325
17.656	50.8532
18.016	52.8768
18.376	53.6511
18.737	51.0342
19.097	52.1421
19.457	52.6994
19.817	56.1929
20.178	57.3216
20.538	54.9750
20.898	55.2001
21.259	56.1999
21.619	53.2816
21.979	52.4556
22.340	51.6087
22.700	50.5544
23.060	52.9895
23.421	54.9025
23.781	54.1258
24.141	54.5672
24.502	54.6570
24.862	52.5630
25.222	53.1864
25.583	53.0454
25.943	50.2297
26.303	51.7597
26.663	52.2561
27.024	52.6424
27.384	51.4590
27.744	51.6489
28.105	50.9819
28.465	50.1114
28.825	48.3941
29.186	49.5849
29.546	50.1135
29.906	48.8873
30.267	47.8033
30.627	47.4084
30.987	47.7779
31.348	49.6699
31.708	49.5532
32.068	49.8804
32.429	50.5656
32.789	50.2914
33.149	51.7252
33.510	48.8899
33.870	49.1141
34.230	50.8358
34.590	50.7903
34.951	52.4609
35.311	50.9168
35.671	49.9264
36.032	50.5360
36.392	51.7740
36.752	50.9547
37.113	52.7426
37.473	52.0091
37.833	51.8401
38.194	49.9242
38.554	50.8762
38.914	51.6813
39.275	52.3735
39.635	52.7671
39.995	52.9534
40.356	52.8089
40.716	53.4667
41.076	51.7440
41.437	54.6195
41.797	54.3523
42.157	52.4449
42.517	51.6101
42.878	53.5183
43.238	52.3674
43.598	52.6825
43.959	54.0347
44.319	54.8365
44.679	53.4890
45.040	52.3722
45.400	53.6788
45.760	52.0749
46.121	52.7450
46.481	53.3727
46.841	55.3166
47.202	54.4010
47.562	54.1628
47.922	55.8529
48.283	54.0226
48.643	53.4885
49.003	54.5437
49.363	54.2831
49.724	53.0875
50.084	51.9689
50.444	54.9124
50.805	53.0751
51.165	53.6797
51.525	51.9465
51.886	50.8800
52.246	50.3319
52.606	50.5479
52.967	50.4413
53.327	49.6921
53.687	52.8658
54.048	52.5855
54.408	48.9756
54.768	50.0071
55.129	51.5682
55.489	50.0726
55.849	52.5789
56.210	50.8950
56.570	50.3378
56.930	53.9265
57.290	52.3627
57.651	53.4480
58.011	53.9235
58.371	53.1862
58.732	52.9891
59.092	50.6319
59.452	52.9783
59.813	52.6539
60.173	51.1738
60.533	51.4321
60.894	50.9831
61.254	50.8812
61.614	51.8668
61.975	51.1560
62.335	52.2572
62.695	51.1938
63.056	50.4341
63.416	50.6066
63.776	49.8740
64.137	49.8189
64.497	52.2106
64.857	51.2853
65.217	51.5694
65.578	50.4962
65.938	50.8081
66.298	52.1444
66.659	52.9667
67.019	52.5292
67.379	50.0320
67.740	51.1941
68.100	51.9799
68.460	50.7450
68.821	48.1377
69.181	49.5103
69.541	49.4598
69.902	49.0995
70.262	50.6640
70.622	51.7288
70.983	51.4798
71.343	55.5662
71.703	55.1675
72.063	54.5574
72.424	54.0851
72.784	52.5672
73.144	54.0844
73.505	53.3944
73.865	53.2362
74.225	54.4852
74.586	54.7796
74.946	54.6810
75.306	57.3502
75.667	57.3674
76.027	55.0376
76.387	53.9539
76.748	55.3426
77.108	55.8608
77.468	54.4897
77.829	54.5933
78.189	50.9793
78.549	50.9628
78.910	49.7765
79.270	50.2089
79.630	53.1788
79.990	52.2563
80.351	51.1620
80.711	51.4579
81.071	52.1946
81.432	51.0661
81.792	53.3782
82.152	52.0952
82.513	50.6183
82.873	51.8535
83.233	50.8494
83.594	52.9073
83.954	51.5306
84.314	52.6672
84.675	52.4428
85.035	51.4324
85.395	50.2285
85.756	51.4005
86.116	52.7603
86.476	51.7969
86.837	50.8787
87.197	51.3553
87.557	52.3746
87.917	52.6672
88.278	54.1884
88.638	53.0816
88.998	52.3504
89.359	51.7361
89.719	52.9047
90.079	51.5443
90.440	51.4018
90.800	49.9349
91.160	50.8431
91.521	52.7885
91.881	50.3999
92.241	51.3216
92.602	51.1718
92.962	51.2225
93.322	51.7495
93.683	53.7118
94.043	52.1512
94.403	53.6160
94.763	53.5574
95.124	51.5950
95.484	50.7185
95.844	52.8935
96.205	54.3352
96.565	54.6920
96.925	56.1844
97.286	52.4514
97.646	53.7265
98.006	54.1579
98.367	54.5954
98.727	56.6186
99.087	55.0321
99.448	53.9052
99.808	52.8891
100.168	52.6651
100.529	55.3532
100.889	53.8035
101.249	53.8704
101.610	53.7255
101.970	54.7364
102.330	55.6513
102.690	51.9195
103.051	50.7654
103.411	50.7717
103.771	50.8950
104.132	50.9225
104.492	50.8851
104.852	50.5986
105.213	49.5413
105.573	51.8809
105.933	51.3414
106.294	51.2409
106.654	52.8128
107.014	51.7521
107.375	52.1775
107.735	53.8947
108.095	52.9018
108.456	53.2525
108.816	52.4823
109.176	53.2434
109.537	51.9200
109.897	54.6922
110.257	56.2150
110.617	54.1214
110.978	55.4456
111.338	53.6553
111.698	53.4211
112.059	54.5181
112.419	55.8313
112.779	56.0735
113.140	57.8803
113.500	58.6332
113.860	58.6616
114.221	58.6464
114.581	57.5336
114.941	56.7912
115.302	57.0163
115.662	56.6682
116.022	55.6814
116.383	54.6540
116.743	55.0789
117.103	55.1808
117.463	55.2535
117.824	56.4275
118.184	55.6468
118.544	56.3128
118.905	56.7471
119.265	57.3501
119.625	58.4149
119.986	57.5809
120.346	56.4045
120.706	57.7623
121.067	56.2782
121.427	58.3957
121.787	58.4542
122.148	58.7826
122.508	56.8095
122.868	57.5601
123.229	56.7186
123.589	58.9889
123.949	59.4240
124.310	58.9328
124.670	59.0222
125.030	55.2634
125.390	54.7170
125.751	56.2043
126.111	56.8122
126.471	54.4781
126.832	53.7137
127.192	51.6179
127.552	51.9223
127.913	54.2381
128.273	53.0033
128.633	53.3188
128.994	52.6640
129.354	51.7619
129.714	52.8567
130.075	52.2202
130.435	50.3558
130.795	51.2289
131.156	50.7058
131.516	49.0000
131.876	48.6095
132.237	46.7649
132.597	47.3515
132.957	45.3545
133.317	44.9996
133.678	45.5651
134.038	45.0005
134.398	45.1714
134.759	45.6942
135.119	44.4016
135.479	46.0508
135.840	44.2999
136.200	43.5112
136.560	43.9095
136.921	43.0838
137.281	45.1061
137.641	46.1457
138.002	45.9199
138.362	44.9834
138.722	49.6358
139.083	49.5224
139.443	47.5488
139.803	48.7465
140.163	50.6288
140.524	49.3647
140.884	51.5734
141.244	51.4285
141.605	54.7621
141.965	52.9919
142.325	52.4790
142.686	51.7821
143.046	51.6915
143.406	51.9489
143.767	50.5447
144.127	51.4617
144.487	50.2767
144.848	52.0764
145.208	51.5962
145.568	51.2066
145.929	49.6594
146.289	48.7204
146.649	48.8144
147.010	48.9253
147.370	49.7385
147.730	48.5845
148.090	48.8315
148.451	49.8300
148.811	51.4683
149.171	49.5635
149.532	51.9236
149.892	52.7117
150.252	50.6646
150.613	50.0595
150.973	51.7085
151.333	51.7638
151.694	52.5016
152.054	51.3756
152.414	48.3125
152.775	50.2963
153.135	50.2509
153.495	48.7293
153.856	46.6791
154.216	47.5922
154.576	48.2868
154.937	46.1149
155.297	46.1527
155.657	48.2826
156.017	46.9876
156.378	46.8370
156.738	47.0093
157.098	47.2061
157.459	44.9818
157.819	44.7224
158.179	44.6488
158.540	44.2166
158.900	43.4828
159.260	44.2587
159.621	42.3922
159.981	43.9722
160.341	42.9697
160.702	43.2446
161.062	44.5924
161.422	43.6905
161.783	43.2533
162.143	43.8021
162.503	43.9922
162.863	44.2807
163.224	45.3222
163.584	45.7975
163.944	45.1668
164.305	45.4377
164.665	44.1483
165.025	46.5947
165.386	46.0101
165.746	47.5867
166.106	49.0636
166.467	47.7834
166.827	46.8899
167.187	45.6662
167.548	46.8320
167.908	45.0037
168.268	44.3763
168.629	45.4950
168.989	45.0710
169.349	45.3552
169.710	46.8625
170.070	46.0734
170.430	44.5927
170.790	43.2670
171.151	42.6554
171.511	41.2064
171.871	43.0958
172.232	43.6111
172.592	43.9225
172.952	44.6437
173.313	44.5119
173.673	45.2429
174.033	45.3950
174.394	44.2029
174.754	42.5303
175.114	43.8390
175.475	44.4129
175.835	44.6937
176.195	44.5881
176.556	45.2651
176.916	45.4596
177.276	47.0351
177.637	46.3255
177.997	47.1133
178.357	46.4779
178.717	43.2044
179.078	45.2374
179.438	46.0839
179.798	44.0674
180.159	45.0815
180.519	44.3112
180.879	45.5758
181.240	46.4234
181.600	46.7768
181.960	49.6649
182.321	46.2397
182.681	45.1023
183.041	44.8221
183.402	45.2208
183.762	46.2760
184.122	46.6421
184.483	44.3543
184.843	43.9541
185.203	43.8867
185.563	45.4722
185.924	47.3017
186.284	45.6481
186.644	45.1234
187.005	45.5380
187.365	46.0442
187.725	46.0770
188.086	47.4469
188.446	49.3578
188.806	50.9573
189.167	49.1996
189.527	48.2854
189.887	47.4214
190.248	49.4984
190.608	48.7114
190.968	47.4654
191.329	48.4062
191.689	47.6957
192.049	48.6590
192.410	47.1311
192.770	46.8251
193.130	47.6276
193.490	47.0702
193.851	48.3007
194.211	51.4839
194.571	48.0942
194.932	47.3715
195.292	47.3569
195.652	44.5308
196.013	48.7492
196.373	47.6298
196.733	45.4596
197.094	45.4303
197.454	44.2454
197.814	40.9724
198.175	42.5836
198.535	43.4543
198.895	44.0177
199.256	41.1207
199.616	40.4493
199.976	41.9500
200.337	42.7428
200.697	43.2088
201.057	43.0962
201.417	43.3650
201.778	43.4458
202.138	43.1933
202.498	44.9073
202.859	44.8823
203.219	43.0381
203.579	42.2321
203.940	43.1929
204.300	45.1763
204.660	45.0751
205.021	44.6779
205.381	43.6627
205.741	43.5434
206.102	42.7850
206.462	41.7582
206.822	42.9725
207.183	45.1699
207.543	43.8999
207.903	41.9600
208.263	43.3417
208.624	43.1481
208.984	42.0904
209.344	41.9550
209.705	44.2810
210.065	40.8027
210.425	41.7740
210.786	42.2362
211.146	41.2233
211.506	40.9890
211.867	40.0690
212.227	41.9602
212.587	42.0864
212.948	40.9036
213.308	41.1065
213.668	41.6482
214.029	41.2009
214.389	41.0419
214.749	42.3607
215.110	43.0207
215.470	42.6939
215.830	41.8259
216.190	41.9308
216.551	43.4959
216.911	41.9674
217.271	41.2965
217.632	41.1917
217.992	41.0755
218.352	40.0965
218.713	40.6957
219.073	41.3506
219.433	41.3545
219.794	40.4192
220.154	39.3573
220.514	40.2443
220.875	41.3872
221.235	41.1710
221.595	42.5538
221.956	41.2029
222.316	40.9069
222.676	40.6720
223.037	42.0172
223.397	44.3198
223.757	43.6407
224.117	42.8624
224.478	43.8477
224.838	44.4814
225.198	43.8729
225.559	45.3712
225.919	43.2215
226.279	44.1922
226.640	42.8709
227.000	43.8832
227.360	45.3559
227.721	43.5541
228.081	42.0900
228.441	43.5943
228.802	42.0834
229.162	43.3234
229.522	42.0721
229.883	39.8244
230.243	39.6440
230.603	40.7866
230.963	39.2800
231.324	37.9851
231.684	39.0086
232.044	38.0644
232.405	39.6923
232.765	39.1032
233.125	40.5200
233.486	39.9887
233.846	40.6263
234.206	39.9691
234.567	42.1952
234.927	41.2445
235.287	41.4632
235.648	41.8719
236.008	45.0219
236.368	45.6275
236.729	44.2949
237.089	45.8299
237.449	43.8378
237.810	40.7591
238.170	42.0327
238.530	41.5572
238.890	42.4996
239.251	42.9914
239.611	39.5970
239.971	41.4101
240.332	42.3761
240.692	43.0087
241.052	42.4665
241.413	43.0813
241.773	41.3080
242.133	40.1724
242.494	42.2042
242.854	38.8077
243.214	39.1140
243.575	38.7815
243.935	39.1852
244.295	36.5875
244.656	38.3822
245.016	38.2693
245.376	37.0925
245.737	37.9218
246.097	38.7597
246.457	38.4254
246.817	38.9622
247.178	38.2710
247.538	37.4535
247.898	37.1549
248.259	36.0368
248.619	37.0061
248.979	38.1415
249.340	37.9439
249.700	35.4130
250.060	36.2788
250.421	37.3108
250.781	38.2787
251.141	38.7654
251.502	38.4284
251.862	37.4201
252.222	36.7770
252.583	37.6899
252.943	37.6246
253.303	36.6325
253.663	37.6252
254.024	38.3725
254.384	38.0938
254.744	38.2148
255.105	36.5833
255.465	37.2585
255.825	39.3863
256.186	41.1870
256.546	40.6938
256.906	39.6274
257.267	38.1919
257.627	38.0603
257.987	39.7063
258.348	38.7995
258.708	37.9125
259.068	38.4959
259.429	38.4573
259.789	37.3942
260.149	38.7523
260.510	38.1941
260.870	38.3566
261.230	37.9372
261.590	37.2005
261.951	35.5254
262.311	37.5755
262.671	38.7638
263.032	35.6983
263.392	35.7086
263.752	35.2438
264.113	36.5491
264.473	36.3985
264.833	38.0897
265.194	37.7024
265.554	37.7717
265.914	38.0511
266.275	36.6351
266.635	36.8423
266.995	36.0956
267.356	34.4477
267.716	37.4891
268.076	39.4319
268.436	36.3838
268.797	36.4239
269.157	35.9598
269.517	35.8617
269.878	35.9418
270.238	34.0995
270.598	36.8202
270.959	36.3517
271.319	35.4051
271.679	35.8055
272.040	33.8106
272.400	34.6189
272.760	35.3804
273.121	37.0464
273.481	37.8557
273.841	34.8931
274.202	35.1663
274.562	35.5254
274.922	34.8548
275.283	35.1028
275.643	34.7920
276.003	35.3851
276.363	33.5997
276.724	32.5112
277.084	34.1246
277.444	34.8344
277.805	32.9966
278.165	33.8025
278.525	33.9677
278.886	33.6377
279.246	33.4608
279.606	33.4865
279.967	32.8280
280.327	33.5028
280.687	34.1403
281.048	34.2820
281.408	33.7483
281.768	34.2018
282.129	33.7317
282.489	35.6574
282.849	37.3123
283.210	36.5874
283.570	36.0615
283.930	35.5483
284.290	33.1887
284.651	33.8496
285.011	35.4411
285.371	37.6182
285.732	36.5802
286.092	36.2193
286.452	36.6389
286.813	36.0781
287.173	36.5552
287.533	35.1367
287.894	36.4802
288.254	35.9814
288.614	34.7321
288.975	35.6701
289.335	36.2813
289.695	35.0975
290.056	34.8052
290.416	34.3939
290.776	32.6628
291.137	31.4533
291.497	31.1609
291.857	32.5406
292.217	32.3469
292.578	32.3800
292.938	32.6776
293.298	33.3846
293.659	34.9624
294.019	33.7764
294.379	34.7977
294.740	34.6074
295.100	35.6929
295.460	35.0823
295.821	35.8993
296.181	34.3009
296.541	33.9933
296.902	33.5695
297.262	32.7376
297.622	31.7009
297.983	32.4794
298.343	33.5098
298.703	33.1216
299.064	32.3666
299.424	32.1239
299.784	32.3829
300.144	32.3901
300.505	32.5814
300.865	34.1626
301.225	34.1424
301.586	33.7842
301.946	32.9621
302.306	33.4820
302.667	34.6237
303.027	35.1034
303.387	34.2825
303.748	34.1642
304.108	33.1600
304.468	33.6532
304.829	35.5573
305.189	36.5878
305.549	35.3324
305.910	35.2512
306.270	34.5779
306.630	34.7255
306.990	38.0690
307.351	35.8816
307.711	35.4381
308.071	35.7278
308.432	37.2253
308.792	35.6490
309.152	35.6868
309.513	34.2210
309.873	36.4832
310.233	35.7003
310.594	33.5550
310.954	34.4900
311.314	35.7475
311.675	34.9211
312.035	35.1824
312.395	34.1743
312.756	34.6223
313.116	34.5991
313.476	32.0551
313.837	34.2899
314.197	34.4481
314.557	33.6168
314.917	35.5799
315.278	33.3299
315.638	34.8754
315.998	33.9680
316.359	32.5888
316.719	33.7092
317.079	36.5604
317.440	34.1301
317.800	32.9127
318.160	34.3846
318.521	35.8771
318.881	35.9622
319.241	36.9637
319.602	36.0282
319.962	35.0510
320.322	35.9429
320.683	38.2699
321.043	39.3438
321.403	38.6999
321.763	38.1300
322.124	39.1690
322.484	40.0086
322.844	39.4655
323.205	39.6883
323.565	39.8325
323.925	38.6967
324.286	36.9062
324.646	36.5039
325.006	37.2742
325.367	37.7736
325.727	33.7482
326.087	35.4125
326.448	34.9775
326.808	35.2167
327.168	35.0980
327.529	36.2044
327.889	35.0566
328.249	34.9318
328.610	35.6824
328.970	35.8964
329.330	36.2661
329.690	36.3612
330.051	36.0062
330.411	36.8035
330.771	38.1410
331.132	37.3690
331.492	37.0281
331.852	37.0277
332.213	35.3770
332.573	36.6394
332.933	36.4841
333.294	36.3251
333.654	34.8042
334.014	34.8768
334.375	35.9619
334.735	34.6143
335.095	33.4632
335.456	34.2192
335.816	35.1670
336.176	34.1098
336.536	33.8504
336.897	34.1818
337.257	34.1334
337.617	33.3716
337.978	35.0801
338.338	35.5391
338.698	35.1374
339.059	34.9348
339.419	34.9275
339.779	32.7866
340.140	32.8360
340.500	34.4874
340.860	34.5888
341.221	34.2692
341.581	33.9630
341.941	33.3565
342.302	33.9714
342.662	33.5362
343.022	34.1952
343.383	33.7907
343.743	35.5595
344.103	35.2347
344.464	36.0415
344.824	37.6206
345.184	37.6271
345.544	39.1964
345.905	39.5856
346.265	40.0521
346.625	39.8319
346.986	38.6243
347.346	39.3857
347.706	39.0592
348.067	39.3018
348.427	37.1751
348.787	37.4305
349.148	38.1788
349.508	39.6513
349.868	37.6524
350.229	38.4998
350.589	37.2574
350.949	37.6837
351.310	38.9552
351.670	36.5965
352.030	38.4423
352.390	38.6785
352.751	40.6849
353.111	39.3630
353.471	40.5580
353.832	40.0835
354.192	38.7946
354.552	39.5110
354.913	40.5609
355.273	39.1772
355.633	39.3109
355.994	38.8295
356.354	37.2401
356.714	38.0031
357.075	37.9154
357.435	35.5987
357.795	38.0923
358.156	38.9365
358.516	37.0898
358.876	36.5144
359.237	37.4277
359.597	38.0282
359.957	37.8182
360.317	37.5740
360.678	38.1610
361.038	37.9356
361.398	38.0851
361.759	39.7532
362.119	37.4123
362.479	40.7593
362.840	38.8809
363.200	39.0696
363.560	38.9844
363.921	38.5899
364.281	37.7400
364.641	38.7641
365.002	38.9358
365.362	38.3160
365.722	37.0561
366.083	37.6580
366.443	37.5140
366.803	36.9355
367.163	34.7890
367.524	36.9065
367.884	38.4052
368.244	36.5644
368.605	35.5787
368.965	35.7140
369.325	35.5871
369.686	36.5756
370.046	38.9302
370.406	38.9399
370.767	37.8670
371.127	38.8598
371.487	39.2816
371.848	37.4500
372.208	37.8187
372.568	39.2014
372.929	40.5959
373.289	40.1489
373.649	42.1429
374.010	41.3737
374.370	42.2210
374.730	42.4001
375.090	42.5449
375.451	42.5227
375.811	41.3123
376.171	41.6736
376.532	43.3056
376.892	44.2348
377.252	43.7518
377.613	43.6157
377.973	41.0780
378.333	42.2658
378.694	42.1508
379.054	40.3674
379.414	41.0383
379.775	40.3165
380.135	42.1908
380.495	41.6008
380.856	39.2947
381.216	39.8979
381.576	40.6992
381.936	40.4956
382.297	40.1923
382.657	42.9963
383.017	42.1342
383.378	42.0611
383.738	39.8318
384.098	38.7864
384.459	41.1725
384.819	39.6319
385.179	40.4979
385.540	38.5549
385.900	38.6705
386.260	39.8493
386.621	37.9512
386.981	36.7632
387.341	37.1888
387.702	35.7163
388.062	35.6992
388.422	35.1647
388.783	35.8025
389.143	37.0219
389.503	36.3807
389.863	38.6732
390.224	37.7950
390.584	40.2008
390.944	41.1571
391.305	43.2547
391.665	41.8395
392.025	41.2031
392.386	41.0621
392.746	40.2287
393.106	39.9546
393.467	39.7690
393.827	39.4888
394.187	38.5693
394.548	37.3451
394.908	36.7296
395.268	38.6844
395.629	35.7366
395.989	36.7031
396.349	36.6160
396.710	35.8476
397.070	36.1683
397.430	38.1024
397.790	37.7052
398.151	36.5681
398.511	37.5460
398.871	38.8897
399.232	40.2936
399.592	39.5636
399.952	39.0265
400.313	39.9090
400.673	41.5871
401.033	41.7924
401.394	41.9860
401.754	44.6148
402.114	42.8405
402.475	43.2716
402.835	41.3603
403.195	41.7156
403.556	40.5807
403.916	40.1662
404.276	40.8886
404.637	40.0002
404.997	38.5165
405.357	38.6096
405.717	36.5182
406.078	38.5581
406.438	38.6197
406.798	38.0160
407.159	36.3286
407.519	38.2373
407.879	36.2941
408.240	36.8021
408.600	36.3468
408.960	36.4904
409.321	35.8585
409.681	34.4368
410.041	33.7302
410.402	33.6278
410.762	34.0329
411.122	34.8185
411.483	34.8161
411.843	34.3136
412.203	34.6065
412.564	34.7893
412.924	37.3709
413.284	34.6668
413.644	38.4144
414.005	37.0030
414.365	35.3671
414.725	35.5993
415.086	36.3240
415.446	36.4373
415.806	38.0198
416.167	36.8622
416.527	36.3572
416.887	36.9213
417.248	35.2653
417.608	35.5160
417.968	37.8769
418.329	35.2398
418.689	35.1985
419.049	36.6894
419.410	37.5125
419.770	38.8637
420.130	39.0083
420.490	39.0461
420.851	38.8636
421.211	38.7799
421.571	37.4132
421.932	38.7204
422.292	38.7215
422.652	38.4226
423.013	36.4781
423.373	38.7635
423.733	38.0521
424.094	39.0621
424.454	39.6618
424.814	37.5867
425.175	37.4628
425.535	38.8510
425.895	38.5868
426.256	37.9025
426.616	38.1513
426.976	38.4524
427.337	38.3953
427.697	38.8131
428.057	37.7234
428.417	37.8700
428.778	40.1844
429.138	38.8062
429.498	38.9433
429.859	39.9423
430.219	40.8666
430.579	41.2845
430.940	38.9051
431.300	40.3840
431.660	40.1544
432.021	39.9519
432.381	41.2512
432.741	41.5332
433.102	41.3771
433.462	40.7774
433.822	39.9795
434.183	41.8301
434.543	39.4957
434.903	39.6421
435.263	40.1810
435.624	39.2315
435.984	39.2800
436.344	38.1509
436.705	38.4828
437.065	37.5014
437.425	39.1913
437.786	39.7696
438.146	37.7558
438.506	37.1859
438.867	37.6471
439.227	38.8302
439.587	37.8343
439.948	37.2130
440.308	37.3874
440.668	36.8250
441.029	34.0891
441.389	35.8876
441.749	36.8270
442.110	36.6926
442.470	36.8020
442.830	38.1624
443.190	38.4803
443.551	37.2943
443.911	35.0135
444.271	36.0781
444.632	36.8158
444.992	37.1580
445.352	37.8478
445.713	36.7490
446.073	37.8869
446.433	34.9597
446.794	36.5380
447.154	35.7439
447.514	35.7917
447.875	36.6479
448.235	36.7540
448.595	36.2337
448.956	37.7852
449.316	38.1797
449.676	36.5153
450.036	36.4589
450.397	37.0232
450.757	36.5748
451.117	37.9080
451.478	36.5033
451.838	38.0227
452.198	37.9259
452.559	38.0743
452.919	37.1557
453.279	38.4175
453.640	38.7664
454.000	39.3136
454.360	39.1556
454.721	38.5058
455.081	39.2862
455.441	38.6974
455.802	39.5330
456.162	39.0764
456.522	39.6437
456.883	38.7933
457.243	37.2050
457.603	37.0066
457.964	37.2551
458.324	37.1524
458.684	37.7655
459.044	36.2247
459.405	37.2624
459.765	37.3532
460.125	36.3871
460.486	35.8349
460.846	36.9758
461.206	37.3799
461.567	37.4582
461.927	37.1478
462.287	37.9236
462.648	40.0461
463.008	37.8824
463.368	36.7445
463.729	37.3595
464.089	37.8755
464.449	38.5323
464.810	38.0367
465.170	38.1143
465.530	38.1714
465.890	36.4032
466.251	38.5332
466.611	39.4729
466.971	39.7565
467.332	40.6768
467.692	38.2113
468.052	37.7297
468.413	37.8253
468.773	38.3855
469.133	40.3473
469.494	38.5589
469.854	37.7687
470.214	39.5633
470.575	39.3659
470.935	38.4808
471.295	39.2317
471.656	38.9505
472.016	38.6315
472.376	40.0035
472.737	39.0486
473.097	35.4738
473.457	39.6263
473.817	38.1720
474.178	37.6646
474.538	36.1168
474.898	36.6211
475.259	36.9356
475.619	35.1099
475.979	34.0356
476.340	34.9756
476.700	35.0461
477.060	35.0920
477.421	36.2476
477.781	36.5169
478.141	36.1013
478.502	36.2575
478.862	35.4308
479.222	35.7649
479.583	35.5134
479.943	37.3291
480.303	36.9929
480.663	36.9129
481.024	38.1543
481.384	37.4926
481.744	37.5289
482.105	37.0802
482.465	38.1482
482.825	37.4576
483.186	36.7490
483.546	37.7906
483.906	37.5215
484.267	35.5786
484.627	35.6479
484.987	36.2646
485.348	37.4674
485.708	36.8968
486.068	38.3578
486.429	37.9357
486.789	37.1034
487.149	36.7664
487.510	36.5016
487.870	35.1436
488.230	34.4752
488.590	35.6454
488.951	35.3242
489.311	36.2051
489.671	37.6493
490.032	35.0184
490.392	35.7026
490.752	35.3047
491.113	36.3542
491.473	36.0563
491.833	35.1168
492.194	37.1169
492.554	37.2084
492.914	37.4933
493.275	36.7574
493.635	36.9241
493.995	35.6853
494.356	35.3905
494.716	36.2623
495.076	37.4526
495.436	39.1353
495.797	37.3303
496.157	38.2144
496.517	35.5242
496.878	37.2328
497.238	36.9790
497.598	36.6005
497.959	36.1916
498.319	36.4085
498.679	36.5156
499.040	36.6643
499.400	35.3432
499.760	36.5159
500.121	38.0657
500.481	36.4171
500.841	37.3167
501.202	36.4803
501.562	37.5923
501.922	35.9406
502.283	35.4904
502.643	36.9294
503.003	34.8896
503.363	34.6115
503.724	36.3569
504.084	36.2667
504.444	37.1857
504.805	36.8474
505.165	36.8672
505.525	35.9329
505.886	36.4687
506.246	36.3696
506.606	34.1644
506.967	36.8747
507.327	38.0870
507.687	38.0901
508.048	38.8254
508.408	37.2107
508.768	37.8507
509.129	37.2755
509.489	37.5666
509.849	37.8100
510.210	37.2125
510.570	36.5485
510.930	35.5854
511.290	35.2727
511.651	34.9501
512.011	35.6856
512.371	36.3873
512.732	35.6870
513.092	34.5836
513.452	35.0686
513.813	34.0877
514.173	35.3116
514.533	35.6325
514.894	35.3669
515.254	36.5271
515.614	36.4834
515.975	36.8449
516.335	36.6117
516.695	37.0094
517.056	37.7169
517.416	38.2130
517.776	39.6502
518.137	38.4698
518.497	38.4755
518.857	39.1021
519.217	38.2311
519.578	37.5714
519.938	38.7066
520.298	39.3471
520.659	40.4189
521.019	40.4857
521.379	39.0666
521.740	38.3706
522.100	39.9266
522.460	40.7903
522.821	41.3515
523.181	40.3277
523.541	38.1161
523.902	40.2214
524.262	41.4668
524.622	40.9225
524.983	41.8310
525.343	39.8934
525.703	41.6677
526.063	41.9829
526.424	42.0626
526.784	42.4699
527.144	42.1326
527.505	42.8124
527.865	43.8388
528.225	41.8064
528.586	40.9456
528.946	41.9378
529.306	43.2501
529.667	46.6015
530.027	44.1792
530.387	43.0911
530.748	42.9531
531.108	42.5718
531.468	41.6056
531.829	41.6008
532.189	43.3737
532.549	45.0850
532.910	45.0054
533.270	44.0087
533.630	44.0609
533.990	44.4067
534.351	43.3692
534.711	43.3209
535.071	42.7712
535.432	40.1003
535.792	43.6158
536.152	42.4111
536.513	41.1064
536.873	41.6715
537.233	41.9388
537.594	43.2784
537.954	43.1115
538.314	42.4367
538.675	44.2395
539.035	41.8883
539.395	40.4820
539.756	41.6034
540.116	41.1736
540.476	40.8997
540.836	38.8988
541.197	39.5417
541.557	39.2223
541.917	40.0625
542.278	39.9535
542.638	40.3802
542.998	40.1911
543.359	39.7372
543.719	39.4886
544.079	38.3378
544.440	38.6878
544.800	39.8683
545.160	41.3473
545.521	39.8875
545.881	40.3731
546.241	40.9791
546.602	39.4504
546.962	42.1724
547.322	40.9390
547.683	40.5257
548.043	40.5090
548.403	40.6468
548.763	42.0009
549.124	43.7047
549.484	43.9337
549.844	42.7485
550.205	42.3825
550.565	42.4685
550.925	45.3820
551.286	43.0709
551.646	43.4126
552.006	45.1001
552.367	44.7560
552.727	44.0335
553.087	42.2457
553.448	44.5250
553.808	45.0970
554.168	45.6119
554.529	47.7038
554.889	48.0451
555.249	46.4305
555.609	46.9272
555.970	48.3397
556.330	48.3334
556.690	51.2298
557.051	53.2635
557.411	51.3230
557.771	51.7291
558.132	52.0874
558.492	51.6421
558.852	50.7311
559.213	52.0075
559.573	53.2273
559.933	53.8250
560.294	53.2923
560.654	53.1808
561.014	54.5267
561.375	54.9604
561.735	53.2516
562.095	51.4276
562.456	54.5988
562.816	50.9952
563.176	51.2610
563.536	52.1547
563.897	51.8001
564.257	52.9914
564.617	51.0737
564.978	51.2475
565.338	51.7735
565.698	52.0191
566.059	53.0271
566.419	53.4720
566.779	52.5212
567.140	50.1022
567.500	49.5317
567.860	49.1969
568.221	48.8491
568.581	47.9118
568.941	45.5774
569.302	45.1221
569.662	44.1423
570.022	44.9559
570.383	45.7404
570.743	45.3498
571.103	44.0399
571.464	44.4231
571.824	44.8425
572.184	44.1625
572.544	44.0228
572.905	45.2460
573.265	47.0494
573.625	47.0975
573.986	45.6670
574.346	44.4317
574.706	45.9001
575.067	46.6964
575.427	46.5179
575.787	46.3712
576.148	46.8217
576.508	45.6314
576.868	45.4243
577.229	45.5875
577.589	44.6705
577.949	45.7178
578.310	44.9295
578.670	45.7174
579.030	43.2516
579.391	43.1968
579.751	44.1740
580.111	41.5570
580.471	43.4326
580.832	42.3590
581.192	41.4433
581.552	40.5280
581.913	41.1853
582.273	40.6510
582.633	39.9942
582.994	41.4255
583.354	43.3137
583.714	42.8595
584.075	41.7008
584.435	44.3320
584.795	43.9632
585.156	44.2684
585.516	44.0465
585.876	42.8311
586.237	45.0134
586.597	46.0090
586.957	46.1354
587.317	47.7552
587.678	50.2572
588.038	49.6910
588.398	48.7933
588.759	50.2196
589.119	50.6354
589.479	50.2778
589.840	51.6857
590.200	52.4505
590.560	54.5927
590.921	56.3834
591.281	54.8162
591.641	55.6802
592.002	56.0950
592.362	55.5605
592.722	53.0506
593.083	53.8813
593.443	53.6053
593.803	52.6422
594.164	53.8078
594.524	54.4528
594.884	51.2175
595.244	50.2067
595.605	52.9143
595.965	49.3692
596.325	49.5475
596.686	51.7256
597.046	49.0918
597.406	48.6843
597.767	48.9614
598.127	49.7980
598.487	49.3152
598.848	49.6633
599.208	48.9325
599.568	47.7886
599.929	46.8299
600.289	48.3652
600.649	48.6107
601.010	50.5593
601.370	47.2771
601.730	50.9624
602.090	48.2816
602.451	50.1596
602.811	50.0752
603.171	51.0637
603.532	50.8420
603.892	52.3660
604.252	51.7841
604.613	52.2752
604.973	54.6140
605.333	53.7343
605.694	52.0124
606.054	52.8770
606.414	55.3172
606.775	53.1899
607.135	56.1481
607.495	52.9763
607.856	55.2757
608.216	54.1093
608.576	55.7917
608.937	55.9067
609.297	53.0569
609.657	52.6732
610.017	53.7078
610.378	54.9458
610.738	55.3496
611.098	53.8217
611.459	55.2181
611.819	54.8960
612.179	54.0377
612.540	55.7214
612.900	54.9690
613.260	54.0766
613.621	51.5866
613.981	51.6493
614.341	54.6504
614.702	52.4480
615.062	51.1523
615.422	50.7412
615.783	51.0902
616.143	52.7205
616.503	52.0340
616.863	53.2651
617.224	53.7974
617.584	54.3732
617.944	53.0964
618.305	52.3061
618.665	52.2140
619.025	50.7689
619.386	49.6994
619.746	50.6994
620.106	49.5792
620.467	49.8518
620.827	49.5691
621.187	48.4999
621.548	49.9574
621.908	52.1507
622.268	51.9438
622.629	51.2675
622.989	52.5913
623.349	51.0822
623.710	54.3265
624.070	51.3538
624.430	54.5396
624.790	51.8856
625.151	53.2679
625.511	50.5764
625.871	52.5590
626.232	54.5493
626.592	54.7950
626.952	54.3678
627.313	54.8593
627.673	54.9785
628.033	55.4810
628.394	53.8357
628.754	53.8364
629.114	54.9556
629.475	52.2016
629.835	53.5693
630.195	53.0706
630.556	53.3679
630.916	52.4592
631.276	52.1297
631.637	49.9084
631.997	49.9778
632.357	50.8193
632.717	51.1215
633.078	51.1957
633.438	52.0549
633.798	51.2503
634.159	51.9440
634.519	51.6919
634.879	50.8518
635.240	52.8121
635.600	53.3586
635.960	53.1729
636.321	53.8447
636.681	55.6074
637.041	54.4557
637.402	51.8837
637.762	51.7782
638.122	52.7930
638.483	53.9960
638.843	54.4091
639.203	55.3423
639.563	54.5986
639.924	53.4650
640.284	51.2425
640.644	53.2826
641.005	53.0964
641.365	52.6554
641.725	52.9362
642.086	55.2012
642.446	54.0075
642.806	54.5823
643.167	54.5052
643.527	53.0106
643.887	54.5308
644.248	57.2093
644.608	57.3615
644.968	57.1778
645.329	57.1113
645.689	56.9938
646.049	56.3020
646.410	57.5991
646.770	58.6711
647.130	57.1355
647.490	57.4974
647.851	58.7923
648.211	60.1253
648.571	57.9742
648.932	57.4328
649.292	56.3057
649.652	57.0266
650.013	58.7926
650.373	57.8291
650.733	56.1324
651.094	56.7327
651.454	56.6981
651.814	55.5448
652.175	56.7744
652.535	55.9890
652.895	57.7226
653.256	56.5433
653.616	56.2464
653.976	56.7743
654.336	58.0858
654.697	58.4375
655.057	58.4900
655.417	59.1499
655.778	60.1844
656.138	57.9428
656.498	57.5974
656.859	55.2633
657.219	55.9436
657.579	60.6326
657.940	61.7782
658.300	62.6988
658.660	62.2780
659.021	60.3139
659.381	60.3525
659.741	60.9015
660.102	59.8552
660.462	58.7399
660.822	59.5969
661.183	60.8774
661.543	60.9071
661.903	61.9191
662.263	60.9693
662.624	61.3532
662.984	61.3328
663.344	64.2598
663.705	63.8905
664.065	64.8661
664.425	63.3099
664.786	63.2436
665.146	64.6882
665.506	63.5638
665.867	62.9041
666.227	62.3854
666.587	61.4101
666.948	60.0123
667.308	59.9329
667.668	61.0799
668.029	60.9727
668.389	63.0925
668.749	61.3006
669.109	58.7518
669.470	59.6389
669.830	59.6870
670.190	57.6488
670.551	55.9194
670.911	55.9109
671.271	53.5365
671.632	52.4175
671.992	52.6002
672.352	53.2071
672.713	53.7412
673.073	51.6667
673.433	49.5407
673.794	47.9548
674.154	47.3286
674.514	48.6789
674.875	46.8226
675.235	47.1568
675.595	46.1620
675.956	46.6389
676.316	47.2700
676.676	46.1528
677.036	44.5475
677.397	44.2668
677.757	47.4176
678.117	47.5700
678.478	46.7837
678.838	47.2168
679.198	49.6716
679.559	48.2907
679.919	48.9678
680.279	51.2306
680.640	50.9793
681.000	53.1893
681.360	53.9487
681.721	54.5790
682.081	55.4256
682.441	54.0474
682.802	54.9757
683.162	56.4154
683.522	55.5327
683.883	57.3985
684.243	61.0529
684.603	58.5426
684.964	57.4909
685.324	58.6833
685.684	60.6404
686.044	58.9096
686.405	60.9730
686.765	61.6549
687.125	60.0104
687.486	57.8870
687.846	58.0953
688.206	60.1663
688.567	61.5787
688.927	61.5399
689.287	62.5644
689.648	59.9629
690.008	59.8921
690.368	60.3667
690.729	61.6753
691.089	59.5003
691.449	60.7987
691.810	60.3265
692.170	60.5441
692.530	58.7915
692.891	57.4174
693.251	57.6389
693.611	57.2348
693.971	58.1260
694.332	57.4025
694.692	55.9758
695.052	57.5527
695.413	55.4614
695.773	56.3279
696.133	56.7612
696.494	55.4186
696.854	54.8377
697.214	56.1211
697.575	56.2092
697.935	57.4573
698.295	53.7075
698.656	52.6731
699.016	52.6138
699.376	52.6764
699.737	53.1067
700.097	53.2656
700.457	54.1173
700.817	52.5444
701.178	53.8177
701.538	55.6579
701.898	53.4607
702.259	52.6954
702.619	52.4517
702.979	53.2927
703.340	55.1410
703.700	54.3069
704.060	55.1709
704.421	55.8353
704.781	55.0151
705.141	53.2660
705.502	52.9982
705.862	55.4814
706.222	55.1563
706.583	56.3130
706.943	54.4507
707.303	54.5243
707.664	53.5338
708.024	56.5324
708.384	57.2370
708.744	58.2105
709.105	57.5997
709.465	56.6793
709.825	56.9264
710.186	58.3870
710.546	60.4852
710.906	63.2929
711.267	62.6754
711.627	62.8335
711.987	62.3989
712.348	60.5004
712.708	62.3889
713.068	58.9225
713.429	58.7708
713.789	61.3641
714.149	61.7114
714.510	60.5122
714.870	59.1222
715.230	57.9608
715.590	57.1722
715.951	56.6027
716.311	57.0567
716.671	57.9913
717.032	56.2243
717.392	55.6089
717.752	59.1545
718.113	57.1797
718.473	54.0702
718.833	56.6655
719.194	53.2299
719.554	54.0152
719.914	54.7944
[truncated: 6,341 more rows]
