# Supplementary material for: Postsynaptic plasticity of Purkinje cells in mice is determined by molecular identity
Source: Commun Biol. 2022 Dec 3;5:1328. doi: 10.1038/s42003-022-04283-y (PMC9719509; doi:10.1038/s42003-022-04283-y)
Supplement: Supplementary file 6 — Supplementary Data 3 [file 42003_2022_4283_MOESM6_ESM.csv]

Distance_(microns)	Gray_Value
0.000	44.6667
0.360	43.4413
0.721	43.4516
1.081	44.3949
1.441	44.9247
1.802	46.0147
2.162	48.1599
2.522	49.6810
2.883	49.5676
3.243	49.4775
3.603	49.2144
3.963	51.4122
4.324	51.9946
4.684	52.1575
5.044	52.8413
5.405	53.1265
5.765	51.7390
6.125	50.8116
6.486	50.4969
6.846	50.3966
7.206	50.5296
7.567	49.9056
7.927	49.9207
8.287	50.0293
8.648	48.8196
9.008	49.4738
9.368	49.6130
9.729	48.5605
10.089	47.4002
10.449	46.1407
10.810	46.6415
11.170	47.1407
11.530	46.4188
11.890	45.9991
12.251	45.7832
12.611	45.2695
12.971	45.7286
13.332	45.8528
13.692	46.5177
14.052	46.9858
14.413	46.2070
14.773	45.6915
15.133	47.0689
15.494	45.9648
15.854	46.2508
16.214	44.6913
16.575	44.2013
16.935	44.3678
17.295	45.2920
17.656	42.4835
18.016	41.1964
18.376	40.9648
18.737	41.8087
19.097	42.1633
19.457	41.7090
19.817	41.3606
20.178	41.7643
20.538	42.5121
20.898	41.3527
21.259	42.9173
21.619	44.0472
21.979	44.3069
22.340	44.0721
22.700	44.9844
23.060	45.0646
23.421	44.3503
23.781	44.6868
24.141	46.9152
24.502	44.9176
24.862	44.4583
25.222	43.7953
25.583	45.3089
25.943	47.2455
26.303	46.1871
26.663	46.1317
27.024	46.6810
27.384	46.8855
27.744	46.9981
28.105	47.2431
28.465	47.5235
28.825	47.3660
29.186	47.6536
29.546	46.6990
29.906	46.1889
30.267	45.4100
30.627	44.6663
30.987	43.7040
31.348	43.6086
31.708	43.5202
32.068	43.0107
32.429	43.4194
32.789	43.6875
33.149	43.4790
33.510	43.1354
33.870	42.8747
34.230	44.3298
34.590	45.5155
34.951	45.5951
35.311	46.3882
35.671	46.4867
36.032	47.5896
36.392	48.4271
36.752	47.3902
37.113	46.6374
37.473	45.6818
37.833	45.5033
38.194	46.9591
38.554	45.8135
38.914	45.6234
39.275	45.5918
39.635	44.4809
39.995	43.8355
40.356	43.6667
40.716	43.0038
41.076	43.0993
41.437	42.3013
41.797	43.9512
42.157	43.5546
42.517	42.3303
42.878	43.0719
43.238	42.1223
43.598	41.8516
43.959	42.8559
44.319	43.5439
44.679	43.7250
45.040	43.4187
45.400	44.9851
45.760	44.3047
46.121	44.4034
46.481	43.7559
46.841	43.9025
47.202	43.5702
47.562	43.5846
47.922	43.8493
48.283	43.0015
48.643	40.7325
49.003	41.0744
49.363	42.3121
49.724	42.8128
50.084	40.6981
50.444	41.7571
50.805	42.5912
51.165	42.3794
51.525	41.1698
51.886	40.5387
52.246	40.7629
52.606	39.9353
52.967	39.7242
53.327	39.1931
53.687	38.3910
54.048	38.1339
54.408	37.4213
54.768	38.7663
55.129	38.7855
55.489	36.7431
55.849	39.3819
56.210	38.8030
56.570	37.9568
56.930	37.9929
57.290	39.0001
57.651	38.6693
58.011	39.5220
58.371	40.7579
58.732	40.6500
59.092	40.4203
59.452	40.8052
59.813	41.0500
60.173	40.4256
60.533	42.1616
60.894	41.9004
61.254	41.5215
61.614	40.9645
61.975	39.4076
62.335	40.6658
62.695	38.9259
63.056	38.6530
63.416	38.6681
63.776	38.9519
64.137	39.5097
64.497	38.3856
64.857	37.4742
65.217	37.0871
65.578	38.2428
65.938	38.5144
66.298	37.7866
66.659	36.5439
67.019	37.1458
67.379	37.1961
67.740	36.0120
68.100	36.2248
68.460	35.8502
68.821	35.2616
69.181	35.3268
69.541	35.9153
69.902	35.7760
70.262	35.8454
70.622	35.6526
70.983	36.3990
71.343	36.0262
71.703	36.1792
72.063	36.3117
72.424	35.8456
72.784	36.3330
73.144	35.4742
73.505	35.6802
73.865	35.7982
74.225	36.9186
74.586	37.4472
74.946	37.9044
75.306	37.8032
75.667	38.7069
76.027	38.4995
76.387	39.4525
76.748	38.6707
77.108	39.4279
77.468	39.6047
77.829	39.5710
78.189	39.1407
78.549	38.0135
78.910	37.7814
79.270	38.0896
79.630	38.6170
79.990	38.3860
80.351	38.2127
80.711	37.9811
81.071	37.1737
81.432	36.9862
81.792	36.9389
82.152	37.0288
82.513	36.0042
82.873	34.9382
83.233	34.3490
83.594	34.5135
83.954	35.0170
84.314	35.9690
84.675	36.5306
85.035	36.9228
85.395	37.7900
85.756	38.3143
86.116	37.7495
86.476	38.3059
86.837	37.9868
87.197	38.5013
87.557	38.9460
87.917	38.9111
88.278	38.4654
88.638	37.2540
88.998	38.6599
89.359	38.5434
89.719	38.0803
90.079	39.3784
90.440	39.7677
90.800	39.6072
91.160	40.1147
91.521	40.9622
91.881	40.6876
92.241	40.3896
92.602	40.3241
92.962	41.2350
93.322	41.0246
93.683	40.5686
94.043	39.1488
94.403	39.8248
94.763	40.5407
95.124	40.4191
95.484	42.6193
95.844	42.3191
96.205	42.3515
96.565	42.2457
96.925	43.0312
97.286	42.2172
97.646	41.5648
98.006	41.4909
98.367	40.3329
98.727	40.7703
99.087	42.6677
99.448	41.8647
99.808	41.2873
100.168	41.1378
100.529	40.5820
100.889	40.2938
101.249	39.6549
101.610	40.4438
101.970	39.3377
102.330	39.9995
102.690	40.1858
103.051	39.6763
103.411	39.2683
103.771	40.4654
104.132	39.2061
104.492	39.4976
104.852	39.6454
105.213	39.1416
105.573	38.3610
105.933	39.5034
106.294	38.9976
106.654	38.6337
107.014	38.0840
107.375	37.4753
107.735	37.2766
108.095	37.3534
108.456	38.1967
108.816	37.6777
109.176	35.7056
109.537	37.5749
109.897	38.1320
110.257	37.6582
110.617	38.1958
110.978	39.8287
111.338	38.5196
111.698	38.8525
112.059	38.8616
112.419	38.5674
112.779	38.6933
113.140	38.4390
113.500	38.7588
113.860	39.8281
114.221	41.5076
114.581	41.0945
114.941	41.4139
115.302	40.9952
115.662	40.0513
116.022	40.4034
116.383	41.0071
116.743	39.9619
117.103	39.7681
117.463	39.2235
117.824	39.5178
118.184	39.9602
118.544	40.1022
118.905	40.7199
119.265	41.1504
119.625	41.3749
119.986	41.1391
120.346	40.5547
120.706	40.3191
121.067	40.9313
121.427	39.9117
121.787	38.2938
122.148	38.0319
122.508	38.1661
122.868	39.0023
123.229	37.8069
123.589	37.8865
123.949	37.5419
124.310	36.5981
124.670	37.2001
125.030	37.0989
125.390	36.9604
125.751	36.9512
126.111	36.8201
126.471	36.7115
126.832	36.7559
127.192	36.4745
127.552	36.6227
127.913	37.0046
128.273	38.4892
128.633	38.3617
128.994	38.1117
129.354	38.6283
129.714	38.6667
130.075	38.1091
130.435	38.0360
130.795	36.8596
131.156	36.6227
131.516	36.8556
131.876	36.6547
132.237	36.7514
132.597	36.1801
132.957	35.4102
133.317	34.0601
133.678	34.2495
134.038	34.0135
134.398	32.8909
134.759	32.1429
135.119	31.0058
135.479	31.9629
135.840	31.2620
136.200	31.3151
136.560	31.2581
136.921	32.2762
137.281	31.1812
137.641	30.7982
138.002	31.1933
138.362	31.3098
138.722	32.5856
139.083	32.4603
139.443	32.4001
139.803	31.6773
140.163	31.4119
140.524	31.5508
140.884	32.7704
141.244	33.8789
141.605	35.0090
141.965	34.7787
142.325	36.2336
142.686	36.2966
143.046	36.3395
143.406	36.1747
143.767	36.2633
144.127	36.6492
144.487	35.4958
144.848	35.9645
145.208	36.3286
145.568	38.5474
145.929	37.7630
146.289	39.7600
146.649	39.6012
147.010	38.9614
147.370	39.1229
147.730	39.6394
148.090	39.2164
148.451	40.2864
148.811	39.4764
149.171	39.0452
149.532	39.3713
149.892	40.4263
150.252	40.4645
150.613	40.9794
150.973	41.5485
151.333	41.5947
151.694	42.4242
152.054	42.0318
152.414	41.2195
152.775	40.3482
153.135	40.9115
153.495	40.7660
153.856	40.9498
154.216	40.1586
154.576	40.5479
154.937	41.3148
155.297	40.9398
155.657	42.3317
156.017	43.3463
156.378	42.8505
156.738	42.3087
157.098	42.8287
157.459	42.0000
157.819	41.5709
158.179	41.2381
158.540	41.6483
158.900	40.8103
159.260	39.6134
159.621	39.2756
159.981	38.5281
160.341	38.8670
160.702	38.5071
161.062	36.6144
161.422	38.7767
161.783	39.3176
162.143	38.8072
162.503	38.6594
162.863	37.4046
163.224	38.8391
163.584	39.3895
163.944	39.1308
164.305	39.0900
164.665	39.6686
165.025	39.7855
165.386	41.4851
165.746	42.6234
166.106	43.3949
166.467	43.6518
166.827	42.8203
167.187	43.1745
167.548	42.5232
167.908	43.3818
168.268	42.1957
168.629	41.3013
168.989	41.1151
169.349	41.8327
169.710	40.4523
170.070	39.4695
170.430	39.3311
170.790	38.8951
171.151	39.7889
171.511	38.9994
171.871	39.0448
172.232	39.0343
172.592	39.6547
172.952	40.2822
173.313	41.1869
173.673	41.1610
174.033	41.8068
174.394	42.5553
174.754	43.1515
175.114	44.2986
175.475	45.2564
175.835	44.5833
176.195	45.1603
176.556	45.5318
176.916	46.3458
177.276	47.3167
177.637	47.0260
177.997	46.6475
178.357	47.0481
178.717	48.0636
179.078	47.1736
179.438	44.6495
179.798	42.7469
180.159	41.5068
180.519	41.5943
180.879	41.6992
181.240	40.9012
181.600	41.7006
181.960	42.1237
182.321	41.9384
182.681	40.7421
183.041	40.4385
183.402	40.4449
183.762	41.7338
184.122	41.9313
184.483	42.7035
184.843	42.8676
185.203	41.4867
185.563	42.5986
185.924	42.8989
186.284	43.1459
186.644	42.9976
187.005	43.0687
187.365	43.4365
187.725	42.9560
188.086	43.4048
188.446	44.1257
188.806	44.3734
189.167	44.1725
189.527	44.0880
189.887	44.0865
190.248	44.8769
190.608	46.5264
190.968	46.3409
191.329	45.7599
191.689	46.3832
192.049	46.2944
192.410	46.5867
192.770	46.6809
193.130	46.5953
193.490	45.5307
193.851	45.0306
194.211	44.7210
194.571	45.5844
194.932	45.8544
195.292	46.9630
195.652	46.1097
196.013	45.0863
196.373	46.0171
196.733	46.4401
197.094	45.5654
197.454	45.8003
197.814	45.1847
198.175	44.7796
198.535	44.3676
198.895	44.0631
199.256	43.5277
199.616	43.8917
199.976	46.1797
200.337	45.6072
200.697	44.8328
201.057	44.4517
201.417	44.1608
201.778	45.0262
202.138	45.2230
202.498	45.6792
202.859	46.4036
203.219	46.2260
203.579	45.7049
203.940	45.2068
204.300	44.7977
204.660	45.1889
205.021	46.0286
205.381	46.4009
205.741	47.0410
206.102	48.0860
206.462	47.4630
206.822	46.6503
207.183	46.9383
207.543	46.0846
207.903	46.5682
208.263	46.6990
208.624	46.5697
208.984	45.3384
209.344	45.7770
209.705	44.9626
210.065	44.0620
210.425	43.9861
210.786	43.4418
211.146	43.5251
211.506	42.6119
211.867	42.5645
212.227	43.1924
212.587	43.5246
212.948	43.0364
213.308	43.5732
213.668	43.8736
214.029	43.9178
214.389	44.1032
214.749	42.8995
215.110	43.3124
215.470	43.4729
215.830	43.8383
216.190	43.9194
216.551	43.9994
216.911	44.2613
217.271	44.8448
217.632	44.5294
217.992	45.6667
218.352	45.6667
218.713	45.5884
219.073	45.8541
219.433	47.1546
219.794	46.8616
220.154	46.9510
220.514	47.1663
220.875	46.8700
221.235	46.4801
221.595	46.5930
221.956	46.8842
222.316	46.0839
222.676	46.2859
223.037	47.3015
223.397	46.9681
223.757	46.8423
224.117	46.4539
224.478	45.4348
224.838	44.8085
225.198	41.8779
225.559	43.6089
225.919	44.0429
226.279	44.3157
226.640	44.6856
227.000	44.6893
227.360	45.3543
227.721	45.7762
228.081	46.3434
228.441	46.4463
228.802	45.2512
229.162	45.4585
229.522	44.4070
229.883	44.5708
230.243	44.7018
230.603	45.1764
230.963	44.9224
231.324	45.2810
231.684	45.4863
232.044	46.9292
232.405	46.6780
232.765	46.3453
233.125	46.2411
233.486	45.9464
233.846	46.1002
234.206	44.9198
234.567	43.9744
234.927	42.5302
235.287	44.2468
235.648	44.0627
236.008	43.9018
236.368	45.1604
236.729	45.8140
237.089	45.1154
237.449	45.2539
237.810	44.5685
238.170	44.4072
238.530	43.7015
238.890	43.3236
239.251	43.3119
239.611	42.2239
239.971	42.1508
240.332	42.7056
240.692	43.3429
241.052	42.9020
241.413	43.0947
241.773	43.7473
242.133	44.6884
242.494	44.6296
242.854	45.2598
243.214	46.1276
243.575	47.1302
243.935	48.2544
244.295	48.9096
244.656	49.0002
245.016	50.3743
245.376	50.2517
245.737	50.3399
246.097	50.6731
246.457	50.5993
246.817	51.6972
247.178	51.6429
247.538	50.9189
247.898	50.9313
248.259	51.0177
248.619	49.9847
248.979	49.4475
249.340	48.8995
249.700	48.3558
250.060	47.7957
250.421	47.1782
250.781	46.5292
251.141	47.2680
251.502	48.7503
251.862	47.6448
252.222	47.1714
252.583	46.7385
252.943	48.5197
253.303	47.5466
253.663	47.0287
254.024	47.9112
254.384	49.0710
254.744	48.3617
255.105	47.0980
255.465	48.0170
255.825	46.8851
256.186	46.5178
256.546	47.0137
256.906	45.2569
257.267	47.0599
257.627	46.2430
257.987	44.9923
258.348	45.6693
258.708	46.8872
259.068	46.8781
259.429	48.3453
259.789	47.9660
260.149	48.6355
260.510	47.2181
260.870	47.5263
261.230	47.1774
261.590	45.8200
261.951	45.5103
262.311	45.0912
262.671	45.2246
263.032	44.3386
263.392	45.0764
263.752	43.6252
264.113	43.5127
264.473	43.2386
264.833	43.6408
265.194	45.1246
265.554	44.2513
265.914	45.1877
266.275	46.1781
266.635	46.5441
266.995	49.1071
267.356	50.1049
267.716	51.4115
268.076	51.7562
268.436	51.4332
268.797	51.8641
269.157	52.0583
269.517	51.5890
269.878	51.5823
270.238	49.4511
270.598	49.8858
270.959	51.4355
271.319	51.2861
271.679	50.9982
272.040	51.5807
272.400	50.7327
272.760	50.7813
273.121	50.7708
273.481	50.3793
273.841	49.7429
274.202	50.0908
274.562	50.2029
274.922	50.9614
275.283	50.3175
275.643	49.4580
276.003	50.1432
276.363	49.6360
276.724	50.5220
277.084	50.5521
277.444	53.1442
277.805	51.7508
278.165	50.4641
278.525	49.4917
278.886	49.3637
279.246	48.8474
279.606	47.9662
279.967	46.9150
280.327	44.7732
280.687	45.5588
281.048	45.2966
281.408	44.8441
281.768	43.8269
282.129	42.5530
282.489	44.2195
282.849	43.7643
283.210	44.7369
283.570	46.1639
283.930	47.5550
284.290	47.4340
284.651	48.5877
285.011	48.3472
285.371	49.3865
285.732	48.1055
286.092	48.8917
286.452	49.2094
286.813	48.9521
287.173	50.2357
287.533	49.9034
287.894	50.0509
288.254	49.6253
288.614	49.9186
288.975	49.6963
289.335	47.5308
289.695	48.6358
290.056	49.7455
290.416	49.3064
290.776	48.8839
291.137	49.5195
291.497	49.2913
291.857	48.4830
292.217	48.3511
292.578	48.2006
292.938	49.2176
293.298	47.7627
293.659	48.0358
294.019	48.2958
294.379	49.5390
294.740	49.2562
295.100	49.6633
295.460	49.3813
295.821	49.8161
296.181	49.2998
296.541	50.3955
296.902	51.6527
297.262	50.6240
297.622	50.9686
297.983	50.9935
298.343	50.0849
298.703	49.3324
299.064	49.2540
299.424	47.7832
299.784	47.6021
300.144	48.0825
300.505	48.3354
300.865	48.7561
301.225	50.3691
301.586	50.6924
301.946	51.2329
302.306	50.6639
302.667	51.6002
303.027	52.1408
303.387	52.6555
303.748	52.7318
304.108	52.2902
304.468	50.8804
304.829	51.6333
305.189	51.2565
305.549	50.8532
305.910	50.7220
306.270	50.3979
306.630	50.4160
306.990	49.2791
307.351	48.9703
307.711	48.7393
308.071	48.4278
308.432	47.7510
308.792	46.7109
309.152	45.6983
309.513	45.9200
309.873	45.0322
310.233	45.2898
310.594	43.7013
310.954	44.7488
311.314	45.1895
311.675	46.3060
312.035	46.3659
312.395	47.3677
312.756	47.1543
313.116	46.5313
313.476	47.2171
313.837	48.1420
314.197	48.4583
314.557	48.9303
314.917	48.8265
315.278	48.8026
315.638	47.9281
315.998	48.3438
316.359	48.1092
316.719	48.4378
317.079	47.5421
317.440	47.6875
317.800	47.4469
318.160	47.9694
318.521	46.4208
318.881	46.9401
319.241	47.0959
319.602	46.9909
319.962	46.7374
320.322	47.0904
320.683	47.3167
321.043	46.7127
321.403	47.0930
321.763	46.4897
322.124	46.0363
322.484	46.1108
322.844	46.6566
323.205	45.5818
323.565	44.9389
323.925	44.9268
324.286	45.1770
324.646	44.3630
325.006	43.7271
325.367	43.5323
325.727	43.7903
326.087	43.7581
326.448	45.1605
326.808	45.4957
327.168	46.0330
327.529	46.5946
327.889	45.9277
328.249	45.7090
328.610	45.1351
328.970	46.7450
329.330	46.0367
329.690	46.5869
330.051	46.7572
330.411	47.8986
330.771	48.7200
331.132	49.4565
331.492	49.3551
331.852	50.7083
332.213	52.5820
332.573	52.7123
332.933	53.5695
333.294	54.2399
333.654	54.7512
334.014	54.7785
334.375	55.0851
334.735	57.0128
335.095	57.1888
335.456	57.2274
335.816	56.7933
336.176	57.6803
336.536	57.4229
336.897	57.4283
337.257	56.0046
337.617	56.0517
337.978	52.8752
338.338	51.6076
338.698	50.9812
339.059	50.6110
339.419	49.4767
339.779	49.9896
340.140	48.8444
340.500	49.8053
340.860	49.0183
341.221	50.3846
341.581	50.3031
341.941	50.3603
342.302	49.4885
342.662	50.7894
343.022	51.6588
343.383	51.5448
343.743	51.1824
344.103	50.9053
344.464	52.0837
344.824	49.7116
345.184	48.6588
345.544	49.5039
345.905	50.7800
346.265	48.2912
346.625	48.5517
346.986	47.3883
347.346	46.9205
347.706	46.8716
348.067	46.6904
348.427	45.2360
348.787	45.3239
349.148	45.4799
349.508	45.1884
349.868	44.3303
350.229	43.9464
350.589	43.3561
350.949	43.3062
351.310	42.5422
351.670	43.6339
352.030	42.7996
352.390	41.2993
352.751	40.3915
353.111	39.8349
353.471	39.4856
353.832	38.1843
354.192	37.6000
354.552	36.9085
354.913	37.6828
355.273	38.4697
355.633	38.1487
355.994	38.1495
356.354	38.8689
356.714	39.6077
357.075	40.2545
357.435	39.1033
357.795	41.7157
358.156	42.8717
358.516	44.0688
358.876	43.8130
359.237	44.2070
359.597	44.8356
359.957	45.3527
360.317	45.0351
360.678	44.7935
361.038	45.1934
361.398	46.4471
361.759	45.5545
362.119	46.8039
362.479	45.8148
362.840	45.8246
363.200	46.1979
363.560	47.6156
363.921	46.3035
364.281	45.3559
364.641	45.2113
365.002	45.7733
365.362	45.9502
365.722	47.5141
366.083	47.4598
366.443	47.7577
366.803	46.7666
367.163	46.8873
367.524	45.6536
367.884	47.4492
368.244	47.6409
368.605	47.1892
368.965	48.4565
369.325	48.6203
369.686	49.1014
370.046	49.1110
370.406	49.2628
370.767	49.3291
371.127	49.5399
371.487	48.7806
371.848	48.3952
372.208	47.8121
372.568	46.5719
372.929	47.0542
373.289	47.8345
373.649	47.1961
374.010	47.0924
374.370	48.0497
374.730	48.1062
375.090	47.5114
375.451	47.9403
375.811	48.2093
376.171	47.9338
376.532	47.6189
376.892	46.6326
377.252	46.7042
377.613	46.7037
377.973	47.3587
378.333	48.8979
378.694	48.3816
379.054	47.8906
379.414	48.9793
379.775	50.3769
380.135	50.1547
380.495	49.8306
380.856	50.3676
381.216	49.4367
381.576	49.4800
381.936	49.9742
382.297	49.0574
382.657	48.6063
383.017	49.0561
383.378	48.4307
383.738	48.6585
384.098	49.1737
384.459	50.0444
384.819	49.0707
385.179	48.9730
385.540	48.1490
385.900	48.3330
386.260	49.7885
386.621	49.3349
386.981	49.0000
387.341	49.7119
387.702	50.7305
388.062	50.5375
388.422	51.5751
388.783	52.0796
389.143	53.1663
389.503	52.6567
389.863	55.3196
390.224	53.6670
390.584	54.7965
390.944	54.8096
391.305	53.9897
391.665	53.8015
392.025	53.8202
392.386	53.5751
392.746	54.4268
393.106	54.3477
393.467	53.4496
393.827	52.8159
394.187	52.6677
394.548	52.6608
394.908	51.8685
395.268	52.1351
395.629	53.1144
395.989	50.9967
396.349	53.7131
396.710	53.0984
397.070	51.9379
397.430	52.8016
397.790	53.6316
398.151	51.8675
398.511	51.2110
398.871	51.2411
399.232	50.3641
399.592	48.3528
399.952	47.0740
400.313	45.9093
400.673	46.3839
401.033	46.3545
401.394	46.2813
401.754	47.2251
402.114	45.5692
402.475	45.4656
402.835	45.7709
403.195	45.7661
403.556	46.0196
403.916	44.4239
404.276	44.5536
404.637	45.3668
404.997	45.6126
405.357	44.6675
405.717	44.8005
406.078	44.6371
406.438	46.2261
406.798	48.3220
407.159	47.6856
407.519	48.6325
407.879	47.7526
408.240	48.3131
408.600	48.5274
408.960	47.6785
409.321	47.6833
409.681	47.2656
410.041	45.7841
410.402	44.7233
410.762	44.8251
411.122	43.5047
411.483	42.2732
411.843	43.3126
412.203	41.5295
412.564	43.2925
412.924	43.1509
413.284	43.7442
413.644	43.8778
414.005	44.5811
414.365	44.3612
414.725	44.4959
415.086	44.3115
415.446	44.5914
415.806	45.2119
416.167	45.6919
416.527	46.4804
416.887	45.5513
417.248	46.9842
417.608	46.9995
417.968	46.4078
418.329	45.4925
418.689	44.5413
419.049	43.6226
419.410	43.0969
419.770	43.6310
420.130	44.4798
420.490	44.0905
420.851	44.7033
421.211	45.3682
421.571	45.0027
421.932	44.0239
422.292	43.7305
422.652	42.2296
423.013	43.0557
423.373	43.2423
423.733	44.9490
424.094	44.0022
424.454	43.6354
424.814	43.1443
425.175	44.1360
425.535	45.1926
425.895	45.9255
426.256	46.3412
426.616	46.8354
426.976	47.6771
427.337	48.0983
427.697	49.5674
428.057	47.0970
428.417	45.8197
428.778	46.9445
429.138	45.9038
429.498	45.9518
429.859	46.2323
430.219	45.2169
430.579	46.2502
430.940	45.9200
431.300	45.5354
431.660	45.3032
432.021	44.9540
432.381	44.1271
432.741	43.8020
433.102	43.9704
433.462	43.8789
433.822	44.2225
434.183	44.2380
434.543	45.6970
434.903	45.0450
435.263	45.5139
435.624	45.3256
435.984	45.3624
436.344	45.0313
436.705	44.9277
437.065	44.3952
437.425	44.2609
437.786	45.0141
438.146	45.8021
438.506	45.9210
438.867	45.2172
439.227	44.6136
439.587	45.1424
439.948	44.2604
440.308	44.0012
440.668	44.6919
441.029	44.7583
441.389	44.9324
441.749	45.4884
442.110	44.7692
442.470	45.2039
442.830	45.6534
443.190	45.8484
443.551	44.6308
443.911	43.9441
444.271	43.9748
444.632	43.9093
444.992	42.8045
445.352	43.2611
445.713	42.3905
446.073	42.3033
446.433	42.3371
446.794	42.5427
447.154	39.5076
447.514	40.4364
447.875	41.1665
448.235	41.2345
448.595	41.5992
448.956	41.9336
449.316	41.4562
449.676	40.9102
450.036	41.6933
450.397	40.7763
450.757	39.6929
451.117	40.3372
451.478	40.1125
451.838	42.4661
452.198	41.8863
452.559	43.1037
452.919	43.4261
453.279	43.3104
453.640	41.9208
454.000	42.0726
454.360	42.8313
454.721	42.2794
455.081	42.4954
455.441	42.8161
455.802	42.0696
456.162	42.2983
456.522	42.1378
456.883	41.5727
457.243	41.6613
457.603	41.8747
457.964	41.9436
458.324	41.5929
458.684	42.4747
459.044	43.1076
459.405	42.4654
459.765	42.8011
460.125	42.6616
460.486	43.6080
460.846	43.1637
461.206	42.4021
461.567	42.2019
461.927	41.7830
462.287	41.6322
462.648	42.3800
463.008	42.6392
463.368	43.6748
463.729	42.8894
464.089	43.4595
464.449	43.5608
464.810	43.1731
465.170	43.0927
465.530	42.7433
465.890	43.3783
466.251	43.7257
466.611	42.5805
466.971	42.7177
467.332	42.1344
467.692	41.4291
468.052	41.7306
468.413	42.8260
468.773	43.1456
469.133	43.2658
469.494	43.5138
469.854	44.7636
470.214	45.0110
470.575	45.3497
470.935	45.6219
471.295	46.6991
471.656	48.0597
472.016	46.2761
472.376	45.6212
472.737	44.4330
473.097	45.4101
473.457	44.1683
473.817	43.7578
474.178	42.4914
474.538	43.2696
474.898	43.3281
475.259	44.0475
475.619	44.3386
475.979	44.5738
476.340	44.9671
476.700	45.4935
477.060	45.1240
477.421	44.8854
477.781	45.0974
478.141	44.9159
478.502	45.1637
478.862	44.5753
479.222	45.9786
479.583	45.9526
479.943	45.7326
480.303	44.8995
480.663	44.7923
481.024	45.8114
481.384	45.4908
481.744	45.4813
482.105	45.0483
482.465	44.0807
482.825	44.5861
483.186	44.9865
483.546	44.4321
483.906	44.9885
484.267	44.3180
484.627	44.1861
484.987	43.2110
485.348	43.3710
485.708	42.0437
486.068	42.3588
486.429	43.4889
486.789	43.6384
487.149	43.3560
487.510	43.7848
487.870	44.0327
488.230	43.9306
488.590	44.1230
488.951	43.5977
489.311	44.8325
489.671	44.6265
490.032	44.7073
490.392	45.9881
490.752	46.9574
491.113	47.8923
491.473	48.8415
491.833	48.5926
492.194	48.4157
492.554	48.3177
492.914	48.2335
493.275	48.8685
493.635	48.8361
493.995	48.4688
494.356	48.9509
494.716	47.7955
495.076	47.9368
495.436	46.4600
495.797	46.6156
496.157	44.8414
496.517	44.8511
496.878	43.8834
497.238	43.6458
497.598	42.9382
497.959	41.7231
498.319	41.4642
498.679	41.8690
499.040	41.0160
499.400	41.3361
499.760	42.1119
500.121	41.7596
500.481	42.5429
500.841	43.0043
501.202	42.1431
501.562	41.9096
501.922	43.0303
502.283	43.7351
502.643	44.0040
503.003	43.5165
503.363	43.3363
503.724	43.2623
504.084	43.8137
504.444	43.6592
504.805	43.1869
505.165	44.0151
505.525	44.5300
505.886	43.9822
506.246	46.8358
506.606	46.4904
506.967	45.8277
507.327	46.3871
507.687	47.5212
508.048	46.9528
508.408	45.9063
508.768	45.1730
509.129	45.5916
509.489	44.0689
509.849	43.2358
510.210	43.2823
510.570	41.9874
510.930	41.8789
511.290	42.0648
511.651	41.2855
512.011	39.0242
512.371	39.5764
512.732	38.0727
513.092	37.4765
513.452	37.1547
513.813	36.3729
514.173	37.6545
514.533	39.4993
514.894	40.2924
515.254	39.9286
515.614	39.9713
515.975	41.1723
516.335	42.1904
516.695	41.4970
517.056	41.0108
517.416	40.6573
517.776	41.7693
518.137	41.6702
518.497	41.7833
518.857	41.3102
519.217	41.6646
519.578	42.6533
519.938	42.9575
520.298	42.9572
520.659	43.1504
521.019	43.3085
521.379	43.0005
521.740	43.4902
522.100	43.8001
522.460	44.6743
522.821	43.1078
523.181	42.5426
523.541	42.3297
523.902	42.2671
524.262	42.3221
524.622	41.9373
524.983	41.4867
525.343	41.2161
525.703	41.5667
526.063	40.4258
526.424	40.0269
526.784	40.6545
527.144	40.3957
527.505	39.6451
527.865	39.9779
528.225	40.2601
528.586	38.5811
528.946	37.6880
529.306	37.7281
529.667	37.9198
530.027	37.3812
530.387	37.6675
530.748	38.6850
531.108	38.6139
531.468	38.6617
531.829	38.8622
532.189	39.1555
532.549	39.0667
532.910	39.3854
533.270	39.2926
533.630	38.9427
533.990	40.1431
534.351	40.8213
534.711	38.6972
535.071	39.4808
535.432	40.6509
535.792	40.2041
536.152	40.9159
536.513	39.8896
536.873	39.9248
537.233	40.1288
537.594	40.6255
537.954	40.8961
538.314	40.8006
538.675	40.7172
539.035	41.0815
539.395	42.1544
539.756	41.3308
540.116	40.7633
540.476	40.2148
540.836	39.0968
541.197	40.4344
541.557	40.8120
541.917	40.6897
542.278	41.7792
542.638	42.4747
542.998	43.4577
543.359	44.1523
543.719	44.2873
544.079	43.6067
544.440	43.5538
544.800	43.7156
545.160	42.2144
545.521	42.4780
545.881	41.0345
546.241	41.6398
546.602	42.2673
546.962	42.0544
547.322	42.2267
547.683	42.0398
548.043	42.6318
548.403	43.0385
548.763	43.0930
549.124	43.1822
549.484	43.3056
549.844	42.0523
550.205	42.1229
550.565	43.5200
550.925	42.9746
551.286	43.2216
551.646	42.2229
552.006	42.9525
552.367	41.8505
552.727	42.6178
553.087	42.6493
553.448	42.5215
553.808	42.8547
554.168	42.8796
554.529	43.4003
554.889	43.6245
555.249	43.4231
555.609	42.8742
555.970	43.2761
556.330	42.8771
556.690	42.4299
557.051	43.0753
557.411	43.8798
557.771	42.2565
558.132	41.9480
558.492	42.8889
558.852	42.5004
559.213	41.7643
559.573	42.0627
559.933	42.3486
560.294	41.9488
560.654	41.2407
561.014	41.1251
561.375	40.8782
561.735	41.1543
562.095	40.8911
562.456	40.5056
562.816	41.9836
563.176	38.9553
563.536	40.2682
563.897	39.4053
564.257	39.4495
564.617	38.3923
564.978	37.8766
565.338	36.9598
565.698	37.1231
566.059	37.7657
566.419	37.6447
566.779	36.0134
567.140	36.6903
567.500	36.6067
567.860	37.3499
568.221	35.7162
568.581	35.7686
568.941	36.0655
569.302	35.5114
569.662	36.2782
570.022	36.0817
570.383	37.1506
570.743	37.7966
571.103	37.9595
571.464	37.8734
571.824	38.4962
572.184	39.1523
572.544	39.2343
572.905	39.3176
573.265	38.7015
573.625	38.7702
573.986	38.0766
574.346	37.0773
574.706	37.3309
575.067	36.3725
575.427	36.6679
575.787	36.7073
576.148	37.0323
576.508	37.0679
576.868	36.2933
577.229	36.0420
577.589	36.2660
577.949	36.7401
578.310	36.6178
578.670	37.5450
579.030	38.2290
579.391	36.7313
579.751	36.5924
580.111	36.3492
580.471	36.9431
580.832	36.3875
581.192	36.3192
581.552	35.8811
581.913	36.3825
582.273	36.2082
582.633	36.0441
582.994	34.7921
583.354	34.9648
583.714	34.7561
584.075	34.6936
584.435	34.7870
584.795	35.2024
585.156	35.3246
585.516	34.6723
585.876	34.9033
586.237	34.6583
586.597	35.7750
586.957	36.3594
587.317	36.2122
587.678	35.5021
588.038	35.8881
588.398	37.3387
588.759	37.5651
589.119	38.2176
589.479	39.1204
589.840	38.1253
590.200	38.6693
590.560	36.3411
590.921	37.5838
591.281	36.2865
591.641	35.1583
592.002	35.0617
592.362	34.5109
592.722	34.2506
593.083	33.4141
593.443	33.0787
593.803	32.3113
594.164	32.0280
594.524	32.4800
594.884	31.7963
595.244	31.6213
595.605	32.2324
595.965	30.5442
596.325	30.5040
596.686	30.0240
597.046	29.6765
597.406	29.6656
597.767	30.0102
598.127	30.2448
598.487	30.3487
598.848	29.9771
599.208	29.8438
599.568	30.0205
599.929	29.7464
600.289	29.5262
600.649	30.2788
601.010	29.8366
601.370	30.7688
601.730	30.4962
602.090	31.2932
602.451	31.2279
602.811	30.1441
603.171	30.6356
603.532	30.8540
603.892	30.4295
604.252	29.8372
604.613	29.8867
604.973	29.8124
605.333	29.9505
605.694	30.2927
606.054	31.9679
606.414	32.9488
606.775	32.5087
607.135	32.2792
607.495	32.3274
607.856	32.4816
608.216	33.4551
608.576	32.5652
608.937	33.4472
609.297	32.8553
609.657	32.5220
610.017	32.8413
610.378	33.0651
610.738	33.3581
611.098	33.0162
611.459	32.2822
611.819	32.4207
612.179	33.3867
612.540	34.0823
612.900	33.8127
613.260	34.4724
613.621	34.5779
613.981	34.1386
614.341	33.6850
614.702	33.3162
615.062	33.3884
615.422	33.8584
615.783	34.3699
616.143	34.3135
616.503	33.3376
616.863	33.6468
617.224	33.1234
617.584	33.5829
617.944	33.0581
618.305	33.8251
618.665	33.0156
619.025	33.7209
619.386	34.1142
619.746	31.7802
620.106	30.8844
620.467	31.0383
620.827	30.5648
621.187	29.6926
621.548	29.7369
621.908	29.3485
622.268	29.4974
622.629	30.8205
622.989	30.5437
623.349	29.6136
623.710	29.0824
624.070	28.2988
624.430	29.1554
624.790	29.8517
625.151	29.9089
625.511	30.0513
625.871	30.1059
626.232	30.4354
626.592	30.9773
626.952	31.1299
627.313	31.3782
627.673	31.4459
628.033	31.5395
628.394	30.8531
628.754	30.8630
629.114	31.0851
629.475	32.5691
629.835	31.8708
630.195	32.5011
630.556	32.1648
630.916	32.3308
631.276	31.0656
631.637	31.3981
631.997	31.5941
632.357	31.7191
632.717	32.2085
633.078	32.0220
633.438	31.9727
633.798	33.1698
634.159	32.9270
634.519	33.0925
634.879	33.1447
635.240	33.4842
635.600	34.9786
635.960	33.1059
636.321	32.6412
636.681	32.8524
637.041	32.9408
637.402	32.8776
637.762	32.9056
638.122	33.2809
638.483	33.9430
638.843	33.9708
639.203	34.0778
639.563	34.2006
639.924	34.8576
640.284	33.6868
640.644	34.0645
641.005	34.6529
641.365	34.2540
641.725	35.2835
642.086	34.8974
642.446	34.7350
642.806	33.9418
643.167	34.6047
643.527	35.4825
643.887	34.6171
644.248	34.2008
644.608	34.0064
644.968	34.3926
645.329	34.3265
645.689	34.7679
646.049	32.8996
646.410	33.1759
646.770	30.9613
647.130	31.3582
647.490	32.0502
647.851	31.5745
648.211	31.9967
648.571	31.4439
648.932	31.7611
649.292	32.2492
649.652	32.0192
650.013	31.6625
650.373	30.6415
650.733	31.3333
651.094	31.4690
651.454	31.9932
651.814	32.3236
652.175	31.8462
652.535	30.8902
652.895	30.4842
653.256	30.2329
653.616	30.7221
653.976	31.3321
654.336	31.7104
654.697	31.7159
655.057	31.4977
655.417	30.9671
655.778	30.9445
656.138	31.1627
656.498	31.3730
656.859	32.2615
657.219	31.2250
657.579	31.8849
657.940	31.6720
658.300	30.7418
658.660	30.6694
659.021	30.5667
659.381	31.7671
659.741	32.4010
660.102	32.5203
660.462	31.9672
660.822	32.2626
661.183	32.2037
661.543	31.2977
661.903	31.4970
662.263	32.5086
662.624	32.6248
662.984	31.3356
663.344	31.6416
663.705	31.5825
664.065	30.8790
664.425	31.9586
664.786	32.1879
665.146	32.9739
665.506	32.3546
665.867	32.7841
666.227	32.9941
666.587	32.9270
666.948	33.9178
667.308	33.7779
667.668	34.4837
668.029	34.7827
668.389	35.6730
668.749	35.7753
669.109	36.2515
669.470	36.0966
669.830	36.1702
670.190	35.5443
670.551	35.8515
670.911	36.6250
671.271	36.4994
671.632	36.0758
671.992	35.7648
672.352	35.5058
672.713	36.9467
673.073	38.3841
673.433	37.9650
673.794	36.8992
674.154	37.6665
674.514	37.5578
674.875	38.6480
675.235	37.6615
675.595	37.7880
675.956	38.7754
676.316	37.9494
676.676	38.7171
677.036	39.8632
677.397	39.7074
677.757	39.7718
678.117	39.6795
678.478	39.5210
678.838	38.5451
679.198	38.6314
679.559	38.2190
679.919	37.1658
680.279	38.4627
680.640	36.2743
681.000	36.7364
681.360	35.9501
681.721	35.5597
682.081	35.4810
682.441	34.3472
682.802	33.5447
683.162	32.6635
683.522	32.1230
683.883	32.3233
684.243	31.0952
684.603	31.2027
684.964	31.8863
685.324	31.6166
685.684	32.3166
686.044	31.7171
686.405	31.9270
686.765	31.2835
687.125	31.6655
687.486	32.0733
687.846	32.1347
688.206	31.3852
688.567	31.2514
688.927	31.5783
689.287	32.9956
689.648	33.2067
690.008	32.8692
690.368	33.1195
690.729	34.1608
691.089	33.6565
691.449	33.3713
691.810	33.5590
692.170	33.5282
692.530	32.5274
692.891	32.9364
693.251	33.2243
693.611	33.3483
693.971	32.7494
694.332	32.1688
694.692	31.9825
695.052	31.3266
695.413	31.7208
695.773	30.8782
696.133	32.0281
696.494	32.3846
696.854	32.4655
697.214	31.8160
697.575	31.0159
697.935	31.4611
698.295	32.1752
698.656	32.2901
699.016	32.4207
699.376	32.3333
699.737	32.8251
700.097	33.2274
700.457	33.0909
700.817	34.1396
701.178	33.9064
701.538	33.0681
701.898	32.6663
702.259	33.0742
702.619	33.9483
702.979	34.2294
703.340	34.4764
703.700	34.6669
704.060	34.7136
704.421	33.7239
704.781	33.7214
705.141	34.4844
705.502	35.2237
705.862	34.7921
706.222	34.2830
706.583	35.3716
706.943	35.1092
707.303	33.6545
707.664	33.5901
708.024	33.7953
708.384	33.5113
708.744	34.0227
709.105	33.6188
709.465	32.9762
709.825	31.8935
710.186	32.3621
710.546	32.5377
710.906	33.0501
711.267	32.5091
711.627	32.7663
711.987	32.9608
712.348	32.5143
712.708	31.1298
713.068	31.1772
713.429	31.6391
713.789	30.0302
714.149	30.3696
714.510	30.4494
714.870	31.5020
715.230	31.4095
715.590	31.1438
715.951	31.4914
716.311	31.8772
716.671	31.9467
717.032	30.6107
717.392	31.5836
717.752	31.6008
718.113	31.3245
718.473	31.6575
718.833	31.3289
719.194	32.2033
719.554	30.2721
719.914	30.4154
[truncated: 6,341 more rows]
