# Supplementary material for: Postsynaptic plasticity of Purkinje cells in mice is determined by molecular identity
Source: Commun Biol. 2022 Dec 3;5:1328. doi: 10.1038/s42003-022-04283-y (PMC9719509; doi:10.1038/s42003-022-04283-y)
Supplement: Supplementary file 7 — Supplementary Data 4 [file 42003_2022_4283_MOESM7_ESM.xlsx]

## Sheet: Sheet1
	EPSC1_amplitude	EPSC1_baseline	EPSC1_peak	EPSC2_amplitude	EPSC2_baseline	EPSC2_peak	holding	pre_post	r_cap	r_input	r_membrane	time	cell	group	lobule	confirmed	domain	CS	PPR	norm_EPSC1_amplitude	norm_EPSC2_amplitude	norm_r_cap	norm_r_membrane	norm_PPR	norm_holding
15	-185.341	-304.879	-490.22	-247.358	-306.397	-553.754	-306.397	pre	10.9286	74.8407	63.9121	-5	stijn_031221 1	pos	VII	y	2	269.437	1.33461	0.998104	1.03058	1.01532	0.934727	1.02581	1.01083
16	-158.508	-317.469	-475.976	-245.596	-314.093	-559.689	-314.093	pre	10.8749	75.4619	64.587	-5	stijn_031221 1	pos	VII	y	2	269.437	1.54943	0.853601	1.02323	1.01034	0.944597	1.19092	1.03622
17	-162.015	-307.152	-469.167	-234.985	-307.962	-542.947	-307.962	pre	10.8717	80.444	69.5722	-5	stijn_031221 1	pos	VII	y	2	269.437	1.45039	0.872488	0.979024	1.01004	1.01751	1.1148	1.01599
18	-165.061	-306.917	-471.978	-229.523	-304.427	-533.951	-304.427	pre	10.8383	79.9716	69.1333	-4	stijn_031221 1	pos	VII	y	2	269.437	1.39054	0.888893	0.95627	1.00693	1.01109	1.0688	1.00433
19	-178.367	-301.483	-479.85	-236.79	-304.158	-540.948	-304.158	pre	10.842	79.7652	68.9232	-4	stijn_031221 1	pos	VII	y	2	269.437	1.32754	0.960549	0.986545	1.00728	1.00802	1.02038	1.00344
20	-208.81	-309.273	-518.083	-225.28	-309.358	-534.638	-309.358	pre	10.7941	78.3675	67.5734	-4	stijn_031221 1	pos	VII	y	2	269.437	1.07887	1.12449	0.93859	1.00283	0.988274	0.829247	1.0206
21	-192.584	-304.445	-497.03	-228.397	-303.742	-532.139	-303.742	pre	10.7327	80.6541	69.9214	-3	stijn_031221 1	pos	VII	y	2	269.437	1.18596	1.03711	0.951577	0.99713	1.02261	0.911554	1.00207
22	-185.718	-306.689	-492.407	-231.656	-300.608	-532.264	-300.608	pre	10.7682	80.4194	69.6512	-3	stijn_031221 1	pos	VII	y	2	269.437	1.24736	1.00013	0.965155	1.00042	1.01866	0.958745	0.99173
23	-179.325	-300.025	-479.35	-248.184	-301.447	-549.631	-301.447	pre	10.7475	78.6103	67.8628	-3	stijn_031221 1	pos	VII	y	2	269.437	1.38399	0.965708	1.03402	0.9985	0.992506	1.06377	0.994498
24	-199.382	-304.644	-504.027	-240.622	-304.636	-545.258	-304.636	pre	10.7122	79.1996	68.4873	-2	stijn_031221 1	pos	VII	y	2	269.437	1.20684	1.07372	1.00251	0.995226	1.00164	0.927605	1.00502
25	-191.943	-300.714	-492.657	-265.662	-301.149	-566.811	-301.149	pre	10.7171	79.731	69.0138	-2	stijn_031221 1	pos	VII	y	2	269.437	1.38407	1.03366	1.10684	0.995678	1.00934	1.06383	0.993514
26	-178.553	-298.36	-476.914	-213.551	-296.411	-509.961	-296.411	pre	10.666	79.7298	69.0638	-2	stijn_031221 1	pos	VII	y	2	269.437	1.196	0.961552	0.889723	0.990925	1.01007	0.919276	0.977883
27	-210.95	-297.637	-508.587	-236.483	-296.593	-533.076	-296.593	pre	10.6868	79.3533	68.6665	-1	stijn_031221 1	pos	VII	y	2	269.437	1.12104	1.13602	0.985267	0.992857	1.00426	0.861655	0.978484
28	-180.021	-296.018	-476.039	-243.799	-299.335	-543.134	-299.335	pre	10.5893	80.5764	69.9871	-1	stijn_031221 1	pos	VII	y	2	269.437	1.35428	0.969453	1.01575	0.983801	1.02358	1.04093	0.987531
29	-208.816	-300.833	-509.649	-272.404	-296.406	-568.81	-296.406	pre	10.6852	79.957	69.2718	-1	stijn_031221 1	pos	VII	y	2	269.437	1.30451	1.12452	1.13492	0.992711	1.01311	1.00268	0.977868
0	-204.584	-282.201	-486.784	-228.128	-267.215	-495.343	-267.215	post	10.4472	73.8657	63.4185	5	stijn_031221 1	pos	VII	y	2	269.437	1.11508	1.10173	0.950456	0.970604	0.927507	0.857078	0.881564
1	-165.02	-281.282	-446.302	-253.283	-282.729	-536.012	-282.729	post	10.3303	73.833	63.5027	5	stijn_031221 1	pos	VII	y	2	269.437	1.53486	0.888673	1.05526	0.959741	0.928739	1.17973	0.932747
2	-173.315	-278.485	-451.8	-209.434	-282.91	-492.344	-282.91	post	10.3071	75.5966	65.2896	5	stijn_031221 1	pos	VII	y	2	269.437	1.2084	0.93334	0.872572	0.957581	0.954873	0.928806	0.933343
3	-177.12	-284.55	-461.67	-252.592	-282.046	-534.638	-282.046	post	10.3258	76.3147	65.9889	6	stijn_031221 1	pos	VII	y	2	269.437	1.4261	0.953834	1.05238	0.959326	0.965101	1.09613	0.930494
4	-173.799	-284.123	-457.922	-255.081	-284.117	-539.198	-284.117	post	10.3015	76.8573	66.5558	6	stijn_031221 1	pos	VII	y	2	269.437	1.46768	0.935946	1.06275	0.957061	0.973392	1.12809	0.937325
5	-168.128	-280.174	-448.301	-235.746	-280.525	-516.271	-280.525	post	10.272	77.1857	66.9136	6	stijn_031221 1	pos	VII	y	2	269.437	1.40219	0.905406	0.982196	0.954326	0.978625	1.07775	0.925475
6	-167.053	-287.246	-454.299	-275.096	-285.28	-560.377	-285.28	post	10.2342	76.9091	66.6749	7	stijn_031221 1	pos	VII	y	2	269.437	1.64676	0.899619	1.14614	0.950808	0.975134	1.26574	0.941163
7	-186.614	-294.048	-480.662	-226.5	-295.456	-521.956	-295.456	post	10.1389	76.8995	66.7606	7	stijn_031221 1	pos	VII	y	2	269.437	1.21373	1.00496	0.943672	0.941957	0.976387	0.9329	0.974735
8	-166.53	-298.888	-465.419	-250.814	-298.38	-549.194	-298.38	post	10.2607	73.9878	63.727	7	stijn_031221 1	pos	VII	y	2	269.437	1.50611	0.896805	1.04497	0.953277	0.932021	1.15763	0.984381
9	-201.152	-293.879	-495.031	-238.377	-291.45	-529.828	-291.45	post	10.1917	75.0916	64.8999	8	stijn_031221 1	pos	VII	y	2	269.437	1.18506	1.08325	0.993158	0.946868	0.949173	0.910864	0.961518
10	-198.939	-294.155	-493.094	-243.568	-293.507	-537.074	-293.507	post	10.3537	74.8583	64.5046	8	stijn_031221 1	pos	VII	y	2	269.437	1.22433	1.07134	1.01478	0.961913	0.943393	0.941049	0.968302
11	-194.773	-305.943	-500.715	-278.306	-295.19	-573.496	-295.19	post	10.2781	75.938	65.6599	8	stijn_031221 1	pos	VII	y	2	269.437	1.42887	1.0489	1.15951	0.954895	0.960289	1.09826	0.973856
12	-182.847	-304	-486.847	-231.641	-301.872	-533.513	-301.872	post	10.3128	74.3633	64.0505	9	stijn_031221 1	pos	VII	y	2	269.437	1.26686	0.984674	0.965095	0.958115	0.936751	0.973736	0.9959
13	-181.645	-303.39	-485.035	-257.277	-300.413	-557.69	-300.413	post	10.3785	75.9309	65.5524	9	stijn_031221 1	pos	VII	y	2	269.437	1.41638	0.978201	1.0719	0.964215	0.958717	1.08866	0.991086
14	-177.605	-298.558	-476.164	-213.914	-303.169	-517.083	-303.169	post	10.2341	75.6592	65.4252	9	stijn_031221 1	pos	VII	y	2	269.437	1.20444	0.956447	0.891238	0.950801	0.956856	0.925756	1.00018
15	-158.115	-294.247	-452.362	-234.838	-296.801	-531.639	-296.801	post	10.2863	74.7761	64.4898	10	stijn_031221 1	pos	VII	y	2	269.437	1.48524	0.851485	0.978414	0.955656	0.943176	1.14159	0.97917
16	-172.791	-293.064	-465.856	-261.549	-290.019	-551.568	-290.019	post	10.3539	77.072	66.7182	10	stijn_031221 1	pos	VII	y	2	269.437	1.51367	0.930523	1.0897	0.961929	0.975766	1.16344	0.956794
17	-175.865	-291.552	-467.418	-236.592	-290.237	-526.829	-290.237	post	10.3082	76.3088	66.0006	10	stijn_031221 1	pos	VII	y	2	269.437	1.3453	0.947076	0.985719	0.957687	0.965272	1.03403	0.957516
18	-140.594	-289.778	-430.372	-242.796	-291.28	-534.076	-291.28	post	10.3198	76.302	65.9822	11	stijn_031221 1	pos	VII	y	2	269.437	1.72693	0.757132	1.01157	0.958767	0.965002	1.32735	0.960956
19	-222.294	-293.852	-516.146	-275.66	-293.838	-569.497	-293.838	post	10.291	74.8826	64.5917	11	stijn_031221 1	pos	VII	y	2	269.437	1.24007	1.1971	1.14849	0.956087	0.944666	0.953146	0.969394
20	-134.601	-415.28	-549.881	-311.536	-295.632	-607.168	-295.632	post	10.3339	75.3148	64.9809	11	stijn_031221 1	pos	VII	y	2	269.437	2.31452	0.724857	1.29796	0.960071	0.950358	1.77899	0.975314
21	-201.643	-295.574	-497.217	-245.216	-297.668	-542.884	-297.668	post	10.2895	75.3817	65.0922	12	stijn_031221 1	pos	VII	y	2	269.437	1.21609	1.0859	1.02165	0.955954	0.951986	0.934711	0.982032
22	-166.644	-304.585	-471.229	-245.776	-304.48	-550.256	-304.48	post	10.2793	75.9689	65.6897	12	stijn_031221 1	pos	VII	y	2	269.437	1.47486	0.897415	1.02399	0.955001	0.960724	1.13361	1.0045
23	-189.724	-305.619	-495.343	-247.923	-305.644	-553.567	-305.644	post	10.3296	75.8324	65.5028	12	stijn_031221 1	pos	VII	y	2	269.437	1.30676	1.02171	1.03293	0.959678	0.957991	1.00441	1.00834
24	-168.466	-367.922	-536.387	-234.872	-315.634	-550.506	-315.634	post	10.3212	69.7796	59.4585	13	stijn_031221 1	pos	VII	y	2	269.437	1.39418	0.907226	0.978554	0.958892	0.869592	1.0716	1.0413
25	-193.829	-304.887	-498.716	-237.612	-305.835	-543.447	-305.835	post	10.3392	75.3055	64.9663	13	stijn_031221 1	pos	VII	y	2	269.437	1.22588	1.04381	0.989969	0.960564	0.950146	0.942242	1.00897
26	-182.237	-304.11	-486.347	-256.837	-306.913	-563.75	-306.913	post	10.3191	72.3256	62.0065	13	stijn_031221 1	pos	VII	y	2	269.437	1.40936	0.981386	1.07007	0.958699	0.906858	1.08327	1.01253
27	-182.261	-312.332	-494.593	-230.724	-308.849	-539.573	-308.849	post	10.3442	74.1269	63.7827	14	stijn_031221 1	pos	VII	y	2	269.437	1.2659	0.98152	0.961273	0.961034	0.932835	0.972997	1.01892
28	-193.069	-309.584	-502.652	-252.326	-313.673	-565.999	-313.673	post	10.3284	73.3051	62.9767	14	stijn_031221 1	pos	VII	y	2	269.437	1.30692	1.03972	1.05127	0.959567	0.921046	1.00453	1.03483
29	-176.367	-314.041	-490.408	-243.104	-316.96	-560.064	-316.96	post	10.3157	72.4381	62.1224	14	stijn_031221 1	pos	VII	y	2	269.437	1.3784	0.949776	1.01285	0.958383	0.908553	1.05947	1.04568
30	-173.213	-309.323	-482.536	-229.499	-310.074	-539.573	-310.074	post	10.3302	72.4394	62.1093	15	stijn_031221 1	pos	VII	y	2	269.437	1.32495	0.932794	0.956169	0.959727	0.908361	1.01839	1.02296
31	-228.804	-312.268	-541.073	-253.317	-310.246	-563.563	-310.246	post	10.2922	73.5099	63.2176	15	stijn_031221 1	pos	VII	y	2	269.437	1.10713	1.23217	1.0554	0.956203	0.924571	0.850967	1.02353
32	-213.084	-311.121	-524.205	-270.248	-310.869	-581.117	-310.869	post	10.1873	72.3481	62.1609	15	stijn_031221 1	pos	VII	y	2	269.437	1.26827	1.14751	1.12594	0.946452	0.909115	0.974819	1.02558
33	-214.856	-312.285	-527.141	-283.271	-307.717	-590.988	-307.717	post	10.3021	71.9116	61.6095	16	stijn_031221 1	pos	VII	y	2	269.437	1.31842	1.15705	1.1802	0.957122	0.901051	1.01337	1.01518
34	-196.859	-311.416	-508.275	-281.433	-307.806	-589.239	-307.806	post	10.3224	72.9267	62.6043	16	stijn_031221 1	pos	VII	y	2	269.437	1.42962	1.06013	1.17254	0.959008	0.9156	1.09884	1.01548
35	-203.249	-310.274	-513.522	-226.543	-309.282	-535.825	-309.282	post	10.3366	73.2328	62.8963	16	stijn_031221 1	pos	VII	y	2	269.437	1.11461	1.09454	0.943854	0.960322	0.919871	0.856716	1.02034
36	-209.018	-310.189	-519.207	-287.324	-310.786	-598.11	-310.786	post	10.1336	74.0022	63.8686	17	stijn_031221 1	pos	VII	y	2	269.437	1.37464	1.12561	1.19709	0.941469	0.934091	1.05658	1.02531
37	-191.333	-313.63	-504.964	-259.837	-315.721	-575.557	-315.721	post	10.2548	73.8036	63.5488	17	stijn_031221 1	pos	VII	y	2	269.437	1.35803	1.03037	1.08257	0.952725	0.929414	1.04381	1.04159
38	-208.477	-309.106	-517.583	-327.224	-310.181	-637.405	-310.181	post	10.3877	70.1285	59.7408	17	stijn_031221 1	pos	VII	y	2	269.437	1.56959	1.1227	1.36332	0.965076	0.873721	1.20642	1.02331
39	-213.851	-313.228	-527.079	-255.52	-310.667	-566.186	-310.667	post	10.3413	73.0366	62.6953	18	stijn_031221 1	pos	VII	y	2	269.437	1.19485	1.15164	1.06458	0.960765	0.916931	0.918389	1.02491
40	-216.507	-310.072	-526.579	-309.56	-319.785	-629.346	-319.785	post	10.3283	71.9125	61.5842	18	stijn_031221 1	pos	VII	y	2	269.437	1.4298	1.16594	1.28973	0.959557	0.900681	1.09897	1.055
41	-182.227	-313.803	-496.03	-304.265	-310.212	-614.478	-310.212	post	10.2734	70.9237	60.6502	18	stijn_031221 1	pos	VII	y	2	269.437	1.66971	0.981333	1.26767	0.954458	0.887022	1.28338	1.02341
42	-200.848	-315.673	-516.521	-308.097	-311.566	-619.663	-311.566	post	10.2912	71.8654	61.5742	19	stijn_031221 1	pos	VII	y	2	269.437	1.53398	1.08162	1.28363	0.956111	0.900535	1.17905	1.02788
43	-212.63	-314.012	-526.641	-287.988	-308.31	-596.298	-308.31	post	10.347	69.7814	59.4344	19	stijn_031221 1	pos	VII	y	2	269.437	1.35441	1.14506	1.19985	0.96129	0.86924	1.04103	1.01714
44	-195.337	-311.251	-506.588	-271.266	-308.415	-579.68	-308.415	post	10.2949	73.2156	62.9207	19	stijn_031221 1	pos	VII	y	2	269.437	1.38871	1.05193	1.13018	0.956448	0.920228	1.06739	1.01749
45	-202.897	-310.751	-513.647	-271.574	-312.917	-584.491	-312.917	post	10.3035	70.92	60.6165	20	stijn_031221 1	pos	VII	y	2	269.437	1.33848	1.09265	1.13147	0.957251	0.886528	1.02879	1.03234
46	-181.672	-318.294	-499.966	-271.328	-309.665	-580.992	-309.665	post	10.3406	72.4966	62.156	20	stijn_031221 1	pos	VII	y	2	269.437	1.4935	0.978346	1.13044	0.960702	0.909043	1.14794	1.02161
47	-210.199	-311.819	-522.019	-241.991	-311.826	-553.817	-311.826	post	10.3702	71.1797	60.8095	20	stijn_031221 1	pos	VII	y	2	269.437	1.15125	1.13197	1.00822	0.963448	0.88935	0.884874	1.02874
48	-216.329	-303.253	-519.582	-272.759	-301.861	-574.62	-301.861	post	10.3415	71.7257	61.3842	21	stijn_031221 1	pos	VII	y	2	269.437	1.26085	1.16498	1.13641	0.960783	0.897756	0.96912	0.995863
49	-213.241	-308.091	-521.331	-252.827	-311.923	-564.75	-311.923	post	10.3479	69.8829	59.535	21	stijn_031221 1	pos	VII	y	2	269.437	1.18564	1.14835	1.05336	0.961379	0.870711	0.91131	1.02906
50	-224.175	-309.588	-533.763	-256.666	-308.958	-565.624	-308.958	post	10.333	72.1525	61.8195	21	stijn_031221 1	pos	VII	y	2	269.437	1.14493	1.20724	1.06935	0.959995	0.904122	0.880021	1.01928
51	-196.248	-316.65	-512.898	-265.696	-312.048	-577.744	-312.048	post	10.3147	72.1575	61.8428	22	stijn_031221 1	pos	VII	y	2	269.437	1.35388	1.05684	1.10698	0.958293	0.904463	1.04062	1.02947
52	-189.379	-319.521	-508.899	-255.323	-314.175	-569.497	-314.175	post	10.4058	72.7239	62.3181	22	stijn_031221 1	pos	VII	y	2	269.437	1.34821	1.01985	1.06376	0.966758	0.911415	1.03627	1.03649
53	-198.936	-307.215	-506.151	-258.064	-308.997	-567.061	-308.997	post	10.3887	72.556	62.1672	22	stijn_031221 1	pos	VII	y	2	269.437	1.29722	1.07131	1.07518	0.965168	0.909208	0.997076	1.01941
54	-190.632	-313.582	-504.214	-271.354	-310.576	-581.929	-310.576	post	10.3609	72.327	61.966	23	stijn_031221 1	pos	VII	y	2	269.437	1.42344	1.0266	1.13055	0.962588	0.906265	1.09409	1.02461
55	-168.269	-319.702	-487.971	-254.878	-325.864	-580.742	-325.864	post	10.3923	69.6087	59.2164	23	stijn_031221 1	pos	VII	y	2	269.437	1.51471	0.906166	1.06191	0.965498	0.866052	1.16424	1.07505
56	-183.025	-317.69	-500.715	-273.67	-315.756	-589.426	-315.756	post	10.4129	71.0622	60.6493	23	stijn_031221 1	pos	VII	y	2	269.437	1.49526	0.985634	1.1402	0.967414	0.887008	1.14929	1.0417
57	-202.947	-313.512	-516.459	-291.133	-312.412	-603.545	-312.412	post	10.345	71.5148	61.1698	24	stijn_031221 1	pos	VII	y	2	269.437	1.43453	1.09292	1.21295	0.961106	0.894621	1.10261	1.03067
58	-179.28	-313.439	-492.719	-261.928	-316.003	-577.931	-316.003	post	10.3751	68.8352	58.4601	24	stijn_031221 1	pos	VII	y	2	269.437	1.461	0.965463	1.09128	0.963904	0.854991	1.12296	1.04252
59	-226.753	-314.694	-541.447	-277.658	-314.642	-592.3	-314.642	post	10.3991	69.4088	59.0097	24	stijn_031221 1	pos	VII	y	2	269.437	1.22449	1.22112	1.15681	0.966133	0.863028	0.941173	1.03803
60	-248.282	-316.53	-564.812	-248.372	-316.127	-564.5	-316.127	post	10.4398	70.5029	60.0631	25	stijn_031221 1	pos	VII	y	2	269.437	1.00036	1.33706	1.0348	0.969913	0.878435	0.768902	1.04293
61	-222.299	-316.962	-539.261	-283.478	-315.319	-598.797	-315.319	post	10.3994	70.818	60.4186	25	stijn_031221 1	pos	VII	y	2	269.437	1.27521	1.19713	1.18107	0.966163	0.883634	0.980155	1.04026
62	-198.486	-321.159	-519.645	-230.116	-318.765	-548.882	-318.765	post	10.4521	70.7912	60.3391	25	stijn_031221 1	pos	VII	y	2	269.437	1.15936	1.06889	0.958741	0.971054	0.882471	0.891109	1.05163
63	-194.096	-321.301	-515.396	-246.25	-317.062	-563.313	-317.062	post	10.4388	69.483	59.0442	26	stijn_031221 1	pos	VII	y	2	269.437	1.26871	1.04525	1.02596	0.969825	0.863532	0.975155	1.04601
64	-198.423	-316.349	-514.772	-275.169	-316.319	-591.488	-316.319	post	10.413	72.4195	62.0065	26	stijn_031221 1	pos	VII	y	2	269.437	1.38678	1.06855	1.14644	0.967428	0.906857	1.06591	1.04356
65	-220.861	-322.96	-543.821	-266.477	-321.263	-587.739	-321.263	post	10.4513	68.3832	57.9319	26	stijn_031221 1	pos	VII	y	2	269.437	1.20653	1.18939	1.11023	0.970984	0.847266	0.927369	1.05987
66	-161.122	-319.915	-481.037	-263.055	-322.06	-585.116	-322.06	post	10.422	70.2495	59.8275	27	stijn_031221 1	pos	VII	y	2	269.437	1.63265	0.867681	1.09598	0.968257	0.874989	1.25489	1.0625
67	-186.905	-316.934	-503.839	-280.91	-316.888	-597.797	-316.888	post	10.4409	71.298	60.8572	27	stijn_031221 1	pos	VII	y	2	269.437	1.50295	1.00653	1.17036	0.970013	0.890048	1.1552	1.04544
68	-214.472	-318.291	-532.764	-287.673	-317.184	-604.857	-317.184	post	10.4102	70.3998	59.9896	27	stijn_031221 1	pos	VII	y	2	269.437	1.3413	1.15498	1.19854	0.967166	0.877359	1.03096	1.04642
69	-177.685	-316.908	-494.593	-245.432	-313.758	-559.19	-313.758	post	10.3779	69.9481	59.5702	28	stijn_031221 1	pos	VII	y	2	269.437	1.38127	0.956878	1.02255	0.964164	0.871226	1.06168	1.03511
70	-224.621	-311.954	-536.575	-239.985	-313.769	-553.754	-313.769	post	10.3681	69.1676	58.7995	28	stijn_031221 1	pos	VII	y	2	269.437	1.0684	1.20963	0.999859	0.963254	0.859954	0.821199	1.03515
71	-201.762	-317.258	-519.02	-234.04	-316.528	-550.568	-316.528	post	10.3499	71.1552	60.8053	28	stijn_031221 1	pos	VII	y	2	269.437	1.15998	1.08653	0.97509	0.961564	0.88929	0.89159	1.04425
72	-225.107	-312.654	-537.762	-297.023	-313.894	-610.917	-313.894	post	10.399	68.0906	57.6916	29	stijn_031221 1	pos	VII	y	2	269.437	1.31947	1.21225	1.2375	0.966125	0.843751	1.01418	1.03556
73	-156.983	-317.057	-474.04	-235.289	-314.717	-550.006	-314.717	post	10.3648	69.6579	59.2932	29	stijn_031221 1	pos	VII	y	2	269.437	1.49882	0.845391	0.980293	0.962945	0.867174	1.15203	1.03828
74	-186.564	-324.397	-510.961	-265.844	-315.961	-581.805	-315.961	post	10.3568	70.2929	59.9361	29	stijn_031221 1	pos	VII	y	2	269.437	1.42494	1.00469	1.10759	0.962199	0.876578	1.09524	1.04238
75	-184.609	-317.981	-502.59	-217.059	-316.58	-533.638	-316.58	post	10.299	68.5939	58.2949	30	stijn_031221 1	pos	VII	y	2	269.437	1.17578	0.994161	0.904338	0.956836	0.852574	0.903729	1.04442
76	-185.569	-313.46	-499.029	-278.681	-320.803	-599.484	-320.803	post	10.3499	70.5216	60.1717	30	stijn_031221 1	pos	VII	y	2	269.437	1.50177	0.999332	1.16108	0.96156	0.880024	1.15429	1.05836
77	-174.613	-310.235	-484.848	-230.483	-310.715	-541.198	-310.715	post	10.3398	70.6062	60.2665	30	stijn_031221 1	pos	VII	y	2	269.437	1.31996	0.940332	0.960267	0.960619	0.881409	1.01455	1.02507
78	-207.632	-308.264	-515.896	-205.779	-305.432	-511.211	-305.432	post	10.2913	69.072	58.7806	31	stijn_031221 1	pos	VII	y	2	269.437	0.991076	1.11815	0.857345	0.956121	0.859678	0.761763	1.00764
79	-178.757	-316.273	-495.031	-246.078	-307.864	-553.942	-307.864	post	10.3784	72.0108	61.6324	31	stijn_031221 1	pos	VII	y	2	269.437	1.3766	0.96265	1.02524	0.964211	0.901386	1.05809	1.01567
80	-170.99	-320.605	-491.595	-250.232	-313.643	-563.875	-313.643	post	10.4387	69.4881	59.0493	31	stijn_031221 1	pos	VII	y	2	269.437	1.46344	0.920819	1.04255	0.969815	0.863608	1.12483	1.03473
81	-205.689	-305.022	-510.711	-230.126	-302.076	-532.202	-302.076	post	10.3747	69.2704	58.8956	32	stijn_031221 1	pos	VII	y	2	269.437	1.1188	1.10768	0.958779	0.963867	0.861361	0.859938	0.996573
82	-211.898	-309.684	-521.581	-245.734	-312.269	-558.003	-312.269	post	10.3935	69.8019	59.4084	32	stijn_031221 1	pos	VII	y	2	269.437	1.15968	1.14112	1.02381	0.965612	0.86886	0.891356	1.0302
83	-212.494	-305.776	-518.27	-225.142	-305.623	-530.765	-305.623	post	10.5187	70.6005	60.0817	32	stijn_031221 1	pos	VII	y	2	269.437	1.05952	1.14433	0.938016	0.977248	0.878707	0.81437	1.00827
84	-208.454	-311.753	-520.207	-277.773	-312.841	-590.613	-312.841	post	10.7954	86.3265	75.5311	33	stijn_031221 1	pos	VII	y	2	269.437	1.33254	1.12257	1.15729	1.00295	1.10466	1.02422	1.03209
85	-199.323	-307.703	-507.025	-254.029	-305.785	-559.814	-305.785	post	10.4211	70.3066	59.8854	33	stijn_031221 1	pos	VII	y	2	269.437	1.27446	1.0734	1.05837	0.96818	0.875836	0.979579	1.00881
86	-188.989	-308.04	-497.03	-233.483	-308.277	-541.76	-308.277	post	10.2779	71.9996	61.7217	33	stijn_031221 1	pos	VII	y	2	269.437	1.23543	1.01775	0.972767	0.95487	0.902693	0.949579	1.01703
87	-185.399	-311.631	-497.03	-287.643	-308.717	-596.361	-308.717	post	10.4946	69.4762	58.9816	34	stijn_031221 1	pos	VII	y	2	269.437	1.55148	0.998417	1.19842	0.975005	0.862618	1.1925	1.01848
88	-183.506	-309.651	-493.156	-266.156	-307.402	-573.558	-307.402	post	10.4403	68.765	58.3247	34	stijn_031221 1	pos	VII	y	2	269.437	1.45039	0.988222	1.10889	0.969957	0.85301	1.11481	1.01415
89	-208.301	-311.594	-519.894	-306.914	-311.125	-618.038	-311.125	post	10.5054	67.3087	56.8032	34	stijn_031221 1	pos	VII	y	2	269.437	1.47342	1.12175	1.2787	0.976012	0.830758	1.1325	1.02643
90	-177.612	-316.044	-493.656	-259.258	-318.486	-577.744	-318.486	post	10.416	69.7265	59.3105	35	stijn_031221 1	pos	VII	y	2	269.437	1.45969	0.956481	1.08015	0.967705	0.867427	1.12195	1.05071
91	-227.684	-315.45	-543.134	-286.016	-317.279	-603.295	-317.279	post	10.4643	71.7347	61.2704	35	stijn_031221 1	pos	VII	y	2	269.437	1.2562	1.22613	1.19164	0.972193	0.896092	0.965541	1.04673
92	-205.592	-308.555	-514.147	-247.292	-309.961	-557.253	-309.961	post	10.5242	65.9311	55.4069	35	stijn_031221 1	pos	VII	y	2	269.437	1.20283	1.10716	1.0303	0.977754	0.810336	0.924524	1.02258
93	-228.036	-309.601	-537.637	-293.91	-306.574	-600.484	-306.574	post	10.4228	71.1814	60.7586	36	stijn_031221 1	pos	VII	y	2	269.437	1.28888	1.22803	1.22453	0.968335	0.888606	0.99066	1.01141
94	-206.377	-323.388	-529.765	-291.273	-306.525	-597.797	-306.525	post	10.4798	70.2376	59.7579	36	stijn_031221 1	pos	VII	y	2	269.437	1.41136	1.11139	1.21354	0.973627	0.873971	1.0848	1.01125
95	-171.73	-307.932	-479.662	-298.549	-307.745	-606.294	-307.745	post	10.4866	72.1265	61.6399	36	stijn_031221 1	pos	VII	y	2	269.437	1.73847	0.924809	1.24385	0.97426	0.901496	1.33623	1.01528
96	-207.156	-307.178	-514.334	-286.034	-307.078	-593.112	-307.078	post	10.519	72.9995	62.4805	37	stijn_031221 1	pos	VII	y	2	269.437	1.38076	1.11558	1.19171	0.977268	0.91379	1.06129	1.01308
97	-224.442	-308.197	-532.639	-323.377	-306.781	-630.158	-306.781	post	10.5105	69.3085	58.798	37	stijn_031221 1	pos	VII	y	2	269.437	1.4408	1.20867	1.3473	0.976482	0.859932	1.10743	1.01209
98	-195.032	-309.12	-504.151	-305.412	-307.316	-612.728	-307.316	post	10.4704	72.2122	61.7418	37	stijn_031221 1	pos	VII	y	2	269.437	1.56596	1.05029	1.27245	0.972759	0.902986	1.20363	1.01386
99	-182.46	-312.57	-495.031	-283.486	-309.626	-593.112	-309.626	post	10.4928	68.8257	58.3329	38	stijn_031221 1	pos	VII	y	2	269.437	1.55369	0.982591	1.1811	0.974836	0.85313	1.1942	1.02148
100	-210.587	-310.119	-520.707	-225.719	-312.23	-537.949	-312.23	post	10.4437	70.8352	60.3915	38	stijn_031221 1	pos	VII	y	2	269.437	1.07186	1.13406	0.940422	0.970276	0.883238	0.823853	1.03007
101	-212.322	-307.51	-519.832	-299.938	-308.605	-608.543	-308.605	post	10.4667	69.5831	59.1165	38	stijn_031221 1	pos	VII	y	2	269.437	1.41266	1.1434	1.24964	0.972413	0.86459	1.0858	1.01811
102	-225.848	-303.605	-529.453	-264.574	-311.483	-576.057	-311.483	post	10.5164	69.692	59.1756	39	stijn_031221 1	pos	VII	y	2	269.437	1.17147	1.21624	1.1023	0.977031	0.865455	0.90042	1.02761
103	-238.505	-302.38	-540.885	-285.143	-305.47	-590.613	-305.47	post	10.4487	69.1732	58.7245	39	stijn_031221 1	pos	VII	y	2	269.437	1.19554	1.28441	1.188	0.970738	0.858858	0.91892	1.00777
104	-193.032	-302.436	-495.468	-268.978	-302.768	-571.746	-302.768	post	10.5477	71.6594	61.1116	39	stijn_031221 1	pos	VII	y	2	269.437	1.39344	1.03952	1.12065	0.97994	0.89377	1.07103	0.998857
105	-183.563	-306.095	-489.658	-290.79	-300.76	-591.55	-300.76	post	10.5563	70.3259	59.7696	40	stijn_031221 1	pos	VII	y	2	269.437	1.58415	0.988528	1.21153	0.980734	0.874143	1.21761	0.992231
106	-187.385	-321.077	-508.462	-288.628	-304.922	-593.549	-304.922	post	10.5105	71.9889	61.4784	40	stijn_031221 1	pos	VII	y	2	269.437	1.54029	1.00911	1.20252	0.976482	0.899134	1.1839	1.00596
107	-196.919	-304.859	-501.778	-274.571	-304.423	-578.993	-304.423	post	10.5409	70.7363	60.1954	40	stijn_031221 1	pos	VII	y	2	269.437	1.39434	1.06045	1.14395	0.979305	0.88037	1.07172	1.00431
108	-173.798	-307.426	-481.224	-270.942	-304.553	-575.495	-304.553	post	10.6159	72.4447	61.8288	41	stijn_031221 1	pos	VII	y	2	269.437	1.55894	0.935945	1.12883	0.986272	0.904258	1.19824	1.00474
109	-185.861	-311.481	-497.342	-256.334	-304.542	-560.876	-304.542	post	10.5366	70.7378	60.2012	41	stijn_031221 1	pos	VII	y	2	269.437	1.37917	1.00091	1.06797	0.978909	0.880455	1.06006	1.00471
110	-227.406	-308.606	-536.012	-281.96	-305.842	-587.802	-305.842	post	10.4657	66.7321	56.2664	41	stijn_031221 1	pos	VII	y	2	269.437	1.2399	1.22464	1.17474	0.972322	0.822907	0.953012	1.009
111	-204.805	-320.525	-525.33	-296.552	-308.367	-604.919	-308.367	post	10.6338	75.3456	64.7118	42	stijn_031221 1	pos	VII	y	2	269.437	1.44797	1.10292	1.23553	0.987937	0.946423	1.11294	1.01733
112	-197.743	-308.72	-506.463	-279.45	-307.915	-587.365	-307.915	post	10.5598	71.414	60.8542	42	stijn_031221 1	pos	VII	y	2	269.437	1.4132	1.06489	1.16428	0.98106	0.890005	1.08622	1.01584
113	-202.21	-309.751	-511.96	-233.116	-309.893	-543.009	-309.893	post	10.5948	69.7722	59.1775	42	stijn_031221 1	pos	VII	y	2	269.437	1.15284	1.08895	0.971238	0.984311	0.865482	0.886102	1.02236
114	-194.203	-313.759	-507.962	-251.069	-313.555	-564.625	-313.555	post	10.4867	69.4765	58.9898	43	stijn_031221 1	pos	VII	y	2	269.437	1.29282	1.04583	1.04604	0.974273	0.862738	0.993688	1.03444
115	-199.574	-312.324	-511.898	-261.83	-312.977	-574.808	-312.977	post	10.5673	69.9168	59.3495	43	stijn_031221 1	pos	VII	y	2	269.437	1.31195	1.07475	1.09087	0.98176	0.867999	1.00839	1.03254
116	-194.851	-306.614	-501.465	-275.197	-306.795	-581.992	-306.795	post	10.6615	70.3411	59.6796	43	stijn_031221 1	pos	VII	y	2	269.437	1.41235	1.04932	1.14656	0.990513	0.872826	1.08556	1.01214
117	-201.029	-304.622	-505.651	-231.305	-304.957	-536.262	-304.957	post	10.6013	70.4456	59.8443	44	stijn_031221 1	pos	VII	y	2	269.437	1.15061	1.08259	0.963693	0.984917	0.875235	0.884381	1.00608
118	-205.634	-303.515	-509.149	-291.838	-299.212	-591.05	-299.212	post	10.5933	68.1752	57.582	44	stijn_031221 1	pos	VII	y	2	269.437	1.41921	1.10739	1.21589	0.984173	0.842148	1.09084	0.987125
119	-194.517	-298.577	-493.094	-244.279	-300.979	-545.258	-300.979	post	10.541	69.987	59.446	44	stijn_031221 1	pos	VII	y	2	269.437	1.25582	1.04752	1.01775	0.979319	0.869409	0.965254	0.992955
15	-326.199	-528.672	-854.871	-416.474	-516.487	-932.961	-516.487	pre	9.29418	42.6468	33.3527	-5	stijn_031221 2	pos	VIII	y	2	342.966	1.27675	0.978286	0.964977	0.991931	0.954817	0.984316	1.01191
16	-313.338	-499.989	-813.327	-416.521	-501.822	-918.343	-501.822	pre	9.26704	44.7157	35.4486	-5	stijn_031221 2	pos	VIII	y	2	342.966	1.3293	0.939715	0.965085	0.989035	1.01482	1.02483	0.983176
17	-298.077	-502.13	-800.208	-408.633	-497.09	-905.723	-497.09	pre	9.34566	45.805	36.4594	-5	stijn_031221 2	pos	VIII	y	2	342.966	1.3709	0.893946	0.946809	0.997426	1.04376	1.0569	0.973906
18	-332.181	-517.754	-849.936	-426.655	-507.806	-934.461	-507.806	pre	9.31172	45.2567	35.945	-4	stijn_031221 2	pos	VIII	y	2	342.966	1.2844	0.996226	0.988566	0.993803	1.02903	0.990219	0.994899
19	-336.098	-514.65	-850.748	-419.829	-506.011	-925.839	-506.011	pre	9.28698	43.178	33.891	-4	stijn_031221 2	pos	VIII	y	2	342.966	1.24913	1.00797	0.97275	0.991164	0.97023	0.963021	0.991382
20	-318.043	-517.461	-835.505	-449.292	-515.03	-964.322	-515.03	pre	9.37739	44.1471	34.7697	-4	stijn_031221 2	pos	VIII	y	2	342.966	1.41268	0.953824	1.04102	1.00081	0.995384	1.08911	1.00905
21	-340.429	-519.377	-859.806	-417.25	-515.087	-932.337	-515.087	pre	9.34999	45.2665	35.9165	-3	stijn_031221 2	pos	VIII	y	2	342.966	1.22566	1.02096	0.966775	0.997888	1.02821	0.94493	1.00916
22	-331.013	-521.172	-852.185	-391.69	-509.723	-901.413	-509.723	pre	9.372	45.444	36.072	-3	stijn_031221 2	pos	VIII	y	2	342.966	1.18331	0.99272	0.907551	1.00024	1.03267	0.912279	0.998656
23	-347.562	-525.614	-873.175	-425.06	-518.771	-943.832	-518.771	pre	9.40972	43.9647	34.555	-3	stijn_031221 2	pos	VIII	y	2	342.966	1.22298	1.04235	0.984871	1.00426	0.989237	0.942863	1.01638
24	-354.373	-518.24	-872.613	-422.226	-514.109	-936.335	-514.109	pre	9.32396	43.6114	34.2874	-2	stijn_031221 2	pos	VIII	y	2	342.966	1.19147	1.06278	0.978303	0.99511	0.981578	0.918572	1.00725
25	-368.736	-515.435	-884.17	-459.493	-511.951	-971.444	-511.951	pre	9.39824	43.7663	34.3681	-2	stijn_031221 2	pos	VIII	y	2	342.966	1.24613	1.10585	1.06465	1.00304	0.983886	0.960713	1.00302
26	-311.765	-517.118	-828.882	-426.246	-512.588	-938.834	-512.588	pre	9.46112	43.885	34.4238	-2	stijn_031221 2	pos	VIII	y	2	342.966	1.3672	0.934995	0.987619	1.00975	0.985483	1.05406	1.00427
27	-307.069	-514.692	-821.761	-437.552	-509.029	-946.58	-509.029	pre	9.39385	42.9746	33.5807	-1	stijn_031221 2	pos	VIII	y	2	342.966	1.42493	0.920912	1.01381	1.00257	0.961347	1.09856	0.997295
28	-353.81	-517.053	-870.864	-489.502	-505.62	-995.121	-505.62	pre	9.49917	45.7993	36.3001	-1	stijn_031221 2	pos	VIII	y	2	342.966	1.38351	1.06109	1.13418	1.01381	1.0392	1.06663	0.990616
29	-362.904	-520.204	-883.108	-467.423	-515.016	-982.439	-515.016	pre	9.45564	44.0496	34.5939	-1	stijn_031221 2	pos	VIII	y	2	342.966	1.28801	1.08836	1.08303	1.00916	0.990352	0.992998	1.00903
0	-331.28	-476.112	-807.392	-382.735	-473.635	-856.37	-473.635	post	10.0174	43.1137	33.0963	5	stijn_031221 2	pos	VIII	y	2	342.966	1.15532	0.993522	0.886804	1.06911	0.947478	0.890704	0.927951
1	-321.907	-514.472	-836.379	-339.489	-504.262	-843.751	-504.262	post	10.182	45.5798	35.3978	5	stijn_031221 2	pos	VIII	y	2	342.966	1.05462	0.965412	0.786601	1.08668	1.01337	0.813066	0.987956
2	-284.981	-521.474	-806.455	-370.388	-506.16	-876.549	-506.16	post	10.0851	45.1084	35.0233	5	stijn_031221 2	pos	VIII	y	2	342.966	1.29969	0.854671	0.858196	1.07634	1.00264	1.00201	0.991675
3	-295.452	-524.996	-820.449	-333.137	-518.985	-852.122	-518.985	post	9.61824	44.1139	34.4957	6	stijn_031221 2	pos	VIII	y	2	342.966	1.12755	0.886074	0.771884	1.02652	0.98754	0.869291	1.0168
4	-297.366	-517.773	-815.139	-354.133	-511.983	-866.116	-511.983	post	10.1659	44.3235	34.1576	6	stijn_031221 2	pos	VIII	y	2	342.966	1.1909	0.891813	0.820531	1.08497	0.97786	0.918131	1.00308
5	-334.393	-540.282	-874.675	-387.544	-541.107	-928.651	-541.107	post	10.0673	44.084	34.0168	6	stijn_031221 2	pos	VIII	y	2	342.966	1.15895	1.00286	0.897946	1.07444	0.973829	0.8935	1.06014
6	-302.566	-531.439	-834.005	-421.161	-529.854	-951.016	-529.854	post	10.1661	44.5904	34.4243	7	stijn_031221 2	pos	VIII	y	2	342.966	1.39197	0.907408	0.975837	1.08499	0.985496	1.07314	1.0381
7	-314.939	-532.123	-847.062	-427.164	-529.1	-956.263	-529.1	post	10.167	38.851	28.684	7	stijn_031221 2	pos	VIII	y	2	342.966	1.35634	0.944516	0.989745	1.08509	0.821163	1.04568	1.03662
8	-305.58	-535.36	-840.94	-423.683	-526.833	-950.516	-526.833	post	10.1574	45.2996	35.1422	7	stijn_031221 2	pos	VIII	y	2	342.966	1.38649	0.916447	0.98168	1.08405	1.00605	1.06892	1.03218
9	-331.287	-539.64	-870.926	-454.611	-534.637	-989.249	-534.637	post	10.1955	45.0593	34.8638	8	stijn_031221 2	pos	VIII	y	2	342.966	1.37226	0.993542	1.05334	1.08813	0.998077	1.05795	1.04747
10	-312.75	-548.805	-861.555	-379.013	-541.204	-920.217	-541.204	post	10.3786	44.3269	33.9483	8	stijn_031221 2	pos	VIII	y	2	342.966	1.21187	0.937951	0.878179	1.10766	0.97187	0.9343	1.06033
11	-375.883	-541.461	-917.343	-433.326	-534.682	-968.008	-534.682	post	10.2638	44.798	34.5342	8	stijn_031221 2	pos	VIII	y	2	342.966	1.15282	1.12729	1.00402	1.09541	0.988643	0.888777	1.04756
12	-298.031	-537.162	-835.192	-390.248	-532.281	-922.528	-532.281	post	10.341	45.1287	34.7877	9	stijn_031221 2	pos	VIII	y	2	342.966	1.30942	0.893806	0.90421	1.10365	0.9959	1.00951	1.04285
13	-318.933	-535.064	-853.996	-461.513	-526.799	-988.312	-526.799	post	10.2761	44.1101	33.8341	9	stijn_031221 2	pos	VIII	y	2	342.966	1.44705	0.956492	1.06933	1.09672	0.968599	1.11562	1.03211
14	-335.129	-541.295	-876.424	-425.933	-532.142	-958.075	-532.142	post	10.2689	44.0179	33.749	9	stijn_031221 2	pos	VIII	y	2	342.966	1.27095	1.00506	0.986893	1.09596	0.966163	0.97985	1.04258
15	-332.68	-538.184	-870.864	-389.892	-533.511	-923.403	-533.511	post	10.3353	45.2411	34.9058	10	stijn_031221 2	pos	VIII	y	2	342.966	1.17197	0.997722	0.903386	1.10305	0.999279	0.903539	1.04526
16	-323.026	-534.156	-857.182	-420.783	-522.924	-943.707	-522.924	post	10.3011	44.1396	33.8385	10	stijn_031221 2	pos	VIII	y	2	342.966	1.30263	0.968769	0.97496	1.0994	0.968726	1.00427	1.02452
17	-331.394	-530.349	-861.743	-400.833	-521.07	-921.904	-521.07	post	10.2899	44.1133	33.8234	10	stijn_031221 2	pos	VIII	y	2	342.966	1.20954	0.993865	0.928738	1.0982	0.968293	0.932501	1.02089
18	-328.495	-540.432	-868.927	-410.825	-537.005	-947.83	-537.005	post	10.4206	43.9653	33.5447	11	stijn_031221 2	pos	VIII	y	2	342.966	1.25063	0.985171	0.951888	1.11215	0.960314	0.964179	1.05211
19	-338.997	-535.928	-874.925	-427.982	-530.905	-958.887	-530.905	post	10.3259	45.5008	35.1749	11	stijn_031221 2	pos	VIII	y	2	342.966	1.2625	1.01667	0.991641	1.10204	1.00698	0.973329	1.04016
20	-324.529	-539.275	-863.804	-439.471	-532.41	-971.882	-532.41	post	10.3773	44.1449	33.7677	11	stijn_031221 2	pos	VIII	y	2	342.966	1.35418	0.973276	1.01826	1.10753	0.966698	1.04401	1.0431
21	-335.398	-537.902	-873.3	-412.878	-533.265	-946.143	-533.265	post	10.4267	42.934	32.5073	12	stijn_031221 2	pos	VIII	y	2	342.966	1.23101	1.00587	0.956645	1.1128	0.930617	0.949055	1.04478
22	-327.196	-546.916	-874.112	-459.924	-536.634	-996.558	-536.634	post	10.381	43.5898	33.2088	12	stijn_031221 2	pos	VIII	y	2	342.966	1.40565	0.981276	1.06565	1.10792	0.950699	1.08369	1.05138
23	-359.512	-536.278	-895.79	-449.546	-536.954	-986.5	-536.954	post	10.3317	43.1207	32.789	12	stijn_031221 2	pos	VIII	y	2	342.966	1.25043	1.07819	1.04161	1.10266	0.938679	0.96403	1.05201
24	-384.238	-544.163	-928.401	-430.53	-544.225	-974.755	-544.225	post	10.3297	44.8275	34.4978	13	stijn_031221 2	pos	VIII	y	2	342.966	1.12048	1.15235	0.997545	1.10245	0.987599	0.863839	1.06625
25	-322.929	-543.999	-866.928	-435.117	-541.263	-976.38	-541.263	post	10.3901	43.2382	32.8481	13	stijn_031221 2	pos	VIII	y	2	342.966	1.34741	0.968477	1.00817	1.1089	0.940374	1.03879	1.06045
26	-364.014	-554.392	-918.405	-417.722	-549.724	-967.446	-549.724	post	10.4686	42.0543	31.5857	13	stijn_031221 2	pos	VIII	y	2	342.966	1.14755	1.09169	0.96787	1.11728	0.904232	0.884708	1.07702
27	-326.71	-558.335	-885.045	-428.748	-551.755	-980.503	-551.755	post	10.5753	43.5924	33.0171	14	stijn_031221 2	pos	VIII	y	2	342.966	1.31232	0.979816	0.993416	1.12866	0.945211	1.01174	1.081
28	-370.474	-566.235	-936.71	-436.282	-555.966	-992.248	-555.966	post	10.3558	42.6388	32.283	14	stijn_031221 2	pos	VIII	y	2	342.966	1.17763	1.11107	1.01087	1.10524	0.924194	0.907902	1.08925
29	-336.008	-560.47	-896.477	-423.762	-563.05	-986.812	-563.05	post	10.5543	43.1203	32.566	14	stijn_031221 2	pos	VIII	y	2	342.966	1.26117	1.0077	0.981863	1.12642	0.932297	0.972305	1.10313
30	-329.284	-554.137	-883.421	-450.591	-551.715	-1002.31	-551.715	post	10.5412	43.7711	33.2299	15	stijn_031221 2	pos	VIII	y	2	342.966	1.3684	0.987536	1.04403	1.12502	0.951302	1.05497	1.08093
31	-330.42	-544.192	-874.612	-437.281	-545.096	-982.377	-545.096	post	10.5933	43.0817	32.4885	15	stijn_031221 2	pos	VIII	y	2	342.966	1.32341	0.990945	1.01319	1.13058	0.930078	1.02029	1.06796
32	-376	-564.333	-940.333	-432.075	-555.924	-987.999	-555.924	post	10.5753	43.9462	33.3709	15	stijn_031221 2	pos	VIII	y	2	342.966	1.14914	1.12764	1.00113	1.12866	0.95534	0.885933	1.08917
33	-352.682	-561.6	-914.282	-413.5	-559.943	-973.443	-559.943	post	10.5721	42.8713	32.2991	16	stijn_031221 2	pos	VIII	y	2	342.966	1.17244	1.05771	0.958086	1.12832	0.924656	0.903903	1.09705
34	-359.279	-570.497	-929.775	-399.867	-566.517	-966.384	-566.517	post	10.5815	43.5737	32.9921	16	stijn_031221 2	pos	VIII	y	2	342.966	1.11297	1.07749	0.926498	1.12933	0.944496	0.858053	1.10993
35	-355.674	-568.854	-924.528	-451.4	-566.211	-1017.61	-566.211	post	10.6211	42.475	31.854	16	stijn_031221 2	pos	VIII	y	2	342.966	1.26914	1.06668	1.0459	1.13354	0.911912	0.978452	1.10933
36	-336.067	-576.029	-912.096	-432.549	-557.2	-989.749	-557.2	post	10.6512	44.1327	33.4815	17	stijn_031221 2	pos	VIII	y	2	342.966	1.28709	1.00788	1.00222	1.13676	0.958504	0.992292	1.09167
37	-348.015	-578.887	-926.902	-465.418	-572.372	-1037.79	-572.372	post	10.636	43.0008	32.3648	17	stijn_031221 2	pos	VIII	y	2	342.966	1.33735	1.04371	1.07838	1.13514	0.926537	1.03104	1.1214
38	-375.731	-568.226	-943.956	-448.749	-573.547	-1022.3	-573.547	post	10.648	42.8356	32.1875	17	stijn_031221 2	pos	VIII	y	2	342.966	1.19434	1.12683	1.03976	1.13642	0.921462	0.920783	1.1237
39	-364.071	-572.388	-936.46	-490.415	-567.928	-1058.34	-567.928	post	10.7262	42.8083	32.082	18	stijn_031221 2	pos	VIII	y	2	342.966	1.34703	1.09187	1.1363	1.14477	0.918441	1.0385	1.11269
40	-359.434	-583.523	-942.957	-434.248	-585.237	-1019.49	-585.237	post	10.8485	42.9568	32.1083	18	stijn_031221 2	pos	VIII	y	2	342.966	1.20815	1.07796	1.00616	1.15782	0.919193	0.931428	1.1466
41	-297.109	-539.52	-836.629	-428.102	-523.976	-952.078	-523.976	post	10.8827	42.0912	31.2085	18	stijn_031221 2	pos	VIII	y	2	342.966	1.44089	0.891042	0.991919	1.16147	0.893434	1.11087	1.02658
42	-325.56	-568.419	-893.979	-463.039	-563.568	-1026.61	-563.568	post	10.8177	42.8062	31.9885	19	stijn_031221 2	pos	VIII	y	2	342.966	1.42229	0.976367	1.07287	1.15453	0.915764	1.09652	1.10415
43	-339.504	-563.033	-902.537	-413.167	-560.401	-973.568	-560.401	post	10.778	43.0481	32.2701	19	stijn_031221 2	pos	VIII	y	2	342.966	1.21697	1.01819	0.957314	1.15029	0.923827	0.938232	1.09794
44	-318.353	-574.439	-892.792	-441.526	-566.839	-1008.37	-566.839	post	10.8767	42.25	31.3733	19	stijn_031221 2	pos	VIII	y	2	342.966	1.38691	0.954754	1.02302	1.16083	0.898152	1.06925	1.11056
45	-315.964	-577.328	-893.291	-441.91	-573.702	-1015.61	-573.702	post	10.9187	43.8992	32.9805	20	stijn_031221 2	pos	VIII	y	2	342.966	1.39861	0.947589	1.02391	1.16531	0.944162	1.07827	1.124
46	-340.129	-580.9	-921.029	-408.355	-574.147	-982.502	-574.147	post	10.9262	43.0475	32.1213	20	stijn_031221 2	pos	VIII	y	2	342.966	1.20059	1.02006	0.946164	1.16612	0.919565	0.925601	1.12488
47	-329.746	-576.539	-906.286	-452.041	-588.935	-1040.98	-588.935	post	10.943	41.54	30.597	20	stijn_031221 2	pos	VIII	y	2	342.966	1.37088	0.988923	1.04739	1.16791	0.875927	1.05689	1.15385
48	-379.454	-575.185	-954.639	-457.154	-572.827	-1029.98	-572.827	post	10.923	42.347	31.424	21	stijn_031221 2	pos	VIII	y	2	342.966	1.20477	1.138	1.05923	1.16577	0.899605	0.928824	1.12229
49	-346.855	-566.99	-913.845	-471.528	-562.826	-1034.35	-562.826	post	11.031	42.5051	31.474	21	stijn_031221 2	pos	VIII	y	2	342.966	1.35944	1.04023	1.09254	1.1773	0.901035	1.04807	1.1027
50	-307.159	-572.201	-879.36	-442.883	-571.854	-1014.74	-571.854	post	10.9599	43.0954	32.1354	21	stijn_031221 2	pos	VIII	y	2	342.966	1.44187	0.921183	1.02617	1.16971	0.91997	1.11162	1.12038
51	-314.389	-573.217	-887.606	-409.064	-570.252	-979.316	-570.252	post	10.9926	43.6455	32.6529	22	stijn_031221 2	pos	VIII	y	2	342.966	1.30114	0.942866	0.947808	1.17319	0.934785	1.00312	1.11724
52	-356.092	-569.872	-925.964	-404.468	-566.601	-971.069	-566.601	post	10.9389	43.1509	32.2121	22	stijn_031221 2	pos	VIII	y	2	342.966	1.13585	1.06793	0.93716	1.16746	0.922165	0.875694	1.11009
53	-348.296	-566.861	-915.157	-451.851	-563.137	-1014.99	-563.137	post	11.1385	42.3833	31.2448	22	stijn_031221 2	pos	VIII	y	2	342.966	1.29732	1.04455	1.04695	1.18877	0.894474	1.00018	1.1033
54	-270.151	-573.1	-843.251	-400.063	-571.818	-971.882	-571.818	post	11.2133	43.6757	32.4624	23	stijn_031221 2	pos	VIII	y	2	342.966	1.48089	0.810194	0.926953	1.19675	0.929332	1.1417	1.12031
55	-355.545	-592.409	-947.955	-408.926	-594.566	-1003.49	-594.566	post	11.0889	42.5964	31.5075	23	stijn_031221 2	pos	VIII	y	2	342.966	1.15014	1.0663	0.947488	1.18347	0.901994	0.886706	1.16488
56	-307.41	-587.318	-894.728	-416.301	-583.131	-999.432	-583.131	post	11.168	43.5702	32.4022	23	stijn_031221 2	pos	VIII	y	2	342.966	1.35422	0.921937	0.964576	1.19192	0.927607	1.04404	1.14248
57	-314.612	-568.621	-883.233	-430.994	-571.061	-1002.06	-571.061	post	11.1832	42.1324	30.9492	24	stijn_031221 2	pos	VIII	y	2	342.966	1.36992	0.943535	0.998621	1.19354	0.886011	1.05615	1.11883
58	-322.476	-573.689	-896.165	-419.958	-570.165	-990.123	-570.165	post	11.1692	43.1931	32.0238	24	stijn_031221 2	pos	VIII	y	2	342.966	1.30229	0.96712	0.97305	1.19205	0.916776	1.00401	1.11707
59	-304.362	-572.624	-876.986	-419.449	-571.237	-990.686	-571.237	post	11.1818	41.9425	30.7607	24	stijn_031221 2	pos	VIII	y	2	342.966	1.37812	0.912795	0.97187	1.19339	0.880616	1.06247	1.11917
60	-309.794	-572.252	-882.046	-432.681	-574.935	-1007.62	-574.935	post	11.1637	42.9753	31.8116	25	stijn_031221 2	pos	VIII	y	2	342.966	1.39667	0.929085	1.00253	1.19145	0.910701	1.07677	1.12642
61	-329.073	-577.774	-906.848	-426.831	-568.602	-995.434	-568.602	post	11.3625	43.865	32.5025	25	stijn_031221 2	pos	VIII	y	2	342.966	1.29707	0.986905	0.988975	1.21267	0.930479	0.999984	1.11401
62	-349.437	-570.78	-920.217	-420.213	-569.786	-989.999	-569.786	post	11.3665	43.7254	32.3589	25	stijn_031221 2	pos	VIII	y	2	342.966	1.20254	1.04798	0.973639	1.2131	0.926369	0.927108	1.11633
63	-339.871	-579.534	-919.405	-431.111	-573.506	-1004.62	-573.506	post	11.3065	43.5339	32.2273	26	stijn_031221 2	pos	VIII	y	2	342.966	1.26845	1.01929	0.99889	1.2067	0.922601	0.977923	1.12362
64	-322.199	-586.585	-908.785	-372.643	-584.745	-957.388	-584.745	post	11.332	42.9288	31.5968	26	stijn_031221 2	pos	VIII	y	2	342.966	1.15656	0.966289	0.863419	1.20942	0.90455	0.891657	1.14564
65	-318.83	-574.962	-893.791	-388.854	-568.159	-957.013	-568.159	post	11.269	42.8584	31.5893	26	stijn_031221 2	pos	VIII	y	2	342.966	1.21963	0.956183	0.900982	1.2027	0.904337	0.940282	1.11314
66	-284.134	-565.676	-849.811	-433.166	-571.701	-1004.87	-571.701	post	11.5325	42.2731	30.7406	27	stijn_031221 2	pos	VIII	y	2	342.966	1.52451	0.85213	1.00365	1.23082	0.880039	1.17533	1.12008
67	-285.103	-571.892	-856.995	-397.916	-572.779	-970.695	-572.779	post	11.383	36.7742	25.3912	27	stijn_031221 2	pos	VIII	y	2	342.966	1.39569	0.855037	0.921977	1.21486	0.726896	1.07602	1.1222
68	-305.034	-568.953	-873.987	-414.752	-563.377	-978.129	-563.377	post	11.4073	42.9892	31.5818	27	stijn_031221 2	pos	VIII	y	2	342.966	1.35969	0.914809	0.960986	1.21746	0.904122	1.04826	1.10378
69	-303.288	-572.636	-875.924	-366.188	-566.086	-932.274	-566.086	post	11.4402	44.756	33.3157	28	stijn_031221 2	pos	VIII	y	2	342.966	1.20739	0.909574	0.848463	1.22097	0.95376	0.930846	1.10908
70	-322.403	-571.701	-894.104	-405.717	-573.536	-979.253	-573.536	post	11.439	43.3408	31.9018	28	stijn_031221 2	pos	VIII	y	2	342.966	1.25842	0.9669	0.940053	1.22084	0.913282	0.970184	1.12368
71	-352.428	-569.351	-921.779	-402.405	-557.607	-960.012	-557.607	post	11.453	42.385	30.932	28	stijn_031221 2	pos	VIII	y	2	342.966	1.14181	1.05695	0.932379	1.22233	0.885517	0.880284	1.09247
72	-297.133	-565.922	-863.055	-380.89	-558.818	-939.708	-558.818	post	11.4283	43.4272	31.9989	29	stijn_031221 2	pos	VIII	y	2	342.966	1.28189	0.891113	0.882529	1.2197	0.916062	0.988279	1.09484
73	-277.686	-550.385	-828.07	-396.288	-553.478	-949.766	-553.478	post	11.6271	43.78	32.1529	29	stijn_031221 2	pos	VIII	y	2	342.966	1.42711	0.832791	0.918206	1.24091	0.920471	1.10024	1.08438
74	-294.817	-563.053	-857.87	-372.355	-561.231	-933.586	-561.231	post	11.4819	43.4084	31.9265	29	stijn_031221 2	pos	VIII	y	2	342.966	1.263	0.884168	0.862753	1.22542	0.91399	0.973721	1.09957
75	-292.425	-557.011	-849.436	-397.447	-547.884	-945.331	-547.884	post	11.4798	44.8543	33.3745	30	stijn_031221 2	pos	VIII	y	2	342.966	1.35914	0.876993	0.920891	1.2252	0.955443	1.04784	1.07342
76	-306.814	-564.299	-871.114	-381.528	-551.621	-933.149	-551.621	post	11.5306	43.3416	31.8111	30	stijn_031221 2	pos	VIII	y	2	342.966	1.24351	0.920149	0.884007	1.23061	0.910685	0.958696	1.08074
77	-259.916	-564.469	-824.384	-350.297	-554.739	-905.036	-554.739	post	11.6071	43.4253	31.8182	30	stijn_031221 2	pos	VIII	y	2	342.966	1.34773	0.779498	0.811644	1.23878	0.910889	1.03904	1.08685
78	-245.279	-553.492	-798.771	-359.567	-553.341	-912.908	-553.341	post	11.6333	43.9328	32.2996	31	stijn_031221 2	pos	VIII	y	2	342.966	1.46595	0.735602	0.833123	1.24157	0.924669	1.13019	1.08411
79	-278.933	-562.882	-841.814	-407.897	-550.866	-958.762	-550.866	post	11.5243	44.9337	33.4094	31	stijn_031221 2	pos	VIII	y	2	342.966	1.46235	0.836531	0.945103	1.22995	0.956441	1.12741	1.07926
80	-307.903	-562.087	-869.989	-405.166	-549.599	-954.764	-549.599	post	11.6139	43.7492	32.1353	31	stijn_031221 2	pos	VIII	y	2	342.966	1.31589	0.923413	0.938775	1.23951	0.919966	1.01449	1.07678
81	-290.208	-555.792	-846	-354.443	-547.72	-902.162	-547.72	post	11.5817	43.8985	32.3169	32	stijn_031221 2	pos	VIII	y	2	342.966	1.22134	0.870345	0.821249	1.23607	0.925164	0.941601	1.0731
82	-302.881	-566.796	-869.677	-398.041	-562.283	-960.324	-562.283	post	11.6555	43.7319	32.0763	32	stijn_031221 2	pos	VIII	y	2	342.966	1.31418	0.908352	0.922267	1.24395	0.918279	1.01318	1.10163
83	-290.42	-566.387	-856.808	-405.648	-563.047	-968.695	-563.047	post	11.6587	42.8599	31.2012	32	stijn_031221 2	pos	VIII	y	2	342.966	1.39676	0.870982	0.939893	1.24429	0.893226	1.07684	1.10313
84	-300.516	-562.976	-863.492	-405.472	-568.158	-973.631	-568.158	post	11.7331	43.458	31.7249	33	stijn_031221 2	pos	VIII	y	2	342.966	1.34925	0.901259	0.939486	1.25223	0.908217	1.04022	1.11314
85	-291.111	-563.885	-854.996	-381.809	-560.648	-942.457	-560.648	post	11.771	43.4955	31.7245	33	stijn_031221 2	pos	VIII	y	2	342.966	1.31156	0.873052	0.884658	1.25628	0.908205	1.01116	1.09843
86	-296.29	-562.454	-858.744	-375.418	-552.67	-928.088	-552.67	post	11.7258	42.0772	30.3514	33	stijn_031221 2	pos	VIII	y	2	342.966	1.26706	0.888586	0.86985	1.25145	0.868896	0.97685	1.0828
87	-275.279	-570.596	-845.875	-359.747	-572.09	-931.837	-572.09	post	11.7524	43.0725	31.3201	34	stijn_031221 2	pos	VIII	y	2	342.966	1.30685	0.825573	0.83354	1.25428	0.89663	1.00752	1.12084
88	-304.491	-551.129	-855.621	-351.496	-544.232	-895.728	-544.232	post	11.76	44.6241	32.8641	34	stijn_031221 2	pos	VIII	y	2	342.966	1.15437	0.913182	0.814421	1.2551	0.94083	0.889969	1.06627
89	-283.054	-548.952	-832.006	-353.723	-545.316	-899.039	-545.316	post	11.6845	44.7657	33.0812	34	stijn_031221 2	pos	VIII	y	2	342.966	1.24966	0.848891	0.819581	1.24704	0.947045	0.963437	1.06839
90	-279.579	-536.122	-815.701	-351.811	-534.921	-886.732	-534.921	post	11.9199	45.096	33.1761	35	stijn_031221 2	pos	VIII	y	2	342.966	1.25836	0.838468	0.815152	1.27217	0.949762	0.970143	1.04802
91	-278.074	-545.561	-823.635	-343.633	-538.101	-881.734	-538.101	post	11.9799	45.2929	33.313	35	stijn_031221 2	pos	VIII	y	2	342.966	1.23576	0.833954	0.796203	1.27857	0.953682	0.952719	1.05425
92	-262.755	-541.388	-804.143	-381.458	-539.946	-921.404	-539.946	post	11.957	45.1444	33.1874	35	stijn_031221 2	pos	VIII	y	2	342.966	1.45176	0.788013	0.883844	1.27612	0.950086	1.11925	1.05787
93	-261.999	-549.953	-811.952	-353.272	-543.643	-896.915	-543.643	post	11.987	43.3283	31.3413	36	stijn_031221 2	pos	VIII	y	2	342.966	1.34837	0.785747	0.818536	1.27933	0.897235	1.03953	1.06511
94	-287.04	-540.406	-827.446	-352.413	-540.191	-892.604	-540.191	post	12.0154	44.1201	32.1048	36	stijn_031221 2	pos	VIII	y	2	342.966	1.22775	0.860843	0.816546	1.28235	0.919092	0.946542	1.05835
95	-292.067	-535.628	-827.695	-372.761	-536.21	-908.972	-536.21	post	12.1224	44.7283	32.6059	36	stijn_031221 2	pos	VIII	y	2	342.966	1.27629	0.875921	0.863694	1.29378	0.933439	0.983962	1.05055
96	-324.161	-540.018	-864.179	-412.935	-537.581	-950.516	-537.581	post	12.1072	44.5745	32.4673	37	stijn_031221 2	pos	VIII	y	2	342.966	1.27386	0.972173	0.956778	1.29216	0.92947	0.982089	1.05323
97	-267.281	-533.677	-800.957	-342.095	-526.394	-868.49	-526.394	post	12.1285	45.216	33.0874	37	stijn_031221 2	pos	VIII	y	2	342.966	1.27991	0.801586	0.792641	1.29443	0.947224	0.986755	1.03132
98	-251.483	-532.857	-784.34	-318.902	-526.724	-845.625	-526.724	post	12.1954	44.4726	32.2773	37	stijn_031221 2	pos	VIII	y	2	342.966	1.26809	0.754207	0.7389	1.30156	0.92403	0.977639	1.03196
99	-274.424	-529.282	-803.706	-350.218	-528.58	-878.798	-528.58	post	12.2608	45.9719	33.7111	38	stijn_031221 2	pos	VIII	y	2	342.966	1.27619	0.823009	0.811461	1.30855	0.96508	0.98389	1.0356
100	-286.46	-524.493	-810.953	-359.372	-523.362	-882.734	-523.362	post	12.24	44.5471	32.3071	38	stijn_031221 2	pos	VIII	y	2	342.966	1.25453	0.859106	0.83267	1.30633	0.924885	0.967185	1.02538
101	-262.44	-532.957	-795.397	-382.823	-528.335	-911.158	-528.335	post	12.2123	44.9671	32.7548	38	stijn_031221 2	pos	VIII	y	2	342.966	1.45871	0.787069	0.887008	1.30337	0.937701	1.1246	1.03512
102	-264.148	-524.378	-788.525	-339.885	-524.857	-864.742	-524.857	post	12.3518	45.6317	33.2799	39	stijn_031221 2	pos	VIII	y	2	342.966	1.28672	0.79219	0.787518	1.31826	0.952735	0.992007	1.02831
103	-238.476	-525.622	-764.099	-347.746	-525.055	-872.8	-525.055	post	12.2779	45.594	33.3161	39	stijn_031221 2	pos	VIII	y	2	342.966	1.4582	0.715201	0.805733	1.31037	0.953771	1.12421	1.02869
104	-260.334	-526.88	-787.213	-303.765	-527.742	-831.506	-527.742	post	12.4159	46.8411	34.4253	39	stijn_031221 2	pos	VIII	y	2	342.966	1.16683	0.780752	0.703828	1.3251	0.985524	0.899573	1.03396
105	-252.889	-528.265	-781.154	-350.917	-530.817	-881.734	-530.817	post	12.154	47.4327	35.2787	40	stijn_031221 2	pos	VIII	y	2	342.966	1.38763	0.758424	0.81308	1.29715	1.00996	1.0698	1.03998
106	-285.097	-534.04	-819.137	-354.525	-527.521	-882.046	-527.521	post	12.3072	44.6627	32.3555	40	stijn_031221 2	pos	VIII	y	2	342.966	1.24352	0.855018	0.82144	1.3135	0.926271	0.958704	1.03353
107	-270.953	-538.751	-809.703	-359.737	-535.928	-895.665	-535.928	post	12.1157	44.193	32.0772	40	stijn_031221 2	pos	VIII	y	2	342.966	1.32768	0.812599	0.833517	1.29306	0.918305	1.02358	1.05
108	-303.537	-539.526	-843.064	-356.276	-534.516	-890.793	-534.516	post	11.9004	44.7872	32.8868	41	stijn_031221 2	pos	VIII	y	2	342.966	1.17375	0.910321	0.825498	1.27008	0.941481	0.904909	1.04723
109	-284.364	-551.765	-836.129	-380.398	-550.565	-930.962	-550.565	post	11.5672	44.35	32.7828	41	stijn_031221 2	pos	VIII	y	2	342.966	1.33771	0.85282	0.881387	1.23453	0.938503	1.03132	1.07867
110	-276.223	-537.229	-813.452	-415.104	-535.849	-950.953	-535.849	post	11.5242	44.2775	32.7533	41	stijn_031221 2	pos	VIII	y	2	342.966	1.50279	0.828404	0.961802	1.22994	0.937659	1.15858	1.04984
111	-321.45	-534.983	-856.433	-379.535	-526.501	-906.036	-526.501	post	11.5444	44.4842	32.9398	42	stijn_031221 2	pos	VIII	y	2	342.966	1.1807	0.964042	0.879389	1.23208	0.942999	0.910266	1.03153
112	-324.287	-530.896	-855.183	-367.728	-530.999	-898.727	-530.999	post	11.5557	44.4776	32.9219	42	stijn_031221 2	pos	VIII	y	2	342.966	1.13396	0.97255	0.852031	1.2333	0.942484	0.874232	1.04034
113	-287.523	-528.803	-816.326	-357.596	-529.511	-887.107	-529.511	post	11.6348	44.0468	32.412	42	stijn_031221 2	pos	VIII	y	2	342.966	1.24371	0.862292	0.828556	1.24173	0.927889	0.95885	1.03742
114	-314.551	-538.258	-852.809	-377.291	-526.184	-903.474	-526.184	post	11.6992	45.9696	34.2705	43	stijn_031221 2	pos	VIII	y	2	342.966	1.19946	0.943352	0.874189	1.24861	0.981092	0.924729	1.03091
115	-274.552	-536.089	-810.641	-363.386	-526.033	-889.418	-526.033	post	11.6262	45.0686	33.4424	43	stijn_031221 2	pos	VIII	y	2	342.966	1.32356	0.823392	0.84197	1.24082	0.957385	1.02041	1.03061
116	-291.493	-531.642	-823.135	-353.247	-529.799	-883.046	-529.799	post	11.7158	44.6775	32.9617	43	stijn_031221 2	pos	VIII	y	2	342.966	1.21185	0.8742	0.818478	1.25039	0.943624	0.934285	1.03799
117	-325.196	-525.115	-850.31	-377.743	-523.42	-901.163	-523.42	post	11.5551	45.0625	33.5073	44	stijn_031221 2	pos	VIII	y	2	342.966	1.16159	0.975275	0.875237	1.23324	0.959244	0.895533	1.02549
118	-291.306	-528.518	-819.824	-382.959	-522.452	-905.411	-522.452	post	11.6777	45.4012	33.7235	44	stijn_031221 2	pos	VIII	y	2	342.966	1.31463	0.87364	0.887323	1.24631	0.965434	1.01352	1.02359
119	-248.861	-532.042	-780.904	-352.896	-527.151	-880.047	-527.151	post	11.7516	45.2022	33.4507	44	stijn_031221 2	pos	VIII	y	2	342.966	1.41804	0.746346	0.817666	1.2542	0.957623	1.09325	1.0328
15	-224.501	-441.266	-665.767	-372.981	-440.845	-813.827	-440.845	pre	9.52933	47.8394	38.3101	-5	stijn_091221 2	neg	V	y	1	263.598	1.66138	0.830639	1.07695	0.999007	1.01091	1.27789	1.03922
16	-242.855	-429.159	-672.015	-272.56	-426.38	-698.94	-426.38	pre	9.5162	45.3939	35.8777	-5	stijn_091221 2	neg	V	y	1	263.598	1.12231	0.898549	0.786995	0.997631	0.946728	0.863256	1.00512
17	-229.321	-429.762	-659.083	-276.38	-431.556	-707.936	-431.556	pre	9.50719	47.654	38.1468	-5	stijn_091221 2	neg	V	y	1	263.598	1.20521	0.848472	0.798025	0.996687	1.00661	0.927017	1.01732
18	-233.602	-429.104	-662.706	-360.755	-426.146	-786.901	-426.146	pre	9.49801	46.8519	37.3539	-4	stijn_091221 2	neg	V	y	1	263.598	1.54431	0.864313	1.04165	0.995724	0.985683	1.18785	1.00457
19	-316.694	-433.036	-749.73	-326.127	-432.599	-758.726	-432.599	pre	9.51464	46.5961	37.0814	-4	stijn_091221 2	neg	V	y	1	263.598	1.02979	1.17175	0.941665	0.997467	0.978493	0.792085	1.01978
20	-237.126	-443.635	-680.761	-360.25	-437.647	-797.896	-437.647	pre	9.52672	47.7149	38.1882	-4	stijn_091221 2	neg	V	y	1	263.598	1.51924	0.87735	1.04019	0.998734	1.0077	1.16856	1.03168
21	-270.752	-443.119	-713.871	-285.118	-464.924	-750.042	-464.924	pre	9.53385	44.3096	34.7757	-3	stijn_091221 2	neg	V	y	1	263.598	1.05306	1.00177	0.823256	0.999482	0.917651	0.809987	1.09598
22	-308.946	-439.785	-748.731	-340.101	-430.495	-770.596	-430.495	pre	9.48469	46.9142	37.4295	-3	stijn_091221 2	neg	V	y	1	263.598	1.10084	1.14308	0.982014	0.994328	0.987678	0.846741	1.01482
23	-291.868	-418.817	-710.685	-333.392	-420.149	-753.541	-420.149	pre	9.52854	48.4478	38.9193	-3	stijn_091221 2	neg	V	y	1	263.598	1.14227	1.07989	0.962642	0.998924	1.02699	0.878605	0.990433
24	-243.447	-409.638	-653.085	-365.16	-406.622	-771.783	-406.622	pre	9.50883	48.7897	39.2809	-2	stijn_091221 2	neg	V	y	1	263.598	1.49996	0.900739	1.05437	0.996858	1.03653	1.15373	0.958546
25	-278.099	-404.098	-682.198	-425.105	-402.403	-827.508	-402.403	pre	9.57344	48.51	38.9365	-2	stijn_091221 2	neg	V	y	1	263.598	1.52861	1.02895	1.22746	1.00363	1.02744	1.17577	0.948599
26	-304.045	-403.641	-707.686	-338.437	-407.982	-746.419	-407.982	pre	9.61724	48.379	38.7618	-2	stijn_091221 2	neg	V	y	1	263.598	1.11311	1.12495	0.977211	1.00822	1.02283	0.856179	0.96175
27	-313.204	-406.227	-719.431	-364.8	-401.735	-766.535	-401.735	pre	9.56452	48.1292	38.5647	-1	stijn_091221 2	neg	V	y	1	263.598	1.16474	1.15883	1.05333	1.0027	1.01763	0.895886	0.947025
28	-314.704	-414.535	-729.239	-378.258	-410.517	-788.775	-410.517	pre	9.57803	48.0891	38.5111	-1	stijn_091221 2	neg	V	y	1	263.598	1.20195	1.16439	1.09219	1.00411	1.01622	0.924508	0.967726
29	-244.96	-424.243	-669.203	-395.524	-423.113	-818.637	-423.113	pre	9.60076	47.9105	38.3097	-1	stijn_091221 2	neg	V	y	1	263.598	1.61465	0.906336	1.14204	1.0065	1.0109	1.24195	0.997419
0	-279.22	-429.278	-708.498	-231.78	-432.55	-664.33	-432.55	post	9.87587	46.0587	36.1828	5	stijn_091221 2	neg	V	y	1	263.598	0.830098	1.0331	0.669247	1.03534	0.95478	0.63849	1.01967
1	-269.608	-452.072	-721.68	-254.195	-456.49	-710.685	-456.49	post	10.0243	44.4799	34.4556	5	stijn_091221 2	neg	V	y	1	263.598	0.94283	0.997532	0.733966	1.0509	0.909202	0.725201	1.0761
2	-237.244	-459.447	-696.691	-330.099	-458.488	-788.588	-458.488	post	9.94933	46.8391	36.8897	5	stijn_091221 2	neg	V	y	1	263.598	1.39139	0.877787	0.953136	1.04304	0.973434	1.07022	1.08081
3	-226.056	-436.776	-662.831	-280.41	-436.772	-717.182	-436.772	post	10.059	48.6026	38.5435	6	stijn_091221 2	neg	V	y	1	263.598	1.24045	0.836391	0.809662	1.05454	1.01707	0.954121	1.02962
4	-260.418	-442.145	-702.563	-287.077	-439.601	-726.678	-439.601	post	9.99536	46.0452	36.0499	6	stijn_091221 2	neg	V	y	1	263.598	1.10237	0.963531	0.828912	1.04786	0.951272	0.847913	1.03629
5	-189.951	-433.835	-623.786	-288.276	-437.09	-725.366	-437.09	post	10.0905	47.7397	37.6493	6	stijn_091221 2	neg	V	y	1	263.598	1.51764	0.702806	0.832375	1.05783	0.993477	1.16733	1.03037
6	-263.461	-435.479	-698.94	-273.677	-439.569	-713.246	-439.569	post	10.1116	48.3724	38.2608	7	stijn_091221 2	neg	V	y	1	263.598	1.03877	0.97479	0.79022	1.06005	1.00961	0.798999	1.03621
7	-195.816	-450.085	-645.901	-320.793	-445.118	-765.91	-445.118	post	10.1331	47.1919	37.0588	7	stijn_091221 2	neg	V	y	1	263.598	1.63823	0.724508	0.926263	1.06231	0.977894	1.26009	1.04929
8	-198.671	-448.167	-646.838	-277.707	-445.659	-723.367	-445.659	post	10.2133	46.9566	36.7433	7	stijn_091221 2	neg	V	y	1	263.598	1.39783	0.73507	0.801858	1.07071	0.969569	1.07517	1.05057
9	-282.044	-461.189	-743.233	-210.106	-456.536	-666.642	-456.536	post	10.2383	47.1011	36.8627	8	stijn_091221 2	neg	V	y	1	263.598	0.74494	1.04355	0.606664	1.07334	0.972721	0.572989	1.07621
10	-208.785	-449.985	-658.77	-237.072	-444.251	-681.323	-444.251	post	10.3566	48.7382	38.3816	8	stijn_091221 2	neg	V	y	1	263.598	1.13548	0.772492	0.684527	1.08573	1.0128	0.873385	1.04725
11	-194.101	-435.745	-629.846	-306.696	-439.099	-745.794	-439.099	post	10.3713	48.2691	37.8978	8	stijn_091221 2	neg	V	y	1	263.598	1.58008	0.718161	0.885559	1.08727	1.00004	1.21536	1.0351
12	-246.948	-436.374	-683.322	-263.882	-440.618	-704.5	-440.618	post	10.4096	48.3051	37.8954	9	stijn_091221 2	neg	V	y	1	263.598	1.06857	0.913691	0.761938	1.09129	0.999973	0.82192	1.03869
13	-197.637	-444.391	-642.028	-219.179	-448.275	-667.454	-448.275	post	10.4832	48.1555	37.6723	9	stijn_091221 2	neg	V	y	1	263.598	1.109	0.731244	0.632861	1.09901	0.994085	0.853012	1.05674
14	-269.94	-435.81	-705.75	-306.717	-428.894	-735.611	-428.894	post	10.5235	49.2845	38.7611	9	stijn_091221 2	neg	V	y	1	263.598	1.13624	0.99876	0.885621	1.10323	1.02281	0.873968	1.01105
15	-202.444	-421.842	-624.286	-287.063	-424.559	-711.622	-424.559	post	10.5814	50.2739	39.6925	10	stijn_091221 2	neg	V	y	1	263.598	1.41799	0.749028	0.828872	1.1093	1.04739	1.09068	1.00083
16	-187.274	-431.889	-619.163	-262.538	-429.218	-691.756	-429.218	post	10.5753	52.252	41.6767	10	stijn_091221 2	neg	V	y	1	263.598	1.40189	0.692903	0.758058	1.10866	1.09975	1.0783	1.01181
17	-198.723	-428.186	-626.91	-252.842	-413.862	-666.704	-413.862	post	10.5256	51.2742	40.7486	10	stijn_091221 2	neg	V	y	1	263.598	1.27233	0.735263	0.730062	1.10345	1.07526	0.978647	0.975612
18	-217.553	-418.477	-636.03	-274.356	-420.898	-695.254	-420.898	post	10.6034	49.0196	38.4161	11	stijn_091221 2	neg	V	y	1	263.598	1.2611	0.804934	0.792181	1.11161	1.01371	0.970004	0.992198
19	-257.127	-413.638	-670.765	-249.232	-420.284	-669.516	-420.284	post	10.589	49.9895	39.4006	11	stijn_091221 2	neg	V	y	1	263.598	0.969293	0.951354	0.719637	1.1101	1.03969	0.745556	0.990751
20	-166.131	-417.86	-583.991	-225.354	-418.173	-643.527	-418.173	post	10.5704	51.2756	40.7052	11	stijn_091221 2	neg	V	y	1	263.598	1.35648	0.614675	0.650692	1.10814	1.07412	1.04337	0.985775
21	-222.406	-424.182	-646.588	-276.233	-419.271	-695.504	-419.271	post	10.7173	50.1396	39.4223	12	stijn_091221 2	neg	V	y	1	263.598	1.24202	0.822889	0.7976	1.12355	1.04026	0.955329	0.988363
22	-249.31	-419.893	-669.203	-263.66	-425.097	-688.757	-425.097	post	10.6824	49.5819	38.8995	12	stijn_091221 2	neg	V	y	1	263.598	1.05756	0.922433	0.761297	1.11989	1.02647	0.813445	1.0021
23	-197.537	-430.622	-628.159	-258.891	-425.992	-684.884	-425.992	post	10.6846	50.0118	39.3272	12	stijn_091221 2	neg	V	y	1	263.598	1.3106	0.730875	0.747528	1.12013	1.03775	1.00808	1.00421
24	-265.372	-433.194	-698.565	-285.099	-429.709	-714.808	-429.709	post	10.7752	50.1343	39.3591	13	stijn_091221 2	neg	V	y	1	263.598	1.07434	0.981858	0.823202	1.12962	1.03859	0.826355	1.01297
25	-293.371	-438.554	-731.925	-244.052	-435.335	-679.386	-435.335	post	10.723	49.9636	39.2406	13	stijn_091221 2	neg	V	y	1	263.598	0.831887	1.08545	0.70468	1.12414	1.03547	0.639866	1.02623
26	-235.373	-438.203	-673.576	-315.229	-438.561	-753.791	-438.561	post	10.7281	49.0669	38.3388	13	stijn_091221 2	neg	V	y	1	263.598	1.33928	0.870865	0.910199	1.12468	1.01167	1.03014	1.03384
27	-231.722	-446.54	-678.262	-258.052	-467.502	-725.553	-467.502	post	10.7663	49.6625	38.8963	14	stijn_091221 2	neg	V	y	1	263.598	1.11363	0.857356	0.745103	1.12868	1.02638	0.856573	1.10206
28	-202.708	-439.195	-641.903	-239.614	-434.337	-673.951	-434.337	post	10.7861	49.5347	38.7486	14	stijn_091221 2	neg	V	y	1	263.598	1.18206	0.750007	0.691867	1.13076	1.02249	0.909214	1.02388
29	-222.97	-428.178	-651.149	-288.682	-429.749	-718.431	-429.749	post	10.8514	52.5109	41.6595	14	stijn_091221 2	neg	V	y	1	263.598	1.29471	0.824976	0.833547	1.13761	1.0993	0.995859	1.01306
30	-195.074	-428.9	-623.973	-302.646	-422.907	-725.553	-422.907	post	10.8167	51.4917	40.6749	15	stijn_091221 2	neg	V	y	1	263.598	1.55144	0.721761	0.873866	1.13397	1.07332	1.19333	0.996934
31	-236.644	-424.812	-661.457	-279.979	-425.396	-705.375	-425.396	post	10.8938	48.6679	37.774	15	stijn_091221 2	neg	V	y	1	263.598	1.18312	0.875569	0.808417	1.14206	0.996769	0.910027	1.0028
32	-232.805	-427.964	-660.77	-269.313	-428.69	-698.003	-428.69	post	10.9031	50.2725	39.3695	15	stijn_091221 2	neg	V	y	1	263.598	1.15682	0.861365	0.777621	1.14302	1.03887	0.889795	1.01057
33	-225.082	-433.626	-658.708	-243.958	-434.803	-678.762	-434.803	post	10.9505	49.9755	39.025	16	stijn_091221 2	neg	V	y	1	263.598	1.08387	0.832788	0.70441	1.148	1.02978	0.833682	1.02498
34	-229.842	-442.798	-672.639	-241.54	-442.094	-683.634	-442.094	post	10.9742	48.7745	37.8003	16	stijn_091221 2	neg	V	y	1	263.598	1.0509	0.8504	0.697428	1.15048	0.997463	0.808323	1.04217
35	-226.353	-446.098	-672.452	-228.262	-443.003	-671.265	-443.003	post	10.8982	48.44	37.5418	16	stijn_091221 2	neg	V	y	1	263.598	1.00843	0.837493	0.659089	1.14251	0.990641	0.775661	1.04431
36	-189.223	-450.306	-639.529	-236.603	-442.97	-679.574	-442.97	post	10.9895	48.6748	37.6853	17	stijn_091221 2	neg	V	y	1	263.598	1.2504	0.700112	0.683173	1.15209	0.994428	0.961773	1.04423
37	-265.857	-447.639	-713.496	-222.149	-443.118	-665.268	-443.118	post	10.9871	49.2982	38.3111	17	stijn_091221 2	neg	V	y	1	263.598	0.835595	0.983656	0.641438	1.15184	1.01094	0.642719	1.04458
38	-214.231	-440.042	-654.272	-253.685	-435.947	-689.632	-435.947	post	11.0211	50.931	39.9099	17	stijn_091221 2	neg	V	y	1	263.598	1.18417	0.79264	0.732494	1.1554	1.05313	0.91083	1.02767
39	-205.035	-441.679	-646.713	-298.903	-438.395	-737.298	-438.395	post	10.9351	48.5256	37.5905	18	stijn_091221 2	neg	V	y	1	263.598	1.45782	0.758615	0.863058	1.14638	0.991927	1.12131	1.03345
40	-235.628	-445.883	-681.51	-222.229	-443.788	-666.017	-443.788	post	11.008	48.9733	37.9654	18	stijn_091221 2	neg	V	y	1	263.598	0.943135	0.871808	0.641668	1.15402	1.00182	0.725435	1.04616
41	-221.437	-436.959	-658.396	-259.019	-441.108	-700.127	-441.108	post	10.9851	48.5461	37.5609	18	stijn_091221 2	neg	V	y	1	263.598	1.16972	0.819302	0.747897	1.15163	0.991146	0.899719	1.03984
42	-202.075	-439.391	-641.466	-263.225	-437.964	-701.189	-437.964	post	10.8884	47.7616	36.8732	19	stijn_091221 2	neg	V	y	1	263.598	1.30261	0.747663	0.760042	1.14148	0.972999	1.00194	1.03243
43	-268.763	-440.298	-709.061	-263.03	-438.909	-701.939	-438.909	post	10.9814	49.2943	38.3129	19	stijn_091221 2	neg	V	y	1	263.598	0.978669	0.994406	0.759478	1.15123	1.01099	0.752767	1.03466
44	-220.939	-460.883	-681.823	-234.845	-440.106	-674.951	-440.106	post	11.0932	48.8055	37.7123	19	stijn_091221 2	neg	V	y	1	263.598	1.06294	0.817461	0.678095	1.16295	0.99514	0.817584	1.03748
45	-184.99	-451.79	-636.78	-276.955	-447.599	-724.554	-447.599	post	11.1433	49.8673	38.724	20	stijn_091221 2	neg	V	y	1	263.598	1.49713	0.684452	0.799685	1.1682	1.02184	1.15156	1.05514
46	-217.064	-454.201	-671.265	-246.225	-443.219	-689.444	-443.219	post	11.1188	48.5149	37.3961	20	stijn_091221 2	neg	V	y	1	263.598	1.13434	0.803124	0.710956	1.16564	0.986796	0.872507	1.04482
47	-209.693	-439.519	-649.212	-268.879	-443.68	-712.559	-443.68	post	11.1327	50.6204	39.4877	20	stijn_091221 2	neg	V	y	1	263.598	1.28225	0.775852	0.776368	1.1671	1.04199	0.986275	1.0459
48	-169.028	-435.204	-604.232	-209.684	-436.217	-645.901	-436.217	post	11.1048	49.8392	38.7344	21	stijn_091221 2	neg	V	y	1	263.598	1.24053	0.625393	0.605446	1.16417	1.02211	0.954183	1.02831
49	-252.886	-443.68	-696.566	-227.741	-443.961	-671.702	-443.961	post	11.1304	49.3388	38.2083	21	stijn_091221 2	neg	V	y	1	263.598	0.900567	0.935663	0.657584	1.16686	1.00823	0.692693	1.04657
50	-169.106	-438.687	-607.793	-243.052	-443.206	-686.258	-443.206	post	11.2474	50.8757	39.6283	21	stijn_091221 2	neg	V	y	1	263.598	1.43727	0.625682	0.701793	1.17912	1.0457	1.10551	1.04479
51	-238.11	-449.397	-687.508	-224.443	-440.262	-664.705	-440.262	post	11.263	48.2707	37.0078	22	stijn_091221 2	neg	V	y	1	263.598	0.942601	0.880993	0.648061	1.18075	0.976549	0.725024	1.03785
52	-214.87	-463.329	-678.199	-244.642	-447.738	-692.38	-447.738	post	11.1193	46.8492	35.7299	22	stijn_091221 2	neg	V	y	1	263.598	1.13856	0.795005	0.706386	1.16569	0.942828	0.875752	1.05547
53	-242.267	-447.115	-689.382	-267.122	-449.185	-716.307	-449.185	post	11.2591	49.3845	38.1254	22	stijn_091221 2	neg	V	y	1	263.598	1.1026	0.896372	0.771295	1.18035	1.00604	0.848089	1.05888
54	-244.966	-442.105	-687.07	-263.807	-443.129	-706.937	-443.129	post	11.3141	47.6948	36.3808	23	stijn_091221 2	neg	V	y	1	263.598	1.07692	0.906357	0.761722	1.18611	0.960004	0.828336	1.0446
55	-200.267	-444.009	-644.277	-219.199	-445.319	-664.518	-445.319	post	11.4418	51.4383	39.9965	23	stijn_091221 2	neg	V	y	1	263.598	1.09453	0.740977	0.632919	1.1995	1.05541	0.841884	1.04977
56	-145.017	-440.161	-585.178	-210.614	-437.161	-647.775	-437.161	post	11.4082	47.9869	36.5787	23	stijn_091221 2	neg	V	y	1	263.598	1.45234	0.536555	0.608131	1.19598	0.965228	1.1171	1.03054
57	-224.448	-430.386	-654.835	-260.18	-430.138	-690.319	-430.138	post	11.4384	51.6395	40.2011	24	stijn_091221 2	neg	V	y	1	263.598	1.1592	0.830445	0.75125	1.19914	1.06081	0.891627	1.01398
58	-223.685	-436.584	-660.27	-248.302	-434.833	-683.135	-434.833	post	11.3748	49.8729	38.4982	24	stijn_091221 2	neg	V	y	1	263.598	1.11005	0.827621	0.716952	1.19247	1.01588	0.853822	1.02505
59	-243.586	-435.488	-679.074	-218.382	-437.452	-655.834	-437.452	post	11.4434	50.8318	39.3884	24	stijn_091221 2	neg	V	y	1	263.598	0.896529	0.901252	0.63056	1.19967	1.03937	0.689587	1.03122
60	-182.449	-449.271	-631.72	-224.995	-448.644	-673.639	-448.644	post	11.4883	50.2032	38.7149	25	stijn_091221 2	neg	V	y	1	263.598	1.23319	0.675049	0.649655	1.20438	1.0216	0.948541	1.0576
61	-209.957	-452.874	-662.831	-208.857	-449.163	-658.021	-449.163	post	11.4933	48.9754	37.4821	25	stijn_091221 2	neg	V	y	1	263.598	0.994762	0.776828	0.603059	1.2049	0.989065	0.765145	1.05883
62	-180.247	-445.476	-625.723	-232.412	-443.726	-676.138	-443.726	post	11.6123	50.156	38.5437	25	stijn_091221 2	neg	V	y	1	263.598	1.28941	0.666901	0.67107	1.21737	1.01708	0.99178	1.04601
63	-221.524	-444.243	-665.767	-212.599	-441.923	-654.522	-441.923	post	11.5799	49.0829	37.5029	26	stijn_091221 2	neg	V	y	1	263.598	0.95971	0.819625	0.613862	1.21398	0.989615	0.738184	1.04176
64	-179.644	-438.269	-617.914	-251.979	-432.842	-684.821	-432.842	post	12.0918	60.8202	48.7284	26	stijn_091221 2	neg	V	y	1	263.598	1.40266	0.664672	0.72757	1.26764	1.28583	1.07889	1.02035
65	-216.79	-436.858	-653.648	-241.979	-438.095	-680.073	-438.095	post	11.6431	49.8287	38.1856	26	stijn_091221 2	neg	V	y	1	263.598	1.11619	0.80211	0.698694	1.2206	1.00763	0.858544	1.03274
66	-201.478	-433.366	-634.844	-266.607	-437.83	-704.438	-437.83	post	11.8697	50.8011	38.9314	27	stijn_091221 2	neg	V	y	1	263.598	1.32326	0.745456	0.769807	1.24436	1.02731	1.01782	1.03211
67	-127.279	-446.216	-573.496	-231.036	-446.601	-677.637	-446.601	post	11.9153	50.6361	38.7208	27	stijn_091221 2	neg	V	y	1	263.598	1.81519	0.470925	0.667098	1.24914	1.02175	1.3962	1.05279
68	-162.276	-449.578	-611.854	-242.544	-442.714	-685.259	-442.714	post	11.8153	48.9484	37.1331	27	stijn_091221 2	neg	V	y	1	263.598	1.49464	0.60041	0.700327	1.23865	0.979856	1.14964	1.04363
69	-165.326	-440.28	-605.606	-195.545	-442.109	-637.655	-442.109	post	11.8092	50.8586	39.0494	28	stijn_091221 2	neg	V	y	1	263.598	1.18278	0.611697	0.564622	1.23802	1.03042	0.909767	1.0422
70	-149.929	-444.057	-593.987	-230.131	-443.508	-673.639	-443.508	post	11.8834	50.6131	38.7297	28	stijn_091221 2	neg	V	y	1	263.598	1.53493	0.554728	0.664486	1.2458	1.02199	1.18063	1.0455
71	-178.622	-439.854	-618.476	-248.599	-440.72	-689.319	-440.72	post	11.914	50.7499	38.8359	28	stijn_091221 2	neg	V	y	1	263.598	1.39176	0.660889	0.71781	1.249	1.02479	1.07051	1.03893
72	-138.312	-436.558	-574.87	-249.03	-439.102	-688.132	-439.102	post	11.8701	49.3277	37.4576	29	stijn_091221 2	neg	V	y	1	263.598	1.8005	0.511745	0.719055	1.2444	0.988418	1.3849	1.03511
73	-208.349	-437.49	-645.839	-256.908	-440.033	-696.941	-440.033	post	11.8979	50.0581	38.1602	29	stijn_091221 2	neg	V	y	1	263.598	1.23307	0.770878	0.741802	1.24732	1.00696	0.948444	1.0373
74	-153.657	-446.264	-599.921	-222.696	-439.073	-661.769	-439.073	post	11.9446	51.6894	39.7448	29	stijn_091221 2	neg	V	y	1	263.598	1.44931	0.568521	0.643018	1.25221	1.04877	1.11477	1.03504
75	-213.889	-440.571	-654.46	-248.559	-441.51	-690.069	-441.51	post	11.9026	50.272	38.3694	30	stijn_091221 2	neg	V	y	1	263.598	1.16209	0.791376	0.717693	1.2478	1.01248	0.893851	1.04079
76	-144.603	-450.883	-595.486	-260.921	-443.892	-704.812	-443.892	post	11.9407	51.2024	39.2617	30	stijn_091221 2	neg	V	y	1	263.598	1.8044	0.53502	0.753388	1.2518	1.03603	1.3879	1.0464
77	-264.835	-441.477	-706.312	-278.981	-443.386	-722.367	-443.386	post	11.969	53.1078	41.1388	30	stijn_091221 2	neg	V	y	1	263.598	1.05342	0.979871	0.805535	1.25477	1.08556	0.81026	1.04521
78	-226.3	-447.276	-673.576	-212.95	-450.568	-663.518	-450.568	post	11.9427	48.7985	36.8558	31	stijn_091221 2	neg	V	y	1	263.598	0.941006	0.837297	0.614876	1.25201	0.972539	0.723798	1.06214
79	-188.809	-452.094	-640.903	-240.617	-454.824	-695.442	-454.824	post	11.9535	50.5943	38.6407	31	stijn_091221 2	neg	V	y	1	263.598	1.27439	0.698582	0.694763	1.25315	1.01964	0.980231	1.07217
80	-185.672	-470.661	-656.334	-224.988	-462.707	-687.695	-462.707	post	11.9808	50.299	38.3181	31	stijn_091221 2	neg	V	y	1	263.598	1.21174	0.686976	0.649634	1.25601	1.01113	0.932043	1.09076
81	-150.491	-462.612	-613.103	-227.79	-455.407	-683.197	-455.407	post	12.0507	50.3025	38.2518	32	stijn_091221 2	neg	V	y	1	263.598	1.51364	0.556807	0.657725	1.26334	1.00938	1.16426	1.07355
82	-177.117	-456.977	-634.094	-243.252	-455.875	-699.128	-455.875	post	12.1028	49.6468	37.5441	32	stijn_091221 2	neg	V	y	1	263.598	1.3734	0.655321	0.702371	1.26879	0.990701	1.05638	1.07465
83	-161.356	-453.496	-614.852	-252.752	-454.872	-707.624	-454.872	post	12.0775	49.5273	37.4498	32	stijn_091221 2	neg	V	y	1	263.598	1.56642	0.597009	0.729801	1.26614	0.988214	1.20485	1.07229
84	-229.456	-460.55	-690.007	-220.517	-496.353	-716.87	-496.353	post	11.9508	50.5726	38.6218	33	stijn_091221 2	neg	V	y	1	263.598	0.96104	0.848974	0.636724	1.25286	1.01914	0.739207	1.17007
85	-206.911	-465.728	-672.639	-265.742	-469.057	-734.799	-469.057	post	12.0887	49.9536	37.8649	33	stijn_091221 2	neg	V	y	1	263.598	1.28433	0.765558	0.767309	1.26732	0.999167	0.987874	1.10573
86	-183.95	-470.697	-654.647	-259.306	-457.501	-716.807	-457.501	post	11.9115	50.8903	38.9788	33	stijn_091221 2	neg	V	y	1	263.598	1.40965	0.680605	0.748727	1.24874	1.02856	1.08427	1.07848
87	-195.981	-468.35	-664.33	-220.521	-465.8	-686.321	-465.8	post	11.9499	48.5356	36.5857	34	stijn_091221 2	neg	V	y	1	263.598	1.12522	0.725116	0.636737	1.25277	0.965411	0.865489	1.09805
88	-194.082	-480.744	-674.826	-218.14	-475.428	-693.567	-475.428	post	12.0007	48.3638	36.3631	34	stijn_091221 2	neg	V	y	1	263.598	1.12396	0.718089	0.629861	1.25809	0.959539	0.86452	1.12074
89	-216.157	-462.729	-678.886	-243.536	-462.588	-706.124	-462.588	post	11.9798	50.1369	38.1571	34	stijn_091221 2	neg	V	y	1	263.598	1.12666	0.799768	0.703191	1.2559	1.00688	0.8666	1.09048
15	-281.62	-417.508	-699.128	-350.235	-399.558	-749.793	-399.558	pre	9.73657	65.1873	55.4507	-5	stijn_141221 1	pos	VII	y	2	202.093	1.24364	0.943443	1.01041	0.99536	0.908671	1.06372	1.00888
16	-327.002	-408.921	-735.924	-339.553	-400.306	-739.859	-400.306	pre	9.69495	72.9393	63.2443	-5	stijn_141221 1	pos	VII	y	2	202.093	1.03838	1.09548	0.979592	0.991106	1.03638	0.888149	1.01077
17	-321.77	-402.783	-724.554	-357.907	-400.507	-758.414	-400.507	pre	9.6701	74.5814	64.9113	-5	stijn_141221 1	pos	VII	y	2	202.093	1.11231	1.07795	1.03254	0.988565	1.0637	0.951378	1.01128
18	-320.326	-412.411	-732.738	-359.053	-410.731	-769.784	-410.731	pre	9.75564	73.0856	63.3299	-4	stijn_141221 1	pos	VII	y	2	202.093	1.1209	1.07311	1.03585	0.997309	1.03779	0.958728	1.0371
19	-308.592	-389.536	-698.128	-335.524	-396.838	-732.363	-396.838	pre	9.85341	68.0419	58.1884	-4	stijn_141221 1	pos	VII	y	2	202.093	1.08727	1.0338	0.967969	1.0073	0.953534	0.929969	1.00202
20	-334.253	-395.236	-729.489	-339.499	-392.677	-732.175	-392.677	pre	9.72813	65.7115	55.9834	-4	stijn_141221 1	pos	VII	y	2	202.093	1.01569	1.11977	0.979434	0.994497	0.917399	0.868745	0.99151
21	-249.32	-409.326	-658.645	-334.618	-403.68	-738.298	-403.68	pre	9.72042	67.6765	57.956	-3	stijn_141221 1	pos	VII	y	2	202.093	1.34212	0.835237	0.965354	0.993709	0.949725	1.14795	1.01929
22	-306.841	-394.535	-701.377	-363.625	-390.041	-753.666	-390.041	pre	9.76624	67.2656	57.4993	-3	stijn_141221 1	pos	VII	y	2	202.093	1.18506	1.02794	1.04904	0.998393	0.942241	1.01361	0.984854
23	-300.924	-395.267	-696.191	-355.05	-388.12	-743.17	-388.12	pre	9.91794	72.1412	62.2233	-3	stijn_141221 1	pos	VII	y	2	202.093	1.17987	1.00812	1.0243	1.0139	1.01965	1.00916	0.980004
24	-266.726	-397.292	-664.018	-316.655	-394.842	-711.497	-394.842	pre	9.86301	71.6987	61.8357	-2	stijn_141221 1	pos	VII	y	2	202.093	1.18719	0.893548	0.913533	1.00829	1.0133	1.01543	0.996976
25	-253.299	-411.656	-664.955	-344.284	-392.764	-737.048	-392.764	pre	9.89588	80.8608	70.9649	-2	stijn_141221 1	pos	VII	y	2	202.093	1.3592	0.848566	0.99324	1.01165	1.1629	1.16255	0.991731
26	-271.44	-398.138	-669.578	-338.802	-397.309	-736.111	-397.309	pre	9.7144	62.1649	52.4505	-2	stijn_141221 1	pos	VII	y	2	202.093	1.24817	0.909341	0.977425	0.993094	0.859506	1.06758	1.00321
27	-304.74	-398.323	-703.063	-375.187	-393.222	-768.409	-393.222	pre	9.74679	72.0313	62.2845	-1	stijn_141221 1	pos	VII	y	2	202.093	1.23117	1.0209	1.08239	0.996405	1.02066	1.05305	0.992887
28	-306.175	-385.268	-691.443	-334.798	-390.193	-724.991	-390.193	pre	9.82023	75.4904	65.6702	-1	stijn_141221 1	pos	VII	y	2	202.093	1.09349	1.02571	0.965874	1.00391	1.07614	0.935281	0.985238
29	-324.501	-390.869	-715.37	-354.617	-389.803	-744.42	-389.803	pre	9.84566	73.2131	63.3675	-1	stijn_141221 1	pos	VII	y	2	202.093	1.09281	1.0871	1.02305	1.00651	1.0384	0.934701	0.984252
0	-295.797	-354.977	-650.774	-311.96	-357.993	-669.953	-357.993	post	9.71533	70.6589	60.9436	5	stijn_141221 1	pos	VII	y	2	202.093	1.05464	0.990937	0.899986	0.993189	0.998682	0.902058	0.903934
1	-295.408	-369.797	-665.205	-306.813	-359.953	-666.767	-359.953	post	9.70719	69.9627	60.2555	5	stijn_141221 1	pos	VII	y	2	202.093	1.03861	0.989636	0.88514	0.992357	0.987407	0.888343	0.908883
2	-262.762	-376.33	-639.092	-292.365	-386.772	-679.136	-386.772	post	9.6124	69.6522	60.0398	5	stijn_141221 1	pos	VII	y	2	202.093	1.11266	0.880269	0.843456	0.982666	0.983872	0.951682	0.976599
3	-245.336	-382.698	-628.034	-301.904	-375.546	-677.45	-375.546	post	9.67204	72.4997	62.8276	6	stijn_141221 1	pos	VII	y	2	202.093	1.23057	0.821891	0.870976	0.988764	1.02956	1.05254	0.948253
4	-223.245	-381.612	-604.857	-292.572	-377.631	-670.203	-377.631	post	9.5913	70.7107	61.1194	6	stijn_141221 1	pos	VII	y	2	202.093	1.31054	0.747883	0.844053	0.980509	1.00156	1.12094	0.953519
5	-241.36	-404.166	-645.526	-286.676	-414.2	-700.877	-414.2	post	9.58169	74.2491	64.6674	6	stijn_141221 1	pos	VII	y	2	202.093	1.18775	0.808572	0.827045	0.979526	1.0597	1.01591	1.04586
6	-260.096	-390.928	-651.024	-317.729	-404.139	-721.867	-404.139	post	9.73808	73.8747	64.1366	7	stijn_141221 1	pos	VII	y	2	202.093	1.22158	0.871338	0.916629	0.995514	1.05101	1.04485	1.02045
7	-244.313	-403.587	-647.9	-336.394	-391.783	-728.177	-391.783	post	9.7875	75.5688	65.7813	7	stijn_141221 1	pos	VII	y	2	202.093	1.3769	0.818463	0.970479	1.00057	1.07796	1.17769	0.989252
8	-255.924	-373.172	-629.096	-280.977	-373.108	-654.085	-373.108	post	9.65502	73.8754	64.2203	7	stijn_141221 1	pos	VII	y	2	202.093	1.09789	0.85736	0.810602	0.987024	1.05238	0.93905	0.942099
9	-253.622	-373.85	-627.472	-254.686	-376.909	-631.595	-376.909	post	9.66939	69.9688	60.2994	8	stijn_141221 1	pos	VII	y	2	202.093	1.00419	0.849649	0.734754	0.988492	0.988126	0.858909	0.951696
10	-248.08	-379.205	-627.284	-321.333	-377.857	-699.19	-377.857	post	9.77389	70.3296	60.5557	8	stijn_141221 1	pos	VII	y	2	202.093	1.29528	0.831082	0.927027	0.999175	0.992326	1.10788	0.95409
11	-252.625	-381.656	-634.281	-275.326	-380.758	-656.084	-380.758	post	9.76202	64.7881	55.026	8	stijn_141221 1	pos	VII	y	2	202.093	1.08986	0.846309	0.794301	0.997962	0.901712	0.932182	0.961414
12	-213.403	-392.453	-605.856	-290.433	-377.271	-667.704	-377.271	post	9.56697	73.3516	63.7846	9	stijn_141221 1	pos	VII	y	2	202.093	1.36096	0.714913	0.837884	0.978022	1.04524	1.16406	0.952609
13	-248.208	-386.573	-634.781	-319.662	-387.837	-707.499	-387.837	post	9.73284	70.0043	60.2714	9	stijn_141221 1	pos	VII	y	2	202.093	1.28788	0.831512	0.922208	0.994979	0.987668	1.10155	0.979288
14	-257.17	-393.479	-650.649	-307.5	-391.502	-699.003	-391.502	post	9.82721	69.8804	60.0532	9	stijn_141221 1	pos	VII	y	2	202.093	1.19571	0.861536	0.887121	1.00463	0.984092	1.02271	0.988544
15	-251.016	-387.451	-638.467	-283.057	-385.647	-668.703	-385.647	post	9.85112	78.5179	68.6668	10	stijn_141221 1	pos	VII	y	2	202.093	1.12765	0.840918	0.816603	1.00707	1.12524	0.9645	0.973758
16	-255.003	-395.021	-650.024	-332.416	-386.453	-718.869	-386.453	post	9.83244	70.7907	60.9582	10	stijn_141221 1	pos	VII	y	2	202.093	1.30358	0.854277	0.959002	1.00516	0.998922	1.11498	0.975793
17	-266.234	-384.852	-651.086	-340.846	-394.766	-735.611	-394.766	post	9.80683	73.9601	64.1533	10	stijn_141221 1	pos	VII	y	2	202.093	1.28025	0.891901	0.98332	1.00254	1.05128	1.09502	0.996784
18	-247.136	-405.949	-653.085	-339.134	-396.29	-735.424	-396.29	post	9.76589	66.5394	56.7735	11	stijn_141221 1	pos	VII	y	2	202.093	1.37226	0.82792	0.978383	0.998357	0.930347	1.17372	1.00063
19	-197.348	-396.451	-593.799	-286.681	-398.578	-685.259	-398.578	post	9.76567	73.2913	63.5257	11	stijn_141221 1	pos	VII	y	2	202.093	1.45266	0.661129	0.827059	0.998334	1.04099	1.2425	1.00641
20	-225.366	-398.608	-623.973	-321.032	-393.776	-714.808	-393.776	post	9.72631	70.1256	60.3993	11	stijn_141221 1	pos	VII	y	2	202.093	1.42449	0.754989	0.926159	0.994311	0.989763	1.2184	0.994285
21	-285.215	-393.422	-678.637	-302.935	-396.067	-699.003	-396.067	post	9.80374	65.5512	55.7475	12	stijn_141221 1	pos	VII	y	2	202.093	1.06213	0.955487	0.873952	1.00223	0.913534	0.908463	1.00007
22	-286.795	-389.843	-676.637	-314.848	-389.839	-704.688	-389.839	post	9.77313	72.1744	62.4013	12	stijn_141221 1	pos	VII	y	2	202.093	1.09782	0.96078	0.908319	0.999098	1.02257	0.938987	0.984345
23	-209.431	-386.179	-595.611	-281.385	-388.318	-669.703	-388.318	post	9.82959	68.8073	58.9777	12	stijn_141221 1	pos	VII	y	2	202.093	1.34357	0.701608	0.811781	1.00487	0.966467	1.14918	0.980502
24	-250.193	-405.266	-655.459	-311.346	-394.841	-706.187	-394.841	post	9.85109	75.8658	66.0147	13	stijn_141221 1	pos	VII	y	2	202.093	1.24442	0.838163	0.898215	1.00707	1.08178	1.06438	0.996974
25	-212.077	-383.346	-595.423	-300.203	-385.118	-685.321	-385.118	post	9.66262	72.8326	63.17	13	stijn_141221 1	pos	VII	y	2	202.093	1.41554	0.710471	0.866068	0.9878	1.03517	1.21074	0.972424
26	-234.728	-382.186	-616.914	-327.036	-382.025	-709.061	-382.025	post	9.86867	70.1901	60.3214	13	stijn_141221 1	pos	VII	y	2	202.093	1.39325	0.786355	0.94348	1.00886	0.988487	1.19168	0.964613
27	-250.438	-468.868	-719.306	-277.612	-483.8	-761.412	-483.8	post	9.82849	63.5328	53.7043	14	stijn_141221 1	pos	VII	y	2	202.093	1.10851	0.838984	0.800896	1.00476	0.880052	0.948129	1.2216
28	-236.08	-396.827	-632.907	-262.188	-392.335	-654.522	-392.335	post	9.81179	74.7958	64.984	14	stijn_141221 1	pos	VII	y	2	202.093	1.11059	0.790882	0.756397	1.00305	1.06489	0.94991	0.990646
29	-240.533	-390.125	-630.658	-282.266	-389.124	-671.39	-389.124	post	9.7691	68.1513	58.3822	14	stijn_141221 1	pos	VII	y	2	202.093	1.1735	0.805799	0.81432	0.998686	0.956709	1.00372	0.982539
30	-229.867	-402.853	-632.719	-327.615	-392.691	-720.306	-392.691	post	9.82258	68.0258	58.2032	15	stijn_141221 1	pos	VII	y	2	202.093	1.42524	0.770068	0.94515	1.00415	0.953775	1.21903	0.991546
31	-252.227	-398.297	-650.524	-279.456	-401.804	-681.26	-401.804	post	9.96788	73.2024	63.2345	15	stijn_141221 1	pos	VII	y	2	202.093	1.10795	0.844977	0.806215	1.01901	1.03622	0.947656	1.01456
32	-189.793	-395.447	-585.241	-305.478	-397.836	-703.313	-397.836	post	9.94532	72.3639	62.4186	15	stijn_141221 1	pos	VII	y	2	202.093	1.60953	0.635818	0.881286	1.0167	1.02285	1.37666	1.00454
33	-202.037	-389.514	-591.55	-244.984	-390.234	-635.218	-390.234	post	9.991	73.9122	63.9212	16	stijn_141221 1	pos	VII	y	2	202.093	1.21257	0.676835	0.706766	1.02137	1.04748	1.03714	0.985342
34	-244.986	-399.978	-644.964	-279.715	-395.111	-674.826	-395.111	post	9.9078	77.2156	67.3078	16	stijn_141221 1	pos	VII	y	2	202.093	1.14176	0.820717	0.806961	1.01286	1.10297	0.976571	0.997656
35	-245.244	-388.413	-633.657	-329.229	-385.641	-714.871	-385.641	post	9.90228	69.4502	59.548	16	stijn_141221 1	pos	VII	y	2	202.093	1.34246	0.821581	0.949809	1.0123	0.975812	1.14823	0.973744
36	-238.83	-383.644	-622.474	-313.362	-394.761	-708.124	-394.761	post	9.95226	70.4446	60.4923	17	stijn_141221 1	pos	VII	y	2	202.093	1.31207	0.800095	0.904033	1.01741	0.991287	1.12224	0.996772
37	-232.066	-383.411	-615.477	-265.994	-384.843	-650.836	-384.843	post	9.95076	71.2746	61.3239	17	stijn_141221 1	pos	VII	y	2	202.093	1.1462	0.777436	0.767378	1.01726	1.00491	0.980368	0.971728
38	-249.182	-392.909	-642.09	-291.855	-396.653	-688.507	-396.653	post	10.0169	70.6755	60.6586	17	stijn_141221 1	pos	VII	y	2	202.093	1.17125	0.834774	0.841984	1.02402	0.994012	1.0018	1.00155
39	-236.131	-394.777	-630.908	-309.523	-396.102	-705.625	-396.102	post	9.85254	69.3336	59.481	18	stijn_141221 1	pos	VII	y	2	202.093	1.31081	0.791054	0.892957	1.00722	0.974715	1.12116	1.00016
40	-214.001	-407.723	-621.724	-337.114	-397.685	-734.799	-397.685	post	9.89469	73.7496	63.8549	18	stijn_141221 1	pos	VII	y	2	202.093	1.57529	0.716916	0.972554	1.01152	1.04639	1.34738	1.00416
41	-265.362	-405.903	-671.265	-312.227	-408.391	-720.618	-408.391	post	9.88788	68.2158	58.328	18	stijn_141221 1	pos	VII	y	2	202.093	1.17661	0.888977	0.900757	1.01083	0.95582	1.00638	1.03119
42	-203.625	-388.862	-592.487	-276.377	-394.326	-670.703	-394.326	post	10.008	73.0731	63.065	19	stijn_141221 1	pos	VII	y	2	202.093	1.35728	0.682156	0.797331	1.02311	1.03345	1.16091	0.995674
43	-229.829	-394.02	-623.848	-295.733	-397.147	-692.88	-397.147	post	9.83411	69.1712	59.3371	19	stijn_141221 1	pos	VII	y	2	202.093	1.28675	0.76994	0.853173	1.00533	0.972357	1.10059	1.0028
44	-225.809	-387.045	-612.853	-304.782	-391.159	-695.941	-391.159	post	9.98436	72.6486	62.6643	19	stijn_141221 1	pos	VII	y	2	202.093	1.34974	0.756472	0.87928	1.02069	1.02688	1.15446	0.987677
45	-167.793	-396.457	-564.25	-249.114	-395.725	-644.839	-395.725	post	9.99674	74.4111	64.4144	20	stijn_141221 1	pos	VII	y	2	202.093	1.48465	0.562115	0.718679	1.02196	1.05556	1.26985	0.999208
46	-231.364	-395.92	-627.284	-242.592	-393.501	-636.093	-393.501	post	10.0412	70.6204	60.5792	20	stijn_141221 1	pos	VII	y	2	202.093	1.04853	0.775084	0.699864	1.0265	0.992711	0.896829	0.993591
47	-248.138	-397.076	-645.214	-295.568	-392.003	-687.57	-392.003	post	9.97376	70.6652	60.6914	20	stijn_141221 1	pos	VII	y	2	202.093	1.19114	0.831277	0.852696	1.01961	0.99455	1.01881	0.989807
48	-250.972	-420.918	-671.89	-299.876	-410.246	-710.123	-410.246	post	9.90032	68.0775	58.1771	21	stijn_141221 1	pos	VII	y	2	202.093	1.19486	0.840772	0.865126	1.0121	0.953348	1.02199	1.03587
49	-296.623	-396.195	-692.818	-299.961	-395.668	-695.629	-395.668	post	10.0076	74.0425	64.035	21	stijn_141221 1	pos	VII	y	2	202.093	1.01125	0.993705	0.865371	1.02306	1.04934	0.864947	0.999062
50	-262.548	-396.597	-659.145	-214.38	-395.224	-609.605	-395.224	post	9.92849	68.927	58.9985	21	stijn_141221 1	pos	VII	y	2	202.093	0.816538	0.879551	0.618476	1.01498	0.966809	0.698403	0.997942
51	-226.225	-396.874	-623.099	-319.866	-406.625	-726.49	-406.625	post	10.0593	70.1319	60.0726	22	stijn_141221 1	pos	VII	y	2	202.093	1.41393	0.757868	0.922795	1.02836	0.984409	1.20936	1.02673
52	-243.198	-397.268	-640.466	-300.526	-397.54	-698.065	-397.54	post	9.96648	73.7681	63.8016	22	stijn_141221 1	pos	VII	y	2	202.093	1.23573	0.814727	0.867	1.01886	1.04552	1.05694	1.00379
53	-275.503	-387.078	-662.581	-278.471	-396.979	-675.451	-396.979	post	9.99578	74.638	64.6422	22	stijn_141221 1	pos	VII	y	2	202.093	1.01077	0.922952	0.803374	1.02186	1.05929	0.864536	1.00237
54	-243.23	-393.925	-637.155	-295.506	-402.497	-698.003	-402.497	post	10.0235	64.1173	54.0939	23	stijn_141221 1	pos	VII	y	2	202.093	1.21492	0.814837	0.852518	1.02469	0.886436	1.03915	1.01631
55	-250.406	-400.243	-650.649	-247.678	-410.405	-658.083	-410.405	post	10.098	73.6884	63.5904	23	stijn_141221 1	pos	VII	y	2	202.093	0.989105	0.838876	0.714537	1.03231	1.04206	0.846003	1.03627
56	-235.686	-395.534	-631.22	-276.291	-393.163	-669.453	-393.163	post	10.1091	71.0945	60.9854	23	stijn_141221 1	pos	VII	y	2	202.093	1.17228	0.789563	0.797083	1.03344	0.999367	1.00268	0.992736
57	-244.634	-387.898	-632.532	-331.113	-387.381	-718.494	-387.381	post	10.1405	71.9714	61.831	24	stijn_141221 1	pos	VII	y	2	202.093	1.3535	0.819539	0.955243	1.03665	1.01322	1.15768	0.978137
58	-251.27	-402.565	-653.835	-245.065	-411.893	-656.959	-411.893	post	10.0629	68.211	58.1481	24	stijn_141221 1	pos	VII	y	2	202.093	0.975306	0.84177	0.706999	1.02872	0.952872	0.8342	1.04003
59	-248.205	-385.201	-633.407	-282.382	-397.691	-680.073	-397.691	post	10.0696	73.299	63.2294	24	stijn_141221 1	pos	VII	y	2	202.093	1.1377	0.831502	0.814657	1.02941	1.03614	0.973097	1.00417
60	-211.713	-391.644	-603.357	-290.515	-391.495	-682.01	-391.495	post	9.9935	75.051	65.0575	25	stijn_141221 1	pos	VII	y	2	202.093	1.37221	0.709252	0.83812	1.02163	1.0661	1.17368	0.988525
61	-234.655	-389.255	-623.911	-255.69	-395.021	-650.711	-395.021	post	10.031	70.5303	60.4993	25	stijn_141221 1	pos	VII	y	2	202.093	1.08964	0.78611	0.737651	1.02546	0.991401	0.931993	0.99743
62	-225.198	-394.777	-619.975	-250.461	-396.502	-646.963	-396.502	post	10.1352	71.5599	61.4247	25	stijn_141221 1	pos	VII	y	2	202.093	1.11218	0.754427	0.722565	1.03611	1.00657	0.951272	1.00117
63	-215.722	-391.197	-606.918	-313.144	-395.042	-708.186	-395.042	post	10.217	73.0782	62.8611	26	stijn_141221 1	pos	VII	y	2	202.093	1.45161	0.722681	0.903404	1.04448	1.03011	1.24159	0.997481
64	-232.078	-393.77	-625.847	-299.874	-396.38	-696.254	-396.38	post	10.1424	73.1801	63.0377	26	stijn_141221 1	pos	VII	y	2	202.093	1.29213	0.777474	0.865119	1.03685	1.033	1.10518	1.00086
65	-236.837	-399.443	-636.28	-283.11	-393.653	-676.762	-393.653	post	10.0433	66.3153	56.272	26	stijn_141221 1	pos	VII	y	2	202.093	1.19538	0.79342	0.816756	1.02671	0.922129	1.02243	0.993973
66	-212.355	-391.127	-603.482	-298.096	-395.847	-693.942	-395.847	post	10.2921	69.9609	59.6687	27	stijn_141221 1	pos	VII	y	2	202.093	1.40376	0.711403	0.859989	1.05216	0.977791	1.20066	0.999513
67	-256.498	-390.09	-646.588	-306.872	-383.759	-690.631	-383.759	post	10.2056	71.4373	61.2317	27	stijn_141221 1	pos	VII	y	2	202.093	1.19639	0.859285	0.885309	1.04331	1.0034	1.0233	0.968993
68	-246.446	-390.084	-636.53	-309.708	-392.918	-702.626	-392.918	post	10.2999	72.5358	62.2359	27	stijn_141221 1	pos	VII	y	2	202.093	1.25669	0.825611	0.893489	1.05295	1.01986	1.07488	0.99212
69	-243.438	-402.65	-646.089	-283.281	-395.918	-679.199	-395.918	post	10.2474	68.6199	58.3725	28	stijn_141221 1	pos	VII	y	2	202.093	1.16367	0.815532	0.817249	1.04758	0.956551	0.995309	0.999694
70	-261.92	-390.54	-652.461	-257.831	-393.943	-651.774	-393.943	post	10.2427	71.9327	61.6899	28	stijn_141221 1	pos	VII	y	2	202.093	0.984385	0.877449	0.743827	1.0471	1.01091	0.841966	0.994707
71	-222.909	-384.696	-607.606	-325.208	-388.163	-713.371	-388.163	post	10.3285	71.4492	61.1207	28	stijn_141221 1	pos	VII	y	2	202.093	1.45893	0.74676	0.938208	1.05588	1.00158	1.24785	0.980112
72	-247.411	-395.304	-642.715	-288.656	-391.167	-679.824	-391.167	post	10.2733	68.8022	58.5288	29	stijn_141221 1	pos	VII	y	2	202.093	1.16671	0.828843	0.832757	1.05023	0.959112	0.997908	0.987698
73	-219.75	-381.109	-600.859	-272.738	-381.472	-654.21	-381.472	post	10.2912	73.2314	62.9402	29	stijn_141221 1	pos	VII	y	2	202.093	1.24113	0.736174	0.786834	1.05206	1.0314	1.06157	0.963217
74	-223.582	-381.275	-604.857	-292.268	-382.12	-674.388	-382.12	post	11.2055	73.3091	62.1037	29	stijn_141221 1	pos	VII	y	2	202.093	1.30721	0.749014	0.843177	1.14552	1.01769	1.11808	0.964855
75	-205.045	-378.197	-583.241	-237.829	-382.083	-619.913	-382.083	post	11.8249	69.1746	57.3497	30	stijn_141221 1	pos	VII	y	2	202.093	1.15989	0.686912	0.686125	1.20885	0.939789	0.99208	0.964761
76	-200.902	-384.276	-585.178	-289.208	-393.739	-682.947	-393.739	post	11.9391	75.5599	63.6208	30	stijn_141221 1	pos	VII	y	2	202.093	1.43955	0.673033	0.834349	1.22052	1.04255	1.23128	0.994192
77	-212.744	-378.994	-591.738	-241.802	-383.671	-625.473	-383.671	post	12.0917	73.447	61.3553	30	stijn_141221 1	pos	VII	y	2	202.093	1.13658	0.712705	0.697584	1.23613	1.00543	0.972145	0.96877
78	-195.623	-382.996	-578.618	-261.009	-385.954	-646.963	-385.954	post	12.0315	77.5227	65.4912	31	stijn_141221 1	pos	VII	y	2	202.093	1.33425	0.655349	0.752997	1.22996	1.0732	1.14121	0.974535
79	-202.824	-381.292	-584.116	-264.784	-386.115	-650.899	-386.115	post	11.9065	75.1398	63.2333	31	stijn_141221 1	pos	VII	y	2	202.093	1.30549	0.679473	0.763887	1.21719	1.0362	1.11661	0.974941
80	-221.888	-375.909	-597.797	-210.013	-388.847	-598.859	-388.847	post	11.9646	76.3296	64.3649	31	stijn_141221 1	pos	VII	y	2	202.093	0.94648	0.743339	0.605875	1.22313	1.05475	0.809544	0.981838
81	-213.212	-379.65	-592.862	-261.872	-376.845	-638.717	-376.845	post	12.0318	77.0022	64.9704	32	stijn_141221 1	pos	VII	y	2	202.093	1.22822	0.714273	0.755485	1.23	1.06467	1.05052	0.951534
82	-206.717	-385.896	-592.612	-263.808	-390.402	-654.21	-390.402	post	12.0684	71.2881	59.2197	32	stijn_141221 1	pos	VII	y	2	202.093	1.27618	0.692514	0.76107	1.23374	0.970433	1.09154	0.985767
83	-236.951	-381.087	-618.038	-255.288	-382.305	-637.592	-382.305	post	12.0437	76.5131	64.4694	32	stijn_141221 1	pos	VII	y	2	202.093	1.07739	0.793801	0.736491	1.23122	1.05646	0.921511	0.96532
84	-220.605	-376.567	-597.173	-256.348	-374.747	-631.095	-374.747	post	12.1439	76.7895	64.6456	33	stijn_141221 1	pos	VII	y	2	202.093	1.16202	0.739041	0.73955	1.24146	1.05935	0.993902	0.946237
85	-190.997	-380.187	-571.184	-254.148	-377.821	-631.97	-377.821	post	12.1807	72.8627	60.682	33	stijn_141221 1	pos	VII	y	2	202.093	1.33064	0.639853	0.733204	1.24522	0.994396	1.13812	0.954
86	-228.699	-380.718	-609.417	-254.673	-377.047	-631.72	-377.047	post	12.2209	76.2759	64.055	33	stijn_141221 1	pos	VII	y	2	202.093	1.11357	0.766156	0.734718	1.24933	1.04967	0.952463	0.952043
87	-213.491	-390.241	-603.732	-242.21	-390.072	-632.282	-390.072	post	12.0576	77.6053	65.5476	34	stijn_141221 1	pos	VII	y	2	202.093	1.13452	0.715208	0.698762	1.23264	1.07413	0.97038	0.984933
88	-192.049	-391.193	-583.241	-210.11	-392.123	-602.233	-392.123	post	12.2312	69.6685	57.4372	34	stijn_141221 1	pos	VII	y	2	202.093	1.09405	0.643375	0.606155	1.25039	0.941224	0.93576	0.990111
89	-195.417	-380.14	-575.557	-250.1	-391.303	-641.403	-391.303	post	12.2291	75.3976	63.1684	34	stijn_141221 1	pos	VII	y	2	202.093	1.27983	0.65466	0.721524	1.25017	1.03514	1.09466	0.988041
90	-191.692	-379.242	-570.934	-234.339	-382.2	-616.539	-382.2	post	12.2298	73.506	61.2762	35	stijn_141221 1	pos	VII	y	2	202.093	1.22248	0.64218	0.676055	1.25024	1.00413	1.04561	0.965055
91	-222.308	-374.74	-597.048	-228.356	-375.751	-604.107	-375.751	post	12.2111	76.9403	64.7292	35	stijn_141221 1	pos	VII	y	2	202.093	1.02721	0.744744	0.658796	1.24833	1.06072	0.878594	0.948771
92	-200.265	-369.67	-569.935	-264.791	-373.364	-638.155	-373.364	post	12.3331	74.6259	62.2929	35	stijn_141221 1	pos	VII	y	2	202.093	1.32221	0.670899	0.763907	1.2608	1.02079	1.13091	0.942744
93	-182.249	-371.068	-553.317	-226.948	-375.785	-602.733	-375.785	post	12.4595	73.6531	61.1937	36	stijn_141221 1	pos	VII	y	2	202.093	1.24526	0.610547	0.654733	1.27372	1.00278	1.0651	0.948857
94	-215.868	-369.873	-585.74	-260.841	-374.815	-635.656	-374.815	post	12.4181	72.8731	60.455	36	stijn_141221 1	pos	VII	y	2	202.093	1.20834	0.72317	0.752512	1.26949	0.990676	1.03352	0.946407
95	-209.309	-376.306	-585.615	-255.874	-381.219	-637.093	-381.219	post	12.3124	75.1458	62.8333	36	stijn_141221 1	pos	VII	y	2	202.093	1.22247	0.701198	0.738181	1.25869	1.02965	1.0456	0.962578
96	-169.912	-371.785	-541.697	-238.935	-379.853	-618.788	-379.853	post	12.3709	77.258	64.8871	37	stijn_141221 1	pos	VII	y	2	202.093	1.40622	0.569217	0.689314	1.26467	1.0633	1.20277	0.95913
97	-194.652	-375.908	-570.56	-257.176	-374.606	-631.782	-374.606	post	12.3235	69.9818	57.6583	37	stijn_141221 1	pos	VII	y	2	202.093	1.32121	0.652096	0.741939	1.25982	0.944846	1.13006	0.945881
98	-252.942	-382.089	-635.031	-194.742	-378.816	-573.558	-378.816	post	12.2156	71.7536	59.538	37	stijn_141221 1	pos	VII	y	2	202.093	0.769907	0.847372	0.56182	1.24879	0.975649	0.658518	0.956511
99	-220.559	-370.991	-591.55	-254.223	-370.813	-625.035	-370.813	post	12.4632	73.3121	60.8489	38	stijn_141221 1	pos	VII	y	2	202.093	1.15263	0.738887	0.733418	1.27411	0.997131	0.985866	0.936303
100	-224.269	-376.839	-601.108	-225.559	-375.424	-600.984	-375.424	post	12.4226	70.1391	57.7165	38	stijn_141221 1	pos	VII	y	2	202.093	1.00575	0.751315	0.650726	1.26995	0.945801	0.860242	0.947947
101	-203.214	-372.968	-576.182	-237.942	-378.91	-616.851	-378.91	post	12.4111	83.7825	71.3715	38	stijn_141221 1	pos	VII	y	2	202.093	1.17089	0.680778	0.686448	1.26877	1.16956	1.00149	0.956748
102	-193.28	-373.594	-566.874	-251.031	-379.064	-630.096	-379.064	post	12.2578	73.8392	61.5814	39	stijn_141221 1	pos	VII	y	2	202.093	1.2988	0.647498	0.724211	1.2531	1.00913	1.11089	0.957138
103	-211.706	-369.036	-580.742	-242.28	-371.26	-613.54	-371.26	post	12.324	74.7779	62.454	39	stijn_141221 1	pos	VII	y	2	202.093	1.14442	0.709229	0.698965	1.25987	1.02343	0.978844	0.937433
104	-183.764	-373.427	-557.19	-252.966	-382.627	-635.593	-382.627	post	12.3753	70.0411	57.6658	39	stijn_141221 1	pos	VII	y	2	202.093	1.37658	0.61562	0.729793	1.26512	0.944969	1.17742	0.966134
15	-262.186	-401.395	-663.581	-255.569	-401.39	-656.959	-401.39	pre	11.7782	60.803	49.0248	-5	stijn_161221 1	neg	V	y	1	327.209	0.974762	1.06643	0.867348	1.00657	1.00279	0.809348	0.993946
16	-268.58	-422.239	-690.819	-325.537	-413.885	-739.422	-413.885	pre	11.7907	59.7732	47.9825	-5	stijn_161221 1	neg	V	y	1	327.209	1.21207	1.09244	1.10481	1.00764	0.981473	1.00639	1.02489
17	-217.266	-408.894	-626.16	-312.129	-402.867	-714.995	-402.867	pre	11.6241	60.7939	49.1698	-5	stijn_161221 1	neg	V	y	1	327.209	1.43662	0.883718	1.0593	0.993401	1.00576	1.19283	0.997603
18	-244.982	-411.477	-656.459	-313.682	-425.241	-738.922	-425.241	pre	11.614	59.9899	48.3759	-4	stijn_161221 1	neg	V	y	1	327.209	1.28042	0.996455	1.06457	0.992539	0.989519	1.06314	1.05301
19	-233.736	-415.476	-649.212	-274.744	-413.263	-688.007	-413.263	pre	11.7473	59.7883	48.041	-4	stijn_161221 1	neg	V	y	1	327.209	1.17545	0.95071	0.932425	1.00393	0.982669	0.975978	1.02335
20	-241.465	-410.059	-651.524	-307.937	-415.617	-723.554	-415.617	pre	11.6315	58.8647	47.2332	-4	stijn_161221 1	neg	V	y	1	327.209	1.27529	0.982148	1.04508	0.99404	0.966144	1.05888	1.02918
21	-221.074	-401.213	-622.287	-289.915	-395.906	-685.821	-395.906	pre	11.7521	62.6556	50.9035	-3	stijn_161221 1	neg	V	y	1	327.209	1.31139	0.899209	0.98391	1.00435	1.04122	1.08885	0.980367
22	-221.948	-403.837	-625.785	-287.964	-403.416	-691.381	-403.416	pre	11.7361	62.91	51.1739	-3	stijn_161221 1	neg	V	y	1	327.209	1.29744	0.902766	0.977292	1.00297	1.04675	1.07727	0.998965
23	-268.961	-403.053	-672.015	-295.705	-399.987	-695.692	-399.987	pre	11.7127	60.3525	48.6398	-3	stijn_161221 1	neg	V	y	1	327.209	1.09943	1.09399	1.00356	1.00098	0.994916	0.912862	0.990472
24	-233.116	-412.223	-645.339	-303.958	-406.227	-710.185	-406.227	pre	11.7884	58.2589	46.4705	-2	stijn_161221 1	neg	V	y	1	327.209	1.30389	0.948191	1.03157	1.00745	0.950545	1.08262	1.00592
25	-241.828	-410.133	-651.961	-261.695	-411.069	-672.764	-411.069	pre	11.7596	61.4468	49.6872	-2	stijn_161221 1	neg	V	y	1	327.209	1.08215	0.983624	0.888138	1.00498	1.01634	0.898516	1.01791
26	-245.548	-394.981	-640.528	-300.209	-391.547	-691.756	-391.547	pre	11.6642	59.9219	48.2577	-2	stijn_161221 1	neg	V	y	1	327.209	1.22261	0.998755	1.01885	0.996834	0.9871	1.01514	0.969572
27	-262.541	-400.915	-663.456	-294.015	-401.176	-695.192	-401.176	pre	11.6089	59.7205	48.1116	-1	stijn_161221 1	neg	V	y	1	327.209	1.11988	1.06787	0.997827	0.992107	0.984113	0.929844	0.993417
28	-250.809	-382.286	-633.094	-282.347	-379.547	-661.894	-379.547	pre	11.6812	63.0382	51.357	-1	stijn_161221 1	neg	V	y	1	327.209	1.12575	1.02015	0.958228	0.998285	1.0505	0.934713	0.939857
29	-273.769	-389.063	-662.831	-314.428	-396.382	-710.81	-396.382	pre	11.6301	60.5264	48.8963	-1	stijn_161221 1	neg	V	y	1	327.209	1.14852	1.11354	1.0671	0.99392	1.00016	0.953618	0.981545
0	-217.616	-360.69	-578.306	-203.179	-357.823	-561.001	-357.823	post	11.8557	61.9994	50.1437	5	stijn_161221 1	neg	V	y	1	327.209	0.933655	0.885146	0.689546	1.0132	1.02568	0.775217	0.886062
1	-202.102	-359.586	-561.688	-251.646	-357.396	-609.042	-357.396	post	11.8144	61.8659	50.0515	5	stijn_161221 1	neg	V	y	1	327.209	1.24514	0.822042	0.854035	1.00967	1.02379	1.03385	0.885006
2	-214.867	-386.679	-601.546	-233.213	-380.265	-613.478	-380.265	post	11.7009	58.7295	47.0286	5	stijn_161221 1	neg	V	y	1	327.209	1.08539	0.873962	0.791478	0.99997	0.961959	0.901199	0.941634
3	-200.291	-378.89	-579.181	-247.545	-373.367	-620.912	-373.367	post	11.7784	62.7434	50.965	6	stijn_161221 1	neg	V	y	1	327.209	1.23592	0.814676	0.840115	1.00659	1.04248	1.02619	0.924555
4	-263.501	-391.021	-654.522	-237.511	-390.023	-627.534	-390.023	post	11.76	62.7007	50.9406	6	stijn_161221 1	neg	V	y	1	327.209	0.901367	1.07178	0.806063	1.00502	1.04198	0.748408	0.965799
5	-238.506	-396.587	-635.093	-259.453	-398.568	-658.021	-398.568	post	11.7191	59.7935	48.0744	6	stijn_161221 1	neg	V	y	1	327.209	1.08782	0.970114	0.880528	1.00153	0.983351	0.903223	0.986959
6	-222.949	-402.773	-625.723	-293.314	-405.501	-698.815	-405.501	post	11.7834	61.8118	50.0284	7	stijn_161221 1	neg	V	y	1	327.209	1.31561	0.906837	0.995448	1.00702	1.02332	1.09236	1.00413
7	-236.545	-400.485	-637.03	-291.505	-400.751	-692.256	-400.751	post	11.8093	62.5133	50.704	7	stijn_161221 1	neg	V	y	1	327.209	1.23234	0.962138	0.989308	1.00923	1.03714	1.02322	0.992363
8	-204.379	-390.857	-595.236	-307.254	-386.751	-694.005	-386.751	post	11.7454	63.3727	51.6273	7	stijn_161221 1	neg	V	y	1	327.209	1.50336	0.831301	1.04276	1.00377	1.05603	1.24824	0.957696
9	-237.313	-384.099	-621.412	-266.099	-386.611	-652.711	-386.611	post	11.7705	63.6294	51.8589	8	stijn_161221 1	neg	V	y	1	327.209	1.1213	0.965262	0.903085	1.00591	1.06076	0.931018	0.957351
10	-219.954	-388.776	-608.73	-283.136	-385.318	-668.454	-385.318	post	11.8385	63.6318	51.7934	8	stijn_161221 1	neg	V	y	1	327.209	1.28725	0.894655	0.960905	1.01172	1.05942	1.06881	0.954147
11	-187.472	-382.275	-569.747	-293.435	-377.518	-670.952	-377.518	post	11.8059	63.2957	51.4899	8	stijn_161221 1	neg	V	y	1	327.209	1.56522	0.762535	0.995856	1.00894	1.05321	1.29961	0.934833
12	-194.876	-393.363	-588.239	-259.742	-392.031	-651.774	-392.031	post	11.6964	62.6913	50.9949	9	stijn_161221 1	neg	V	y	1	327.209	1.33286	0.79265	0.88151	0.999588	1.04309	1.10668	0.970772
13	-208.667	-396.003	-604.669	-323.625	-393.994	-717.619	-393.994	post	11.8566	63.721	51.8644	9	stijn_161221 1	neg	V	y	1	327.209	1.55092	0.848743	1.09832	1.01327	1.06088	1.28773	0.975632
14	-219.01	-405.588	-624.598	-258.454	-411.437	-669.89	-411.437	post	11.7284	61.8936	50.1652	9	stijn_161221 1	neg	V	y	1	327.209	1.1801	0.890815	0.877139	1.00232	1.02612	0.97984	1.01882
15	-232.828	-389.022	-621.849	-293.851	-389.346	-683.197	-389.346	post	11.8215	61.7692	49.9477	10	stijn_161221 1	neg	V	y	1	327.209	1.2621	0.947016	0.99727	1.01027	1.02167	1.04792	0.964122
16	-265.576	-397.005	-662.581	-272.131	-398.634	-670.765	-398.634	post	11.9297	63.0674	51.1377	10	stijn_161221 1	neg	V	y	1	327.209	1.02468	1.08022	0.923557	1.01952	1.04601	0.850797	0.987121
17	-231.887	-405.705	-637.592	-253.122	-395.965	-649.087	-395.965	post	11.9519	63.3883	51.4364	10	stijn_161221 1	neg	V	y	1	327.209	1.09158	0.943192	0.859045	1.02142	1.05212	0.906339	0.980512
18	-271.514	-402.062	-673.576	-296.006	-397.061	-693.068	-397.061	post	11.8129	63.3595	51.5466	11	stijn_161221 1	neg	V	y	1	327.209	1.09021	1.10437	1.00458	1.00954	1.05438	0.905202	0.983227
19	-205.58	-384.658	-590.238	-299.255	-382.693	-681.948	-382.693	post	11.8197	62.2423	50.4226	11	stijn_161221 1	neg	V	y	1	327.209	1.45566	0.836189	1.01561	1.01012	1.03138	1.20864	0.947647
20	-223.796	-386.871	-610.667	-322.001	-385.998	-707.999	-385.998	post	11.8481	61.1118	49.2638	11	stijn_161221 1	neg	V	y	1	327.209	1.43882	0.910279	1.0928	1.01255	1.00768	1.19465	0.955832
21	-203.516	-393.532	-597.048	-306.906	-390.66	-697.566	-390.66	post	11.9106	64.6111	52.7005	12	stijn_161221 1	neg	V	y	1	327.209	1.50802	0.827793	1.04158	1.01789	1.07798	1.25211	0.967375
22	-222.199	-403.024	-625.223	-255.15	-398.247	-653.398	-398.247	post	11.8838	62.299	50.4152	12	stijn_161221 1	neg	V	y	1	327.209	1.1483	0.903784	0.865928	1.0156	1.03123	0.953436	0.986164
23	-241.327	-385.395	-626.722	-331.763	-379.797	-711.559	-379.797	post	11.82	65.5198	53.6998	12	stijn_161221 1	neg	V	y	1	327.209	1.37474	0.981586	1.12593	1.01015	1.09842	1.14146	0.940476
24	-266.032	-388.928	-654.96	-273.564	-387.268	-660.832	-387.268	post	11.8826	64.3384	52.4558	13	stijn_161221 1	neg	V	y	1	327.209	1.02832	1.08207	0.928421	1.01549	1.07297	0.853814	0.958976
25	-229.372	-383.168	-612.541	-273.039	-386.731	-659.77	-386.731	post	11.792	63.269	51.477	13	stijn_161221 1	neg	V	y	1	327.209	1.19038	0.932963	0.926639	1.00775	1.05295	0.988373	0.957646
26	-232.174	-399.983	-632.157	-267.658	-397.235	-664.893	-397.235	post	11.9577	59.4202	47.4625	13	stijn_161221 1	neg	V	y	1	327.209	1.15283	0.944359	0.908375	1.02191	0.970836	0.9572	0.983657
27	-235.381	-413.894	-649.275	-264.192	-417.88	-682.073	-417.88	post	11.9513	62.7824	50.8311	14	stijn_161221 1	neg	V	y	1	327.209	1.1224	0.9574	0.896614	1.02137	1.03974	0.931937	1.03478
28	-251.812	-412.518	-664.33	-280.736	-409.458	-690.194	-409.458	post	11.9163	62.2166	50.3003	14	stijn_161221 1	neg	V	y	1	327.209	1.11486	1.02424	0.952759	1.01838	1.02888	0.925674	1.01392
29	-293.887	-409.926	-703.813	-303.2	-406.922	-710.123	-406.922	post	11.9727	62.7795	50.8068	14	stijn_161221 1	neg	V	y	1	327.209	1.03169	1.19537	1.029	1.0232	1.03924	0.856617	1.00765
30	-209.039	-415.621	-624.661	-289.81	-408.255	-698.065	-408.255	post	11.7173	62.8096	51.0923	15	stijn_161221 1	neg	V	y	1	327.209	1.38639	0.850257	0.983556	1.00137	1.04508	1.15113	1.01095
31	-242.489	-412.595	-655.085	-229.153	-412.812	-641.965	-412.812	post	11.8435	61.5636	49.7201	15	stijn_161221 1	neg	V	y	1	327.209	0.945004	0.986314	0.777698	1.01215	1.01701	0.78464	1.02223
32	-256.146	-414.744	-670.89	-280.251	-414.441	-694.692	-414.441	post	11.8969	61.8955	49.9986	15	stijn_161221 1	neg	V	y	1	327.209	1.09411	1.04186	0.951113	1.01672	1.02271	0.90844	1.02626
33	-232.095	-399.125	-631.22	-270.851	-404.662	-675.513	-404.662	post	11.9098	63.7847	51.8749	16	stijn_161221 1	neg	V	y	1	327.209	1.16699	0.944036	0.919213	1.01782	1.06109	0.968952	1.00205
34	-233.406	-393.253	-626.66	-300.054	-392.077	-692.131	-392.077	post	11.8879	64.6501	52.7621	16	stijn_161221 1	neg	V	y	1	327.209	1.28554	0.94937	1.01832	1.01595	1.07924	1.06739	0.970884
35	-274.789	-385.169	-659.957	-284.809	-388.58	-673.389	-388.58	post	11.8256	63.1534	51.3277	16	stijn_161221 1	neg	V	y	1	327.209	1.03646	1.11769	0.966581	1.01063	1.0499	0.86058	0.962226
36	-241.495	-393.036	-634.531	-292.226	-392.595	-684.821	-392.595	post	11.8686	63.6998	51.8311	17	stijn_161221 1	neg	V	y	1	327.209	1.21007	0.982269	0.991756	1.0143	1.06019	1.00473	0.972168
37	-240.274	-402.566	-642.84	-273.873	-402.827	-676.7	-402.827	post	11.8486	63.213	51.3644	17	stijn_161221 1	neg	V	y	1	327.209	1.13984	0.977304	0.929467	1.01259	1.05065	0.946409	0.997506
38	-201.761	-391.226	-592.987	-257.896	-395.564	-653.46	-395.564	post	11.8426	66.2962	54.4536	17	stijn_161221 1	neg	V	y	1	327.209	1.27822	0.820656	0.875246	1.01207	1.11384	1.06131	0.97952
39	-237.454	-403.199	-640.653	-229.778	-406.814	-636.593	-406.814	post	11.7207	61.2483	49.5276	18	stijn_161221 1	neg	V	y	1	327.209	0.967673	0.965836	0.77982	1.00166	1.01308	0.803463	1.00738
40	-197.86	-418.242	-616.102	-265.122	-411.515	-676.637	-411.515	post	11.8681	60.8258	48.9577	18	stijn_161221 1	neg	V	y	1	327.209	1.33995	0.804785	0.899769	1.01426	1.00142	1.11257	1.01902
41	-197.476	-411.754	-609.23	-314.583	-409.971	-724.554	-409.971	post	11.8736	59.0528	47.1792	18	stijn_161221 1	neg	V	y	1	327.209	1.59302	0.803225	1.06763	1.01472	0.96504	1.32269	1.0152
42	-183.154	-412.207	-595.361	-239.593	-412.056	-651.649	-412.056	post	11.8931	62.1556	50.2625	19	stijn_161221 1	neg	V	y	1	327.209	1.30815	0.744969	0.813128	1.01639	1.02811	1.08616	1.02036
43	-245.746	-422.146	-667.891	-308.998	-419.304	-728.302	-419.304	post	11.8904	59.9695	48.079	19	stijn_161221 1	neg	V	y	1	327.209	1.25739	0.999561	1.04867	1.01617	0.983446	1.04401	1.03831
44	-294.068	-427.112	-721.18	-275.347	-423.468	-698.815	-423.468	post	11.9014	62.1157	50.2142	19	stijn_161221 1	neg	V	y	1	327.209	0.936335	1.19611	0.934469	1.01711	1.02712	0.777442	1.04862
45	-206.27	-426.887	-633.157	-267.615	-427.265	-694.879	-427.265	post	12.0255	60.9404	48.9149	20	stijn_161221 1	neg	V	y	1	327.209	1.2974	0.838995	0.908228	1.0277	1.00054	1.07723	1.05802
46	-263.064	-408.264	-671.327	-277.579	-404.806	-682.385	-404.806	post	12.073	62.3086	50.2356	20	stijn_161221 1	neg	V	y	1	327.209	1.05518	1.07	0.942045	1.03176	1.02756	0.876118	1.00241
47	-239.531	-413.742	-653.273	-325.407	-414.077	-739.485	-414.077	post	12.0865	63.1057	51.0192	20	stijn_161221 1	neg	V	y	1	327.209	1.35852	0.974283	1.10436	1.03292	1.04359	1.12798	1.02536
48	-230.405	-412.873	-643.277	-275.58	-414.177	-689.757	-414.177	post	12.0831	61.3066	49.2235	21	stijn_161221 1	neg	V	y	1	327.209	1.19607	0.937161	0.935261	1.03263	1.00686	0.993101	1.02561
49	-250.24	-417.588	-667.829	-247.746	-419.084	-666.829	-419.084	post	12.1712	58.1208	45.9496	21	stijn_161221 1	neg	V	y	1	327.209	0.990031	1.01784	0.840798	1.04016	0.939889	0.822026	1.03776
50	-191.08	-397.721	-588.801	-248.348	-399.865	-648.213	-399.865	post	12.1146	63.5973	51.4827	21	stijn_161221 1	neg	V	y	1	327.209	1.2997	0.777211	0.84284	1.03533	1.05307	1.07915	0.99017
51	-207.677	-410.611	-618.288	-263.697	-410.441	-674.139	-410.441	post	12.1046	59.7656	47.661	22	stijn_161221 1	neg	V	y	1	327.209	1.26974	0.844719	0.894934	1.03447	0.974896	1.05427	1.01636
52	-204.719	-420.441	-625.16	-273.381	-417.001	-690.381	-417.001	post	12.1223	61.6266	49.5043	22	stijn_161221 1	neg	V	y	1	327.209	1.3354	0.832686	0.927798	1.03598	1.0126	1.10878	1.0326
53	-229.182	-427.464	-656.646	-291.341	-425.717	-717.057	-425.717	post	12.2685	61.067	48.7985	22	stijn_161221 1	neg	V	y	1	327.209	1.27122	0.932188	0.988749	1.04848	0.998162	1.0555	1.05419
54	-214.207	-421.261	-635.468	-283.441	-421.121	-704.563	-421.121	post	12.2992	60.6997	48.4006	23	stijn_161221 1	neg	V	y	1	327.209	1.32321	0.871278	0.96194	1.0511	0.990023	1.09867	1.04281
55	-236.146	-418.751	-654.897	-252.7	-423.75	-676.45	-423.75	post	12.3	61.0558	48.7558	23	stijn_161221 1	neg	V	y	1	327.209	1.0701	0.960513	0.857613	1.05116	0.99729	0.888511	1.04931
56	-215.839	-499.344	-715.183	-263.167	-505.493	-768.659	-505.493	post	12.2884	55.8459	43.5576	23	stijn_161221 1	neg	V	y	1	327.209	1.21927	0.877915	0.893133	1.05017	0.89096	1.01237	1.25173
57	-245.493	-400.158	-645.651	-228.929	-396.106	-625.035	-396.106	post	12.3473	62.199	49.8517	24	stijn_161221 1	neg	V	y	1	327.209	0.932528	0.998532	0.776937	1.05521	1.01971	0.774281	0.980863
58	-214.688	-409.473	-624.161	-248.491	-404.969	-653.46	-404.969	post	12.3327	63.5664	51.2336	24	stijn_161221 1	neg	V	y	1	327.209	1.15745	0.873234	0.843327	1.05396	1.04797	0.961037	1.00281
59	-232.253	-399.279	-631.532	-290.494	-399.388	-689.882	-399.388	post	12.3254	64.4307	52.1053	24	stijn_161221 1	neg	V	y	1	327.209	1.25076	0.94468	0.985876	1.05334	1.0658	1.03851	0.988988
60	-194.111	-419.991	-614.103	-269.19	-416.381	-685.571	-416.381	post	12.373	57.8448	45.4719	25	stijn_161221 1	neg	V	y	1	327.209	1.38678	0.789539	0.913576	1.0574	0.930117	1.15145	1.03107
61	-256.151	-424.735	-680.886	-260.433	-432.26	-692.693	-432.26	post	12.4439	63.0181	50.5743	25	stijn_161221 1	neg	V	y	1	327.209	1.01672	1.04188	0.883854	1.06346	1.03449	0.844182	1.07039
62	-189.074	-432.525	-621.599	-242.883	-431.818	-674.701	-431.818	post	12.4005	60.9146	48.5141	25	stijn_161221 1	neg	V	y	1	327.209	1.28459	0.769051	0.824295	1.05975	0.992346	1.0666	1.06929
63	-185.527	-420.017	-605.544	-244.32	-413.076	-657.396	-413.076	post	12.4315	60.3386	47.9071	26	stijn_161221 1	neg	V	y	1	327.209	1.3169	0.754622	0.82917	1.0624	0.979929	1.09342	1.02288
64	-205.971	-426.624	-632.595	-325.613	-418.307	-743.92	-418.307	post	12.4305	62.1026	49.6721	26	stijn_161221 1	neg	V	y	1	327.209	1.58087	0.837777	1.10506	1.06232	1.01603	1.3126	1.03584
65	-262.126	-426.881	-689.007	-246.952	-420.814	-667.766	-420.814	post	12.6443	60.1358	47.4915	26	stijn_161221 1	neg	V	y	1	327.209	0.942112	1.06619	0.838105	1.08059	0.971428	0.782239	1.04205
66	-206.993	-422.477	-629.471	-283.814	-424.435	-708.248	-424.435	post	12.6167	62.4353	49.8185	27	stijn_161221 1	neg	V	y	1	327.209	1.37112	0.841937	0.963205	1.07823	1.01903	1.13845	1.05101
67	-220.167	-423.735	-643.902	-282.56	-424.688	-707.249	-424.688	post	12.5422	60.2888	47.7466	27	stijn_161221 1	neg	V	y	1	327.209	1.28339	0.895519	0.958951	1.07187	0.976647	1.06561	1.05164
68	-240.528	-420.304	-660.832	-303.961	-419.281	-723.242	-419.281	post	12.6786	58.0613	45.3827	27	stijn_161221 1	neg	V	y	1	327.209	1.26372	0.978337	1.03158	1.08352	0.928293	1.04927	1.03825
69	-173.783	-414.082	-587.864	-213.516	-414.143	-627.659	-414.143	post	12.7394	62.4698	49.7304	28	stijn_161221 1	neg	V	y	1	327.209	1.22864	0.706854	0.724629	1.08872	1.01722	1.02014	1.02553
70	-220.336	-417.693	-638.03	-275.072	-418.183	-693.255	-418.183	post	12.5844	63.5621	50.9777	28	stijn_161221 1	neg	V	y	1	327.209	1.24842	0.896208	0.933538	1.07547	1.04274	1.03657	1.03553
71	-193.725	-420.565	-614.29	-269.165	-417.343	-686.508	-417.343	post	12.6279	62.9997	50.3718	28	stijn_161221 1	neg	V	y	1	327.209	1.38942	0.787968	0.913491	1.07919	1.03034	1.15364	1.03345
72	-222.335	-437.747	-660.082	-279.081	-420.796	-699.877	-420.796	post	12.8758	61.693	48.8172	29	stijn_161221 1	neg	V	y	1	327.209	1.25523	0.904338	0.947143	1.10037	0.998545	1.04222	1.042
73	-216.537	-416.557	-633.094	-250.806	-412.9	-663.706	-412.9	post	12.6525	61.1594	48.5069	29	stijn_161221 1	neg	V	y	1	327.209	1.15826	0.880754	0.851183	1.08129	0.992199	0.961707	1.02245
74	-263.978	-415.408	-679.386	-278.215	-410.854	-689.069	-410.854	post	12.8011	62.423	49.6219	29	stijn_161221 1	neg	V	y	1	327.209	1.05393	1.07372	0.944204	1.09399	1.01501	0.875083	1.01738
75	-212.266	-414.331	-626.597	-299.82	-418.174	-717.994	-418.174	post	12.8491	62.6214	49.7724	30	stijn_161221 1	neg	V	y	1	327.209	1.41247	0.863383	1.01753	1.09809	1.01808	1.17278	1.03551
76	-218.874	-434.649	-653.523	-299.832	-427.345	-727.178	-427.345	post	12.9695	60.885	47.9156	30	stijn_161221 1	neg	V	y	1	327.209	1.36988	0.890261	1.01757	1.10838	0.980103	1.13742	1.05822
77	-235.23	-425.352	-660.582	-246.707	-417.498	-664.205	-417.498	post	12.8484	61.7297	48.8813	30	stijn_161221 1	neg	V	y	1	327.209	1.04879	0.956789	0.837273	1.09803	0.999856	0.870814	1.03383
78	-226.144	-420.007	-646.151	-235.432	-413.655	-649.087	-413.655	post	13.0254	63.1825	50.1572	31	stijn_161221 1	neg	V	y	1	327.209	1.04107	0.91983	0.799008	1.11316	1.02595	0.864407	1.02432
79	-228.75	-422.336	-651.086	-262.101	-420.408	-682.51	-420.408	post	12.7769	60.2542	47.4772	31	stijn_161221 1	neg	V	y	1	327.209	1.1458	0.93043	0.889518	1.09193	0.971137	0.951361	1.04104
80	-224.498	-422.652	-647.151	-242.343	-413.179	-655.522	-413.179	post	12.9701	61.0435	48.0734	31	stijn_161221 1	neg	V	y	1	327.209	1.07949	0.913136	0.822462	1.10843	0.983332	0.896303	1.02314
81	-195.481	-425.931	-621.412	-293.499	-422.496	-715.995	-422.496	post	12.9741	62.4444	49.4703	32	stijn_161221 1	neg	V	y	1	327.209	1.50142	0.795111	0.996075	1.10878	1.0119	1.24663	1.04621
82	-219.309	-422.781	-642.09	-272.697	-423.807	-696.504	-423.807	post	12.9201	62.0768	49.1567	32	stijn_161221 1	neg	V	y	1	327.209	1.24344	0.892031	0.925477	1.10417	1.00549	1.03243	1.04946
83	-197.626	-422.224	-619.85	-240.67	-422.349	-663.019	-422.349	post	12.8947	62.4435	49.5488	32	stijn_161221 1	neg	V	y	1	327.209	1.2178	0.803837	0.816784	1.10199	1.01351	1.01115	1.04585
84	-226.593	-425.18	-651.774	-288.941	-426.741	-715.683	-426.741	post	13.0946	62.3481	49.2535	33	stijn_161221 1	neg	V	y	1	327.209	1.27515	0.921659	0.980607	1.11907	1.00747	1.05876	1.05672
85	-243.824	-421.068	-664.893	-214.659	-423.495	-638.155	-423.495	post	12.9886	63.4881	50.4995	33	stijn_161221 1	neg	V	y	1	327.209	0.880386	0.991745	0.72851	1.11002	1.03296	0.730988	1.04868
86	-205.711	-427.446	-633.157	-257.009	-425.626	-682.635	-425.626	post	13.1107	63.2255	50.1148	33	stijn_161221 1	neg	V	y	1	327.209	1.24937	0.83672	0.872234	1.12045	1.02509	1.03736	1.05396
87	-209.117	-424.79	-633.906	-292.297	-425.384	-717.682	-425.384	post	13.1163	62.1912	49.0749	34	stijn_161221 1	neg	V	y	1	327.209	1.39777	0.850573	0.991997	1.12093	1.00382	1.16057	1.05336
88	-165.653	-417.276	-582.929	-260.676	-423.833	-684.509	-423.833	post	12.9584	63.5466	50.5882	34	stijn_161221 1	neg	V	y	1	327.209	1.57363	0.673786	0.884682	1.10744	1.03477	1.30659	1.04952
89	-252.223	-417.73	-669.953	-206.016	-416.958	-622.974	-416.958	post	13.18	62.2905	49.1105	34	stijn_161221 1	neg	V	y	1	327.209	0.816801	1.02591	0.699175	1.12637	1.00454	0.678192	1.0325
90	-185.946	-418.724	-604.669	-263.864	-424.143	-688.007	-424.143	post	13.0984	62.5464	49.448	35	stijn_161221 1	neg	V	y	1	327.209	1.41904	0.756326	0.8955	1.1194	1.01145	1.17823	1.05029
91	-242.74	-418.592	-661.332	-269.206	-422.612	-691.818	-422.612	post	13.0412	62.87	49.8288	35	stijn_161221 1	neg	V	y	1	327.209	1.10903	0.987333	0.913629	1.11451	1.01924	0.920833	1.0465
92	-197.086	-419.078	-616.164	-260.436	-419.45	-679.886	-419.45	post	13.2306	63.0314	49.8008	35	stijn_161221 1	neg	V	y	1	327.209	1.32143	0.80164	0.883865	1.1307	1.01866	1.09719	1.03867
15	-178.488	-304.423	-482.911	-236.411	-305.911	-542.322	-305.911	pre	9.58282	66.4161	56.8332	-5	stijn_171221 1	neg	V	y	1	344.823	1.32452	0.998465	1.03247	1.00819	0.971335	1.01925	1.00031
16	-166	-304.916	-470.916	-224.465	-301.864	-526.329	-301.864	pre	9.58132	69.4818	59.9005	-5	stijn_171221 1	neg	V	y	1	344.823	1.3522	0.92861	0.9803	1.00804	1.02376	1.04054	0.987077
17	-196.322	-299.521	-495.843	-229.986	-310.711	-540.698	-310.711	pre	9.64357	66.0374	56.3939	-5	stijn_171221 1	neg	V	y	1	344.823	1.17148	1.09823	1.00441	1.01459	0.963826	0.901475	1.01601
18	-189.187	-305.531	-494.718	-283.225	-304.889	-588.114	-304.889	pre	9.51461	67.9106	58.396	-4	stijn_171221 1	neg	V	y	1	344.823	1.49706	1.05832	1.23692	1.00102	0.998045	1.15202	0.996969
19	-156.97	-305.825	-462.795	-266.815	-308.679	-575.495	-308.679	pre	9.59982	65.1747	55.5749	-4	stijn_171221 1	neg	V	y	1	344.823	1.69979	0.878095	1.16526	1.00998	0.949829	1.30802	1.00936
20	-189.654	-304.814	-494.468	-232.603	-304.784	-537.387	-304.784	pre	9.53018	67.7998	58.2697	-4	stijn_171221 1	neg	V	y	1	344.823	1.22646	1.06093	1.01584	1.00266	0.995885	0.943785	0.996623
21	-232.766	-305.558	-538.324	-259.785	-307.026	-566.811	-307.026	pre	9.59174	70.3981	60.8064	-3	stijn_171221 1	neg	V	y	1	344.823	1.11608	1.3021	1.13455	1.00913	1.03924	0.858844	1.00396
22	-211.684	-303.15	-514.834	-219.073	-299.259	-518.333	-299.259	pre	9.47153	69.0611	59.5896	-3	stijn_171221 1	neg	V	y	1	344.823	1.03491	1.18417	0.956754	0.996485	1.01844	0.796383	0.978559
23	-162.566	-303.54	-466.106	-245.812	-298.385	-544.196	-298.385	pre	9.483	67.6117	58.1287	-3	stijn_171221 1	neg	V	y	1	344.823	1.51207	0.909398	1.07353	0.997692	0.993476	1.16357	0.975699
24	-172.551	-306.424	-478.975	-240.017	-307.615	-547.632	-307.615	pre	9.48546	66.9787	57.4932	-2	stijn_171221 1	neg	V	y	1	344.823	1.39099	0.965254	1.04822	0.997951	0.982614	1.0704	1.00588
25	-146.867	-306.307	-453.174	-201.68	-304.533	-506.213	-304.533	pre	9.44807	66.0715	56.6235	-2	stijn_171221 1	neg	V	y	1	344.823	1.37322	0.821578	0.880794	0.994016	0.96775	1.05672	0.995802
26	-196.479	-305.611	-502.09	-204.955	-306.38	-511.336	-306.38	pre	9.40688	68.0666	58.6597	-2	stijn_171221 1	neg	V	y	1	344.823	1.04314	1.09911	0.895097	0.989684	1.00255	0.802719	1.00184
27	-137.61	-304.631	-442.241	-223.46	-305.243	-528.703	-305.243	pre	9.48375	68.4945	59.0108	-1	stijn_171221 1	neg	V	y	1	344.823	1.62386	0.769797	0.975913	0.99777	1.00855	1.2496	0.998124
28	-173.932	-320.161	-494.093	-195.761	-307.016	-502.777	-307.016	pre	9.41869	68.4124	58.9937	-1	stijn_171221 1	neg	V	y	1	344.823	1.1255	0.972983	0.854941	0.990926	1.00826	0.866095	1.00392
29	-170.353	-309.934	-480.287	-170.587	-314.947	-485.535	-314.947	pre	9.33267	72.3154	62.9827	-1	stijn_171221 1	neg	V	y	1	344.823	1.00138	0.952959	0.745002	0.981876	1.07644	0.77058	1.02986
0	-169.558	-297.61	-467.168	-180.416	-295.685	-476.101	-295.685	post	9.40045	63.339	53.9386	5	stijn_171221 1	neg	V	y	1	344.823	1.06404	0.94851	0.787926	0.989007	0.921863	0.818801	0.966873
1	-179.623	-308.161	-487.784	-202.02	-307.317	-509.337	-307.317	post	9.19766	63.1819	53.9843	5	stijn_171221 1	neg	V	y	1	344.823	1.12469	1.00482	0.882277	0.967671	0.922643	0.865471	1.00491
2	-129.293	-312.073	-441.367	-179.224	-310.184	-489.408	-310.184	post	9.30322	64.0753	54.7721	5	stijn_171221 1	neg	V	y	1	344.823	1.38618	0.723271	0.78272	0.978777	0.936108	1.06669	1.01428
3	-161.482	-313.307	-474.789	-191.175	-325.721	-516.896	-325.721	post	9.33651	65.0123	55.6758	6	stijn_171221 1	neg	V	y	1	344.823	1.18388	0.903338	0.834914	0.98228	0.951553	0.911016	1.06509
4	-107.015	-353.656	-460.671	-184.322	-314.332	-498.654	-314.332	post	9.37721	64.1251	54.7478	6	stijn_171221 1	neg	V	y	1	344.823	1.7224	0.598644	0.804985	0.986562	0.935694	1.32542	1.02785
5	-139.63	-355.713	-495.343	-191.646	-314.255	-505.901	-314.255	post	9.32902	64.2976	54.9686	6	stijn_171221 1	neg	V	y	1	344.823	1.37253	0.781093	0.836971	0.981492	0.939466	1.05619	1.02759
6	-125.992	-321.997	-447.989	-199.061	-323.02	-522.081	-323.02	post	9.32147	65.323	56.0015	7	stijn_171221 1	neg	V	y	1	344.823	1.57995	0.704804	0.869355	0.980698	0.95712	1.2158	1.05625
7	-175.421	-328.855	-504.276	-182.905	-323.808	-506.713	-323.808	post	9.33306	64.5713	55.2382	7	stijn_171221 1	neg	V	y	1	344.823	1.04266	0.981311	0.798796	0.981916	0.944075	0.80235	1.05883
8	-133.869	-338.171	-472.041	-158.944	-323.654	-482.599	-323.654	post	9.37733	59.1067	49.7294	7	stijn_171221 1	neg	V	y	1	344.823	1.18731	0.748869	0.694153	0.986575	0.849923	0.913658	1.05833
9	-140.183	-318.738	-458.922	-178.477	-326.237	-504.714	-326.237	post	9.428	65.8854	56.4574	8	stijn_171221 1	neg	V	y	1	344.823	1.27317	0.784188	0.779456	0.991905	0.964911	0.979729	1.06677
10	-162.384	-321.214	-483.598	-196.236	-320.597	-516.833	-320.597	post	9.4031	64.8712	55.4681	8	stijn_171221 1	neg	V	y	1	344.823	1.20847	0.90838	0.857018	0.989285	0.948004	0.929945	1.04833
11	-167.617	-329.85	-497.467	-184.978	-319.674	-504.651	-319.674	post	9.42256	65.1775	55.755	8	stijn_171221 1	neg	V	y	1	344.823	1.10357	0.937657	0.807848	0.991333	0.952907	0.84922	1.04531
12	-159.902	-326.695	-486.597	-185.794	-326.416	-512.21	-326.416	post	9.39874	64.7333	55.3345	9	stijn_171221 1	neg	V	y	1	344.823	1.16193	0.894494	0.811414	0.988827	0.945721	0.894127	1.06736
13	-142.732	-325.311	-468.042	-161.07	-319.404	-480.474	-319.404	post	9.44788	65.8015	56.3536	9	stijn_171221 1	neg	V	y	1	344.823	1.12848	0.798445	0.703439	0.993997	0.963138	0.868392	1.04443
14	-134.995	-320.741	-455.735	-236.453	-319.55	-556.003	-319.55	post	9.55105	72.0827	62.5316	9	stijn_171221 1	neg	V	y	1	344.823	1.75157	0.755164	1.03266	1.00485	1.06873	1.34787	1.04491
15	-168.773	-323.009	-491.782	-220.122	-323.199	-543.322	-323.199	post	9.47938	65.5831	56.1038	10	stijn_171221 1	neg	V	y	1	344.823	1.30425	0.944123	0.961334	0.997311	0.958868	1.00365	1.05684
16	-165.044	-272.137	-437.181	-226.851	-285.484	-512.335	-285.484	post	9.49712	61.3737	51.8766	10	stijn_171221 1	neg	V	y	1	344.823	1.37449	0.923261	0.990721	0.999177	0.886622	1.0577	0.933515
17	-182.841	-319.749	-502.59	-210.334	-317.432	-527.766	-317.432	post	9.45692	63.6349	54.178	10	stijn_171221 1	neg	V	y	1	344.823	1.15037	1.02282	0.918585	0.994948	0.925954	0.88523	1.03798
18	-182.101	-324.05	-506.151	-189.268	-331.001	-520.269	-331.001	post	9.50844	59.5751	50.0666	11	stijn_171221 1	neg	V	y	1	344.823	1.03936	1.01868	0.826585	1.00037	0.855687	0.799809	1.08235
19	-138.178	-340.36	-478.538	-183.135	-325.64	-508.774	-325.64	post	9.46445	64.9837	55.5192	11	stijn_171221 1	neg	V	y	1	344.823	1.32535	0.772971	0.799799	0.99574	0.948877	1.01989	1.06482
20	-167.473	-331.431	-498.904	-182.885	-329.138	-512.023	-329.138	post	9.45401	66.9727	57.5186	11	stijn_171221 1	neg	V	y	1	344.823	1.09203	0.936847	0.798708	0.994642	0.983049	0.840338	1.07626
21	-159.599	-325.873	-485.472	-178.212	-324.003	-502.215	-324.003	post	9.52797	65.7484	56.2205	12	stijn_171221 1	neg	V	y	1	344.823	1.11662	0.892804	0.7783	1.00242	0.960862	0.859262	1.05947
22	-163.991	-329.478	-493.469	-187.635	-329.885	-517.521	-329.885	post	9.47607	63.3301	53.854	12	stijn_171221 1	neg	V	y	1	344.823	1.14418	0.917369	0.819454	0.996962	0.920418	0.880472	1.0787
23	-126.583	-326.903	-453.486	-208.844	-330.417	-539.261	-330.417	post	9.53173	67.4448	57.9131	12	stijn_171221 1	neg	V	y	1	344.823	1.64985	0.708111	0.912077	1.00282	0.989791	1.26959	1.08044
24	-132.055	-330.802	-462.857	-160.104	-336.488	-496.592	-336.488	post	9.51747	66.1049	56.5874	13	stijn_171221 1	neg	V	y	1	344.823	1.2124	0.738721	0.69922	1.00132	0.967134	0.93297	1.10029
25	-132.874	-331.732	-464.606	-185.651	-331.87	-517.521	-331.87	post	9.48014	65.5652	56.0851	13	stijn_171221 1	neg	V	y	1	344.823	1.39719	0.743304	0.810788	0.997391	0.958548	1.07517	1.08519
26	-155.329	-331.643	-486.972	-182.332	-332.939	-515.272	-332.939	post	9.45904	65.5436	56.0845	13	stijn_171221 1	neg	V	y	1	344.823	1.17385	0.868916	0.796295	0.995171	0.958539	0.903298	1.08869
27	-119.53	-331.644	-451.175	-192.953	-330.69	-523.643	-330.69	post	9.53794	62.459	52.9211	14	stijn_171221 1	neg	V	y	1	344.823	1.61426	0.668658	0.842678	1.00347	0.904472	1.2422	1.08134
28	-162.994	-337.909	-500.903	-227.592	-335.033	-562.626	-335.033	post	9.48568	66.1362	56.6505	14	stijn_171221 1	neg	V	y	1	344.823	1.39633	0.911792	0.993958	0.997973	0.968213	1.0745	1.09554
29	-93.2059	-333.043	-426.249	-182.881	-330.767	-513.647	-330.767	post	9.47758	60.7578	51.2802	14	stijn_171221 1	neg	V	y	1	344.823	1.96211	0.521397	0.79869	0.997122	0.876428	1.50989	1.08159
30	-166.846	-333.932	-500.778	-205.94	-336.57	-542.509	-336.57	post	9.50227	63.7506	54.2483	15	stijn_171221 1	neg	V	y	1	344.823	1.23431	0.933341	0.899395	0.999719	0.927157	0.949828	1.10056
31	-144.549	-335.738	-480.287	-211.962	-341.855	-553.817	-341.855	post	9.50488	63.272	53.7671	15	stijn_171221 1	neg	V	y	1	344.823	1.46637	0.808611	0.925698	0.999994	0.918932	1.1284	1.11784
32	-169.967	-335.122	-505.089	-239.621	-334.687	-574.308	-334.687	post	9.58981	65.9947	56.4049	15	stijn_171221 1	neg	V	y	1	344.823	1.40981	0.9508	1.04649	1.00893	0.964015	1.08488	1.09441
33	-149.78	-337.566	-487.346	-205.854	-337.593	-543.447	-337.593	post	9.46399	64.5807	55.1167	16	stijn_171221 1	neg	V	y	1	344.823	1.37437	0.837875	0.899019	0.995692	0.941998	1.05761	1.10391
34	-205.424	-341.458	-546.883	-198.958	-340.616	-539.573	-340.616	post	9.50386	62.5888	53.0849	16	stijn_171221 1	neg	V	y	1	344.823	0.96852	1.14915	0.868902	0.999886	0.907273	0.745296	1.11379
35	-145.696	-338.277	-483.973	-199.111	-335.214	-534.326	-335.214	post	9.48502	61.141	51.656	16	stijn_171221 1	neg	V	y	1	344.823	1.36662	0.815027	0.869573	0.997904	0.88285	1.05164	1.09613
36	-135.297	-344.24	-479.537	-237.773	-351.153	-588.926	-351.153	post	9.49985	61.836	52.3361	17	stijn_171221 1	neg	V	y	1	344.823	1.75742	0.756856	1.03842	0.999465	0.894475	1.35237	1.14825
37	-183.639	-343.44	-527.079	-206.779	-337.792	-544.571	-337.792	post	9.59491	69.2699	59.675	17	stijn_171221 1	neg	V	y	1	344.823	1.12601	1.02728	0.903061	1.00947	1.0199	0.866487	1.10456
38	-186.253	-349.509	-535.762	-161.233	-337.046	-498.279	-337.046	post	9.6109	68.3917	58.7808	17	stijn_171221 1	neg	V	y	1	344.823	0.865663	1.04191	0.704147	1.01115	1.00462	0.666146	1.10212
39	-138.063	-358.53	-496.592	-225.301	-335.95	-561.251	-335.95	post	9.48431	65.5824	56.0981	18	stijn_171221 1	neg	V	y	1	344.823	1.63187	0.772326	0.98395	0.99783	0.958771	1.25576	1.09854
40	-152.513	-336.333	-488.846	-224.323	-337.428	-561.751	-337.428	post	9.52604	68.8845	59.3585	18	stijn_171221 1	neg	V	y	1	344.823	1.47085	0.853162	0.979679	1.00222	1.01449	1.13185	1.10337
41	-160.469	-337.873	-498.342	-209.975	-338.532	-548.507	-338.532	post	9.43873	63.2422	53.8035	18	stijn_171221 1	neg	V	y	1	344.823	1.30851	0.897668	0.917018	0.993035	0.919553	1.00692	1.10698
42	-160.949	-341.266	-502.215	-209.259	-358.677	-567.936	-358.677	post	9.41857	65.8977	56.4791	19	stijn_171221 1	neg	V	y	1	344.823	1.30016	0.900354	0.913891	0.990913	0.965283	1.0005	1.17285
43	-139.725	-360.991	-500.715	-201.028	-340.232	-541.26	-340.232	post	9.52943	62.4061	52.8767	19	stijn_171221 1	neg	V	y	1	344.823	1.43874	0.781624	0.877943	1.00258	0.903714	1.10714	1.11254
44	-163.705	-343.632	-507.338	-191.992	-342.584	-534.575	-342.584	post	9.54103	63.984	54.443	19	stijn_171221 1	neg	V	y	1	344.823	1.17279	0.915773	0.83848	1.0038	0.930483	0.902485	1.12023
45	-184.056	-342.648	-526.704	-185.655	-337.613	-523.268	-337.613	post	9.53247	65.3879	55.8554	20	stijn_171221 1	neg	V	y	1	344.823	1.00869	1.02961	0.810804	1.0029	0.954624	0.776205	1.10397
46	-164.739	-348.534	-513.272	-197.747	-351.01	-548.757	-351.01	post	9.50137	59.938	50.4366	20	stijn_171221 1	neg	V	y	1	344.823	1.20037	0.921554	0.863614	0.999625	0.862011	0.923706	1.14778
47	-178.558	-346.522	-525.08	-177.337	-341.683	-519.02	-341.683	post	9.58771	65.3096	55.7219	20	stijn_171221 1	neg	V	y	1	344.823	0.993162	0.998858	0.774478	1.00871	0.952341	0.764259	1.11728
48	-128.053	-345.737	-473.79	-160.885	-343.704	-504.589	-343.704	post	9.51684	65.1915	55.6746	21	stijn_171221 1	neg	V	y	1	344.823	1.25639	0.716333	0.702628	1.00125	0.951533	0.966819	1.12389
49	-128.934	-345.543	-474.477	-154.908	-341.997	-496.905	-341.997	post	9.55548	65.3266	55.7711	21	stijn_171221 1	neg	V	y	1	344.823	1.20145	0.72126	0.676526	1.00532	0.953182	0.924543	1.11831
50	-160.6	-342.677	-503.277	-195.548	-342.463	-538.011	-342.463	post	9.5575	64.5118	54.9543	21	stijn_171221 1	neg	V	y	1	344.823	1.21761	0.8984	0.854012	1.00553	0.939222	0.936978	1.11983
51	-155.901	-340.754	-496.655	-170.855	-371.217	-542.072	-371.217	post	9.53858	68.0428	58.5042	22	stijn_171221 1	neg	V	y	1	344.823	1.09593	0.872113	0.746173	1.00354	0.999893	0.843338	1.21386
52	-135.071	-347.153	-482.224	-141.325	-379.694	-521.019	-379.694	post	9.57118	67.0985	57.5273	22	stijn_171221 1	neg	V	y	1	344.823	1.04631	0.75559	0.617207	1.00697	0.983198	0.805155	1.24157
53	-173.117	-344.779	-517.895	-204.381	-340.377	-544.758	-340.377	post	9.51237	64.536	55.0236	22	stijn_171221 1	neg	V	y	1	344.823	1.1806	0.96842	0.892589	1.00078	0.940407	0.908495	1.11301
54	-169.827	-339.759	-509.587	-216.692	-339.186	-555.879	-339.186	post	9.49154	63.7629	54.2714	23	stijn_171221 1	neg	V	y	1	344.823	1.27596	0.950019	0.946354	0.998591	0.92755	0.981874	1.10912
55	-134.608	-343.93	-478.538	-176.038	-338.547	-514.584	-338.547	post	9.40115	60.1923	50.7911	23	stijn_171221 1	neg	V	y	1	344.823	1.30778	0.753001	0.768805	0.989081	0.868069	1.00636	1.10703
56	-147.536	-386.353	-533.888	-171.8	-375.207	-547.007	-375.207	post	9.56052	65.5652	56.0047	23	stijn_171221 1	neg	V	y	1	344.823	1.16447	0.82532	0.750299	1.00585	0.957174	0.89608	1.2269
57	-128.407	-382.492	-510.898	-215.914	-377.76	-593.674	-377.76	post	9.46979	63.8048	54.3351	24	stijn_171221 1	neg	V	y	1	344.823	1.68149	0.71831	0.942955	0.996302	0.928639	1.29394	1.23525
58	-123.915	-339.817	-463.732	-197.267	-344.368	-541.635	-344.368	post	9.60628	63.0077	53.4014	24	stijn_171221 1	neg	V	y	1	344.823	1.59195	0.693185	0.861518	1.01066	0.912682	1.22504	1.12606
59	-154.23	-347.236	-501.465	-170.03	-347.178	-517.208	-347.178	post	9.5855	65.2791	55.6936	24	stijn_171221 1	neg	V	y	1	344.823	1.10245	0.862765	0.742568	1.00848	0.951858	0.848356	1.13525
60	-122.795	-348.184	-470.979	-187.626	-346.263	-533.888	-346.263	post	9.59264	64.3091	54.7165	25	stijn_171221 1	neg	V	y	1	344.823	1.52796	0.686919	0.819413	1.00923	0.935158	1.1758	1.13226
61	-111.026	-346.771	-457.797	-156.318	-346.834	-503.152	-346.834	post	9.63525	65.4892	55.854	25	stijn_171221 1	neg	V	y	1	344.823	1.40794	0.621081	0.682683	1.01371	0.954599	1.08344	1.13413
62	-150.342	-342.627	-492.969	-177.621	-344.71	-522.331	-344.71	post	9.36115	64.4563	55.0951	25	stijn_171221 1	neg	V	y	1	344.823	1.18145	0.841015	0.775721	0.984872	0.941629	0.909151	1.12718
63	-155.709	-344.944	-500.653	-176.224	-343.92	-520.144	-343.92	post	9.5527	64.7138	55.1611	26	stijn_171221 1	neg	V	y	1	344.823	1.13175	0.871044	0.769618	1.00503	0.942757	0.870904	1.1246
64	-153.248	-342.907	-496.155	-164.477	-344.172	-508.649	-344.172	post	9.40855	63.2459	53.8373	26	stijn_171221 1	neg	V	y	1	344.823	1.07328	0.857273	0.718317	0.989859	0.920132	0.825908	1.12542
65	-161.542	-324.868	-486.409	-195.306	-324.214	-519.52	-324.214	post	9.6298	63.0045	53.3747	26	stijn_171221 1	neg	V	y	1	344.823	1.20901	0.903669	0.852953	1.01314	0.912226	0.930359	1.06016
66	-161.334	-343.255	-504.589	-197.913	-343.784	-541.697	-343.784	post	9.61492	64.5479	54.933	27	stijn_171221 1	neg	V	y	1	344.823	1.22673	0.902505	0.86434	1.01157	0.938858	0.943995	1.12415
67	-149.702	-353.013	-502.715	-194.113	-345.648	-539.761	-345.648	post	9.6487	61.7991	52.1504	27	stijn_171221 1	neg	V	y	1	344.823	1.29666	0.837437	0.847745	1.01512	0.891301	0.997809	1.13025
68	-118.469	-347.886	-466.356	-196.243	-346.579	-542.822	-346.579	post	9.64835	63.1818	53.5335	27	stijn_171221 1	neg	V	y	1	344.823	1.65649	0.662722	0.857048	1.01509	0.914939	1.2747	1.13329
69	-137.5	-346.41	-483.91	-229.959	-346.66	-576.619	-346.66	post	9.69006	71.5571	61.867	28	stijn_171221 1	neg	V	y	1	344.823	1.67243	0.76918	1.0043	1.01948	1.05737	1.28697	1.13356
70	-137.818	-339.72	-477.538	-197.268	-339.494	-536.762	-339.494	post	9.6212	63.2148	53.5936	28	stijn_171221 1	neg	V	y	1	344.823	1.43136	0.770958	0.861522	1.01223	0.915966	1.10146	1.11013
71	-154.777	-348.312	-503.089	-183.556	-342.961	-526.517	-342.961	post	9.64394	65.2718	55.6279	28	stijn_171221 1	neg	V	y	1	344.823	1.18594	0.865828	0.801639	1.01462	0.950735	0.912604	1.12146
72	-165.718	-340.307	-506.026	-169.91	-336.865	-506.775	-336.865	post	9.66836	66.1041	56.4358	29	stijn_171221 1	neg	V	y	1	344.823	1.0253	0.927033	0.742044	1.01719	0.964542	0.788986	1.10153
73	-170.068	-337.394	-507.462	-190.739	-338.464	-529.203	-338.464	post	9.69691	66.3237	56.6268	29	stijn_171221 1	neg	V	y	1	344.823	1.12154	0.951368	0.833008	1.0202	0.967807	0.863049	1.10676
74	-137.148	-343.639	-480.787	-191.826	-339.438	-531.264	-339.438	post	9.63859	64.8411	55.2025	29	stijn_171221 1	neg	V	y	1	344.823	1.39868	0.767211	0.837757	1.01406	0.943465	1.07631	1.10994
75	-140.446	-344.713	-485.16	-217.711	-342.791	-560.501	-342.791	post	9.67565	64.8522	55.1765	30	stijn_171221 1	neg	V	y	1	344.823	1.55013	0.785662	0.950803	1.01796	0.943021	1.19286	1.1209
76	-156.331	-340.012	-496.342	-195.484	-341.841	-537.324	-341.841	post	9.70168	65.4845	55.7828	30	stijn_171221 1	neg	V	y	1	344.823	1.25045	0.874518	0.85373	1.0207	0.953383	0.962247	1.1178
77	-120.151	-345.892	-466.043	-182.387	-362.746	-545.133	-362.746	post	9.98543	77.5091	67.5236	30	stijn_171221 1	neg	V	y	1	344.823	1.51798	0.672129	0.796535	1.05055	1.15404	1.16812	1.18616
78	-171.365	-344.343	-515.709	-169.838	-341.685	-511.523	-341.685	post	9.71257	65.3157	55.6031	31	stijn_171221 1	neg	V	y	1	344.823	0.991087	0.958623	0.741729	1.02184	0.950312	0.762662	1.11729
79	-143.048	-344.299	-487.346	-164.54	-343.61	-508.15	-343.61	post	9.68486	64.6118	54.927	31	stijn_171221 1	neg	V	y	1	344.823	1.15024	0.800213	0.718589	1.01893	0.938755	0.885136	1.12358
80	-137.211	-338.641	-475.852	-192.716	-338.86	-531.577	-338.86	post	9.67937	67.3717	57.6924	31	stijn_171221 1	neg	V	y	1	344.823	1.40453	0.767563	0.841645	1.01835	0.986019	1.08081	1.10805
81	-175.658	-344.923	-520.582	-203.324	-341.059	-544.384	-341.059	post	9.70768	65.917	56.2094	32	stijn_171221 1	neg	V	y	1	344.823	1.1575	0.982638	0.887973	1.02133	0.960672	0.890719	1.11524
82	-149.747	-346.783	-496.53	-179.697	-343.008	-522.706	-343.008	post	9.6902	65.2171	55.5269	32	stijn_171221 1	neg	V	y	1	344.823	1.20001	0.837688	0.784788	1.01949	0.949009	0.923431	1.12162
83	-126.473	-338.883	-465.356	-149.53	-340.44	-489.97	-340.44	post	9.69315	64.739	55.0458	32	stijn_171221 1	neg	V	y	1	344.823	1.18231	0.707496	0.65304	1.0198	0.940786	0.90981	1.11322
84	-155.236	-338.858	-494.093	-171.449	-336.139	-507.587	-336.139	post	9.65139	67.5884	57.937	33	stijn_171221 1	neg	V	y	1	344.823	1.10444	0.868394	0.748764	1.01541	0.9902	0.84989	1.09915
85	-118.551	-354.24	-472.79	-174.754	-353.324	-528.078	-353.324	post	9.61695	65.2446	55.6276	33	stijn_171221 1	neg	V	y	1	344.823	1.47409	0.663177	0.7632	1.01178	0.95073	1.13434	1.15535
86	-181.763	-343.004	-524.767	-157.152	-338.815	-495.968	-338.815	post	9.65666	65.1276	55.4709	33	stijn_171221 1	neg	V	y	1	344.823	0.8646	1.01679	0.686327	1.01596	0.948052	0.665327	1.1079
87	-142.292	-343.993	-486.284	-204.681	-346.45	-551.131	-346.45	post	9.64894	63.7554	54.1064	34	stijn_171221 1	neg	V	y	1	344.823	1.43846	0.795984	0.893898	1.01515	0.924731	1.10693	1.13287
88	-135.816	-342.347	-478.163	-180.315	-340.579	-520.894	-340.579	post	9.72366	65.5393	55.8156	34	stijn_171221 1	neg	V	y	1	344.823	1.32764	0.75976	0.787485	1.02301	0.953943	1.02165	1.11367
89	-151.711	-340.945	-492.657	-184.856	-342.785	-527.641	-342.785	post	9.62368	65.141	55.5173	34	stijn_171221 1	neg	V	y	1	344.823	1.21847	0.848677	0.807317	1.01249	0.948845	0.937641	1.12089
90	-158.548	-339.731	-498.279	-191.373	-336.705	-528.078	-336.705	post	9.74855	64.2039	54.4554	35	stijn_171221 1	neg	V	y	1	344.823	1.20704	0.886924	0.83578	1.02563	0.930695	0.928839	1.101
91	-149.888	-345.705	-495.593	-187.325	-340.441	-527.766	-340.441	post	9.70033	66.1275	56.4272	35	stijn_171221 1	neg	V	y	1	344.823	1.24977	0.838477	0.818102	1.02056	0.964395	0.961725	1.11322
92	-139.906	-344.005	-483.91	-179.923	-338.284	-518.208	-338.284	post	9.72012	66.4837	56.7636	35	stijn_171221 1	neg	V	y	1	344.823	1.28603	0.782638	0.785774	1.02264	0.970145	0.989627	1.10617
93	-162.836	-340.504	-503.339	-209.755	-341.126	-550.881	-341.126	post	9.73898	64.0122	54.2732	36	stijn_171221 1	neg	V	y	1	344.823	1.28814	0.910908	0.916059	1.02462	0.927582	0.991251	1.11546
94	-160.324	-340.142	-500.466	-179.912	-338.295	-518.208	-338.295	post	9.78889	66.1614	56.3725	36	stijn_171221 1	neg	V	y	1	344.823	1.12218	0.896857	0.785727	1.02987	0.963461	0.863541	1.1062
15	-317.003	-318.903	-635.906	-347.27	-328.055	-675.326	-328.055	pre	9.76967	73.932	64.1623	-5	stijn_171221 2	pos	VI	y	1	196.358	1.09548	1.03018	0.934883	1.014	1.03563	0.902722	0.996669
16	-331.895	-348.553	-680.448	-344.269	-345.113	-689.382	-345.113	pre	9.87149	67.5424	57.6709	-5	stijn_171221 2	pos	VI	y	1	196.358	1.03728	1.07858	0.926802	1.02457	0.930857	0.854764	1.04849
17	-330.229	-325.918	-656.147	-414.604	-326.504	-741.109	-326.504	pre	9.62415	70.6725	61.0484	-5	stijn_171221 2	pos	VI	y	1	196.358	1.25551	1.07316	1.11615	0.998895	0.985372	1.03459	0.991958
18	-274.977	-338.626	-613.603	-342.411	-321.607	-664.018	-321.607	pre	9.67637	71.4878	61.8114	-4	stijn_171221 2	pos	VI	y	1	196.358	1.24524	0.89361	0.921802	1.00432	0.997689	1.02613	0.977078
19	-282.079	-326.714	-608.793	-361.372	-334.382	-695.754	-334.382	pre	9.53018	69.8949	60.3648	-4	stijn_171221 2	pos	VI	y	1	196.358	1.2811	0.916688	0.972845	0.989142	0.974339	1.05568	1.01589
20	-318.307	-324.533	-642.84	-407.318	-324.67	-731.988	-324.67	pre	9.69769	74.9468	65.2491	-4	stijn_171221 2	pos	VI	y	1	196.358	1.27964	1.03442	1.09654	1.00653	1.05318	1.05448	0.986385
21	-294.645	-335.95	-630.595	-336.263	-350.433	-686.696	-350.433	pre	9.61745	75.4528	65.8353	-3	stijn_171221 2	pos	VI	y	1	196.358	1.14125	0.957526	0.90525	0.9982	1.06264	0.940435	1.06465
22	-353.26	-324.44	-677.7	-397.031	-328.335	-725.366	-328.335	pre	9.69671	76.1452	66.4485	-3	stijn_171221 2	pos	VI	y	1	196.358	1.12391	1.14801	1.06884	1.00643	1.07253	0.926148	0.997518
23	-327.577	-325.821	-653.398	-375.301	-318.828	-694.13	-318.828	pre	9.57319	67.0543	57.4811	-3	stijn_171221 2	pos	VI	y	1	196.358	1.14569	1.06455	1.01035	0.993606	0.927794	0.944097	0.968637
24	-329.776	-321.435	-651.211	-367.756	-319.876	-687.633	-319.876	pre	9.61516	68.3426	58.7275	-2	stijn_171221 2	pos	VI	y	1	196.358	1.11517	1.07169	0.990033	0.997962	0.947911	0.918947	0.971821
25	-322.958	-314.634	-637.592	-355.382	-318.319	-673.701	-318.319	pre	9.58618	70.1836	60.5974	-2	stijn_171221 2	pos	VI	y	1	196.358	1.1004	1.04954	0.95672	0.994954	0.978094	0.906773	0.96709
26	-285.403	-327.763	-613.166	-353.029	-331.48	-684.509	-331.48	pre	9.60002	72.6905	63.0904	-2	stijn_171221 2	pos	VI	y	1	196.358	1.23695	0.927492	0.950385	0.996391	1.01833	1.0193	1.00707
27	-272.31	-321.989	-594.299	-412.211	-320.589	-732.8	-320.589	pre	9.69372	73.7045	64.0107	-1	stijn_171221 2	pos	VI	y	1	196.358	1.51376	0.884942	1.10971	1.00612	1.03319	1.2474	0.973985
28	-295.265	-333.456	-628.721	-401.616	-344.179	-745.794	-344.179	pre	9.46232	69.3165	59.8542	-1	stijn_171221 2	pos	VI	y	1	196.358	1.36019	0.959541	1.08119	0.982099	0.966098	1.12085	1.04565
29	-280.042	-326.065	-606.106	-356.045	-324.903	-680.948	-324.903	pre	9.50764	72.4747	62.967	-1	stijn_171221 2	pos	VI	y	1	196.358	1.2714	0.910068	0.958506	0.986802	1.01634	1.04769	0.987091
0	-291.989	-302.997	-594.986	-411.595	-308.586	-720.181	-308.586	post	9.38876	70.2997	60.9109	5	stijn_171221 2	pos	VI	y	1	196.358	1.40962	0.948894	1.10805	0.974463	0.983154	1.16159	0.93752
1	-315.82	-313.339	-629.159	-363.983	-324.711	-688.695	-324.711	post	9.25582	67.7999	58.5441	5	stijn_171221 2	pos	VI	y	1	196.358	1.1525	1.02634	0.979876	0.960666	0.944951	0.949712	0.98651
2	-259.165	-335.696	-594.861	-391.242	-335.124	-726.365	-335.124	post	9.33161	68.1417	58.8101	5	stijn_171221 2	pos	VI	y	1	196.358	1.50963	0.842224	1.05326	0.968532	0.949245	1.244	1.01814
3	-316.476	-318.305	-634.781	-352.871	-323.079	-675.95	-323.079	post	9.26436	76.0124	66.7481	6	stijn_171221 2	pos	VI	y	1	196.358	1.115	1.02847	0.949962	0.961552	1.07737	0.91881	0.981551
4	-312.01	-326.832	-638.842	-383.368	-325.88	-709.248	-325.88	post	9.33645	67.4887	58.1523	6	stijn_171221 2	pos	VI	y	1	196.358	1.22871	1.01396	1.03206	0.969035	0.938627	1.01251	0.990061
5	-332.48	-340.597	-673.077	-370.264	-329.738	-700.002	-329.738	post	9.15686	67.3819	58.2251	6	stijn_171221 2	pos	VI	y	1	196.358	1.11365	1.08048	0.996785	0.950395	0.939802	0.917691	1.00178
6	-307.858	-324.549	-632.407	-390.416	-329.452	-719.868	-329.452	post	9.16788	80.2188	71.0509	7	stijn_171221 2	pos	VI	y	1	196.358	1.26817	1.00047	1.05104	0.951538	1.14682	1.04502	1.00091
7	-378.883	-324.743	-703.626	-347.894	-333.242	-681.135	-333.242	post	9.31424	61.0883	51.7741	7	stijn_171221 2	pos	VI	y	1	196.358	0.91821	1.23128	0.936562	0.966729	0.835678	0.756644	1.01243
8	-366.82	-325.435	-692.256	-372.568	-335.118	-707.686	-335.118	post	9.11452	61.4008	52.2863	7	stijn_171221 2	pos	VI	y	1	196.358	1.01567	1.19208	1.00299	0.946	0.843945	0.836954	1.01813
9	-309.067	-335.585	-644.652	-424.557	-329.921	-754.478	-329.921	post	9.28602	75.7868	66.5008	8	stijn_171221 2	pos	VI	y	1	196.358	1.37367	1.00439	1.14295	0.9638	1.07338	1.13197	1.00234
10	-286.374	-319.482	-605.856	-418.726	-316.636	-735.361	-316.636	post	9.20832	69.8945	60.6862	8	stijn_171221 2	pos	VI	y	1	196.358	1.46216	0.930647	1.12725	0.955736	0.979527	1.20488	0.961975
11	-214.166	-358.393	-572.559	-463.03	-341.551	-804.581	-341.551	post	9.3243	65.1178	55.7935	8	stijn_171221 2	pos	VI	y	1	196.358	2.16202	0.695988	1.24652	0.967773	0.900555	1.78159	1.03767
12	-332.75	-318.087	-650.836	-414.201	-321.098	-735.299	-321.098	post	9.23286	63.4147	54.1819	9	stijn_171221 2	pos	VI	y	1	196.358	1.24478	1.08136	1.11507	0.958283	0.874541	1.02575	0.975531
13	-308.365	-342.034	-650.399	-384.318	-312.56	-696.879	-312.56	post	9.29241	70.3409	61.0485	9	stijn_171221 2	pos	VI	y	1	196.358	1.24631	1.00211	1.03462	0.964463	0.985375	1.02701	0.949594
14	-231.13	-336.806	-567.936	-402.048	-335.25	-737.298	-335.25	post	9.19236	64.7754	55.583	9	stijn_171221 2	pos	VI	y	1	196.358	1.73949	0.751117	1.08235	0.95408	0.897157	1.43341	1.01853
15	-299.559	-323.54	-623.099	-408.327	-326.347	-734.674	-326.347	post	9.3342	70.6367	61.3025	10	stijn_171221 2	pos	VI	y	1	196.358	1.36309	0.973494	1.09925	0.968801	0.989475	1.12325	0.99148
16	-328.831	-320.881	-649.712	-381.954	-328.543	-710.497	-328.543	post	9.2008	67.2999	58.0991	10	stijn_171221 2	pos	VI	y	1	196.358	1.16155	1.06862	1.02825	0.954956	0.93777	0.957168	0.998152
17	-293.28	-326.32	-619.6	-385.691	-317.684	-703.376	-317.684	post	9.10123	68.7295	59.6283	10	stijn_171221 2	pos	VI	y	1	196.358	1.3151	0.953089	1.03832	0.944621	0.962451	1.0837	0.965161
18	-265.687	-343.293	-608.98	-368.903	-326.976	-695.879	-326.976	post	9.24857	65.5763	56.3278	11	stijn_171221 2	pos	VI	y	1	196.358	1.38849	0.863418	0.99312	0.959914	0.909178	1.14417	0.99339
19	-254.291	-345.443	-599.734	-396.405	-331.834	-728.24	-331.834	post	9.09729	65.684	56.5867	11	stijn_171221 2	pos	VI	y	1	196.358	1.55887	0.826383	1.06716	0.944212	0.913357	1.28457	1.00815
20	-326.812	-336.332	-663.143	-361.011	-325.622	-686.633	-325.622	post	9.27142	72.553	63.2816	11	stijn_171221 2	pos	VI	y	1	196.358	1.10465	1.06206	0.971874	0.962285	1.02142	0.910275	0.989277
21	-302.265	-326.018	-628.284	-461.588	-319.066	-780.654	-319.066	post	9.15644	68.8137	59.6573	12	stijn_171221 2	pos	VI	y	1	196.358	1.52709	0.98229	1.24264	0.950351	0.96292	1.25839	0.969358
22	-303.782	-320.816	-624.598	-383.062	-319.501	-702.563	-319.501	post	9.23411	66.3322	57.0981	12	stijn_171221 2	pos	VI	y	1	196.358	1.26098	0.987217	1.03124	0.958413	0.921612	1.0391	0.970682
23	-359.362	-321.211	-680.573	-345.569	-326.946	-672.514	-326.946	post	9.25098	69.7402	60.4892	12	stijn_171221 2	pos	VI	y	1	196.358	0.961616	1.16784	0.930302	0.960164	0.976348	0.792412	0.993299
24	-341.991	-329.774	-671.765	-372.315	-328.437	-700.752	-328.437	post	9.16918	64.5219	55.3527	13	stijn_171221 2	pos	VI	y	1	196.358	1.08867	1.11139	1.00231	0.951674	0.89344	0.897111	0.997828
25	-324.901	-332.12	-657.021	-380.307	-313.822	-694.13	-313.822	post	9.33885	64.7581	55.4192	13	stijn_171221 2	pos	VI	y	1	196.358	1.17053	1.05585	1.02382	0.969284	0.894514	0.96457	0.953428
26	-345.327	-334.434	-679.761	-358.897	-334.546	-693.443	-334.546	post	9.19221	66.7643	57.5721	13	stijn_171221 2	pos	VI	y	1	196.358	1.0393	1.12223	0.966183	0.954063	0.929262	0.856424	1.01639
27	-314.262	-335.949	-650.212	-387.948	-368.778	-756.727	-368.778	post	9.11337	62.2977	53.1843	14	stijn_171221 2	pos	VI	y	1	196.358	1.23447	1.02128	1.04439	0.945882	0.85844	1.01726	1.12039
28	-287.053	-326.738	-613.79	-387.747	-335.432	-723.179	-335.432	post	9.26623	65.18	55.9138	14	stijn_171221 2	pos	VI	y	1	196.358	1.35079	0.932852	1.04385	0.961746	0.902496	1.11311	1.01908
29	-268.842	-327.394	-596.236	-331.319	-317.206	-648.525	-317.206	post	9.13715	56.3033	47.1662	14	stijn_171221 2	pos	VI	y	1	196.358	1.23239	0.873671	0.89194	0.948349	0.761302	1.01554	0.963709
30	-240.09	-321.286	-561.376	-303.279	-321.444	-624.723	-321.444	post	9.21889	70.5068	61.2879	15	stijn_171221 2	pos	VI	y	1	196.358	1.26319	0.780234	0.816454	0.956832	0.989239	1.04092	0.976584
31	-286.207	-324.398	-610.604	-380.953	-336.479	-717.432	-336.479	post	9.27771	60.2007	50.923	15	stijn_171221 2	pos	VI	y	1	196.358	1.33104	0.930103	1.02556	0.962938	0.82194	1.09684	1.02226
32	-323.039	-329.047	-652.086	-422.177	-316.371	-738.548	-316.371	post	9.37721	70.6978	61.3206	15	stijn_171221 2	pos	VI	y	1	196.358	1.30689	1.0498	1.13654	0.973265	0.989767	1.07693	0.961171
33	-305.807	-324.976	-630.783	-336.943	-329.449	-666.392	-329.449	post	9.27868	64.3093	55.0307	16	stijn_171221 2	pos	VI	y	1	196.358	1.10181	0.9938	0.907081	0.963039	0.888242	0.907942	1.0009
34	-327.21	-328.937	-656.147	-369.185	-327.069	-696.254	-327.069	post	9.30626	57.1077	47.8014	16	stijn_171221 2	pos	VI	y	1	196.358	1.12828	1.06335	0.993878	0.965901	0.771556	0.929752	0.993673
35	-245.472	-364.258	-609.73	-411.038	-338.067	-749.105	-338.067	post	9.30477	61.5732	52.2685	16	stijn_171221 2	pos	VI	y	1	196.358	1.67448	0.797725	1.10655	0.965746	0.843658	1.37984	1.02709
36	-299.475	-307.881	-607.356	-294.725	-331.185	-625.91	-331.185	post	9.40868	73.0446	63.636	17	stijn_171221 2	pos	VI	y	1	196.358	0.98414	0.973222	0.793427	0.976532	1.02714	0.810973	1.00618
37	-284.769	-336.081	-620.85	-360.589	-336.289	-696.879	-336.289	post	9.18686	68.0131	58.8262	17	stijn_171221 2	pos	VI	y	1	196.358	1.26625	0.925431	0.970738	0.953509	0.949505	1.04344	1.02169
38	-320.156	-321.934	-642.09	-432.022	-314.022	-746.044	-314.022	post	9.30755	65.6217	56.3142	17	stijn_171221 2	pos	VI	y	1	196.358	1.34941	1.04043	1.16304	0.966035	0.908959	1.11197	0.954035
39	-335.636	-341.689	-677.325	-369.707	-348.662	-718.369	-348.662	post	9.41983	61.3447	51.9249	18	stijn_171221 2	pos	VI	y	1	196.358	1.10151	1.09074	0.995285	0.977689	0.838112	0.907693	1.05927
40	-319.781	-337.241	-657.021	-344.088	-334.236	-678.324	-334.236	post	9.48879	66.3386	56.8498	18	stijn_171221 2	pos	VI	y	1	196.358	1.07601	1.03921	0.926317	0.984846	0.917605	0.886681	1.01545
41	-344.417	-332.595	-677.012	-379.058	-324.567	-703.626	-324.567	post	9.36674	67.1129	57.7462	18	stijn_171221 2	pos	VI	y	1	196.358	1.10058	1.11927	1.02046	0.972178	0.932073	0.906923	0.986073
42	-346.51	-340.123	-686.633	-351.657	-335.6	-687.258	-335.6	post	9.32512	68.1925	58.8674	19	stijn_171221 2	pos	VI	y	1	196.358	1.01485	1.12608	0.946693	0.967858	0.95017	0.836283	1.01959
43	-313.733	-347.786	-661.519	-349.487	-331.212	-680.698	-331.212	post	9.39219	54.1249	44.7327	19	stijn_171221 2	pos	VI	y	1	196.358	1.11396	1.01956	0.940849	0.97482	0.722023	0.917952	1.00626
44	-338.863	-322.094	-660.957	-382.43	-331.004	-713.434	-331.004	post	9.56065	76.4004	66.8398	19	stijn_171221 2	pos	VI	y	1	196.358	1.12857	1.10122	1.02954	0.992304	1.07885	0.929989	1.00563
45	-296.054	-331.23	-627.284	-318.825	-328.263	-647.088	-328.263	post	9.36215	65.8051	56.443	20	stijn_171221 2	pos	VI	y	1	196.358	1.07691	0.962106	0.858305	0.971702	0.911038	0.887421	0.997302
46	-322.622	-318.219	-640.841	-372.337	-327.353	-699.69	-327.353	post	9.37774	65.9934	56.6157	20	stijn_171221 2	pos	VI	y	1	196.358	1.1541	1.04844	1.00236	0.973321	0.913826	0.951024	0.994536
47	-211.648	-352.415	-564.062	-360.606	-345.644	-706.249	-345.644	post	9.46432	72.5688	63.1044	20	stijn_171221 2	pos	VI	y	1	196.358	1.7038	0.687804	0.970783	0.982306	1.01856	1.40401	1.0501
48	-254.786	-347.947	-602.733	-372.849	-355.578	-728.427	-355.578	post	9.47273	66.9657	57.493	21	stijn_171221 2	pos	VI	y	1	196.358	1.46338	0.827994	1.00374	0.983179	0.927985	1.20589	1.08029
49	-234.218	-335.092	-569.31	-389.902	-336.589	-726.49	-336.589	post	9.45761	64.4499	54.9923	21	stijn_171221 2	pos	VI	y	1	196.358	1.66469	0.761154	1.04965	0.98161	0.887622	1.37178	1.02259
50	-202.506	-331.507	-534.013	-321.107	-329.605	-650.711	-329.605	post	9.40323	62.6828	53.2796	21	stijn_171221 2	pos	VI	y	1	196.358	1.58566	0.658096	0.864448	0.975965	0.859977	1.30665	1.00138
51	-277.809	-330.796	-608.605	-338.893	-328.623	-667.517	-328.623	post	9.64755	62.9053	53.2578	22	stijn_171221 2	pos	VI	y	1	196.358	1.21988	0.902812	0.912331	1.00132	0.859626	1.00523	0.998395
52	-319.327	-333.571	-652.898	-297.039	-334.868	-631.907	-334.868	post	9.53652	67.9106	58.3741	22	stijn_171221 2	pos	VI	y	1	196.358	0.930202	1.03774	0.799656	0.9898	0.942208	0.766526	1.01737
53	-302.423	-339.418	-641.84	-338.505	-323.764	-662.269	-323.764	post	9.51051	66.3568	56.8463	22	stijn_171221 2	pos	VI	y	1	196.358	1.11931	0.982801	0.911286	0.9871	0.917548	0.92236	0.983631
54	-325.528	-312.752	-638.279	-334.231	-318.48	-652.711	-318.48	post	10.2991	66.4044	56.1053	23	stijn_171221 2	pos	VI	y	1	196.358	1.02674	1.05789	0.89978	1.06895	0.905587	0.846073	0.967577
55	-250.706	-324.602	-575.307	-387.544	-325.828	-713.371	-325.828	post	10.2516	63.3936	53.142	23	stijn_171221 2	pos	VI	y	1	196.358	1.54581	0.814734	1.0433	1.06402	0.857758	1.27381	0.989902
56	-255.052	-324.379	-579.431	-333.253	-347.945	-681.198	-347.945	post	11.0944	66.9893	55.8949	23	stijn_171221 2	pos	VI	y	1	196.358	1.30661	0.828857	0.897146	1.15149	0.902191	1.0767	1.0571
57	-282.651	-329.952	-612.603	-311.728	-322.866	-634.594	-322.866	post	11.0616	66.2039	55.1422	24	stijn_171221 2	pos	VI	y	1	196.358	1.10287	0.918549	0.839199	1.14809	0.890043	0.908812	0.980903
58	-211.509	-338.435	-549.944	-330.923	-349.962	-680.886	-349.962	post	11.0946	72.2844	61.1899	24	stijn_171221 2	pos	VI	y	1	196.358	1.56458	0.687353	0.890875	1.15151	0.987657	1.28928	1.06323
59	-247.361	-324.136	-571.497	-269.379	-319.36	-588.739	-319.36	post	10.9916	69.9299	58.9383	24	stijn_171221 2	pos	VI	y	1	196.358	1.08902	0.803862	0.725194	1.14083	0.951314	0.897395	0.970251
60	-289.102	-324.001	-613.103	-310.168	-321.614	-631.782	-321.614	post	11.1698	68.4449	57.2751	25	stijn_171221 2	pos	VI	y	1	196.358	1.07287	0.939513	0.835	1.15932	0.924469	0.884086	0.977101
61	-278.234	-340.804	-619.038	-336.056	-325.901	-661.956	-325.901	post	11.213	74.2011	62.9881	25	stijn_171221 2	pos	VI	y	1	196.358	1.20782	0.904194	0.904693	1.1638	1.01668	0.995292	0.990123
62	-296.248	-316.168	-612.416	-342.25	-319.894	-662.144	-319.894	post	11.135	68.6832	57.5483	25	stijn_171221 2	pos	VI	y	1	196.358	1.15528	0.962735	0.921367	1.1557	0.928878	0.952001	0.971875
63	-268.529	-325.707	-594.237	-327.336	-331.372	-658.708	-331.372	post	11.1799	69.7091	58.5292	26	stijn_171221 2	pos	VI	y	1	196.358	1.219	0.872656	0.881219	1.16037	0.944712	1.0045	1.00674
64	-226.957	-336.043	-563	-337.824	-346.997	-684.821	-346.997	post	11.3539	73.766	62.4121	26	stijn_171221 2	pos	VI	y	1	196.358	1.48849	0.737556	0.909453	1.17843	1.00738	1.22658	1.05422
65	-283.601	-333.812	-617.414	-290.441	-335.907	-626.347	-335.907	post	11.1829	72.2131	61.0302	26	stijn_171221 2	pos	VI	y	1	196.358	1.02412	0.921637	0.781892	1.16068	0.98508	0.843914	1.02052
66	-290.505	-324.66	-615.165	-371.691	-318.94	-690.631	-318.94	post	11.121	61.9642	50.8432	27	stijn_171221 2	pos	VI	y	1	196.358	1.27946	0.944072	1.00063	1.15425	0.820652	1.05433	0.968978
67	-232.077	-333.11	-565.187	-327.749	-341.517	-669.266	-341.517	post	11.3389	68.6057	57.2668	27	stijn_171221 2	pos	VI	y	1	196.358	1.41224	0.754196	0.88233	1.17687	0.924335	1.16375	1.03757
68	-305.85	-362.104	-667.954	-369.478	-342.144	-711.622	-342.144	post	11.3152	68.7402	57.4249	27	stijn_171221 2	pos	VI	y	1	196.358	1.20804	0.99394	0.994669	1.17441	0.926887	0.995473	1.03947
69	-284.484	-331.68	-616.164	-302.702	-324.332	-627.034	-324.332	post	11.3901	67.1248	55.7347	28	stijn_171221 2	pos	VI	y	1	196.358	1.06404	0.924504	0.814902	1.18218	0.899605	0.876814	0.985358
70	-261.951	-336.096	-598.047	-294.507	-349.02	-643.527	-349.02	post	11.2603	65.9638	54.7035	28	stijn_171221 2	pos	VI	y	1	196.358	1.12428	0.851279	0.792839	1.16872	0.882961	0.926455	1.06036
71	-234.808	-337.188	-571.996	-303.046	-355.662	-658.708	-355.662	post	11.1039	71.4418	60.3378	28	stijn_171221 2	pos	VI	y	1	196.358	1.29061	0.763069	0.815827	1.15248	0.973904	1.06352	1.08054
72	-261.912	-340.133	-602.046	-288.343	-329.384	-617.726	-329.384	post	11.2828	70.5794	59.2965	29	stijn_171221 2	pos	VI	y	1	196.358	1.10091	0.851152	0.776244	1.17105	0.957097	0.907199	1.00071
73	-240.494	-332.69	-573.183	-367.628	-329.438	-697.066	-329.438	post	11.4344	70.77	59.3357	29	stijn_171221 2	pos	VI	y	1	196.358	1.52864	0.781547	0.989688	1.18678	0.957728	1.25966	1.00087
74	-335.477	-317.795	-653.273	-328.623	-317.903	-646.526	-317.903	post	11.2819	74.9401	63.6581	29	stijn_171221 2	pos	VI	y	1	196.358	0.979569	1.09022	0.884683	1.17096	1.0275	0.807206	0.965825
75	-282.308	-334.606	-616.914	-361.096	-326.599	-687.695	-326.599	post	11.0625	67.7104	56.6479	30	stijn_171221 2	pos	VI	y	1	196.358	1.27908	0.917433	0.972102	1.14818	0.914345	1.05402	0.992246
76	-250.988	-328.568	-579.556	-346.491	-322.712	-669.203	-322.712	post	11.2782	70.4176	59.1395	30	stijn_171221 2	pos	VI	y	1	196.358	1.38051	0.81565	0.932786	1.17057	0.954561	1.1376	0.980436
77	-262.172	-333.002	-595.174	-354.793	-325.843	-680.636	-325.843	post	11.6363	67.8249	56.1886	30	stijn_171221 2	pos	VI	y	1	196.358	1.35328	0.851996	0.955135	1.20774	0.906931	1.11516	0.989947
78	-207.709	-347.857	-555.566	-302.881	-338.897	-641.778	-338.897	post	11.1701	70.0508	58.8808	31	stijn_171221 2	pos	VI	y	1	196.358	1.4582	0.675004	0.815382	1.15935	0.950386	1.20162	1.02961
79	-220.124	-360.306	-580.43	-224.926	-337.2	-562.126	-337.2	post	11.0261	64.9024	53.8762	31	stijn_171221 2	pos	VI	y	1	196.358	1.02181	0.71535	0.60552	1.14441	0.869608	0.842018	1.02445
80	-231.136	-315.309	-546.445	-354.17	-314.284	-668.454	-314.284	post	11.2904	65.6153	54.325	31	stijn_171221 2	pos	VI	y	1	196.358	1.5323	0.751137	0.953458	1.17183	0.876851	1.26268	0.954829
81	-249.882	-320.928	-570.809	-339.113	-321.594	-660.707	-321.594	post	11.442	74.5828	63.1408	32	stijn_171221 2	pos	VI	y	1	196.358	1.35709	0.812056	0.912922	1.18757	1.01915	1.1183	0.97704
82	-275.994	-321.741	-597.735	-291.641	-316.027	-607.668	-316.027	post	11.3958	67.4519	56.0561	32	stijn_171221 2	pos	VI	y	1	196.358	1.05669	0.896916	0.785125	1.18277	0.904793	0.87076	0.960125
83	-249.849	-324.458	-574.308	-286.912	-321.506	-608.418	-321.506	post	11.3755	69.2508	57.8753	32	stijn_171221 2	pos	VI	y	1	196.358	1.14834	0.811951	0.772392	1.18067	0.934157	0.946279	0.976772
84	-237.768	-321.359	-559.127	-304.326	-330.393	-634.719	-330.393	post	11.4596	66.4326	54.973	33	stijn_171221 2	pos	VI	y	1	196.358	1.27992	0.77269	0.819272	1.1894	0.887311	1.05471	1.00377
85	-253.143	-344.28	-597.423	-355.808	-340.133	-695.941	-340.133	post	11.3703	69.0009	57.6306	33	stijn_171221 2	pos	VI	y	1	196.358	1.40556	0.822654	0.957868	1.18013	0.930207	1.15824	1.03336
86	-204.763	-344.369	-549.132	-279.798	-341.614	-621.412	-341.614	post	11.3627	67.9463	56.5835	33	stijn_171221 2	pos	VI	y	1	196.358	1.36645	0.665429	0.753241	1.17934	0.913307	1.12601	1.03786
87	-225.952	-322.555	-548.507	-300.395	-333.074	-633.469	-333.074	post	11.2688	67.7896	56.5207	34	stijn_171221 2	pos	VI	y	1	196.358	1.32946	0.73429	0.808692	1.1696	0.912293	1.09554	1.01192
88	-273.739	-323.371	-597.11	-297.366	-327.545	-624.91	-327.545	post	11.2174	77.3862	66.1687	34	stijn_171221 2	pos	VI	y	1	196.358	1.08631	0.889586	0.800536	1.16426	1.06802	0.895167	0.995118
89	-209.337	-328.549	-537.886	-294.132	-327.217	-621.349	-327.217	post	11.2601	66.8468	55.5867	34	stijn_171221 2	pos	VI	y	1	196.358	1.40506	0.680295	0.79183	1.16869	0.897217	1.15783	0.994123
90	-272.672	-335.746	-608.418	-335.691	-315.083	-650.774	-315.083	post	11.2192	61.7829	50.5637	35	stijn_171221 2	pos	VI	y	1	196.358	1.23112	0.886119	0.90371	1.16444	0.816141	1.01449	0.957258
91	-312.918	-332.796	-645.714	-337.713	-336.488	-674.201	-336.488	post	11.363	66.1359	54.7729	35	stijn_171221 2	pos	VI	y	1	196.358	1.07924	1.01691	0.909153	1.17938	0.884081	0.889337	1.02229
92	-238.684	-321.006	-559.689	-389.688	-318.686	-708.373	-318.686	post	11.0826	64.8253	53.7427	35	stijn_171221 2	pos	VI	y	1	196.358	1.63265	0.775665	1.04907	1.15027	0.867452	1.34538	0.968203
93	-227.472	-348.897	-576.369	-329.611	-328.347	-657.958	-328.347	post	11.2996	58.825	47.5254	36	stijn_171221 2	pos	VI	y	1	196.358	1.44902	0.73923	0.887343	1.17279	0.7671	1.19405	0.997555
15	-245.992	-410.53	-656.521	-306.688	-409.432	-716.12	-409.432	pre	9.73763	57.024	47.2863	-5	stijn_291221 1	neg	V	y	1	357.878	1.24674	1.00808	1.02531	0.985303	1.03814	1.01158	0.963312
16	-258.046	-425.463	-683.509	-268.37	-420.637	-689.007	-420.637	pre	9.77178	57.4863	47.7145	-5	stijn_291221 1	neg	V	y	1	357.878	1.04001	1.05748	0.897208	0.988758	1.04754	0.843834	0.989677
17	-240.533	-413.677	-654.21	-302.126	-408.684	-710.81	-408.684	pre	9.76873	56.1749	46.4061	-5	stijn_291221 1	neg	V	y	1	357.878	1.25607	0.985715	1.01006	0.98845	1.01882	1.01914	0.961552
18	-224.105	-430.48	-654.585	-346.007	-426.963	-772.97	-426.963	pre	9.78282	55.8578	46.075	-4	stijn_291221 1	neg	V	y	1	357.878	1.54395	0.91839	1.15676	0.989875	1.01154	1.25272	1.00456
19	-246.07	-430.192	-676.263	-314.952	-426.906	-741.859	-426.906	pre	9.76097	54.0369	44.2759	-4	stijn_291221 1	neg	V	y	1	357.878	1.27993	1.00841	1.05294	0.987665	0.972048	1.0385	1.00443
20	-249.652	-425.111	-674.763	-268.637	-425.181	-693.817	-425.181	pre	9.6875	55.5177	45.8302	-4	stijn_291221 1	neg	V	y	1	357.878	1.07604	1.02309	0.898101	0.980231	1.00617	0.873074	1.00037
21	-261.08	-430.988	-692.068	-297.741	-425.688	-723.429	-425.688	pre	9.8735	56.7217	46.8482	-3	stijn_291221 1	neg	V	y	1	357.878	1.14042	1.06992	0.995402	0.999052	1.02852	0.925308	1.00156
22	-251.116	-427.208	-678.324	-318.899	-426.521	-745.419	-426.521	pre	9.89079	56.1357	46.2449	-3	stijn_291221 1	neg	V	y	1	357.878	1.26992	1.02908	1.06613	1.0008	1.01528	1.03038	1.00352
23	-241.461	-429.616	-671.077	-279.165	-432.145	-711.31	-432.145	pre	9.95218	56.514	46.5618	-3	stijn_291221 1	neg	V	y	1	357.878	1.15615	0.989518	0.933298	1.00701	1.02223	0.938068	1.01675
24	-199.622	-428.037	-627.659	-279.456	-429.354	-708.811	-429.354	pre	9.9654	55.2667	45.3013	-2	stijn_291221 1	neg	V	y	1	357.878	1.39993	0.81806	0.934272	1.00835	0.994559	1.13586	1.01019
25	-239.471	-422.673	-662.144	-289.059	-419.064	-708.124	-419.064	pre	9.94911	56.1146	46.1655	-2	stijn_291221 1	neg	V	y	1	357.878	1.20708	0.981361	0.966377	1.0067	1.01353	0.979391	0.985976
26	-246.726	-439.032	-685.758	-330.34	-436.008	-766.348	-436.008	pre	9.96278	55.0858	45.1231	-2	stijn_291221 1	neg	V	y	1	357.878	1.33889	1.01109	1.10438	1.00809	0.990646	1.08634	1.02584
27	-284.449	-436.106	-720.556	-305.715	-438.83	-744.545	-438.83	pre	10.019	55.7401	45.7212	-1	stijn_291221 1	neg	V	y	1	357.878	1.07476	1.16568	1.02206	1.01377	1.00378	0.872034	1.03248
28	-231.925	-425.346	-657.271	-292.701	-423.857	-716.557	-423.857	pre	9.9646	47.3358	37.3712	-1	stijn_291221 1	neg	V	y	1	357.878	1.26205	0.950438	0.97855	1.00827	0.820459	1.02399	0.997252
29	-240.036	-439.475	-679.511	-286.893	-426.103	-712.996	-426.103	pre	10.1564	56.4677	46.3113	-1	stijn_291221 1	neg	V	y	1	357.878	1.19521	0.983677	0.959135	1.02767	1.01673	0.969762	1.00254
0	-188.925	-418.118	-607.043	-230.595	-433.923	-664.518	-433.923	post	10.5919	53.1771	42.5852	5	stijn_291221 1	neg	V	y	1	357.878	1.22057	0.774222	0.770921	1.07174	0.934929	0.990337	1.02093
1	-210.375	-430.279	-640.653	-236.803	-443.02	-679.824	-443.02	post	10.5003	55.7811	45.2807	5	stijn_291221 1	neg	V	y	1	357.878	1.12563	0.862124	0.791675	1.06248	0.994108	0.913304	1.04234
2	-223.208	-424.317	-647.525	-263.208	-427.673	-690.881	-427.673	post	10.5587	57.7562	47.1975	5	stijn_291221 1	neg	V	y	1	357.878	1.1792	0.914716	0.879951	1.06838	1.03619	0.956777	1.00623
3	-221.778	-424.935	-646.713	-266.217	-422.853	-689.069	-422.853	post	10.4569	56.8762	46.4192	6	stijn_291221 1	neg	V	y	1	357.878	1.20038	0.908855	0.89001	1.05809	1.0191	0.973955	0.994889
4	-223.324	-416.892	-640.216	-253.133	-416.882	-670.015	-416.882	post	10.4896	57.113	46.6234	6	stijn_291221 1	neg	V	y	1	357.878	1.13348	0.91519	0.846269	1.06139	1.02358	0.919678	0.980842
5	-242.522	-420.621	-663.143	-259.616	-418.084	-677.7	-418.084	post	10.6284	56.6855	46.0572	6	stijn_291221 1	neg	V	y	1	357.878	1.07048	0.993865	0.867942	1.07543	1.01115	0.868563	0.983669
6	-227.332	-429.752	-657.084	-276.972	-426.529	-703.501	-426.529	post	10.5804	57.5631	46.9827	7	stijn_291221 1	neg	V	y	1	357.878	1.21836	0.931616	0.925967	1.07057	1.03147	0.988546	1.00354
7	-187.523	-433.639	-621.162	-253.847	-445.031	-698.878	-445.031	post	10.5685	55.9722	45.4036	7	stijn_291221 1	neg	V	y	1	357.878	1.35369	0.768475	0.848655	1.06938	0.996806	1.09835	1.04707
8	-231.009	-435.696	-666.704	-258.676	-432.455	-691.131	-432.455	post	10.5566	55.7148	45.1582	7	stijn_291221 1	neg	V	y	1	357.878	1.11977	0.946683	0.8648	1.06818	0.991417	0.908552	1.01748
9	-186.314	-441.47	-627.784	-261.432	-437.758	-699.19	-437.758	post	10.5511	55.4804	44.9293	8	stijn_291221 1	neg	V	y	1	357.878	1.40318	0.763522	0.874012	1.06761	0.986393	1.1385	1.02996
10	-187.348	-450.807	-638.155	-261.467	-440.721	-702.189	-440.721	post	10.6124	53.424	42.8116	8	stijn_291221 1	neg	V	y	1	357.878	1.39563	0.767758	0.874132	1.07381	0.9399	1.13238	1.03693
11	-223.645	-440.06	-663.706	-239.734	-438.028	-677.762	-438.028	post	10.6255	55.2532	44.6277	8	stijn_291221 1	neg	V	y	1	357.878	1.07194	0.916508	0.801473	1.07514	0.979772	0.869743	1.03059
12	-251.545	-455.829	-707.374	-307.561	-466.658	-774.219	-466.658	post	10.6099	55.0943	44.4844	9	stijn_291221 1	neg	V	y	1	357.878	1.22269	1.03084	1.02823	1.07356	0.976625	0.99206	1.09795
13	-179.95	-459.267	-639.217	-292.41	-455.196	-747.606	-455.196	post	10.5291	53.8166	43.2876	9	stijn_291221 1	neg	V	y	1	357.878	1.62495	0.737442	0.977579	1.06538	0.950349	1.31844	1.07099
14	-213.92	-457.282	-671.202	-264.69	-450.743	-715.433	-450.743	post	10.6867	54.6902	44.0034	9	stijn_291221 1	neg	V	y	1	357.878	1.23733	0.876653	0.884905	1.08134	0.966066	1.00394	1.06051
15	-218.224	-455.665	-673.889	-254.532	-461.276	-715.808	-461.276	post	10.6248	52.9681	42.3433	10	stijn_291221 1	neg	V	y	1	357.878	1.16638	0.894291	0.850945	1.07507	0.929619	0.94637	1.08529
16	-214.593	-450.55	-665.143	-275.454	-447.788	-723.242	-447.788	post	10.6339	54.269	43.635	10	stijn_291221 1	neg	V	y	1	357.878	1.28361	0.879409	0.920892	1.07599	0.957978	1.04149	1.05356
17	-191.826	-453.014	-644.839	-271.727	-443.956	-715.683	-443.956	post	10.6672	54.3185	43.6513	10	stijn_291221 1	neg	V	y	1	357.878	1.41653	0.786109	0.908432	1.07936	0.958335	1.14934	1.04454
18	-203.034	-459.985	-663.019	-275.434	-454.18	-729.614	-454.18	post	10.3984	56.1067	45.7083	11	stijn_291221 1	neg	V	y	1	357.878	1.35659	0.832039	0.920824	1.05216	1.0035	1.10071	1.0686
19	-191.359	-449.732	-641.091	-248.848	-444.782	-693.63	-444.782	post	10.6358	54.8801	44.2443	11	stijn_291221 1	neg	V	y	1	357.878	1.30042	0.784196	0.831942	1.07618	0.971355	1.05513	1.04649
20	-223.286	-462.785	-686.071	-262.738	-463.127	-725.866	-463.127	post	10.6095	53.1221	42.5126	11	stijn_291221 1	neg	V	y	1	357.878	1.17669	0.915036	0.878381	1.07352	0.933336	0.954735	1.08965
21	-192.939	-447.777	-640.716	-256.685	-449.877	-706.562	-449.877	post	10.6803	54.1275	43.4472	12	stijn_291221 1	neg	V	y	1	357.878	1.3304	0.79067	0.858144	1.08069	0.953854	1.07945	1.05847
22	-208.999	-460.141	-669.141	-294.32	-458.659	-752.979	-458.659	post	10.7098	55.1686	44.4588	12	stijn_291221 1	neg	V	y	1	357.878	1.40823	0.856488	0.983963	1.08367	0.976064	1.1426	1.07913
23	-216.709	-454.368	-671.077	-252.141	-452.609	-704.75	-452.609	post	10.7076	53.4156	42.708	12	stijn_291221 1	neg	V	y	1	357.878	1.1635	0.888084	0.842952	1.08345	0.937626	0.944033	1.0649
24	-200.272	-467.806	-668.079	-280.285	-467.508	-747.793	-467.508	post	10.6639	53.6862	43.0223	13	stijn_291221 1	neg	V	y	1	357.878	1.39952	0.820724	0.937044	1.07902	0.944526	1.13554	1.09995
25	-202.104	-489.714	-691.818	-230.907	-503.143	-734.05	-503.143	post	10.4973	48.3979	37.9006	13	stijn_291221 1	neg	V	y	1	357.878	1.14251	0.828231	0.771963	1.06217	0.832082	0.927007	1.1838
26	-193.157	-469.3	-662.456	-243.072	-465.489	-708.561	-465.489	post	10.6391	53.2386	42.5995	13	stijn_291221 1	neg	V	y	1	357.878	1.25842	0.791564	0.812632	1.07652	0.935243	1.02105	1.0952
27	-189.157	-463.616	-652.773	-239.475	-463.089	-702.563	-463.089	post	10.7532	53.6326	42.8794	14	stijn_291221 1	neg	V	y	1	357.878	1.26601	0.775175	0.800607	1.08806	0.941389	1.02721	1.08956
28	-170.739	-468.29	-639.029	-262.685	-464.368	-727.053	-464.368	post	10.7832	53.3777	42.5945	14	stijn_291221 1	neg	V	y	1	357.878	1.53852	0.699695	0.878201	1.0911	0.935135	1.24831	1.09257
29	-199.78	-462.802	-662.581	-220.366	-458.708	-679.074	-458.708	post	10.7149	53.2951	42.5801	14	stijn_291221 1	neg	V	y	1	357.878	1.10305	0.818705	0.736723	1.08419	0.934818	0.894983	1.07925
30	-190.295	-508.52	-698.815	-275.103	-473.315	-748.418	-473.315	post	10.7895	53.2618	42.4724	15	stijn_291221 1	neg	V	y	1	357.878	1.44567	0.779837	0.91972	1.09173	0.932453	1.17298	1.11362
31	-187.265	-473.942	-661.207	-226.919	-458.902	-685.821	-458.902	post	10.8158	54.5109	43.6951	15	stijn_291221 1	neg	V	y	1	357.878	1.21175	0.767419	0.758631	1.0944	0.959295	0.983187	1.07971
32	-207.829	-464.31	-672.139	-246.5	-458.438	-704.937	-458.438	post	10.8829	53.6894	42.8065	15	stijn_291221 1	neg	V	y	1	357.878	1.18607	0.851693	0.824092	1.10119	0.939789	0.962345	1.07861
33	-236.48	-444.093	-680.573	-256.085	-443.293	-699.377	-443.293	post	10.9465	56.1694	45.2229	16	stijn_291221 1	neg	V	y	1	357.878	1.0829	0.969106	0.856137	1.10762	0.992838	0.878638	1.04298
34	-201.537	-446.926	-648.462	-263.786	-451.335	-715.12	-451.335	post	10.7046	54.3337	43.629	16	stijn_291221 1	neg	V	y	1	357.878	1.30887	0.825905	0.881883	1.08315	0.957846	1.06199	1.0619
35	-188.478	-458.11	-646.588	-213.098	-463.477	-676.575	-463.477	post	10.955	54.4633	43.5082	16	stijn_291221 1	neg	V	y	1	357.878	1.13062	0.772392	0.712424	1.10849	0.955194	0.917359	1.09047
36	-226.48	-460.965	-687.445	-259.826	-459.542	-719.369	-459.542	post	10.913	53.2712	42.3582	17	stijn_291221 1	neg	V	y	1	357.878	1.14724	0.928125	0.868646	1.10423	0.929945	0.930839	1.08121
37	-217.327	-450.315	-667.641	-216.238	-464.21	-680.448	-464.21	post	11.0061	56.016	45.0099	17	stijn_291221 1	neg	V	y	1	357.878	0.994989	0.890614	0.722922	1.11365	0.988162	0.807309	1.0922
38	-212.904	-458.923	-671.827	-214.785	-498.274	-713.059	-498.274	post	10.9476	54.9869	44.0393	17	stijn_291221 1	neg	V	y	1	357.878	1.00883	0.872488	0.718063	1.10773	0.966854	0.818542	1.17234
39	-214.807	-457.395	-672.202	-229.716	-454.731	-684.447	-454.731	post	11.0087	52.8017	41.793	18	stijn_291221 1	neg	V	y	1	357.878	1.06941	0.880288	0.767981	1.11392	0.917537	0.867689	1.06989
40	-179.226	-453.556	-632.782	-233.498	-456.196	-689.694	-456.196	post	11.002	54.4674	43.4654	18	stijn_291221 1	neg	V	y	1	357.878	1.30281	0.734476	0.780627	1.11324	0.954254	1.05707	1.07334
41	-221.249	-450.016	-671.265	-268.926	-447.131	-716.057	-447.131	post	11.143	55.2875	44.1445	18	stijn_291221 1	neg	V	y	1	357.878	1.21549	0.906688	0.899068	1.12751	0.969162	0.986218	1.05201
42	-197.696	-446.955	-644.652	-253.65	-450.788	-704.438	-450.788	post	11.0172	54.2526	43.2354	19	stijn_291221 1	neg	V	y	1	357.878	1.28303	0.810168	0.847997	1.11477	0.949204	1.04102	1.06061
43	-199.663	-445.301	-644.964	-250.788	-446.153	-696.941	-446.153	post	11.0323	55.3515	44.3192	19	stijn_291221 1	neg	V	y	1	357.878	1.25606	0.818226	0.838428	1.1163	0.972999	1.01913	1.04971
44	-212.02	-443.751	-655.772	-248.323	-449.118	-697.441	-449.118	post	11.1087	54.3644	43.2557	19	stijn_291221 1	neg	V	y	1	357.878	1.17122	0.868868	0.830188	1.12403	0.949649	0.9503	1.05669
45	-244.387	-447.306	-691.693	-249.11	-444.145	-693.255	-444.145	post	11.0637	51.8019	40.7382	20	stijn_291221 1	neg	V	y	1	357.878	1.01933	1.00151	0.83282	1.11948	0.894379	0.827055	1.04499
46	-202.166	-440.612	-642.777	-261.861	-438.204	-700.065	-438.204	post	11.1505	55.1658	44.0152	20	stijn_291221 1	neg	V	y	1	357.878	1.29528	0.828484	0.875447	1.12827	0.966325	1.05095	1.03101
47	-200.536	-451.675	-652.211	-246.22	-446.785	-693.005	-446.785	post	11.1321	54.5828	43.4508	20	stijn_291221 1	neg	V	y	1	357.878	1.22781	0.821804	0.823158	1.1264	0.953932	0.996216	1.0512
48	-236.427	-449.082	-685.509	-283.233	-447.38	-730.614	-447.38	post	11.1668	54.1022	42.9354	21	stijn_291221 1	neg	V	y	1	357.878	1.19797	0.968886	0.946899	1.12991	0.942618	0.972006	1.0526
49	-187.106	-454.422	-641.528	-252.496	-456.44	-708.936	-456.44	post	11.1795	53.6195	42.44	21	stijn_291221 1	neg	V	y	1	357.878	1.34948	0.76677	0.844139	1.1312	0.931741	1.09493	1.07391
50	-220.943	-450.946	-671.89	-238.774	-449.358	-688.132	-449.358	post	11.2935	53.1676	41.8741	21	stijn_291221 1	neg	V	y	1	357.878	1.0807	0.905435	0.798264	1.14273	0.919317	0.876854	1.05725
51	-213.61	-438.288	-651.898	-267.068	-436.121	-703.188	-436.121	post	11.4602	59.1219	47.6618	22	stijn_291221 1	neg	V	y	1	357.878	1.25026	0.875384	0.892855	1.1596	1.04638	1.01443	1.02611
52	-188.499	-436.974	-625.473	-261.579	-434.487	-696.066	-434.487	post	11.3561	54.7171	43.3611	22	stijn_291221 1	neg	V	y	1	357.878	1.3877	0.772477	0.874506	1.14907	0.951963	1.12594	1.02226
53	-221.235	-437.473	-658.708	-224.91	-436.047	-660.957	-436.047	post	11.1671	56.3253	45.1582	22	stijn_291221 1	neg	V	y	1	357.878	1.01661	0.906631	0.751913	1.12994	0.991418	0.824851	1.02593
54	-187.28	-448.314	-635.593	-248.929	-447.699	-696.629	-447.699	post	11.3123	57.3036	45.9913	23	stijn_291221 1	neg	V	y	1	357.878	1.32919	0.767479	0.832215	1.14464	1.00971	1.07847	1.05335
55	-205.657	-444.055	-649.712	-212.436	-445.335	-657.771	-445.335	post	11.4756	55.3605	43.8849	23	stijn_291221 1	neg	V	y	1	357.878	1.03296	0.842792	0.710211	1.16116	0.963464	0.838118	1.04779
56	-211.486	-443.973	-655.459	-245.243	-440.391	-685.633	-440.391	post	11.335	55.3308	43.9958	23	stijn_291221 1	neg	V	y	1	357.878	1.15962	0.866678	0.81989	1.14694	0.965899	0.940884	1.03615
57	-209.056	-464.458	-673.514	-247.449	-463.735	-711.185	-463.735	post	11.3734	54.1393	42.7659	24	stijn_291221 1	neg	V	y	1	357.878	1.18365	0.856719	0.827267	1.15082	0.938896	0.960386	1.09108
58	-186.136	-458.578	-644.714	-255.213	-455.222	-710.435	-455.222	post	11.3344	55.14	43.8056	24	stijn_291221 1	neg	V	y	1	357.878	1.37111	0.762792	0.853221	1.14688	0.961721	1.11248	1.07105
59	-202.798	-456.972	-659.77	-225.145	-447.932	-673.077	-447.932	post	11.4296	54.0592	42.6295	24	stijn_291221 1	neg	V	y	1	357.878	1.11019	0.831073	0.752699	1.15651	0.935903	0.900784	1.0539
60	-225.581	-453.43	-679.011	-233.232	-453.026	-686.258	-453.026	post	11.4658	53.206	41.7402	25	stijn_291221 1	neg	V	y	1	357.878	1.03392	0.924441	0.779738	1.16016	0.916379	0.838895	1.06588
61	-202.077	-455.194	-657.271	-222.7	-455.937	-678.637	-455.937	post	11.4483	53.1457	41.6974	25	stijn_291221 1	neg	V	y	1	357.878	1.10205	0.828121	0.744524	1.1584	0.915438	0.894177	1.07273
62	-190.813	-450.59	-641.403	-224.778	-448.049	-672.827	-448.049	post	11.4245	54.7806	43.3561	25	stijn_291221 1	neg	V	y	1	357.878	1.178	0.78196	0.751472	1.15599	0.951854	0.955799	1.05417
63	-201.856	-449.855	-651.711	-225.37	-450.58	-675.95	-450.58	post	11.6498	58.681	47.0311	26	stijn_291221 1	neg	V	y	1	357.878	1.11649	0.827214	0.753452	1.17879	1.03254	0.905891	1.06013
64	-199.531	-452.993	-652.523	-248.401	-446.166	-694.567	-446.166	post	11.5247	54.9779	43.4532	26	stijn_291221 1	neg	V	y	1	357.878	1.24493	0.817684	0.830449	1.16613	0.953985	1.0101	1.04974
65	-192.499	-445.905	-638.404	-270.528	-446.341	-716.87	-446.341	post	11.6366	54.7028	43.0661	26	stijn_291221 1	neg	V	y	1	357.878	1.40535	0.788869	0.904425	1.17745	0.945488	1.14026	1.05015
66	-253.041	-466.89	-719.931	-249.802	-452.886	-702.688	-452.886	post	11.5709	54.6357	43.0649	27	stijn_291221 1	neg	V	y	1	357.878	0.987199	1.03697	0.835133	1.1708	0.94546	0.800989	1.06555
67	-177.858	-446.677	-624.536	-263.517	-443.857	-707.374	-443.857	post	11.5571	55.6775	44.1204	27	stijn_291221 1	neg	V	y	1	357.878	1.48161	0.728871	0.880983	1.16941	0.968633	1.20214	1.04431
68	-216.572	-448.32	-664.893	-243.784	-447.098	-690.881	-447.098	post	11.6135	54.4113	42.7978	27	stijn_291221 1	neg	V	y	1	357.878	1.12565	0.887522	0.815012	1.17512	0.939597	0.91332	1.05193
69	-208.612	-457.967	-666.579	-276.676	-455.999	-732.675	-455.999	post	11.6422	55.1193	43.4772	28	stijn_291221 1	neg	V	y	1	357.878	1.32627	0.854901	0.924978	1.17802	0.954512	1.0761	1.07288
70	-244.576	-459.425	-704	-269.904	-466.083	-735.986	-466.083	post	11.39	59.7936	48.4035	28	stijn_291221 1	neg	V	y	1	357.878	1.10356	1.00228	0.902336	1.1525	1.06267	0.8954	1.0966
71	-223.174	-451.964	-675.138	-240.454	-447.616	-688.07	-447.616	post	11.5831	55.8747	44.2917	28	stijn_291221 1	neg	V	y	1	357.878	1.07743	0.914577	0.803879	1.17203	0.972394	0.874196	1.05315
72	-204.854	-447.045	-651.898	-239.962	-441.423	-681.385	-441.423	post	11.7078	56.0427	44.3349	29	stijn_291221 1	neg	V	y	1	357.878	1.17138	0.839499	0.802236	1.18466	0.973343	0.950429	1.03858
73	-201.321	-432.336	-633.657	-259.059	-431.01	-690.069	-431.01	post	11.7863	56.8517	45.0654	29	stijn_291221 1	neg	V	y	1	357.878	1.2868	0.825021	0.86608	1.1926	0.98938	1.04407	1.01408
74	-210.343	-428.999	-639.342	-232.056	-427.152	-659.208	-427.152	post	11.802	55.5769	43.7748	29	stijn_291221 1	neg	V	y	1	357.878	1.10323	0.861994	0.775804	1.19419	0.961047	0.895129	1.005
75	-185.73	-447.614	-633.344	-257.981	-440.835	-698.815	-440.835	post	11.8846	56.274	44.3894	30	stijn_291221 1	neg	V	y	1	357.878	1.38901	0.761131	0.862475	1.20255	0.97454	1.127	1.0372
76	-234.434	-447.514	-681.948	-246.877	-448.065	-694.942	-448.065	post	11.7794	56.4859	44.7065	30	stijn_291221 1	neg	V	y	1	357.878	1.05308	0.960718	0.825353	1.1919	0.9815	0.854441	1.05421
77	-230.554	-445.646	-676.2	-264.085	-442.102	-706.187	-442.102	post	11.8673	53.2182	41.351	30	stijn_291221 1	neg	V	y	1	357.878	1.14544	0.94482	0.882884	1.20079	0.907833	0.929379	1.04018
78	-228.076	-449.186	-677.262	-271.852	-447.829	-719.681	-447.829	post	11.8647	55.4951	43.6304	31	stijn_291221 1	neg	V	y	1	357.878	1.19193	0.934666	0.908849	1.20053	0.957877	0.967105	1.05365
79	-208.675	-442.474	-651.149	-255.512	-440.617	-696.129	-440.617	post	11.8087	54.5271	42.7185	31	stijn_291221 1	neg	V	y	1	357.878	1.22445	0.85516	0.854223	1.19486	0.937855	0.993487	1.03668
80	-199.071	-438.772	-637.842	-256.755	-438.936	-695.692	-438.936	post	11.8735	55.6155	43.742	31	stijn_291221 1	neg	V	y	1	357.878	1.28977	0.815799	0.858378	1.20142	0.960326	1.04649	1.03273
81	-181.381	-439.593	-620.975	-242.943	-441.815	-684.759	-441.815	post	11.934	53.2635	41.3295	32	stijn_291221 1	neg	V	y	1	357.878	1.33941	0.743308	0.812203	1.20754	0.907362	1.08676	1.03951
82	-227.699	-445.502	-673.202	-245.726	-442.719	-688.445	-442.719	post	11.9149	55.0606	43.1457	32	stijn_291221 1	neg	V	y	1	357.878	1.07917	0.933121	0.821506	1.20561	0.947234	0.875611	1.04163
83	-213.877	-437.709	-651.586	-281.892	-451.158	-733.05	-451.158	post	12.0039	58.4566	46.4527	32	stijn_291221 1	neg	V	y	1	357.878	1.31801	0.876478	0.942415	1.21462	1.01984	1.0694	1.06149
84	-214.977	-434.298	-649.275	-259.104	-432.965	-692.068	-432.965	post	12.0535	56.8602	44.8066	33	stijn_291221 1	neg	V	y	1	357.878	1.20526	0.880984	0.866229	1.21964	0.983699	0.977919	1.01868
85	-214.948	-439.262	-654.21	-260.866	-439.636	-700.502	-439.636	post	12.021	57.5413	45.5202	33	stijn_291221 1	neg	V	y	1	357.878	1.21362	0.880865	0.87212	1.21635	0.999366	0.984703	1.03438
86	-196.334	-432.137	-628.471	-241.774	-430.366	-672.139	-430.366	post	12.0592	55.8025	43.7433	33	stijn_291221 1	neg	V	y	1	357.878	1.23144	0.804586	0.808292	1.22021	0.960356	0.999158	1.01257
87	-184.767	-426.087	-610.854	-252.534	-423.229	-675.763	-423.229	post	12.139	56.1267	43.9878	34	stijn_291221 1	neg	V	y	1	357.878	1.36677	0.757182	0.844267	1.22828	0.965721	1.10896	0.995774
88	-210.497	-426.783	-637.28	-253.182	-428.766	-681.948	-428.766	post	12.213	57.868	45.6551	34	stijn_291221 1	neg	V	y	1	357.878	1.20278	0.862626	0.846431	1.23577	1.00233	0.975905	1.0088
89	-195.957	-432.139	-628.097	-263.671	-429.585	-693.255	-429.585	post	12.1033	56.7559	44.6526	34	stijn_291221 1	neg	V	y	1	357.878	1.34555	0.80304	0.881498	1.22467	0.980318	1.09175	1.01073
90	-202.183	-443.594	-645.776	-235.296	-442.528	-677.824	-442.528	post	12.1504	55.7855	43.6351	35	stijn_291221 1	neg	V	y	1	357.878	1.16378	0.828552	0.786637	1.22944	0.957979	0.944263	1.04118
91	-210.765	-451.192	-661.956	-242.407	-449.473	-691.881	-449.473	post	12.0051	55.7372	43.7321	35	stijn_291221 1	neg	V	y	1	357.878	1.15013	0.863723	0.810411	1.21474	0.960108	0.933188	1.05752
92	-184.686	-446.096	-630.783	-257.681	-450.192	-707.874	-450.192	post	12.1342	57.9636	45.8295	35	stijn_291221 1	neg	V	y	1	357.878	1.39524	0.756852	0.861474	1.2278	1.00616	1.13206	1.05921
93	-227.893	-438.374	-666.267	-246.133	-433.066	-679.199	-433.066	post	12.3046	57.4564	45.1519	36	stijn_291221 1	neg	V	y	1	357.878	1.08004	0.933914	0.822865	1.24504	0.991279	0.876314	1.01892
94	-196.347	-440.933	-637.28	-240.126	-441.26	-681.385	-441.26	post	12.1823	58.5911	46.4088	36	stijn_291221 1	neg	V	y	1	357.878	1.22296	0.804639	0.802782	1.23267	1.01887	0.992281	1.0382
95	-209.55	-432.415	-641.965	-238.515	-433.25	-671.765	-433.25	post	12.3744	57.4961	45.1216	36	stijn_291221 1	neg	V	y	1	357.878	1.13822	0.858746	0.797397	1.25211	0.990615	0.923524	1.01935
96	-217.551	-440.782	-658.333	-264.25	-443.061	-707.311	-443.061	post	12.1937	57.6867	45.493	37	stijn_291221 1	neg	V	y	1	357.878	1.21466	0.891531	0.883436	1.23382	0.998768	0.985546	1.04244
97	-230.32	-440.882	-671.202	-258.935	-436.882	-695.816	-436.882	post	12.3872	55.8165	43.4294	37	stijn_291221 1	neg	V	y	1	357.878	1.12424	0.943861	0.865665	1.2534	0.953463	0.912179	1.0279
98	-205.858	-442.667	-648.525	-257.274	-436.419	-693.692	-436.419	post	12.4483	57.0487	44.6004	37	stijn_291221 1	neg	V	y	1	357.878	1.24976	0.843616	0.860112	1.25958	0.979173	1.01402	1.02681
99	-231.048	-443.965	-675.013	-271.596	-443.524	-715.12	-443.524	post	12.3765	55.7161	43.3396	38	stijn_291221 1	neg	V	y	1	357.878	1.1755	0.946843	0.907994	1.25232	0.951491	0.953769	1.04353
100	-185.935	-439.913	-625.847	-246.952	-435.308	-682.26	-435.308	post	12.4296	56.85	44.4204	38	stijn_291221 1	neg	V	y	1	357.878	1.32816	0.761967	0.825603	1.25769	0.975219	1.07764	1.0242
101	-224.43	-427.531	-651.961	-227.347	-429.611	-656.959	-429.611	post	12.4224	57.4942	45.0718	38	stijn_291221 1	neg	V	y	1	357.878	1.013	0.919722	0.760063	1.25696	0.98952	0.821923	1.01079
102	-200.35	-450.986	-651.336	-257.069	-444.745	-701.814	-444.745	post	12.4391	57.0046	44.5655	39	stijn_291221 1	neg	V	y	1	357.878	1.2831	0.821043	0.859427	1.25866	0.978405	1.04107	1.0464
103	-239.06	-446.886	-685.946	-264.378	-444.745	-709.123	-444.745	post	12.4385	56.0296	43.5911	39	stijn_291221 1	neg	V	y	1	357.878	1.10591	0.979677	0.883862	1.25859	0.957013	0.897305	1.0464
104	-174.268	-446.331	-620.6	-231.17	-446.655	-677.824	-446.655	post	12.4416	57.2145	44.7729	39	stijn_291221 1	neg	V	y	1	357.878	1.32652	0.714159	0.772842	1.25891	0.98296	1.0763	1.05089
105	-234.203	-450.181	-684.384	-253.869	-447.383	-701.252	-447.383	post	12.4109	55.0126	42.6018	40	stijn_291221 1	neg	V	y	1	357.878	1.08397	0.959775	0.848728	1.25579	0.935293	0.879503	1.0526
15	-218.639	-342.799	-561.439	-345.591	-350.288	-695.879	-350.288	pre	8.17302	71.6337	63.4607	-5	stijn_291221 2	pos	X	y	2	234.649	1.58064	0.825397	1.01079	0.976676	0.995581	1.21305	0.959302
16	-228.513	-350.98	-579.493	-336.41	-354.533	-690.944	-354.533	pre	8.27109	77.0611	68.79	-5	stijn_291221 2	pos	X	y	2	234.649	1.47217	0.862673	0.983944	0.988396	1.07919	1.1298	0.970927
17	-262.696	-360.778	-623.474	-328.052	-359.205	-687.258	-359.205	pre	8.23087	75.6687	67.4378	-5	stijn_291221 2	pos	X	y	2	234.649	1.24879	0.991715	0.959498	0.983589	1.05797	0.958373	0.983722
18	-291.49	-351.413	-642.902	-346.811	-355.19	-702.001	-355.19	pre	8.29003	73.0012	64.7111	-4	stijn_291221 2	pos	X	y	2	234.649	1.18979	1.10042	1.01436	0.990659	1.0152	0.913091	0.972727
19	-295.117	-349.785	-644.902	-317.131	-353.009	-670.14	-353.009	pre	8.29891	77.3698	69.0709	-4	stijn_291221 2	pos	X	y	2	234.649	1.0746	1.11411	0.927556	0.991721	1.08359	0.824688	0.966753
20	-272.402	-360.38	-632.782	-307.055	-356.651	-663.706	-356.651	pre	8.25388	71.6818	63.428	-4	stijn_291221 2	pos	X	y	2	234.649	1.12721	1.02836	0.898085	0.986339	0.995067	0.865069	0.976725
21	-298.135	-363.696	-661.832	-357.971	-363.459	-721.43	-363.459	pre	8.34013	68.2715	59.9313	-3	stijn_291221 2	pos	X	y	2	234.649	1.2007	1.12551	1.047	0.996647	0.940211	0.921464	0.995372
22	-232.964	-372.767	-605.731	-351.809	-357.939	-709.748	-357.939	pre	8.34094	73.0994	64.7585	-3	stijn_291221 2	pos	X	y	2	234.649	1.51014	0.879474	1.02898	0.996743	1.01594	1.15894	0.980255
23	-262.158	-369.187	-631.345	-310.978	-384.901	-695.879	-384.901	pre	8.38507	71.658	63.2729	-3	stijn_291221 2	pos	X	y	2	234.649	1.18622	0.989686	0.909559	1.00202	0.992634	0.910356	1.05409
24	-311.209	-371.488	-682.697	-367.151	-371.834	-738.985	-371.834	pre	8.42684	70.0973	61.6704	-2	stijn_291221 2	pos	X	y	2	234.649	1.17976	1.17486	1.07386	1.00701	0.967495	0.905392	1.01831
25	-284.077	-365.073	-649.15	-369.174	-366.313	-735.486	-366.313	pre	8.45948	69.3735	60.914	-2	stijn_291221 2	pos	X	y	2	234.649	1.29956	1.07243	1.07977	1.01091	0.955628	0.997332	1.00319
26	-266.118	-368.163	-634.281	-336.132	-367.619	-703.75	-367.619	pre	8.4821	70.1984	61.7163	-2	stijn_291221 2	pos	X	y	2	234.649	1.26309	1.00464	0.983129	1.01361	0.968214	0.969347	1.00676
27	-268.716	-373.811	-642.528	-384.065	-374.724	-758.789	-374.724	pre	8.44335	70.3993	61.956	-1	stijn_291221 2	pos	X	y	2	234.649	1.42926	1.01444	1.12333	1.00898	0.971974	1.09687	1.02622
28	-243.785	-368.756	-612.541	-360.278	-389.702	-749.98	-389.702	pre	8.56366	72.5855	64.0218	-1	stijn_291221 2	pos	X	y	2	234.649	1.47785	0.920326	1.05375	1.02336	1.00438	1.13416	1.06724
29	-237.332	-376.396	-613.728	-309.889	-371.871	-681.76	-371.871	pre	8.56358	69.5597	60.9962	-1	stijn_291221 2	pos	X	y	2	234.649	1.30572	0.895963	0.906374	1.02335	0.956917	1.00206	1.01841
0	-313.343	-361.733	-675.076	-398.595	-361.068	-759.663	-361.068	post	9.16926	71.2179	62.0486	5	stijn_291221 2	pos	X	y	2	234.649	1.27207	1.18292	1.16582	1.09573	0.973427	0.97624	0.988824
1	-288.575	-373.507	-662.081	-341.094	-375.963	-717.057	-375.963	post	9.17475	69.24	60.0652	5	stijn_291221 2	pos	X	y	2	234.649	1.182	1.08941	0.997645	1.09638	0.942312	0.907112	1.02961
2	-281.781	-378.239	-660.02	-341.765	-376.604	-718.369	-376.604	post	9.80576	-446.275	-456.08	5	stijn_291221 2	pos	X	y	2	234.649	1.21288	1.06376	0.999606	1.17179	-7.15506	0.93081	1.03137
3	-276.427	-379.344	-655.772	-325.464	-387.532	-712.996	-387.532	post	9.23121	71.5095	62.2783	6	stijn_291221 2	pos	X	y	2	234.649	1.17739	1.04356	0.951929	1.10313	0.977032	0.90358	1.0613
4	-285.941	-383.762	-669.703	-349.754	-394.854	-744.607	-394.854	post	9.15964	72.0162	62.8566	6	stijn_291221 2	pos	X	y	2	234.649	1.22317	1.07947	1.02297	1.09458	0.986104	0.938708	1.08135
5	-300.23	-383.467	-683.697	-371.471	-402.249	-773.719	-402.249	post	9.13958	68.562	59.4224	6	stijn_291221 2	pos	X	y	2	234.649	1.23729	1.13341	1.08649	1.09218	0.932227	0.949543	1.1016
6	-307.309	-380.949	-688.257	-365.434	-385.046	-750.48	-385.046	post	9.22094	70.4506	61.2296	7	stijn_291221 2	pos	X	y	2	234.649	1.18914	1.16014	1.06883	1.1019	0.960579	0.912595	1.05449
7	-215.027	-387.456	-602.483	-367.789	-388.064	-755.852	-388.064	post	9.18671	71.8906	62.7039	7	stijn_291221 2	pos	X	y	2	234.649	1.71043	0.811759	1.07572	1.09781	0.983708	1.31265	1.06275
8	-270.313	-394.58	-664.893	-354.288	-396.879	-751.167	-396.879	post	9.21603	70.714	61.498	7	stijn_291221 2	pos	X	y	2	234.649	1.31066	1.02047	1.03623	1.10132	0.964789	1.00585	1.0869
9	-305.665	-399.273	-704.937	-382.254	-393.902	-776.156	-393.902	post	9.26185	69.8033	60.5414	8	stijn_291221 2	pos	X	y	2	234.649	1.25057	1.15393	1.11803	1.10679	0.949783	0.959734	1.07874
10	-297.814	-400.127	-697.941	-389.867	-400.845	-790.712	-400.845	post	9.34262	67.127	57.7844	8	stijn_291221 2	pos	X	y	2	234.649	1.30909	1.12429	1.1403	1.11644	0.90653	1.00465	1.09776
11	-289.311	-392.262	-681.573	-370.118	-391.981	-762.1	-391.981	post	9.33058	69.5111	60.1805	8	stijn_291221 2	pos	X	y	2	234.649	1.27931	1.09219	1.08253	1.11501	0.94412	0.981795	1.07348
12	-275.523	-392.494	-668.016	-378.147	-400.071	-778.217	-400.071	post	9.36761	68.9693	59.6017	9	stijn_291221 2	pos	X	y	2	234.649	1.37247	1.04014	1.10602	1.11943	0.93504	1.05329	1.09564
13	-259.939	-398.02	-657.958	-379.652	-399.94	-779.592	-399.94	post	9.34414	68.9762	59.6321	9	stijn_291221 2	pos	X	y	2	234.649	1.46054	0.981308	1.11042	1.11663	0.935517	1.12088	1.09528
14	-322.687	-392.496	-715.183	-364.019	-391.583	-755.602	-391.583	post	9.35626	68.1269	58.7707	9	stijn_291221 2	pos	X	y	2	234.649	1.12809	1.21819	1.0647	1.11807	0.922003	0.865739	1.07239
15	-292.647	-384.615	-677.262	-408.439	-387.458	-795.897	-387.458	post	9.39292	66.3198	56.9269	10	stijn_291221 2	pos	X	y	2	234.649	1.39567	1.10479	1.19462	1.12246	0.893078	1.07109	1.06109
16	-311.09	-399.782	-710.872	-345.082	-398.651	-743.733	-398.651	post	9.41192	67.6532	58.2413	10	stijn_291221 2	pos	X	y	2	234.649	1.10927	1.17441	1.00931	1.12473	0.913698	0.851294	1.09175
17	-276.491	-401.396	-677.887	-316.599	-403.144	-719.743	-403.144	post	9.44608	69.2573	59.8112	10	stijn_291221 2	pos	X	y	2	234.649	1.14506	1.0438	0.926	1.12881	0.938327	0.878765	1.10405
18	-254.742	-408.589	-663.331	-363.4	-403.51	-766.91	-403.51	post	9.52603	72.1975	62.6715	11	stijn_291221 2	pos	X	y	2	234.649	1.42654	0.961689	1.06289	1.13836	0.983199	1.09479	1.10505
19	-333.688	-410.607	-744.295	-373.359	-404.733	-778.092	-404.733	post	9.50182	68.405	58.9031	11	stijn_291221 2	pos	X	y	2	234.649	1.11889	1.25972	1.09201	1.13547	0.924081	0.858678	1.1084
20	-223.58	-411.888	-635.468	-383.803	-407.096	-790.899	-407.096	post	9.53457	66.994	57.4595	11	stijn_291221 2	pos	X	y	2	234.649	1.71663	0.844048	1.12256	1.13938	0.901432	1.31741	1.11488
21	-316.562	-406.056	-722.617	-366.214	-409.942	-776.156	-409.942	post	9.55272	68.3251	58.7724	12	stijn_291221 2	pos	X	y	2	234.649	1.15685	1.19507	1.07112	1.14155	0.92203	0.887812	1.12267
22	-288.24	-413.762	-702.001	-355.855	-412.305	-768.159	-412.305	post	9.55646	68.3523	58.7958	12	stijn_291221 2	pos	X	y	2	234.649	1.23458	1.08815	1.04082	1.142	0.922398	0.947465	1.12914
23	-246.366	-415.215	-661.582	-342.456	-410.023	-752.479	-410.023	post	9.57218	67.0955	57.5233	12	stijn_291221 2	pos	X	y	2	234.649	1.39003	0.93007	1.00163	1.14388	0.902434	1.06676	1.12289
24	-241.1	-413.734	-654.835	-341.638	-414.902	-756.54	-414.902	post	9.62043	66.3159	56.6955	13	stijn_291221 2	pos	X	y	2	234.649	1.41699	0.910191	0.999234	1.14964	0.889447	1.08746	1.13625
25	-265.058	-410.517	-675.575	-309.756	-406.489	-716.245	-406.489	post	9.56404	66.1424	56.5784	13	stijn_291221 2	pos	X	y	2	234.649	1.16863	1.00064	0.905985	1.1429	0.88761	0.896856	1.11321
26	-255.602	-412.227	-667.829	-343.612	-409.429	-753.041	-409.429	post	9.59587	69.0181	59.4222	13	stijn_291221 2	pos	X	y	2	234.649	1.34432	0.964936	1.00501	1.14671	0.932224	1.03169	1.12127
27	-237.728	-407.611	-645.339	-351.741	-416.918	-768.659	-416.918	post	9.65296	65.9392	56.2862	14	stijn_291221 2	pos	X	y	2	234.649	1.4796	0.897459	1.02878	1.15353	0.883026	1.1355	1.14177
28	-197.331	-415.335	-612.666	-321.258	-417.477	-738.735	-417.477	post	9.64091	68.8296	59.1887	14	stijn_291221 2	pos	X	y	2	234.649	1.62801	0.744955	0.939626	1.15209	0.928561	1.2494	1.14331
29	-250.711	-411.683	-662.394	-347.822	-410.842	-758.664	-410.842	post	9.65189	66.8436	57.1917	14	stijn_291221 2	pos	X	y	2	234.649	1.38734	0.946472	1.01732	1.1534	0.897232	1.0647	1.12513
30	-227.94	-406.592	-634.531	-340.075	-424.711	-764.786	-424.711	post	9.65103	66.9184	57.2673	15	stijn_291221 2	pos	X	y	2	234.649	1.49195	0.860507	0.994662	1.1533	0.898418	1.14498	1.16312
31	-278.81	-409.76	-688.57	-333.264	-411.843	-745.107	-411.843	post	9.71655	67.4867	57.7701	15	stijn_291221 2	pos	X	y	2	234.649	1.19531	1.05255	0.974743	1.16113	0.906306	0.917329	1.12788
32	-251.449	-407.384	-658.833	-386.311	-407.587	-793.898	-407.587	post	9.76383	67.1877	57.4239	15	stijn_291221 2	pos	X	y	2	234.649	1.53634	0.949259	1.1299	1.16678	0.900875	1.17905	1.11622
33	-303.229	-422.511	-725.741	-370.482	-410.234	-780.716	-410.234	post	9.77522	68.3135	58.5383	16	stijn_291221 2	pos	X	y	2	234.649	1.22179	1.14474	1.0836	1.16814	0.918357	0.937649	1.12347
34	-190.082	-401.905	-591.988	-333.906	-399.519	-733.425	-399.519	post	9.7442	67.716	57.9718	16	stijn_291221 2	pos	X	y	2	234.649	1.75664	0.717589	0.976619	1.16443	0.909471	1.34812	1.09412
35	-205.444	-405.035	-610.479	-346.41	-405.381	-751.792	-405.381	post	9.81901	69.9606	60.1416	16	stijn_291221 2	pos	X	y	2	234.649	1.68615	0.775584	1.01319	1.17337	0.94351	1.29402	1.11018
36	-258.047	-400.973	-659.02	-345.521	-398.149	-743.67	-398.149	post	9.84989	68.9663	59.1164	17	stijn_291221 2	pos	X	y	2	234.649	1.33898	0.974166	1.01059	1.17706	0.927427	1.02759	1.09037
37	-262.552	-401.653	-664.205	-357.871	-404.291	-762.162	-404.291	post	9.91436	69.8299	59.9155	17	stijn_291221 2	pos	X	y	2	234.649	1.36305	0.991174	1.04671	1.18477	0.939963	1.04606	1.10719
38	-264.872	-408.954	-673.826	-323.625	-408.363	-731.988	-408.363	post	9.94703	70.6234	60.6764	17	stijn_291221 2	pos	X	y	2	234.649	1.22182	0.999931	0.946549	1.18867	0.9519	0.937671	1.11835
39	-248.026	-406.121	-654.147	-345.208	-398.213	-743.42	-398.213	post	9.91965	70.1207	60.201	18	stijn_291221 2	pos	X	y	2	234.649	1.39182	0.936337	1.00968	1.1854	0.944442	1.06814	1.09055
40	-201.862	-398.684	-600.546	-405.254	-401.764	-807.017	-401.764	post	9.92266	69.5416	59.619	18	stijn_291221 2	pos	X	y	2	234.649	2.00758	0.762059	1.1853	1.18576	0.935311	1.5407	1.10027
41	-251.786	-406.11	-657.896	-347.463	-413.762	-761.225	-413.762	post	10.0924	69.9852	59.8928	18	stijn_291221 2	pos	X	y	2	234.649	1.37999	0.950529	1.01627	1.20604	0.939607	1.05906	1.13313
42	-221.684	-399.478	-621.162	-345.765	-402.715	-748.481	-402.715	post	10.0739	68.3346	58.2607	19	stijn_291221 2	pos	X	y	2	234.649	1.55972	0.836892	1.01131	1.20383	0.914003	1.19699	1.10288
43	-220.893	-391.398	-612.291	-373.704	-395.08	-768.784	-395.08	post	10.0169	69.7809	59.7641	19	stijn_291221 2	pos	X	y	2	234.649	1.69179	0.833906	1.09302	1.19701	0.937588	1.29834	1.08197
44	-269.697	-404.504	-674.201	-374.174	-402.419	-776.593	-402.419	post	10.0481	70.154	60.1059	19	stijn_291221 2	pos	X	y	2	234.649	1.38738	1.01815	1.0944	1.20074	0.942951	1.06473	1.10207
45	-291.619	-396.638	-688.257	-355.997	-400.792	-756.789	-400.792	post	10.0566	70.004	59.9473	20	stijn_291221 2	pos	X	y	2	234.649	1.22076	1.10091	1.04123	1.20177	0.940463	0.93686	1.09761
46	-220.561	-395.729	-616.289	-359.027	-401.323	-760.35	-401.323	post	10.1143	70.4955	60.3812	20	stijn_291221 2	pos	X	y	2	234.649	1.62779	0.83265	1.05009	1.20867	0.947269	1.24923	1.09907
47	-222.136	-392.029	-614.165	-292.735	-394.335	-687.07	-394.335	post	10.1662	69.1028	58.9366	20	stijn_291221 2	pos	X	y	2	234.649	1.31782	0.838599	0.856202	1.21486	0.924606	1.01135	1.07993
48	-288.658	-399.224	-687.882	-315.713	-393.473	-709.186	-393.473	post	10.2073	70.4505	60.2432	21	stijn_291221 2	pos	X	y	2	234.649	1.09372	1.08973	0.923407	1.21977	0.945104	0.839368	1.07757
49	-261.858	-391.664	-653.523	-322.333	-393.225	-715.558	-393.225	post	10.1989	69.9351	59.7362	21	stijn_291221 2	pos	X	y	2	234.649	1.23094	0.988555	0.94277	1.21877	0.93715	0.944675	1.07689
50	-252.882	-393.206	-646.089	-288.006	-397.128	-685.134	-397.128	post	10.1511	72.7938	62.6427	21	stijn_291221 2	pos	X	y	2	234.649	1.13889	0.954669	0.842369	1.21306	0.982748	0.874031	1.08758
51	-230.712	-383.453	-614.165	-320.877	-394.993	-715.87	-394.993	post	10.284	63.4644	53.1805	22	stijn_291221 2	pos	X	y	2	234.649	1.39081	0.870973	0.938511	1.22894	0.834303	1.06736	1.08173
52	-259.718	-389.306	-649.025	-361.734	-391.369	-753.104	-391.369	post	10.2541	68.5196	58.2655	22	stijn_291221 2	pos	X	y	2	234.649	1.39279	0.980476	1.05801	1.22536	0.914078	1.06889	1.07181
53	-183.851	-392.081	-575.932	-317.476	-394.396	-711.872	-394.396	post	10.3344	70.5329	60.1985	22	stijn_291221 2	pos	X	y	2	234.649	1.72681	0.694067	0.928564	1.23497	0.944403	1.32522	1.0801
54	-235.068	-397.339	-632.407	-298.215	-385.545	-683.759	-385.545	post	10.3736	71.3346	60.961	23	stijn_291221 2	pos	X	y	2	234.649	1.26863	0.887418	0.872228	1.23964	0.956365	0.973597	1.05586
55	-229.858	-390.929	-620.787	-300.4	-390.107	-690.506	-390.107	post	10.3231	71.5963	61.2732	23	stijn_291221 2	pos	X	y	2	234.649	1.30689	0.867751	0.878619	1.23361	0.961263	1.00296	1.06835
56	-244.16	-387.31	-631.47	-278.918	-390.285	-669.203	-390.285	post	10.3671	68.3498	57.9827	23	stijn_291221 2	pos	X	y	2	234.649	1.14236	0.921743	0.815789	1.23887	0.909641	0.876689	1.06884
57	-250.397	-389.007	-639.404	-321.869	-386.754	-708.623	-386.754	post	10.4104	73.822	63.4116	24	stijn_291221 2	pos	X	y	2	234.649	1.28544	0.945287	0.941414	1.24404	0.99481	0.986494	1.05917
58	-230.976	-390.248	-621.225	-345.922	-394.625	-740.547	-394.625	post	10.5151	72.1178	61.6027	24	stijn_291221 2	pos	X	y	2	234.649	1.49765	0.87197	1.01176	1.25656	0.966432	1.14936	1.08072
59	-319.632	-386.93	-706.562	-341.71	-382.594	-724.304	-382.594	post	10.4617	69.6797	59.2181	24	stijn_291221 2	pos	X	y	2	234.649	1.06907	1.20666	0.999444	1.25017	0.929022	0.82045	1.04777
60	-254.518	-385.698	-640.216	-376.038	-386.624	-762.662	-386.624	post	10.4238	71.0047	60.5809	25	stijn_291221 2	pos	X	y	2	234.649	1.47745	0.960845	1.09985	1.24565	0.950402	1.13385	1.05881
61	-260.643	-390.443	-651.086	-307.76	-393.117	-700.877	-393.117	post	10.4628	72.531	62.0682	25	stijn_291221 2	pos	X	y	2	234.649	1.18077	0.983968	0.900147	1.2503	0.973735	0.90617	1.07659
62	-260.023	-385.191	-645.214	-318.974	-387.9	-706.874	-387.9	post	10.4914	71.0211	60.5297	25	stijn_291221 2	pos	X	y	2	234.649	1.22671	0.981627	0.932945	1.25373	0.949598	0.941427	1.06231
63	-261.511	-391.137	-652.648	-337.263	-384.979	-722.242	-384.979	post	10.4905	71.8158	61.3253	26	stijn_291221 2	pos	X	y	2	234.649	1.28967	0.987245	0.986439	1.25362	0.96208	0.989743	1.05431
64	-269.784	-387.737	-657.521	-344.039	-389.011	-733.05	-389.011	post	10.4513	73.6035	63.1522	26	stijn_291221 2	pos	X	y	2	234.649	1.27524	1.01848	1.00626	1.24893	0.99074	0.97867	1.06535
65	-277.666	-381.854	-659.52	-326.882	-382.74	-709.623	-382.74	post	10.3862	72.3549	61.9687	26	stijn_291221 2	pos	X	y	2	234.649	1.17725	1.04823	0.956077	1.24115	0.972174	0.903469	1.04818
66	-261.51	-391.263	-652.773	-333.732	-384.825	-718.556	-384.825	post	10.5352	72.9342	62.399	27	stijn_291221 2	pos	X	y	2	234.649	1.27617	0.987239	0.97611	1.25896	0.978924	0.979386	1.05388
67	-207.444	-383.794	-591.238	-324.863	-387.259	-712.122	-387.259	post	10.4926	71.7183	61.2257	27	stijn_291221 2	pos	X	y	2	234.649	1.56603	0.783131	0.950169	1.25387	0.960518	1.20183	1.06055
68	-213.109	-381.315	-594.424	-314.846	-383.656	-698.503	-383.656	post	10.5862	71.345	60.7588	27	stijn_291221 2	pos	X	y	2	234.649	1.47739	0.80452	0.920873	1.26505	0.953193	1.13381	1.05068
69	-234.842	-376.637	-611.479	-313.911	-376.22	-690.131	-376.22	post	10.6492	73.3619	62.7126	28	stijn_291221 2	pos	X	y	2	234.649	1.33669	0.886562	0.918138	1.27259	0.983845	1.02583	1.03032
70	-240.435	-376.542	-616.976	-331.74	-378.195	-709.935	-378.195	post	10.6579	69.5224	58.8645	28	stijn_291221 2	pos	X	y	2	234.649	1.37975	0.907678	0.970285	1.27362	0.923476	1.05888	1.03573
71	-264.391	-371.765	-636.155	-328.064	-373.563	-701.626	-373.563	post	10.6381	72.7963	62.1582	28	stijn_291221 2	pos	X	y	2	234.649	1.24083	0.998115	0.959532	1.27125	0.975147	0.952262	1.02304
72	-230.188	-370.671	-600.859	-320.063	-371.068	-691.131	-371.068	post	10.61	73.9036	63.2936	29	stijn_291221 2	pos	X	y	2	234.649	1.39044	0.868995	0.93613	1.2679	0.99296	1.06708	1.01621
73	-229.172	-370.437	-599.609	-353.262	-371.166	-724.429	-371.166	post	10.6049	72.6315	62.0265	29	stijn_291221 2	pos	X	y	2	234.649	1.54147	0.865158	1.03323	1.26729	0.973081	1.18299	1.01648
74	-200.899	-372.16	-573.058	-296.128	-367.14	-663.268	-367.14	post	10.661	75.6092	64.9482	29	stijn_291221 2	pos	X	y	2	234.649	1.47402	0.758423	0.866125	1.27399	1.01892	1.13122	1.00545
75	-212.295	-372.196	-584.491	-346.164	-370.206	-716.37	-370.206	post	10.5954	72.9502	62.3548	30	stijn_291221 2	pos	X	y	2	234.649	1.63058	0.801445	1.01247	1.26615	0.978231	1.25137	1.01385
76	-243.599	-370.379	-613.978	-302.443	-373.758	-676.2	-373.758	post	10.6549	75.27	64.6151	30	stijn_291221 2	pos	X	y	2	234.649	1.24156	0.919622	0.884595	1.27327	1.01369	0.952823	1.02357
77	-207.896	-376.658	-584.553	-310.223	-375.223	-685.446	-375.223	post	10.6575	73.3758	62.7183	30	stijn_291221 2	pos	X	y	2	234.649	1.49221	0.784838	0.907352	1.27357	0.983933	1.14518	1.02759
78	-227.96	-374.898	-602.858	-319.505	-375.874	-695.379	-375.874	post	10.7119	74.332	63.6201	31	stijn_291221 2	pos	X	y	2	234.649	1.40158	0.860583	0.934499	1.28007	0.998082	1.07563	1.02937
79	-261.892	-378.762	-640.653	-342.541	-376.64	-719.181	-376.64	post	10.7183	74.4527	63.7344	31	stijn_291221 2	pos	X	y	2	234.649	1.30795	0.98868	1.00188	1.28084	0.999874	1.00377	1.03147
80	-246.852	-370.75	-617.601	-304.003	-373.322	-677.325	-373.322	post	10.7005	73.6242	62.9238	31	stijn_291221 2	pos	X	y	2	234.649	1.23152	0.931902	0.889158	1.27871	0.987157	0.945119	1.02238
81	-230.452	-381.151	-611.604	-298.501	-372.077	-670.578	-372.077	post	10.7072	72.6218	61.9147	32	stijn_291221 2	pos	X	y	2	234.649	1.29528	0.869993	0.873066	1.27951	0.971326	0.994051	1.01897
82	-202.249	-367.499	-569.747	-345.957	-371.662	-717.619	-371.662	post	10.8925	80.1717	69.2791	32	stijn_291221 2	pos	X	y	2	234.649	1.71056	0.763519	1.01187	1.30166	1.08686	1.31275	1.01784
83	-199.791	-368.394	-568.186	-297.104	-369.413	-666.517	-369.413	post	10.8249	73.148	62.3231	32	stijn_291221 2	pos	X	y	2	234.649	1.48707	0.754242	0.868981	1.29358	0.977734	1.14124	1.01168
84	-248.059	-366.919	-614.977	-309.902	-368.672	-678.574	-368.672	post	10.7249	75.8618	65.1369	33	stijn_291221 2	pos	X	y	2	234.649	1.24931	0.936459	0.906412	1.28162	1.02188	0.95877	1.00965
85	-216.519	-368.222	-584.741	-339.051	-374.945	-713.996	-374.945	post	10.8428	75.397	64.5542	33	stijn_291221 2	pos	X	y	2	234.649	1.56592	0.817391	0.991669	1.29571	1.01274	1.20175	1.02683
86	-191.679	-364.512	-556.191	-309.507	-370.628	-680.136	-370.628	post	10.7919	74.895	64.1031	33	stijn_291221 2	pos	X	y	2	234.649	1.61472	0.723616	0.905258	1.28963	1.00566	1.2392	1.01501
87	-233.462	-363.524	-596.985	-320.756	-363.378	-684.134	-363.378	post	10.8625	76.8512	65.9887	34	stijn_291221 2	pos	X	y	2	234.649	1.37391	0.881353	0.938158	1.29807	1.03524	1.0544	0.99515
88	-228.287	-365.325	-593.612	-333.268	-366.296	-699.565	-366.296	post	10.8639	77.9217	67.0579	34	stijn_291221 2	pos	X	y	2	234.649	1.45987	0.861818	0.974755	1.29823	1.05201	1.12036	1.00314
89	-223.335	-361.843	-585.178	-304.199	-365.316	-669.516	-365.316	post	10.8065	74.1743	63.3678	34	stijn_291221 2	pos	X	y	2	234.649	1.36208	0.843124	0.889733	1.29137	0.994123	1.04531	1.00046
90	-240.798	-365.308	-606.106	-319.343	-366.915	-686.258	-366.915	post	10.8309	74.2212	63.3903	35	stijn_291221 2	pos	X	y	2	234.649	1.32619	0.909049	0.934025	1.29429	0.994477	1.01777	1.00484
15	-235.137	-294.566	-529.703	-305.868	-289.868	-595.736	-289.868	pre	9.05914	52.2353	43.1762	-5	stijn_060122 1	neg	IV	y	0	359.694	1.30081	0.911462	0.951812	0.996859	0.979675	1.03582	1.03297
16	-248.694	-283.695	-532.389	-324.065	-283.165	-607.231	-283.165	pre	9.11836	53.6992	44.5808	-5	stijn_060122 1	neg	IV	y	0	359.694	1.30307	0.964013	1.00844	1.00338	1.01155	1.03763	1.00908
17	-253.327	-288.745	-542.072	-264.877	-284.317	-549.194	-284.317	pre	9.13924	53.0785	43.9392	-5	stijn_060122 1	neg	IV	y	0	359.694	1.04559	0.981973	0.824256	1.00567	0.996988	0.8326	1.01318
18	-224.8	-280.85	-505.651	-310.924	-284.624	-595.548	-284.624	pre	9.14926	52.8197	43.6704	-4	stijn_060122 1	neg	IV	y	0	359.694	1.38311	0.871393	0.967548	1.00678	0.990889	1.10137	1.01428
19	-239.876	-287.64	-527.516	-333.108	-287.18	-620.287	-287.18	pre	9.05685	51.319	42.2621	-4	stijn_060122 1	neg	IV	y	0	359.694	1.38866	0.929832	1.03658	0.996608	0.958935	1.10579	1.02338
20	-265.58	-292.048	-557.628	-300.303	-292.496	-592.8	-292.496	pre	9.06287	52.958	43.8951	-4	stijn_060122 1	neg	IV	y	0	359.694	1.13075	1.02947	0.934497	0.99727	0.995988	0.900407	1.04233
21	-257.812	-293.818	-551.63	-273.239	-283.39	-556.628	-283.39	pre	9.13726	55.2	46.0627	-3	stijn_060122 1	neg	IV	y	0	359.694	1.05983	0.999358	0.850276	1.00546	1.04517	0.843941	1.00988
22	-267.94	-280.691	-548.632	-341.352	-279.31	-620.662	-279.31	pre	9.08317	53.8824	44.7992	-3	stijn_060122 1	neg	IV	y	0	359.694	1.27399	1.03862	1.06223	0.999504	1.0165	1.01447	0.995341
23	-280.831	-282.169	-563	-346.867	-283.541	-630.408	-283.541	pre	9.04824	53.7673	44.7191	-3	stijn_060122 1	neg	IV	y	0	359.694	1.23514	1.08859	1.0794	0.99566	1.01468	0.983539	1.01042
24	-253.109	-281.03	-534.138	-365.441	-272.026	-637.467	-272.026	pre	9.1151	54.2815	45.1664	-2	stijn_060122 1	neg	IV	y	0	359.694	1.44381	0.981125	1.1372	1.00302	1.02483	1.1497	0.969384
25	-293.098	-277.399	-570.497	-320.881	-279.352	-600.234	-279.352	pre	9.06541	50.3846	41.3192	-2	stijn_060122 1	neg	IV	y	0	359.694	1.09479	1.13614	0.998533	0.997549	0.93754	0.871778	0.995491
26	-278.852	-275.402	-554.254	-342.192	-273.535	-615.727	-273.535	pre	9.08777	53.3237	44.2359	-2	stijn_060122 1	neg	IV	y	0	359.694	1.22715	1.08091	1.06485	1.00001	1.00372	0.97717	0.974759
27	-206.878	-276.908	-483.785	-336.728	-273.252	-609.98	-273.252	pre	9.10314	52.5805	43.4774	-1	stijn_060122 1	neg	IV	y	0	359.694	1.62767	0.80192	1.04784	1.0017	0.986509	1.2961	0.973752
28	-276.245	-273.011	-549.256	-328.06	-270.55	-598.61	-270.55	pre	9.0165	54.8635	45.847	-1	stijn_060122 1	neg	IV	y	0	359.694	1.18757	1.07081	1.02087	0.992167	1.04028	0.945654	0.964122
29	-287.49	-270.45	-557.94	-326.389	-272.658	-599.047	-272.658	pre	9.07289	53.0013	43.9284	-1	stijn_060122 1	neg	IV	y	0	359.694	1.13531	1.1144	1.01567	0.998373	0.996742	0.904038	0.971636
0	-210.851	-291.176	-502.027	-294.962	-285.656	-580.618	-285.656	post	9.22856	49.5988	40.3702	5	stijn_060122 1	neg	IV	y	0	359.694	1.39891	0.817322	0.917874	1.0155	0.916007	1.11394	1.01795
1	-190.405	-298.441	-488.846	-261.176	-295.327	-556.503	-295.327	post	9.1934	51.2538	42.0604	5	stijn_060122 1	neg	IV	y	0	359.694	1.37169	0.738067	0.812738	1.01163	0.954358	1.09227	1.05242
2	-184.133	-302.526	-486.659	-292.222	-302.889	-595.111	-302.889	post	9.17687	51.3491	42.1723	5	stijn_060122 1	neg	IV	y	0	359.694	1.58702	0.713754	0.909348	1.00981	0.956896	1.26373	1.07937
3	-223.042	-309.035	-532.077	-270.338	-308.592	-578.931	-308.592	post	9.21507	50.0906	40.8755	6	stijn_060122 1	neg	IV	y	0	359.694	1.21205	0.864577	0.84125	1.01402	0.927472	0.965151	1.09969
4	-219.179	-303.215	-522.393	-278.181	-295.065	-573.246	-295.065	post	9.24128	50.2081	40.9669	6	stijn_060122 1	neg	IV	y	0	359.694	1.2692	0.849602	0.865655	1.0169	0.929545	1.01066	1.05148
5	-240.622	-318.131	-558.752	-282.124	-318.048	-600.171	-318.048	post	9.19405	49.093	39.8989	6	stijn_060122 1	neg	IV	y	0	359.694	1.17248	0.932722	0.877924	1.0117	0.905313	0.933638	1.13338
6	-171.567	-309.157	-480.724	-317.071	-306.777	-623.848	-306.777	post	9.22559	48.7454	39.5198	7	stijn_060122 1	neg	IV	y	0	359.694	1.84809	0.665045	0.986676	1.01517	0.896711	1.47162	1.09322
7	-201.586	-332.989	-534.575	-279.752	-325.73	-605.482	-325.73	post	9.11379	47.2218	38.108	7	stijn_060122 1	neg	IV	y	0	359.694	1.38775	0.781408	0.870544	1.00287	0.864676	1.10506	1.16076
8	-199.071	-333.818	-532.889	-277.147	-325.335	-602.483	-325.335	post	9.1844	48.9173	39.7329	7	stijn_060122 1	neg	IV	y	0	359.694	1.39221	0.771657	0.862439	1.01064	0.901546	1.10861	1.15935
9	-217.057	-327.952	-545.008	-270.15	-324.087	-594.237	-324.087	post	9.19479	47.3111	38.1163	8	stijn_060122 1	neg	IV	y	0	359.694	1.24461	0.841376	0.840664	1.01179	0.864865	0.991073	1.1549
10	-225.856	-332.022	-557.878	-277.373	-331.856	-609.23	-331.856	post	9.16863	45.7871	36.6184	8	stijn_060122 1	neg	IV	y	0	359.694	1.2281	0.875484	0.863143	1.00891	0.830879	0.97793	1.18259
11	-179.137	-311.333	-490.47	-275.561	-311.929	-587.49	-311.929	post	9.1637	51.4165	42.2528	8	stijn_060122 1	neg	IV	y	0	359.694	1.53827	0.694389	0.857503	1.00836	0.958722	1.22492	1.11158
12	-159.086	-321.076	-480.162	-296.451	-318.214	-614.665	-318.214	post	9.19986	50.1207	40.9209	9	stijn_060122 1	neg	IV	y	0	359.694	1.86346	0.616666	0.922509	1.01234	0.928502	1.48386	1.13398
13	-188.893	-312.073	-500.965	-275.624	-306.68	-582.304	-306.68	post	9.32832	51.1594	41.8311	9	stijn_060122 1	neg	IV	y	0	359.694	1.45915	0.732205	0.857698	1.02648	0.949154	1.16192	1.09288
14	-223.987	-322.333	-546.32	-323.319	-320.27	-643.59	-320.27	post	9.19914	49.3564	40.1573	9	stijn_060122 1	neg	IV	y	0	359.694	1.44347	0.868242	1.00612	1.01226	0.911176	1.14943	1.1413
15	-212.359	-311.284	-523.643	-240.32	-307.25	-547.57	-307.25	post	9.28436	51.2823	41.9979	10	stijn_060122 1	neg	IV	y	0	359.694	1.13167	0.823166	0.747838	1.02164	0.95294	0.901143	1.09491
16	-225.904	-312.857	-538.761	-249.784	-308.968	-558.752	-308.968	post	9.30403	50.3351	41.0311	10	stijn_060122 1	neg	IV	y	0	359.694	1.10571	0.875673	0.777289	1.02381	0.931003	0.88047	1.10103
17	-198.647	-308.878	-507.525	-273.116	-306.877	-579.993	-306.877	post	9.16653	49.9756	40.809	10	stijn_060122 1	neg	IV	y	0	359.694	1.37489	0.770013	0.849895	1.00868	0.925964	1.09481	1.09358
18	-190.386	-304.582	-494.968	-312.752	-305.099	-617.851	-305.099	post	9.27057	50.2999	41.0294	11	stijn_060122 1	neg	IV	y	0	359.694	1.64273	0.737993	0.973236	1.02013	0.930963	1.30809	1.08724
19	-223.85	-307.164	-531.015	-277.336	-308.341	-585.678	-308.341	post	9.26632	50.0543	40.7879	11	stijn_060122 1	neg	IV	y	0	359.694	1.23894	0.86771	0.863028	1.01966	0.925485	0.98656	1.0988
20	-195.228	-303.675	-498.904	-268.713	-301.971	-570.684	-301.971	post	9.26266	51.4831	42.2204	11	stijn_060122 1	neg	IV	y	0	359.694	1.3764	0.756763	0.836193	1.01925	0.957989	1.09602	1.0761
21	-211.09	-318.175	-529.265	-301.605	-311.435	-613.041	-311.435	post	9.2548	52.1112	42.8564	12	stijn_060122 1	neg	IV	y	0	359.694	1.4288	0.818249	0.938548	1.01839	0.972419	1.13774	1.10982
22	-252.402	-334.588	-586.99	-275.932	-332.923	-608.855	-332.923	post	9.1711	48.4873	39.3162	12	stijn_060122 1	neg	IV	y	0	359.694	1.09322	0.978386	0.858657	1.00918	0.89209	0.870528	1.18639
23	-175.811	-325.591	-501.403	-269.629	-323.42	-593.05	-323.42	post	9.21119	49.2968	40.0856	12	stijn_060122 1	neg	IV	y	0	359.694	1.53363	0.681497	0.839045	1.01359	0.90955	1.22122	1.15253
24	-187.946	-327.013	-514.959	-263.516	-322.036	-585.553	-322.036	post	9.13337	48.7021	39.5687	13	stijn_060122 1	neg	IV	y	0	359.694	1.40208	0.728536	0.820022	1.00503	0.897821	1.11647	1.1476
25	-214.333	-321.055	-535.388	-266.234	-319.319	-585.553	-319.319	post	9.22065	46.8248	37.6041	13	stijn_060122 1	neg	IV	y	0	359.694	1.24215	0.830817	0.828479	1.01463	0.853244	0.989121	1.13791
26	-201.35	-338.473	-539.823	-288.375	-341.221	-629.596	-341.221	post	9.23632	47.5535	38.3172	13	stijn_060122 1	neg	IV	y	0	359.694	1.43221	0.780492	0.897377	1.01636	0.869424	1.14046	1.21596
27	-208.679	-335.955	-544.634	-242.754	-335.739	-578.493	-335.739	post	9.31184	48.576	39.2641	14	stijn_060122 1	neg	IV	y	0	359.694	1.16329	0.808901	0.755413	1.02467	0.89091	0.926324	1.19643
28	-176.425	-393.01	-569.435	-262.313	-335.546	-597.86	-335.546	post	9.21999	47.4433	38.2233	14	stijn_060122 1	neg	IV	y	0	359.694	1.48682	0.683877	0.816278	1.01456	0.867292	1.18395	1.19574
29	-197.758	-334.631	-532.389	-279.549	-329.243	-608.793	-329.243	post	9.26426	49.8736	40.6094	14	stijn_060122 1	neg	IV	y	0	359.694	1.41359	0.766569	0.869914	1.01943	0.921433	1.12564	1.17328
30	-192.038	-322.858	-514.897	-239.2	-322.114	-561.314	-322.114	post	9.34299	48.1085	38.7655	15	stijn_060122 1	neg	IV	y	0	359.694	1.24558	0.744398	0.744352	1.02809	0.879596	0.991853	1.14787
31	-171.627	-329.151	-500.778	-281.585	-329.332	-610.917	-329.332	post	9.28569	49.4431	40.1575	15	stijn_060122 1	neg	IV	y	0	359.694	1.64068	0.665278	0.876249	1.02179	0.911179	1.30646	1.1736
32	-193.636	-320.636	-514.272	-261.633	-325.982	-587.614	-325.982	post	9.36062	49.3278	39.9672	15	stijn_060122 1	neg	IV	y	0	359.694	1.35116	0.75059	0.81416	1.03003	0.906862	1.07592	1.16166
33	-182.165	-331.795	-513.96	-289.672	-331.553	-621.225	-331.553	post	9.31231	49.3266	40.0143	16	stijn_060122 1	neg	IV	y	0	359.694	1.59016	0.706126	0.901412	1.02472	0.907932	1.26624	1.18151
34	-196.727	-335.725	-532.451	-287.217	-342.004	-629.221	-342.004	post	9.28718	48.5431	39.2559	16	stijn_060122 1	neg	IV	y	0	359.694	1.45998	0.762572	0.893775	1.02195	0.890723	1.16257	1.21875
35	-179.846	-317.058	-496.905	-296.684	-320.668	-617.351	-320.668	post	9.22647	47.6822	38.4558	16	stijn_060122 1	neg	IV	y	0	359.694	1.64965	0.697138	0.923233	1.01527	0.872568	1.31361	1.14272
36	-162.612	-336.167	-498.779	-282.133	-330.158	-612.291	-330.158	post	9.3481	50.6227	41.2746	17	stijn_060122 1	neg	IV	y	0	359.694	1.73501	0.630332	0.877954	1.02866	0.936527	1.38158	1.17654
37	-168.999	-322.408	-491.407	-290.493	-319.737	-610.229	-319.737	post	9.3481	50.644	41.2959	17	stijn_060122 1	neg	IV	y	0	359.694	1.7189	0.655092	0.903967	1.02866	0.93701	1.36875	1.1394
38	-216.242	-324.269	-540.51	-207.027	-325.175	-532.202	-325.175	post	9.35227	50.2347	40.8825	17	stijn_060122 1	neg	IV	y	0	359.694	0.957385	0.838218	0.644234	1.02912	0.92763	0.762361	1.15878
39	-174.882	-333.018	-507.9	-254.814	-328.615	-583.429	-328.615	post	9.28184	49.9054	40.6236	18	stijn_060122 1	neg	IV	y	0	359.694	1.45707	0.677893	0.792942	1.02137	0.921756	1.16026	1.17104
40	-183.585	-330.75	-514.334	-255.048	-329.567	-584.616	-329.567	post	9.25667	51.3551	42.0984	18	stijn_060122 1	neg	IV	y	0	359.694	1.38927	0.711629	0.79367	1.0186	0.95522	1.10627	1.17444
41	-216.627	-334.566	-551.193	-234.176	-321.452	-555.629	-321.452	post	9.31375	48.9463	39.6326	18	stijn_060122 1	neg	IV	y	0	359.694	1.08101	0.839711	0.72872	1.02488	0.899269	0.860804	1.14552
42	-191.911	-311.054	-502.964	-285.06	-308.99	-594.049	-308.99	post	9.30366	50.9972	41.6936	19	stijn_060122 1	neg	IV	y	0	359.694	1.48538	0.743903	0.88706	1.02377	0.946034	1.1828	1.10111
43	-158.717	-327.817	-486.534	-296.965	-322.323	-619.288	-322.323	post	9.18276	48.4118	39.229	19	stijn_060122 1	neg	IV	y	0	359.694	1.87103	0.615236	0.924109	1.01046	0.890113	1.48989	1.14862
44	-178.891	-330.446	-509.337	-224.368	-329.824	-554.192	-329.824	post	9.33074	53.4506	44.1199	19	stijn_060122 1	neg	IV	y	0	359.694	1.25422	0.693435	0.698197	1.02675	1.00109	0.998725	1.17535
45	-167.301	-341.723	-509.024	-262.473	-344.883	-607.356	-344.883	post	9.31792	50.0152	40.6972	20	stijn_060122 1	neg	IV	y	0	359.694	1.56886	0.648509	0.816773	1.02534	0.923427	1.24928	1.22901
46	-184.534	-349.229	-533.763	-292.7	-345.018	-637.717	-345.018	post	9.31782	46.9729	37.6551	20	stijn_060122 1	neg	IV	y	0	359.694	1.58616	0.715308	0.910836	1.02532	0.8544	1.26305	1.22949
47	-183.736	-351.714	-535.45	-283.103	-343.494	-626.597	-343.494	post	9.27723	48.3205	39.0433	20	stijn_060122 1	neg	IV	y	0	359.694	1.54082	0.712216	0.880974	1.02086	0.885898	1.22694	1.22406
48	-182.921	-336.036	-518.957	-239.103	-336.517	-575.62	-336.517	post	9.30308	50.7872	41.4842	21	stijn_060122 1	neg	IV	y	0	359.694	1.30713	0.709058	0.74405	1.0237	0.941283	1.04086	1.1992
49	-151.707	-343.574	-495.28	-245.511	-343.79	-589.301	-343.79	post	9.40881	50.6148	41.206	21	stijn_060122 1	neg	IV	y	0	359.694	1.61833	0.588061	0.763992	1.03534	0.934972	1.28867	1.22512
50	-165.262	-339.952	-505.213	-236.541	-341.702	-578.244	-341.702	post	9.46112	51.4598	41.9987	21	stijn_060122 1	neg	IV	y	0	359.694	1.43131	0.640604	0.736079	1.04109	0.952957	1.13975	1.21768
51	-203.255	-342.44	-545.696	-284.577	-356.826	-641.403	-356.826	post	9.27433	51.6554	42.3811	22	stijn_060122 1	neg	IV	y	0	359.694	1.4001	0.787879	0.885559	1.02054	0.961633	1.11489	1.27157
52	-191.406	-330.8	-522.206	-257.522	-323.158	-580.68	-323.158	post	9.34136	49.6439	40.3026	22	stijn_060122 1	neg	IV	y	0	359.694	1.34543	0.741946	0.801369	1.02792	0.914472	1.07136	1.15159
53	-140.978	-328.127	-469.104	-193.058	-337.832	-530.89	-337.832	post	9.36605	50.6975	41.3315	22	stijn_060122 1	neg	IV	y	0	359.694	1.36942	0.546471	0.600765	1.03063	0.937818	1.09046	1.20389
54	-175.846	-340.55	-516.396	-191.687	-337.454	-529.14	-337.454	post	9.28328	49.8719	40.5886	23	stijn_060122 1	neg	IV	y	0	359.694	1.09008	0.681632	0.596499	1.02152	0.920963	0.868027	1.20254
55	-142.399	-336.389	-478.788	-223.856	-321.84	-545.696	-321.84	post	9.40887	51.2106	41.8017	23	stijn_060122 1	neg	IV	y	0	359.694	1.57203	0.55198	0.696604	1.03534	0.948487	1.2518	1.1469
56	-160.375	-342.09	-502.465	-203.139	-342.744	-545.883	-342.744	post	9.42908	47.7141	38.285	23	stijn_060122 1	neg	IV	y	0	359.694	1.26665	0.62166	0.632137	1.03757	0.868693	1.00863	1.22139
57	-166.476	-356.667	-523.143	-224.781	-357.211	-581.992	-357.211	post	9.33717	47.51	38.1728	24	stijn_060122 1	neg	IV	y	0	359.694	1.35024	0.645309	0.699485	1.02745	0.866148	1.07519	1.27294
58	-149.532	-343.625	-493.156	-213.052	-354.134	-567.186	-354.134	post	9.38244	47.301	37.9186	24	stijn_060122 1	neg	IV	y	0	359.694	1.4248	0.579629	0.662986	1.03244	0.860379	1.13456	1.26198
59	-160.266	-354.631	-514.897	-198.457	-347.738	-546.195	-347.738	post	9.37334	46.547	37.1737	24	stijn_060122 1	neg	IV	y	0	359.694	1.2383	0.621239	0.617568	1.03143	0.843477	0.986052	1.23919
60	-186.338	-335.93	-522.268	-214.123	-340.506	-554.629	-340.506	post	9.36587	48.6816	39.3158	25	stijn_060122 1	neg	IV	y	0	359.694	1.14911	0.722303	0.666319	1.03061	0.892081	0.915031	1.21341
61	-156.614	-355.096	-511.711	-258.353	-360.81	-619.163	-360.81	post	9.53267	50.6315	41.0988	25	stijn_060122 1	neg	IV	y	0	359.694	1.64961	0.607084	0.803954	1.04897	0.932539	1.31358	1.28577
62	-149.716	-370.116	-519.832	-261.637	-344.032	-605.669	-344.032	post	9.44608	49.2626	39.8165	25	stijn_060122 1	neg	IV	y	0	359.694	1.74756	0.580342	0.814173	1.03944	0.903444	1.39157	1.22598
63	-170.74	-358.775	-529.515	-231.942	-344.052	-575.995	-344.052	post	9.40761	47.2921	37.8845	26	stijn_060122 1	neg	IV	y	0	359.694	1.35845	0.661839	0.721768	1.0352	0.859606	1.08173	1.22605
64	-160.952	-355.881	-516.833	-245.56	-358.235	-603.795	-358.235	post	9.40155	48.3113	38.9097	26	stijn_060122 1	neg	IV	y	0	359.694	1.52567	0.623898	0.764143	1.03454	0.882869	1.21488	1.2766
65	-178.42	-358.342	-536.762	-250.654	-353.64	-604.295	-353.64	post	9.44936	47.0112	37.5619	26	stijn_060122 1	neg	IV	y	0	359.694	1.40486	0.691608	0.779997	1.0398	0.852285	1.11868	1.26022
66	-151.442	-394.628	-546.07	-244.085	-387.885	-631.97	-387.885	post	9.42772	49.8527	40.425	27	stijn_060122 1	neg	IV	y	0	359.694	1.61173	0.587036	0.759553	1.03742	0.91725	1.28341	1.38226
67	-145.443	-365.08	-510.524	-262.323	-375.831	-638.155	-375.831	post	9.38821	49.3833	39.9951	27	stijn_060122 1	neg	IV	y	0	359.694	1.80361	0.563782	0.816309	1.03307	0.907495	1.43621	1.3393
68	-159.927	-362.904	-522.831	-245.801	-376.673	-622.474	-376.673	post	9.42191	50.0836	40.6617	27	stijn_060122 1	neg	IV	y	0	359.694	1.53696	0.619924	0.764895	1.03678	0.92262	1.22387	1.3423
69	-186.306	-372.571	-558.877	-251.878	-366.098	-617.976	-366.098	post	9.2865	48.6871	39.4006	28	stijn_060122 1	neg	IV	y	0	359.694	1.35196	0.722178	0.783806	1.02188	0.894005	1.07656	1.30461
70	-165.344	-366.171	-531.514	-238.161	-358.075	-596.236	-358.075	post	9.38711	48.7412	39.3541	28	stijn_060122 1	neg	IV	y	0	359.694	1.4404	0.640921	0.741119	1.03295	0.892952	1.14698	1.27602
71	-148.318	-376.949	-525.267	-213.987	-382.124	-596.111	-382.124	post	9.50206	46.9204	37.4183	28	stijn_060122 1	neg	IV	y	0	359.694	1.44276	0.574925	0.665894	1.0456	0.849028	1.14886	1.36172
72	-165.435	-362.831	-528.266	-211.548	-359.387	-570.934	-359.387	post	9.51526	51.1448	41.6295	29	stijn_060122 1	neg	IV	y	0	359.694	1.27874	0.641275	0.658303	1.04705	0.944581	1.01825	1.2807
73	-203.467	-371.778	-575.245	-257.225	-385.99	-643.215	-385.99	post	9.55293	49.3818	39.8289	29	stijn_060122 1	neg	IV	y	0	359.694	1.26421	0.7887	0.800444	1.0512	0.903724	1.00668	1.3755
74	-203.207	-361.418	-564.625	-232.354	-360.57	-592.925	-360.57	post	9.61887	49.9105	40.2917	29	stijn_060122 1	neg	IV	y	0	359.694	1.14344	0.78769	0.72305	1.05845	0.914225	0.910514	1.28492
75	-139.844	-377.052	-516.896	-246.145	-377.453	-623.598	-377.453	post	9.43259	44.7642	35.3317	30	stijn_060122 1	neg	IV	y	0	359.694	1.76014	0.542077	0.765966	1.03795	0.801681	1.40159	1.34508
76	-134.16	-366.181	-500.341	-234.698	-359.476	-594.174	-359.476	post	9.59911	47.8244	38.2253	30	stijn_060122 1	neg	IV	y	0	359.694	1.7494	0.520043	0.730345	1.05628	0.867339	1.39304	1.28102
77	-184.165	-358.969	-543.134	-258.937	-362.287	-621.225	-362.287	post	9.68476	52.2741	42.5893	30	stijn_060122 1	neg	IV	y	0	359.694	1.406	0.71388	0.805772	1.0657	0.966358	1.11959	1.29104
78	-149.951	-368.007	-517.958	-188.384	-370.18	-558.565	-370.18	post	9.59113	48.4053	38.8142	31	stijn_060122 1	neg	IV	y	0	359.694	1.25631	0.581254	0.586223	1.0554	0.880701	1.00039	1.31916
79	-164.483	-366.469	-530.952	-232.437	-369.297	-601.733	-369.297	post	9.54115	48.1032	38.5621	31	stijn_060122 1	neg	IV	y	0	359.694	1.41313	0.637587	0.723306	1.0499	0.87498	1.12527	1.31601
80	-213.277	-356.971	-570.247	-223.902	-364.337	-588.239	-364.337	post	9.61638	48.8185	39.2021	31	stijn_060122 1	neg	IV	y	0	359.694	1.04982	0.826724	0.696747	1.05818	0.889503	0.835966	1.29834
81	-185.299	-370.579	-555.879	-226.073	-358.355	-584.428	-358.355	post	9.62727	51.0908	41.4635	32	stijn_060122 1	neg	IV	y	0	359.694	1.22004	0.718275	0.703504	1.05938	0.940815	0.971514	1.27702
82	-210.407	-355.904	-566.311	-189.881	-365.56	-555.441	-365.56	post	9.65476	49.494	39.8392	32	stijn_060122 1	neg	IV	y	0	359.694	0.902446	0.815601	0.59088	1.0624	0.903958	0.718613	1.3027
83	-171.885	-362.69	-534.575	-182.612	-357.524	-540.136	-357.524	post	9.60215	48.4822	38.8801	32	stijn_060122 1	neg	IV	y	0	359.694	1.06241	0.666278	0.568259	1.05661	0.882196	0.845988	1.27406
84	-141.587	-384.93	-526.517	-224.883	-372.852	-597.735	-372.852	post	9.70544	48.7403	39.0348	33	stijn_060122 1	neg	IV	y	0	359.694	1.58831	0.548833	0.699802	1.06798	0.885707	1.26476	1.32868
85	-179.8	-373.017	-552.817	-186.043	-366.65	-552.692	-366.65	post	9.76798	49.491	39.723	33	stijn_060122 1	neg	IV	y	0	359.694	1.03472	0.696958	0.578936	1.07486	0.901322	0.823943	1.30658
86	-150.868	-398.201	-549.069	-250.643	-386.825	-637.467	-386.825	post	9.71704	48.4051	38.6881	33	stijn_060122 1	neg	IV	y	0	359.694	1.66134	0.584808	0.77996	1.06925	0.877838	1.32292	1.37848
87	-123.11	-386.102	-509.212	-215.063	-390.668	-605.731	-390.668	post	9.53873	47.8729	38.3342	34	stijn_060122 1	neg	IV	y	0	359.694	1.74692	0.477211	0.669244	1.04963	0.869809	1.39106	1.39217
88	-158.198	-392.683	-550.881	-193.717	-385.776	-579.493	-385.776	post	9.71829	50.2514	40.5331	34	stijn_060122 1	neg	IV	y	0	359.694	1.22453	0.613222	0.602818	1.06939	0.919703	0.975084	1.37474
89	-172.248	-387.754	-560.002	-204.548	-388.189	-592.737	-388.189	post	9.77768	50.8279	41.0502	34	stijn_060122 1	neg	IV	y	0	359.694	1.18752	0.667685	0.636521	1.07593	0.931437	0.945615	1.38334
90	-178.016	-389.858	-567.873	-219.182	-386.612	-605.794	-386.612	post	9.74888	48.0475	38.2986	35	stijn_060122 1	neg	IV	y	0	359.694	1.23125	0.690042	0.682059	1.07276	0.869001	0.980438	1.37772
91	-137.971	-397.042	-535.013	-219.23	-392.249	-611.479	-392.249	post	9.835	45.068	35.233	35	stijn_060122 1	neg	IV	y	0	359.694	1.58896	0.534816	0.682208	1.08223	0.799442	1.26528	1.39781
92	-136.48	-389.475	-525.954	-262.953	-387.759	-650.711	-387.759	post	9.73066	45.9036	36.173	35	stijn_060122 1	neg	IV	y	0	359.694	1.92668	0.529036	0.818268	1.07075	0.820771	1.53421	1.3818
93	-96.9444	-357.729	-454.673	-230.906	-364.017	-594.924	-364.017	post	9.68485	51.0339	41.349	36	stijn_060122 1	neg	IV	y	0	359.694	2.38184	0.375785	0.718544	1.06571	0.938216	1.89665	1.2972
94	-129.136	-369.456	-498.591	-212.797	-361.51	-574.308	-361.51	post	9.77403	49.6739	39.8999	36	stijn_060122 1	neg	IV	y	0	359.694	1.64786	0.500569	0.662192	1.07553	0.905336	1.31218	1.28827
95	-119.283	-376.06	-495.343	-206.554	-380.998	-587.552	-380.998	post	9.81493	49.4397	39.6248	36	stijn_060122 1	neg	IV	y	0	359.694	1.73163	0.462377	0.642764	1.08003	0.899093	1.37889	1.35771
96	-128.57	-400.821	-529.39	-200.581	-391.469	-592.05	-391.469	post	9.89447	49.2622	39.3677	37	stijn_060122 1	neg	IV	y	0	359.694	1.5601	0.498375	0.624178	1.08878	0.89326	1.2423	1.39502
97	-155.73	-398.149	-553.879	-180.916	-381.272	-562.188	-381.272	post	9.91543	47.6184	37.7029	37	stijn_060122 1	neg	IV	y	0	359.694	1.16173	0.603657	0.562982	1.09108	0.855486	0.925077	1.35869
98	-114.503	-372.093	-486.597	-221.345	-383.574	-604.919	-383.574	post	10.0788	52.0828	42.004	37	stijn_060122 1	neg	IV	y	0	359.694	1.93309	0.443849	0.688792	1.10906	0.953078	1.53931	1.36689
99	-120.449	-401.132	-521.581	-220.367	-395.485	-615.852	-395.485	post	9.78928	48.9644	39.1751	38	stijn_060122 1	neg	IV	y	0	359.694	1.82954	0.466898	0.685748	1.0772	0.88889	1.45685	1.40934
100	-152.311	-375.83	-528.141	-239.337	-382.762	-622.099	-382.762	post	9.88983	47.2117	37.3219	38	stijn_060122 1	neg	IV	y	0	359.694	1.57137	0.590404	0.74478	1.08827	0.84684	1.25127	1.364
101	-142.358	-370.477	-512.835	-238.838	-361.958	-600.796	-361.958	post	9.91631	48.995	39.0787	38	stijn_060122 1	neg	IV	y	0	359.694	1.67773	0.551822	0.743226	1.09118	0.886703	1.33597	1.28986
102	-162.396	-460.828	-623.224	-163.051	-433.434	-596.486	-433.434	post	9.7837	41.2393	31.4556	39	stijn_060122 1	neg	IV	y	0	359.694	1.00404	0.629495	0.50739	1.07659	0.713732	0.799509	1.54457
103	-105.476	-425.289	-530.765	-170.946	-415.544	-586.49	-415.544	post	10.0033	51.0749	41.0716	39	stijn_060122 1	neg	IV	y	0	359.694	1.62071	0.408856	0.531957	1.10075	0.931922	1.29056	1.48082
104	-137.369	-391.896	-529.265	-205.256	-392.479	-597.735	-392.479	post	9.97742	45.5341	35.5567	39	stijn_060122 1	neg	IV	y	0	359.694	1.49419	0.532484	0.638725	1.09791	0.806787	1.18982	1.39863
105	-153.443	-418.366	-571.809	-198.436	-393.926	-592.362	-393.926	post	9.79802	50.5014	40.7034	40	stijn_060122 1	neg	IV	y	0	359.694	1.29322	0.594792	0.617502	1.07816	0.923566	1.02979	1.40378
106	-136.367	-394.398	-530.765	-203.455	-390.344	-593.799	-390.344	post	9.85816	49.9407	40.0826	40	stijn_060122 1	neg	IV	y	0	359.694	1.49197	0.5286	0.633121	1.08478	0.90948	1.18805	1.39102
107	-164.402	-376.608	-541.01	-184.072	-397.92	-581.992	-397.92	post	9.99412	47.4728	37.4787	40	stijn_060122 1	neg	IV	y	0	359.694	1.11965	0.63727	0.572802	1.09974	0.850398	0.891568	1.41802
15	-188.157	-410.077	-598.235	-217.035	-407.188	-624.223	-407.188	pre	9.80253	53.8221	44.0196	-5	stijn_120122 1	neg	IV	y	0	195.494	1.15347	1.10644	0.998418	0.98805	1.1157	0.886467	0.937774
16	-174.368	-430.239	-604.607	-251.214	-430.671	-681.885	-430.671	pre	9.7885	48.2321	38.4436	-5	stijn_120122 1	neg	IV	y	0	195.494	1.44071	1.02535	1.15565	0.986636	0.974377	1.10722	0.991855
17	-186.481	-439.616	-626.097	-234.109	-466.143	-700.252	-466.143	pre	9.88272	48.4586	38.5759	-5	stijn_120122 1	neg	IV	y	0	195.494	1.2554	1.09658	1.07696	0.996133	0.977729	0.9648	1.07355
18	-142.725	-440.828	-583.554	-234.6	-450.534	-685.134	-450.534	pre	9.83833	46.5737	36.7354	-4	stijn_120122 1	neg	IV	y	0	195.494	1.64372	0.839279	1.07922	0.991659	0.93108	1.26323	1.0376
19	-189.693	-445.525	-635.218	-190.553	-439.043	-629.596	-439.043	pre	9.77349	47.3663	37.5928	-4	stijn_120122 1	neg	IV	y	0	195.494	1.00453	1.11547	0.876595	0.985123	0.952814	0.772003	1.01114
20	-166.135	-444.282	-610.417	-232.87	-440.019	-672.889	-440.019	pre	9.92593	48.4518	38.5258	-4	stijn_120122 1	neg	IV	y	0	195.494	1.40169	0.976936	1.07126	1.00049	0.976461	1.07722	1.01339
21	-150.505	-450.416	-600.921	-195.127	-447.151	-642.278	-447.151	pre	9.92191	47.6338	37.7118	-3	stijn_120122 1	neg	IV	y	0	195.494	1.29648	0.885024	0.897634	1.00008	0.95583	0.996371	1.02981
22	-178.33	-451.828	-630.158	-239.037	-455.092	-694.13	-455.092	pre	9.83421	47.2095	37.3753	-3	stijn_120122 1	neg	IV	y	0	195.494	1.34042	1.04865	1.09964	0.991244	0.9473	1.03014	1.0481
23	-208.275	-464.489	-672.764	-196.323	-453.327	-649.649	-453.327	pre	9.92525	46.8591	36.9338	-3	stijn_120122 1	neg	IV	y	0	195.494	0.942612	1.22474	0.903137	1.00042	0.936111	0.724415	1.04403
24	-143.981	-444.446	-588.427	-200.86	-437.357	-638.217	-437.357	pre	9.89383	48.1588	38.2649	-2	stijn_120122 1	neg	IV	y	0	195.494	1.39505	0.846661	0.924008	0.997253	0.969848	1.07212	1.00725
25	-152.329	-444.157	-596.486	-208.358	-447.851	-656.209	-447.851	pre	9.96515	48.9574	38.9923	-2	stijn_120122 1	neg	IV	y	0	195.494	1.36782	0.895751	0.958503	1.00444	0.988284	1.05119	1.03142
26	-172.364	-427.558	-599.921	-234.704	-425.691	-660.395	-425.691	pre	10.0111	50.0078	39.9967	-2	stijn_120122 1	neg	IV	y	0	195.494	1.36168	1.01356	1.0797	1.00907	1.01374	1.04647	0.980386
27	-141.568	-404.503	-546.07	-213.487	-402.552	-616.039	-402.552	pre	10.1105	53.6898	43.5793	-1	stijn_120122 1	neg	IV	y	0	195.494	1.50802	0.83247	0.982096	1.0191	1.10454	1.15894	0.927097
28	-149.228	-406.713	-555.941	-220.778	-407.943	-628.721	-407.943	pre	10.0904	52.7792	42.6888	-1	stijn_120122 1	neg	IV	y	0	195.494	1.47947	0.877518	1.01564	1.01706	1.08197	1.137	0.939512
29	-206.718	-398.014	-604.732	-191.627	-402.547	-594.174	-402.547	pre	10.0525	52.4346	42.3821	-1	stijn_120122 1	neg	IV	y	0	195.494	0.926995	1.21558	0.881535	1.01324	1.0742	0.712413	0.927085
0	-111.882	-407.263	-519.145	-185.113	-411.935	-597.048	-411.935	post	10.4313	49.7936	39.3623	5	stijn_120122 1	neg	IV	y	0	195.494	1.65454	0.657907	0.851569	1.05143	0.997661	1.27154	0.948705
1	-125.018	-408.683	-533.701	-163.918	-408.391	-572.309	-408.391	post	10.4866	49.3478	38.8612	5	stijn_120122 1	neg	IV	y	0	195.494	1.31116	0.735151	0.754065	1.057	0.984961	1.00765	0.940544
2	-139.159	-405.474	-544.634	-165.185	-404.375	-569.56	-404.375	post	10.4958	50.6704	40.1747	5	stijn_120122 1	neg	IV	y	0	195.494	1.18702	0.818308	0.759895	1.05792	1.01825	0.912249	0.931294
3	-127.035	-407.228	-534.263	-162.454	-405.731	-568.186	-405.731	post	10.4536	50.4802	40.0267	6	stijn_120122 1	neg	IV	y	0	195.494	1.27881	0.747017	0.747333	1.05367	1.0145	0.98279	0.934418
4	-111.512	-431.122	-542.634	-166.143	-417.723	-583.866	-417.723	post	10.4315	48.9628	38.5313	6	stijn_120122 1	neg	IV	y	0	195.494	1.48991	0.655735	0.764302	1.05145	0.9766	1.14502	0.962036
5	-151.681	-417.567	-569.248	-160.446	-419.047	-579.493	-419.047	post	10.5117	51.2255	40.7138	6	stijn_120122 1	neg	IV	y	0	195.494	1.05779	0.891938	0.738093	1.05953	1.03192	0.812929	0.965086
6	-101.357	-424.41	-525.767	-164.061	-423.991	-588.052	-423.991	post	10.4493	48.8689	38.4196	7	stijn_120122 1	neg	IV	y	0	195.494	1.61864	0.596017	0.754724	1.05324	0.973769	1.24396	0.976471
7	-130.313	-411.072	-541.385	-168.167	-415.262	-583.429	-415.262	post	10.5152	51.7422	41.227	7	stijn_120122 1	neg	IV	y	0	195.494	1.29049	0.766287	0.773611	1.05989	1.04492	0.991763	0.956368
8	-137.078	-407.243	-544.321	-130.121	-402.518	-532.639	-402.518	post	10.4791	50.7463	40.2672	7	stijn_120122 1	neg	IV	y	0	195.494	0.949246	0.806072	0.598591	1.05624	1.0206	0.729513	0.927018
9	-130.524	-414.234	-544.758	-163.158	-414.648	-577.806	-414.648	post	10.5198	51.7013	41.1815	8	stijn_120122 1	neg	IV	y	0	195.494	1.25002	0.767531	0.75057	1.06035	1.04377	0.960664	0.954955
10	-109.461	-400.251	-509.711	-198.911	-401.823	-600.734	-401.823	post	10.5609	51.3078	40.7469	8	stijn_120122 1	neg	IV	y	0	195.494	1.81719	0.64367	0.915043	1.06449	1.03276	1.39654	0.925417
11	-140.582	-388.559	-529.14	-159.669	-389.525	-549.194	-389.525	post	10.5674	55.4667	44.8993	8	stijn_120122 1	neg	IV	y	0	195.494	1.13577	0.826674	0.73452	1.06514	1.138	0.872863	0.897095
12	-97.9316	-389.102	-487.034	-191.364	-387.067	-578.431	-387.067	post	10.6194	54.4439	43.8245	9	stijn_120122 1	neg	IV	y	0	195.494	1.95406	0.575875	0.880325	1.07038	1.11076	1.50173	0.891434
13	-149.204	-381.249	-530.452	-160.552	-389.954	-550.506	-389.954	post	10.6114	53.8437	43.2323	9	stijn_120122 1	neg	IV	y	0	195.494	1.07606	0.877374	0.738582	1.06958	1.09575	0.826971	0.898082
14	-140.738	-384.155	-524.892	-164.106	-379.528	-543.634	-379.528	post	10.5677	52.6909	42.1232	9	stijn_120122 1	neg	IV	y	0	195.494	1.16604	0.82759	0.75493	1.06518	1.06764	0.896124	0.874071
15	-122.093	-394.99	-517.083	-176.139	-384.175	-560.314	-384.175	post	10.55	51.8283	41.2782	10	stijn_120122 1	neg	IV	y	0	195.494	1.44266	0.717955	0.810286	1.06339	1.04622	1.10871	0.884773
16	-116.576	-382.452	-499.029	-197.68	-386.249	-583.929	-386.249	post	10.6098	51.8234	41.2136	10	stijn_120122 1	neg	IV	y	0	195.494	1.69571	0.685513	0.90938	1.06942	1.04458	1.30319	0.889549
17	-177.061	-379.692	-556.753	-167.441	-369.009	-536.45	-369.009	post	10.7008	55.261	44.5602	10	stijn_120122 1	neg	IV	y	0	195.494	0.945664	1.04119	0.770271	1.07859	1.12941	0.726761	0.849845
18	-127.103	-448.454	-575.557	-190.086	-396.904	-586.99	-396.904	post	10.4551	56.5753	46.1203	11	stijn_120122 1	neg	IV	y	0	195.494	1.49552	0.747414	0.874445	1.05382	1.16895	1.14934	0.914089
19	-131.034	-387.111	-518.145	-159.845	-388.412	-548.257	-388.412	post	10.64	53.6774	43.0374	11	stijn_120122 1	neg	IV	y	0	195.494	1.21987	0.77053	0.735329	1.07246	1.09081	0.937494	0.894531
20	-133.076	-381.571	-514.647	-199.456	-383.348	-582.804	-383.348	post	10.5225	56.38	45.8575	11	stijn_120122 1	neg	IV	y	0	195.494	1.49881	0.782536	0.91755	1.06062	1.16229	1.15187	0.882869
21	-138.377	-394.261	-532.639	-169.94	-391.061	-561.001	-391.061	post	10.6278	54.9264	44.2986	12	stijn_120122 1	neg	IV	y	0	195.494	1.22809	0.813711	0.78177	1.07123	1.12278	0.943811	0.900632
22	-137.805	-384.776	-522.581	-163.535	-392.593	-556.128	-392.593	post	10.5129	54.7506	44.2377	12	stijn_120122 1	neg	IV	y	0	195.494	1.18672	0.810343	0.752305	1.05965	1.12123	0.912015	0.904161
23	-129.931	-366.661	-496.592	-178.409	-372.909	-551.318	-372.909	post	10.6693	56.4024	45.7331	12	stijn_120122 1	neg	IV	y	0	195.494	1.3731	0.764043	0.820727	1.07541	1.15913	1.05525	0.858828
24	-159.257	-361.949	-521.206	-161.018	-360.064	-521.081	-360.064	post	10.5941	57.5933	46.9992	13	stijn_120122 1	neg	IV	y	0	195.494	1.01105	0.936493	0.740723	1.06784	1.19122	0.777013	0.829244
25	-133.873	-361.408	-495.28	-138.965	-385.24	-524.205	-385.24	post	10.6311	56.7822	46.1511	13	stijn_120122 1	neg	IV	y	0	195.494	1.03804	0.787222	0.639278	1.07156	1.16973	0.797754	0.887225
26	-104.158	-375.629	-479.787	-202.749	-373.495	-576.244	-373.495	post	10.7289	57.5516	46.8227	13	stijn_120122 1	neg	IV	y	0	195.494	1.94655	0.612488	0.9327	1.08143	1.18675	1.49596	0.860177
27	-167.111	-363.779	-530.89	-165.427	-356.841	-522.268	-356.841	post	10.5903	57.1391	46.5487	14	stijn_120122 1	neg	IV	y	0	195.494	0.989926	0.982674	0.761009	1.06746	1.17981	0.760776	0.821822
28	-171.252	-357.576	-528.828	-196.938	-358.941	-555.879	-358.941	post	10.7411	58.3378	47.5967	14	stijn_120122 1	neg	IV	y	0	195.494	1.14998	1.00703	0.905965	1.08265	1.20637	0.883784	0.826658
29	-149.92	-365.726	-515.646	-208.846	-358.652	-567.498	-358.652	post	10.6723	56.4387	45.7664	14	stijn_120122 1	neg	IV	y	0	195.494	1.39305	0.881588	0.960749	1.07572	1.15998	1.07058	0.825992
30	-144.367	-346.728	-491.095	-156.064	-345.901	-501.965	-345.901	post	10.7659	52.8385	42.0726	15	stijn_120122 1	neg	IV	y	0	195.494	1.08102	0.848931	0.717935	1.08515	1.06636	0.830786	0.796627
31	-137.958	-329.585	-467.543	-149.04	-329.623	-478.663	-329.623	post	10.7706	61.0999	50.3294	15	stijn_120122 1	neg	IV	y	0	195.494	1.08033	0.811243	0.685623	1.08563	1.27563	0.830254	0.759137
32	-146.45	-318.344	-464.794	-172.739	-314.858	-487.596	-314.858	post	10.7136	63.8196	53.106	15	stijn_120122 1	neg	IV	y	0	195.494	1.17951	0.861181	0.794644	1.07988	1.34601	0.906472	0.725132
33	-131.128	-309.927	-441.054	-163.357	-316.618	-479.975	-316.618	post	10.7354	64.5801	53.8447	16	stijn_120122 1	neg	IV	y	0	195.494	1.24578	0.77108	0.751484	1.08208	1.36473	0.957408	0.729186
34	-118.918	-306.643	-425.561	-152.389	-303.097	-455.486	-303.097	post	10.6833	63.6031	52.9198	16	stijn_120122 1	neg	IV	y	0	195.494	1.28146	0.699283	0.70103	1.07683	1.34128	0.984827	0.698046
35	-161.882	-296.977	-458.859	-159.535	-298.825	-458.359	-298.825	post	10.7535	64.5622	53.8087	16	stijn_120122 1	neg	IV	y	0	195.494	0.9855	0.951928	0.733902	1.0839	1.36381	0.757375	0.688207
36	-146.675	-284.197	-430.871	-174.923	-283.686	-458.609	-283.686	post	10.7892	66.435	55.6459	17	stijn_120122 1	neg	IV	y	0	195.494	1.19259	0.862503	0.804693	1.0875	1.41038	0.916528	0.653342
37	-130.005	-286.061	-416.066	-131.875	-284.753	-416.628	-284.753	post	10.6621	67.7776	57.1155	17	stijn_120122 1	neg	IV	y	0	195.494	1.01439	0.764476	0.606659	1.07469	1.44763	0.779575	0.655799
38	-121.898	-309.474	-431.371	-177.94	-299.661	-477.601	-299.661	post	10.624	61.1113	50.4873	17	stijn_120122 1	neg	IV	y	0	195.494	1.45975	0.716804	0.818571	1.07085	1.27963	1.12184	0.690133
39	-124.663	-326.2	-450.863	-138.861	-326.807	-465.669	-326.807	post	10.5371	53.8392	43.3021	18	stijn_120122 1	neg	IV	y	0	195.494	1.1139	0.733063	0.638798	1.06209	1.09752	0.856049	0.752653
40	-109.399	-357.956	-467.355	-173.389	-350.628	-524.018	-350.628	post	10.4784	53.0288	42.5504	18	stijn_120122 1	neg	IV	y	0	195.494	1.58492	0.643309	0.797637	1.05618	1.07847	1.21804	0.807514
41	-127.577	-368.329	-495.905	-147.985	-367.599	-515.584	-367.599	post	10.7493	52.6544	41.9051	18	stijn_120122 1	neg	IV	y	0	195.494	1.15997	0.750198	0.680768	1.08348	1.06211	0.891455	0.846599
42	-152.078	-382.247	-534.326	-161.707	-386.8	-548.507	-386.8	post	10.608	51.0577	40.4497	19	stijn_120122 1	neg	IV	y	0	195.494	1.06331	0.894277	0.743894	1.06924	1.02522	0.817175	0.890819
43	-148.697	-408.118	-556.816	-201.488	-405.555	-607.043	-405.555	post	10.5897	49.1318	38.542	19	stijn_120122 1	neg	IV	y	0	195.494	1.35502	0.874397	0.926899	1.0674	0.976872	1.04136	0.934013
44	-132.562	-405.387	-537.949	-158.656	-404.032	-562.688	-404.032	post	10.6532	50.458	39.8048	19	stijn_120122 1	neg	IV	y	0	195.494	1.19685	0.779513	0.729859	1.07379	1.00888	0.919798	0.930505
45	-202.68	-405.238	-607.918	-188.117	-426.173	-614.29	-426.173	post	10.7589	57.8292	47.0703	20	stijn_120122 1	neg	IV	y	0	195.494	0.928149	1.19183	0.865389	1.08445	1.19303	0.7133	0.981496
46	-167.199	-408.108	-575.307	-195.414	-407.444	-602.858	-407.444	post	10.829	53.5365	42.7075	20	stijn_120122 1	neg	IV	y	0	195.494	1.16875	0.983194	0.898954	1.09151	1.08245	0.898204	0.938363
47	-159.956	-395.297	-555.254	-230.593	-391.507	-622.099	-391.507	post	10.7669	53.6303	42.8634	20	stijn_120122 1	neg	IV	y	0	195.494	1.4416	0.940603	1.06079	1.08525	1.0864	1.10789	0.901658
48	-120.159	-373.934	-494.093	-187.356	-370.522	-557.878	-370.522	post	10.7968	54.1591	43.3623	21	stijn_120122 1	neg	IV	y	0	195.494	1.55923	0.706582	0.861885	1.08826	1.09904	1.19829	0.85333
49	-161.825	-370.939	-532.764	-214.07	-366.235	-580.305	-366.235	post	10.8581	56.4931	45.6349	21	stijn_120122 1	neg	IV	y	0	195.494	1.32285	0.951592	0.984779	1.09445	1.15665	1.01663	0.843457
50	-148.181	-372.9	-521.081	-185.083	-369.421	-554.504	-369.421	post	10.7868	54.8256	44.0388	21	stijn_120122 1	neg	IV	y	0	195.494	1.24903	0.871361	0.851432	1.08726	1.11619	0.959905	0.850794
51	-174.343	-371.727	-546.07	-180.641	-368.428	-549.069	-368.428	post	10.7796	54.6026	43.823	22	stijn_120122 1	neg	IV	y	0	195.494	1.03612	1.0252	0.830998	1.08653	1.11072	0.796281	0.848507
52	-146.728	-371.792	-518.52	-184.21	-372.419	-556.628	-372.419	post	10.7794	55.416	44.6366	22	stijn_120122 1	neg	IV	y	0	195.494	1.25545	0.862816	0.847413	1.08652	1.13134	0.964835	0.857698
53	-149.521	-383.742	-533.264	-177.935	-384.878	-562.813	-384.878	post	10.8164	53.7771	42.9606	22	stijn_120122 1	neg	IV	y	0	195.494	1.19003	0.879242	0.818549	1.09025	1.08886	0.914562	0.886392
54	-140.434	-376.837	-517.271	-196.274	-378.471	-574.745	-378.471	post	10.8474	55.3175	44.4701	23	stijn_120122 1	neg	IV	y	0	195.494	1.39763	0.825802	0.902914	1.09337	1.12712	1.07411	0.871636
55	-147.136	-380.13	-527.266	-191.953	-382.167	-574.12	-382.167	post	10.7847	53.682	42.8973	23	stijn_120122 1	neg	IV	y	0	195.494	1.30459	0.865217	0.883035	1.08705	1.08726	1.0026	0.88015
56	-204.844	-374.087	-578.931	-203.701	-370.42	-574.12	-370.42	post	10.813	55.5547	44.7417	23	stijn_120122 1	neg	IV	y	0	195.494	0.994417	1.20456	0.937077	1.0899	1.13401	0.764228	0.853095
57	-172.316	-380.439	-552.755	-214.66	-381.638	-596.298	-381.638	post	10.8602	54.0081	43.1478	24	stijn_120122 1	neg	IV	y	0	195.494	1.24573	1.01329	0.987495	1.09466	1.09361	0.95737	0.87893
58	-128.339	-386.12	-514.459	-205.891	-382.349	-588.239	-382.349	post	10.9125	52.9355	42.023	24	stijn_120122 1	neg	IV	y	0	195.494	1.60427	0.754681	0.947151	1.09993	1.0651	1.23291	0.880567
59	-133.586	-397.554	-531.139	-150.161	-385.789	-535.95	-385.789	post	10.8353	52.2811	41.4458	24	stijn_120122 1	neg	IV	y	0	195.494	1.12408	0.785535	0.690778	1.09215	1.05047	0.863873	0.888491
60	-155.409	-374.918	-530.327	-219.162	-381.01	-600.171	-381.01	post	10.898	53.6276	42.7296	25	stijn_120122 1	neg	IV	y	0	195.494	1.41023	0.913863	1.0082	1.09847	1.08301	1.08378	0.877483
61	-125.948	-379.39	-505.338	-175.726	-384.026	-559.752	-384.026	post	10.8291	53.2765	42.4474	25	stijn_120122 1	neg	IV	y	0	195.494	1.39522	0.740624	0.808387	1.09152	1.07586	1.07226	0.884429
62	-138.645	-378.938	-517.583	-181.196	-377.494	-558.69	-377.494	post	10.9341	52.9362	42.0021	25	stijn_120122 1	neg	IV	y	0	195.494	1.3069	0.815287	0.83355	1.10211	1.06457	1.00438	0.869386
63	-164.614	-383.331	-547.945	-184.181	-378.944	-563.125	-378.944	post	10.7965	52.8441	42.0477	26	stijn_120122 1	neg	IV	y	0	195.494	1.11887	0.96799	0.847281	1.08823	1.06572	0.859871	0.872727
64	-150.151	-382.8	-532.951	-210.631	-381.981	-592.612	-381.981	post	10.8686	53.5032	42.6346	26	stijn_120122 1	neg	IV	y	0	195.494	1.4028	0.882945	0.96896	1.09551	1.0806	1.07807	0.87972
65	-157.733	-387.213	-544.946	-213.391	-380.283	-593.674	-380.283	post	11.0052	55.4866	44.4814	26	stijn_120122 1	neg	IV	y	0	195.494	1.35287	0.927527	0.981657	1.10927	1.12741	1.0397	0.87581
66	-147.033	-369.676	-516.708	-201.161	-376.833	-577.994	-376.833	post	11.0956	58.7493	47.6537	27	stijn_120122 1	neg	IV	y	0	195.494	1.36814	0.864608	0.925395	1.11838	1.20781	1.05144	0.867863
67	-153.913	-361.795	-515.709	-179.042	-361.968	-541.01	-361.968	post	11.0442	57.6129	46.5687	27	stijn_120122 1	neg	IV	y	0	195.494	1.16327	0.905069	0.823643	1.1132	1.18031	0.893992	0.833629
68	-146.327	-353.451	-499.778	-207.704	-352.673	-560.377	-352.673	post	11.0226	56.7203	45.6977	27	stijn_120122 1	neg	IV	y	0	195.494	1.41945	0.860458	0.955492	1.11103	1.15824	1.09087	0.812222
69	-140.166	-340.246	-480.412	-196.22	-335.731	-531.952	-335.731	post	11.0266	60.3271	49.3005	28	stijn_120122 1	neg	IV	y	0	195.494	1.39991	0.82423	0.902666	1.11143	1.24955	1.07586	0.773205
70	-162.601	-332.992	-495.593	-184.437	-333.396	-517.833	-333.396	post	11.0366	58.5996	47.563	28	stijn_120122 1	neg	IV	y	0	195.494	1.13429	0.956156	0.848458	1.11244	1.20551	0.871723	0.767827
71	-137.412	-336.44	-473.852	-185.383	-332.825	-518.208	-332.825	post	10.9932	58.1017	47.1085	28	stijn_120122 1	neg	IV	y	0	195.494	1.3491	0.808034	0.852812	1.10806	1.19399	1.03681	0.766511
72	-143.875	-327.541	-471.416	-209.365	-330.458	-539.823	-330.458	post	10.9459	56.2615	45.3156	29	stijn_120122 1	neg	IV	y	0	195.494	1.45519	0.846036	0.963136	1.1033	1.14855	1.11834	0.76106
73	-147.968	-343.751	-491.719	-164.104	-342.859	-506.963	-342.859	post	10.9051	56.3954	45.4902	29	stijn_120122 1	neg	IV	y	0	195.494	1.10905	0.870108	0.754923	1.09919	1.15298	0.852326	0.789619
74	-136.443	-343.219	-479.662	-187.976	-338.415	-526.392	-338.415	post	11.043	59.1737	48.1307	29	stijn_120122 1	neg	IV	y	0	195.494	1.37769	0.802336	0.86474	1.11308	1.2199	1.05878	0.779387
75	-120.97	-341.138	-462.108	-186.825	-334.444	-521.269	-334.444	post	11.0304	58.8121	47.7817	30	stijn_120122 1	neg	IV	y	0	195.494	1.54439	0.71135	0.859443	1.11181	1.21106	1.18689	0.770241
76	-149.956	-332.892	-482.848	-187.348	-332.109	-519.457	-332.109	post	11.1754	63.4017	52.2263	30	stijn_120122 1	neg	IV	y	0	195.494	1.24935	0.8818	0.86185	1.12643	1.32371	0.960147	0.764863
77	-126.508	-336.724	-463.232	-197.722	-335.229	-532.951	-335.229	post	11.0822	60.4058	49.3236	30	stijn_120122 1	neg	IV	y	0	195.494	1.56292	0.743918	0.909575	1.11703	1.25014	1.20113	0.772048
78	-141.646	-336.642	-478.288	-172.214	-335.561	-507.775	-335.561	post	11.1314	58.1861	47.0547	31	stijn_120122 1	neg	IV	y	0	195.494	1.21581	0.83293	0.792229	1.122	1.19263	0.93437	0.772813
79	-148.529	-346.439	-494.968	-184.908	-342.733	-527.641	-342.733	post	10.9175	55.4383	44.5208	31	stijn_120122 1	neg	IV	y	0	195.494	1.24493	0.873408	0.850627	1.10044	1.12841	0.95675	0.78933
80	-120.523	-379.693	-500.216	-207.587	-373.281	-580.867	-373.281	post	10.8136	52.1423	41.3287	31	stijn_120122 1	neg	IV	y	0	195.494	1.72238	0.708721	0.954954	1.08996	1.0475	1.32368	0.859683
81	-160.28	-405.844	-566.124	-186.905	-405.832	-592.737	-405.832	post	10.893	51.205	40.3119	32	stijn_120122 1	neg	IV	y	0	195.494	1.16611	0.942507	0.859812	1.09797	1.02173	0.89618	0.934651
82	-137.776	-396.113	-533.888	-197.435	-398.801	-596.236	-398.801	post	10.9394	51.8642	40.9249	32	stijn_120122 1	neg	IV	y	0	195.494	1.43302	0.810172	0.908254	1.10264	1.03727	1.1013	0.918457
83	-144.1	-406.469	-550.568	-163.777	-412.53	-576.307	-412.53	post	10.9614	51.5868	40.6254	32	stijn_120122 1	neg	IV	y	0	195.494	1.13656	0.84736	0.753419	1.10486	1.02968	0.873465	0.950075
84	-146.758	-401.811	-548.569	-216.09	-399.324	-615.415	-399.324	post	11.0402	51.562	40.5217	33	stijn_120122 1	neg	IV	y	0	195.494	1.47242	0.862993	0.994072	1.1128	1.02705	1.13159	0.919663
85	-160.258	-394.433	-554.692	-197.073	-394.415	-591.488	-394.415	post	11.197	56.641	45.444	33	stijn_120122 1	neg	IV	y	0	195.494	1.22972	0.942379	0.906586	1.12861	1.15181	0.945061	0.908357
86	-185.153	-397.839	-582.992	-195.73	-389.823	-585.553	-389.823	post	11.0443	55.0905	44.0462	33	stijn_120122 1	neg	IV	y	0	195.494	1.05713	1.08877	0.900409	1.11321	1.11638	0.812422	0.897781
87	-179.215	-377.35	-556.566	-201.829	-379.788	-581.617	-379.788	post	11.0068	54.4137	43.4069	34	stijn_120122 1	neg	IV	y	0	195.494	1.12618	1.05385	0.928469	1.10944	1.10017	0.865493	0.874669
88	-126.494	-362.039	-488.533	-172.47	-361.981	-534.451	-361.981	post	10.951	52.4931	41.5421	34	stijn_120122 1	neg	IV	y	0	195.494	1.36346	0.743832	0.793406	1.10381	1.05291	1.04785	0.833659
89	-141.506	-390.634	-532.139	-178.949	-392.984	-571.934	-392.984	post	10.9763	52.8575	41.8812	34	stijn_120122 1	neg	IV	y	0	195.494	1.26461	0.832106	0.823215	1.10636	1.06151	0.971877	0.905062
90	-153.461	-384.425	-537.886	-191.562	-386.432	-577.994	-386.432	post	10.9609	51.0825	40.1216	35	stijn_120122 1	neg	IV	y	0	195.494	1.24827	0.902409	0.881234	1.1048	1.01691	0.959322	0.889972
91	-168.81	-421.991	-590.801	-190.469	-402.33	-592.8	-402.33	post	10.9848	51.2464	40.2616	35	stijn_120122 1	neg	IV	y	0	195.494	1.12831	0.992664	0.876209	1.10721	1.02046	0.867126	0.926586
92	-135.575	-403.561	-539.136	-164.087	-403.349	-567.436	-403.349	post	10.9025	49.8241	38.9216	35	stijn_120122 1	neg	IV	y	0	195.494	1.2103	0.797231	0.754843	1.09892	0.986493	0.930142	0.928932
93	-180.012	-392.171	-572.184	-174.469	-391.593	-566.062	-391.593	post	11.1203	53.4663	42.3461	36	stijn_120122 1	neg	IV	y	0	195.494	0.969205	1.05854	0.802603	1.12087	1.07329	0.744852	0.901857
94	-143.247	-396.139	-539.386	-179.676	-407.689	-587.365	-407.689	post	11.0335	47.1717	36.1382	36	stijn_120122 1	neg	IV	y	0	195.494	1.25431	0.842344	0.826556	1.11212	0.915946	0.963961	0.938927
95	-175.594	-410.396	-585.99	-176.555	-411.996	-588.552	-411.996	post	10.9026	48.2264	37.3238	36	stijn_120122 1	neg	IV	y	0	195.494	1.00547	1.03256	0.812202	1.09893	0.945995	0.772725	0.948847
96	-148.837	-422.41	-571.247	-150.655	-414.219	-564.875	-414.219	post	10.8545	46.3402	35.4857	37	stijn_120122 1	neg	IV	y	0	195.494	1.01222	0.875215	0.693055	1.09408	0.899407	0.77791	0.953966
15	-183.536	-297.251	-480.787	-219.993	-296.653	-516.646	-296.653	pre	10.2202	44.3018	34.0816	-5	stijn_120122 2	neg	V	y	1	262.511	1.19864	0.960499	0.939433	0.982329	1.04945	0.966784	0.935494
16	-177.171	-309.926	-487.097	-251.451	-309.863	-561.314	-309.863	pre	10.2637	42.5051	32.2415	-5	stijn_120122 2	neg	V	y	1	262.511	1.41926	0.927191	1.07377	0.986507	0.992784	1.14473	0.977149
17	-153.236	-329.113	-482.349	-230.153	-321.727	-551.88	-321.727	pre	10.2198	41.4332	31.2134	-5	stijn_120122 2	neg	V	y	1	262.511	1.50196	0.80193	0.982823	0.982287	0.961129	1.21143	1.01456
18	-225.242	-322.265	-547.507	-221.72	-325.162	-546.883	-325.162	pre	10.2283	42.0671	31.8388	-4	stijn_120122 2	neg	V	y	1	262.511	0.984364	1.17876	0.946811	0.983109	0.980387	0.793958	1.0254
19	-197.647	-302.132	-499.778	-228.194	-304.257	-532.451	-304.257	pre	10.3541	44.5286	34.1745	-4	stijn_120122 2	neg	V	y	1	262.511	1.15456	1.03435	0.974456	0.995198	1.05231	0.931229	0.959473
20	-194.118	-319.779	-513.897	-236.929	-317.138	-554.067	-317.138	pre	10.3463	43.4956	33.1493	-4	stijn_120122 2	neg	V	y	1	262.511	1.22054	1.01588	1.01176	0.994451	1.02074	0.984449	1.00009
21	-155.243	-316.923	-472.166	-246.017	-309.675	-555.691	-309.675	pre	10.4314	44.3588	33.9275	-3	stijn_120122 2	neg	V	y	1	262.511	1.58472	0.812435	1.05056	1.00263	1.0447	1.27819	0.976556
22	-212.089	-321.675	-533.763	-259.727	-320.265	-579.993	-320.265	pre	10.4452	43.2399	32.7947	-3	stijn_120122 2	neg	V	y	1	262.511	1.22462	1.10993	1.10911	1.00396	1.00982	0.987739	1.00995
23	-206.175	-323.403	-529.578	-259.82	-321.797	-581.617	-321.797	pre	10.5	42.4348	31.9348	-3	stijn_120122 2	neg	V	y	1	262.511	1.26019	1.07898	1.10951	1.00922	0.98334	1.01643	1.01478
24	-194.8	-325.282	-520.082	-268.347	-321.142	-589.489	-321.142	pre	10.4902	42.3594	31.8692	-2	stijn_120122 2	neg	V	y	1	262.511	1.37755	1.01945	1.14592	1.00828	0.98132	1.11109	1.01272
25	-210.689	-323.699	-534.388	-243.091	-316.473	-559.564	-316.473	pre	10.4289	42.3964	31.9675	-2	stijn_120122 2	neg	V	y	1	262.511	1.15379	1.1026	1.03807	1.00239	0.984347	0.930613	0.997996
26	-204.952	-316.879	-521.831	-239.026	-312.917	-551.943	-312.917	pre	10.5104	44.1063	33.5959	-2	stijn_120122 2	neg	V	y	1	262.511	1.16625	1.07258	1.02071	1.01022	1.03449	0.940662	0.986781
27	-165.178	-320.794	-485.972	-212.862	-317.903	-530.765	-317.903	pre	10.4555	42.1421	31.6866	-1	stijn_120122 2	neg	V	y	1	262.511	1.28868	0.86443	0.908982	1.00494	0.9757	1.03941	1.0025
28	-200.453	-326.626	-527.079	-167.529	-322.441	-489.97	-322.441	pre	10.5004	42.1214	31.621	-1	stijn_120122 2	neg	V	y	1	262.511	0.835751	1.04903	0.715397	1.00926	0.97368	0.674091	1.01682
29	-185.726	-333.357	-519.082	-227.779	-339.22	-566.999	-339.22	pre	10.6664	41.7071	31.0407	-1	stijn_120122 2	neg	V	y	1	262.511	1.22643	0.971959	0.972684	1.02521	0.955811	0.989199	1.06973
0	-143.369	-324.361	-467.73	-183.536	-323.927	-507.462	-323.927	post	11.593	42.4495	30.8565	5	stijn_120122 2	neg	V	y	1	262.511	1.28016	0.750294	0.783751	1.11428	0.950138	1.03254	1.0215
1	-118.639	-332.224	-450.863	-188.666	-327.231	-515.896	-327.231	post	11.6449	43.7397	32.0947	5	stijn_120122 2	neg	V	y	1	262.511	1.59025	0.620874	0.805658	1.11927	0.988266	1.28265	1.03192
2	-109.874	-327.494	-437.369	-145.481	-340.116	-485.597	-340.116	post	11.7008	43.5532	31.8524	5	stijn_120122 2	neg	V	y	1	262.511	1.32407	0.575007	0.621248	1.12464	0.980805	1.06795	1.07255
3	-129.462	-339.392	-468.855	-153.754	-330.094	-483.848	-330.094	post	11.7283	43.2431	31.5148	6	stijn_120122 2	neg	V	y	1	262.511	1.18764	0.677517	0.656576	1.12728	0.970409	0.957911	1.04095
4	-128.096	-339.197	-467.293	-120.449	-337.223	-457.672	-337.223	post	11.911	44.4874	32.5764	6	stijn_120122 2	neg	V	y	1	262.511	0.940302	0.670368	0.514354	1.14484	1.0031	0.758419	1.06343
5	-109.309	-351.174	-460.483	-154.317	-342.15	-496.467	-342.15	post	11.815	43.5525	31.7375	6	stijn_120122 2	neg	V	y	1	262.511	1.41175	0.572048	0.658981	1.13561	0.977266	1.13868	1.07897
6	-133.935	-342.666	-476.601	-164.308	-337.844	-502.152	-337.844	post	11.8411	43.7126	31.8714	7	stijn_120122 2	neg	V	y	1	262.511	1.22677	0.700926	0.701643	1.13813	0.98139	0.989474	1.06539
7	-88.7786	-347.528	-436.307	-146.179	-328.048	-474.227	-328.048	post	11.8651	44.2508	32.3857	7	stijn_120122 2	neg	V	y	1	262.511	1.64656	0.464606	0.624227	1.14043	0.997227	1.32806	1.0345
8	-109.653	-316.159	-425.811	-186.263	-311.017	-497.28	-311.017	post	11.76	46.0849	34.3249	7	stijn_120122 2	neg	V	y	1	262.511	1.69866	0.573846	0.795397	1.13033	1.05694	1.37009	0.980788
9	-132.261	-321.476	-453.736	-153.145	-320.021	-473.165	-320.021	post	11.9142	45.4061	33.4919	8	stijn_120122 2	neg	V	y	1	262.511	1.1579	0.692162	0.653973	1.14515	1.03129	0.933926	1.00918
10	-96.1365	-340.857	-436.994	-131.582	-335.899	-467.48	-335.899	post	11.8224	44.4069	32.5845	8	stijn_120122 2	neg	V	y	1	262.511	1.36869	0.503112	0.561892	1.13633	1.00335	1.10395	1.05925
11	-74.9554	-343.297	-418.252	-167.158	-334.931	-502.09	-334.931	post	11.9517	44.428	32.4763	8	stijn_120122 2	neg	V	y	1	262.511	2.23011	0.392265	0.713816	1.14875	1.00002	1.79873	1.0562
12	-84.887	-336.239	-421.126	-144.599	-333.002	-477.601	-333.002	post	11.8595	43.555	31.6955	9	stijn_120122 2	neg	V	y	1	262.511	1.70343	0.44424	0.617481	1.13989	0.975974	1.37393	1.05012
13	-83.7039	-350.666	-434.37	-144.118	-347.164	-491.282	-347.164	post	11.8358	43.2997	31.4638	9	stijn_120122 2	neg	V	y	1	262.511	1.72176	0.438049	0.615427	1.13762	0.96884	1.38872	1.09478
14	-97.5989	-338.708	-436.307	-139.238	-340.736	-479.975	-340.736	post	11.7424	44.8645	33.1221	9	stijn_120122 2	neg	V	y	1	262.511	1.42664	0.510765	0.594589	1.12864	1.0199	1.15068	1.07451
15	-104.2	-340.103	-444.303	-141.854	-335.997	-477.851	-335.997	post	11.9064	45.0996	33.1932	10	stijn_120122 2	neg	V	y	1	262.511	1.36135	0.545313	0.605757	1.1444	1.02209	1.09803	1.05956
16	-94.8275	-340.23	-435.057	-114.55	-346.496	-461.046	-346.496	post	11.8371	44.9469	33.1098	10	stijn_120122 2	neg	V	y	1	262.511	1.20798	0.496262	0.489162	1.13774	1.01952	0.974322	1.09267
17	-115.39	-327.476	-442.866	-127.148	-332.961	-460.108	-332.961	post	11.9952	42.8967	30.9015	10	stijn_120122 2	neg	V	y	1	262.511	1.10189	0.603873	0.542959	1.15294	0.951523	0.888754	1.04999
18	-78.9213	-330.272	-409.194	-155.554	-329.356	-484.91	-329.356	post	11.9648	45.9766	34.0118	11	stijn_120122 2	neg	V	y	1	262.511	1.971	0.41302	0.664261	1.15001	1.0473	1.58975	1.03862
19	-82.8679	-336.821	-419.689	-108.261	-334.793	-443.054	-334.793	post	11.9771	44.9428	32.9658	11	stijn_120122 2	neg	V	y	1	262.511	1.30643	0.433674	0.462306	1.15119	1.01509	1.05372	1.05577
20	-101.051	-339.754	-440.805	-141.846	-332.381	-474.227	-332.381	post	12.0967	43.9963	31.8996	11	stijn_120122 2	neg	V	y	1	262.511	1.40371	0.528829	0.605724	1.1627	0.982258	1.13219	1.04816
21	-80.2796	-337.223	-417.502	-128.065	-341.914	-469.979	-341.914	post	12.0268	44.3021	32.2753	12	stijn_120122 2	neg	V	y	1	262.511	1.59524	0.420128	0.546877	1.15598	0.993827	1.28667	1.07822
22	-90.4868	-337.261	-427.748	-141.182	-333.67	-474.852	-333.67	post	12.1337	45.0248	32.8911	12	stijn_120122 2	neg	V	y	1	262.511	1.56025	0.473546	0.602889	1.16625	1.01279	1.25845	1.05222
23	-73.993	-337.387	-411.38	-124.765	-342.59	-467.355	-342.59	post	12.0554	45.081	33.0256	12	stijn_120122 2	neg	V	y	1	262.511	1.68617	0.387228	0.532784	1.15872	1.01693	1.36002	1.08036
24	-96.594	-340.275	-436.869	-130.83	-336.088	-466.918	-336.088	post	11.9731	43.4992	31.5261	13	stijn_120122 2	neg	V	y	1	262.511	1.35443	0.505507	0.558683	1.15081	0.970758	1.09244	1.05985
25	-85.254	-321.503	-406.757	-168.056	-323.664	-491.719	-323.664	post	12.1636	46.4318	34.2682	13	stijn_120122 2	neg	V	y	1	262.511	1.97124	0.446161	0.717648	1.16912	1.05519	1.58994	1.02067
26	-94.1848	-335	-429.185	-140.059	-329.983	-470.042	-329.983	post	12.2847	45.8379	33.5532	13	stijn_120122 2	neg	V	y	1	262.511	1.48707	0.492899	0.598094	1.18076	1.03318	1.19942	1.0406
27	-113.493	-325.063	-438.556	-127.858	-324.066	-451.925	-324.066	post	12.2002	46.8131	34.6129	14	stijn_120122 2	neg	V	y	1	262.511	1.12658	0.593943	0.545992	1.17264	1.06581	0.908661	1.02194
28	-120.581	-323.972	-444.553	-140.412	-327.755	-468.167	-327.755	post	12.1971	46.6578	34.4607	14	stijn_120122 2	neg	V	y	1	262.511	1.16446	0.631036	0.599601	1.17234	1.06112	0.939222	1.03357
29	-135.78	-313.646	-449.426	-148.837	-314.707	-463.544	-314.707	post	12.2505	47.1583	34.9078	14	stijn_120122 2	neg	V	y	1	262.511	1.09617	0.710578	0.635579	1.17747	1.07489	0.884134	0.992426
30	-119.768	-311.353	-431.121	-125.954	-311.04	-436.994	-311.04	post	12.3421	49.9057	37.5637	15	stijn_120122 2	neg	V	y	1	262.511	1.05165	0.626783	0.537861	1.18628	1.15667	0.84823	0.980861
31	-93.1624	-308.847	-402.009	-142.289	-311.635	-453.924	-311.635	post	12.3285	48.3384	36.0099	15	stijn_120122 2	neg	V	y	1	262.511	1.52732	0.487548	0.607616	1.18497	1.10882	1.23189	0.982737
32	-100.92	-322.767	-423.687	-158.223	-318.815	-477.038	-318.815	post	12.1367	48.248	36.1114	15	stijn_120122 2	neg	V	y	1	262.511	1.56781	0.528146	0.67566	1.16653	1.11195	1.26455	1.00538
33	-112.04	-330.326	-442.366	-121.877	-331.985	-453.861	-331.985	post	12.2239	48.1128	35.8889	16	stijn_120122 2	neg	V	y	1	262.511	1.08779	0.586341	0.520449	1.17492	1.1051	0.87738	1.04691
34	-122.865	-329.497	-452.362	-106.839	-327.531	-434.37	-327.531	post	12.283	47.0043	34.7213	16	stijn_120122 2	neg	V	y	1	262.511	0.86956	0.642993	0.456234	1.1806	1.06914	0.701361	1.03287
35	-121.473	-328.577	-450.05	-131.482	-327.94	-459.421	-327.94	post	12.1635	46.863	34.6995	16	stijn_120122 2	neg	V	y	1	262.511	1.08239	0.635707	0.561466	1.16911	1.06847	0.873025	1.03415
36	-95.4431	-317.874	-413.317	-158.578	-321.396	-479.975	-321.396	post	12.2291	46.9706	34.7415	17	stijn_120122 2	neg	V	y	1	262.511	1.6615	0.499483	0.677176	1.17542	1.06977	1.34011	1.01352
37	-94.1153	-348.626	-442.741	-135.735	-336.368	-472.103	-336.368	post	12.2043	46.4981	34.2939	17	stijn_120122 2	neg	V	y	1	262.511	1.44222	0.492535	0.57963	1.17303	1.05598	1.16325	1.06073
38	-125.723	-333.823	-459.546	-114.145	-332.719	-446.864	-332.719	post	12.2739	46.124	33.8501	17	stijn_120122 2	neg	V	y	1	262.511	0.90791	0.657949	0.487435	1.17972	1.04232	0.732292	1.04923
39	-105.613	-341.938	-447.552	-132.032	-335.323	-467.355	-335.323	post	12.0122	45.0729	33.0607	18	stijn_120122 2	neg	V	y	1	262.511	1.25015	0.552706	0.563816	1.15457	1.01801	1.00833	1.05744
40	-113.246	-341.927	-455.173	-111.911	-344.386	-456.298	-344.386	post	12.1358	45.5042	33.3684	18	stijn_120122 2	neg	V	y	1	262.511	0.988213	0.592652	0.477894	1.16645	1.02749	0.797062	1.08602
41	-89.5842	-334.978	-424.562	-120.099	-333.387	-453.486	-333.387	post	12.2147	47.0608	34.8461	18	stijn_120122 2	neg	V	y	1	262.511	1.34063	0.468822	0.512858	1.17404	1.07299	1.08131	1.05133
42	-59.8635	-323.404	-383.268	-154.126	-329.347	-483.473	-329.347	post	12.0738	44.3459	32.2722	19	stijn_120122 2	neg	V	y	1	262.511	2.57463	0.313284	0.658165	1.16049	0.99373	2.07661	1.03859
43	-140.126	-325.48	-465.606	-100.698	-345.542	-446.24	-345.542	post	12.0426	48.2402	36.1976	19	stijn_120122 2	neg	V	y	1	262.511	0.718622	0.733325	0.43001	1.15749	1.1146	0.579618	1.08966
44	-87.9632	-339.16	-427.123	-145.021	-333.829	-478.85	-333.829	post	12.1305	45.1321	33.0015	19	stijn_120122 2	neg	V	y	1	262.511	1.64865	0.460339	0.619282	1.16594	1.01619	1.32975	1.05273
45	-68.4599	-330.863	-399.323	-166.752	-331.277	-498.029	-331.277	post	12.1804	45.2012	33.0207	20	stijn_120122 2	neg	V	y	1	262.511	2.43576	0.358272	0.712079	1.17074	1.01678	1.96461	1.04468
46	-100.728	-343.887	-444.615	-151.903	-340.441	-492.344	-340.441	post	12.2379	45.6354	33.3976	20	stijn_120122 2	neg	V	y	1	262.511	1.50805	0.527143	0.648671	1.17626	1.02838	1.21634	1.07358
47	-85.4049	-338.595	-423.999	-148.849	-339.997	-488.846	-339.997	post	12.2326	45.4919	33.2592	20	stijn_120122 2	neg	V	y	1	262.511	1.74286	0.446951	0.63563	1.17576	1.02412	1.40574	1.07218
48	-104.753	-336.801	-441.554	-102.402	-319.286	-421.688	-319.286	post	12.275	47.6239	35.349	21	stijn_120122 2	neg	V	y	1	262.511	0.977553	0.548206	0.437286	1.17983	1.08847	0.788465	1.00687
49	-86.9717	-307.728	-394.7	-150.945	-305.29	-456.235	-305.29	post	12.1914	47.2154	35.024	21	stijn_120122 2	neg	V	y	1	262.511	1.73557	0.45515	0.64458	1.1718	1.07846	1.39985	0.962729
50	-102.771	-320.916	-423.687	-131.554	-310.813	-442.366	-310.813	post	12.38	48.6425	36.2624	21	stijn_120122 2	neg	V	y	1	262.511	1.28007	0.537832	0.561773	1.18993	1.1166	1.03246	0.980145
51	-109.104	-322.142	-431.246	-148.531	-326.633	-475.164	-326.633	post	12.3353	48.9195	36.5841	22	stijn_120122 2	neg	V	y	1	262.511	1.36137	0.570976	0.634272	1.18563	1.1265	1.09804	1.03003
52	-119.824	-338.536	-458.359	-155.716	-358.431	-514.147	-358.431	post	12.4832	48.8162	36.333	22	stijn_120122 2	neg	V	y	1	262.511	1.29954	0.627074	0.664953	1.19984	1.11877	1.04817	1.13031
53	-119.901	-344.767	-464.669	-128.731	-338.25	-466.98	-338.25	post	12.2009	44.5776	32.3767	22	stijn_120122 2	neg	V	y	1	262.511	1.07364	0.627482	0.549718	1.17271	0.996949	0.865962	1.06667
54	-116.928	-346.366	-463.295	-154.78	-332.692	-487.471	-332.692	post	12.2365	44.517	32.2805	23	stijn_120122 2	neg	V	y	1	262.511	1.32371	0.611923	0.660955	1.17613	0.993986	1.06767	1.04914
55	-108.336	-323.285	-431.621	-108.257	-323.801	-432.058	-323.801	post	12.2725	46.2263	33.9539	23	stijn_120122 2	neg	V	y	1	262.511	0.999273	0.566957	0.462291	1.17959	1.04551	0.805983	1.0211
56	-91.8144	-332.747	-424.562	-179.111	-328.913	-508.025	-328.913	post	12.2221	45.5719	33.3499	23	stijn_120122 2	neg	V	y	1	262.511	1.9508	0.480493	0.764858	1.17474	1.02691	1.57345	1.03723
57	-108.308	-350.801	-459.109	-108.543	-353.689	-462.233	-353.689	post	12.0547	45.6306	33.5758	24	stijn_120122 2	neg	V	y	1	262.511	1.00217	0.566807	0.463511	1.15866	1.03387	0.808323	1.11536
58	-104.113	-322.261	-426.373	-127.735	-316.943	-444.678	-316.943	post	12.1753	49.0599	36.8845	24	stijn_120122 2	neg	V	y	1	262.511	1.22689	0.544854	0.545465	1.17025	1.13576	0.989571	0.999477
59	-78.0689	-297.265	-375.334	-142.451	-290.919	-433.37	-290.919	post	12.2121	44.5239	32.3118	24	stijn_120122 2	neg	V	y	1	262.511	1.82469	0.408559	0.608309	1.17379	0.99495	1.47174	0.917411
60	-77.0852	-335.232	-412.317	-123.288	-328.512	-451.8	-328.512	post	12.2703	47.3843	35.1139	25	stijn_120122 2	neg	V	y	1	262.511	1.59937	0.403411	0.526476	1.17938	1.08123	1.29	1.03596
61	-87.4836	-324.521	-412.005	-148.065	-321.352	-469.417	-321.352	post	12.3391	47.6304	35.2913	25	stijn_120122 2	neg	V	y	1	262.511	1.69249	0.457829	0.632281	1.18599	1.08669	1.36511	1.01338
62	-101.49	-337.253	-438.743	-106.459	-345.465	-451.925	-345.465	post	12.18	46.4497	34.2698	25	stijn_120122 2	neg	V	y	1	262.511	1.04896	0.53113	0.454612	1.17069	1.05524	0.846059	1.08942
63	-88.7506	-334.937	-423.687	-156.227	-325.434	-481.661	-325.434	post	12.3382	47.8271	35.4889	26	stijn_120122 2	neg	V	y	1	262.511	1.7603	0.464459	0.667136	1.18591	1.09278	1.4198	1.02625
64	-84.8947	-344.79	-429.684	-142.92	-358.545	-501.465	-358.545	post	12.5422	46.6705	34.1283	26	stijn_120122 2	neg	V	y	1	262.511	1.6835	0.444281	0.610313	1.20551	1.05088	1.35786	1.13067
65	-110.295	-342.505	-452.799	-113.645	-347.962	-461.608	-347.962	post	12.3907	46.5171	34.1264	26	stijn_120122 2	neg	V	y	1	262.511	1.03038	0.577206	0.4853	1.19095	1.05083	0.831073	1.0973
66	-124.13	-351.534	-475.664	-151.74	-352.911	-504.651	-352.911	post	12.4204	45.7946	33.3742	27	stijn_120122 2	neg	V	y	1	262.511	1.22243	0.649612	0.647977	1.19381	1.02766	0.985974	1.1129
67	-109.323	-337.979	-447.302	-145.984	-334.24	-480.225	-334.24	post	12.4714	47.4509	34.9795	27	stijn_120122 2	neg	V	y	1	262.511	1.33535	0.572122	0.623396	1.19871	1.07709	1.07705	1.05402
68	-105.68	-357.614	-463.295	-143.078	-358.387	-501.465	-358.387	post	12.4038	45.3443	32.9405	27	stijn_120122 2	neg	V	y	1	262.511	1.35387	0.553058	0.610984	1.19221	1.01431	1.09199	1.13017
69	-104.54	-370.812	-475.352	-150.192	-373.138	-523.33	-373.138	post	12.1155	47.7986	35.6831	28	stijn_120122 2	neg	V	y	1	262.511	1.4367	0.547089	0.641365	1.1645	1.09876	1.1588	1.17669
70	-74.5222	-338.794	-413.317	-111.986	-347.997	-459.984	-347.997	post	12.5487	44.1752	31.6265	28	stijn_120122 2	neg	V	y	1	262.511	1.50272	0.389998	0.478214	1.20614	0.973848	1.21205	1.09741
71	-115.96	-356.081	-472.041	-125.144	-343.648	-468.792	-343.648	post	12.3421	48.6781	36.336	28	stijn_120122 2	neg	V	y	1	262.511	1.0792	0.606853	0.534402	1.18628	1.11886	0.870452	1.08369
72	-132.656	-333.762	-466.418	-95.3822	-338.3	-433.683	-338.3	post	12.7076	51.2086	38.5009	29	stijn_120122 2	neg	V	y	1	262.511	0.719021	0.694229	0.40731	1.22141	1.18553	0.57994	1.06683
73	-111.397	-342.09	-453.486	-104.853	-346.197	-451.05	-346.197	post	12.4449	49.2209	36.7761	29	stijn_120122 2	neg	V	y	1	262.511	0.941256	0.582975	0.447753	1.19616	1.13241	0.759188	1.09173
74	-107.946	-359.097	-467.043	-110.037	-363.378	-473.415	-363.378	post	12.6195	49.5479	36.9284	29	stijn_120122 2	neg	V	y	1	262.511	1.01937	0.564914	0.469889	1.21294	1.13711	0.822193	1.14591
75	-94.4669	-358.332	-452.799	-147.944	-373.887	-521.831	-373.887	post	12.7305	49.0011	36.2706	30	stijn_120122 2	neg	V	y	1	262.511	1.5661	0.494375	0.631766	1.22361	1.11685	1.26317	1.17905
76	-88.0206	-371.026	-459.046	-132.118	-373.033	-505.151	-373.033	post	12.146	42.9676	30.8216	30	stijn_120122 2	neg	V	y	1	262.511	1.50099	0.460639	0.564184	1.16743	0.949063	1.21066	1.17635
77	-78.5355	-404.813	-483.348	-153.964	-403.789	-557.753	-403.789	post	12.4695	39.9757	27.5062	30	stijn_120122 2	neg	V	y	1	262.511	1.96044	0.411001	0.657472	1.19853	0.846975	1.58123	1.27334
78	-122.874	-424.446	-547.32	-131.373	-418.633	-550.006	-418.633	post	12.3534	46.5093	34.1559	31	stijn_120122 2	neg	V	y	1	262.511	1.06917	0.643037	0.561	1.18736	1.05173	0.862357	1.32016
79	-94.3638	-400.604	-494.968	-91.7691	-401.387	-493.156	-401.387	post	12.7456	50.4163	37.6707	31	stijn_120122 2	neg	V	y	1	262.511	0.972503	0.493835	0.391881	1.22506	1.15996	0.784391	1.26577
80	-79.6054	-431.356	-510.961	-119.909	-437.719	-557.628	-437.719	post	12.553	48.3869	35.8339	31	stijn_120122 2	neg	V	y	1	262.511	1.50629	0.4166	0.512046	1.20655	1.1034	1.21493	1.38034
81	-76.3479	-397.505	-473.852	-140.622	-394.141	-534.763	-394.141	post	12.7897	51.302	38.5123	32	stijn_120122 2	neg	V	y	1	262.511	1.84185	0.399552	0.600496	1.2293	1.18588	1.48558	1.24292
82	-113.383	-354.035	-467.418	-98.7798	-362.766	-461.545	-362.766	post	12.5834	47.4194	34.8361	32	stijn_120122 2	neg	V	y	1	262.511	0.871208	0.593366	0.421819	1.20947	1.07268	0.702689	1.14398
83	-68.1187	-402.173	-470.291	-119.984	-394.975	-514.959	-394.975	post	12.5084	44.4666	31.9582	32	stijn_120122 2	neg	V	y	1	262.511	1.7614	0.356486	0.512369	1.20226	0.984064	1.42069	1.24555
84	-46.3532	-397.513	-443.866	-78.8476	-394.755	-473.603	-394.755	post	12.5226	50.957	38.4345	33	stijn_120122 2	neg	V	y	1	262.511	1.70102	0.242581	0.336702	1.20363	1.18348	1.37199	1.24486
85	-56.8144	-377.868	-434.682	-113.517	-381.514	-495.031	-381.514	post	12.3733	44.6856	32.3123	33	stijn_120122 2	neg	V	y	1	262.511	1.99803	0.297327	0.484751	1.18928	0.994966	1.61155	1.2031
86	-102.38	-375.408	-477.788	-110.356	-379.551	-489.908	-379.551	post	12.6783	55.7034	43.0251	33	stijn_120122 2	neg	V	y	1	262.511	1.07791	0.535789	0.471254	1.2186	1.32484	0.869405	1.19691
87	-92.0368	-400.682	-492.719	-101.128	-372.474	-473.603	-372.474	post	12.3323	51.1194	38.7871	34	stijn_120122 2	neg	V	y	1	262.511	1.09878	0.481657	0.431847	1.18534	1.19434	0.886242	1.17459
88	-72.21	-449.809	-522.019	-114.079	-469.974	-584.054	-469.974	post	13.1047	59.8431	46.7384	34	stijn_120122 2	neg	V	y	1	262.511	1.57983	0.377897	0.487152	1.25958	1.43918	1.27424	1.48206
89	-58.9426	-482.63	-541.572	-118.889	-444.049	-562.938	-444.049	post	12.4672	43.3479	30.8807	34	stijn_120122 2	neg	V	y	1	262.511	2.01702	0.308465	0.50769	1.1983	0.950885	1.62687	1.40031
90	-104.663	-432.661	-537.324	-111.83	-440.113	-551.943	-440.113	post	13.0116	46.9432	33.9316	35	stijn_120122 2	neg	V	y	1	262.511	1.06847	0.547736	0.477547	1.25063	1.04483	0.861797	1.38789
91	-77.2351	-440.035	-517.271	-138.321	-457.602	-595.923	-457.602	post	12.6188	48.9564	36.3376	35	stijn_120122 2	neg	V	y	1	262.511	1.79091	0.404196	0.590671	1.21287	1.11891	1.44449	1.44304
92	-64.4089	-421.376	-485.785	-106.487	-419.78	-526.267	-419.78	post	12.9043	46.4954	33.591	35	stijn_120122 2	neg	V	y	1	262.511	1.65329	0.337072	0.454731	1.24032	1.03434	1.3335	1.32377
93	-88.9926	-455.141	-544.134	-85.2535	-474.686	-559.939	-474.686	post	13.2972	52.8867	39.5895	36	stijn_120122 2	neg	V	y	1	262.511	0.957985	0.465726	0.364058	1.27808	1.21905	0.772681	1.49692
94	-104.142	-424.998	-529.14	-116.86	-461.696	-578.556	-461.696	post	12.9395	45.5018	32.5623	36	stijn_120122 2	neg	V	y	1	262.511	1.12212	0.54501	0.499028	1.2437	1.00266	0.905067	1.45595
95	-108.049	-474.38	-582.429	-122.448	-474.225	-596.673	-474.225	post	12.6711	44.3396	31.6685	36	stijn_120122 2	neg	V	y	1	262.511	1.13327	0.565454	0.52289	1.2179	0.975142	0.914057	1.49546
96	-93.0371	-454.782	-547.82	-103.377	-454.751	-558.128	-454.751	post	12.9329	38.3087	25.3758	37	stijn_120122 2	neg	V	y	1	262.511	1.11113	0.486892	0.441449	1.24306	0.781377	0.896206	1.43405
97	-97.9282	-471.257	-569.185	-114.466	-489.266	-603.732	-489.266	post	13.1323	45.5984	32.4661	37	stijn_120122 2	neg	V	y	1	262.511	1.16888	0.512489	0.488805	1.26223	0.999702	0.942782	1.5429
98	-79.8398	-510.024	-589.863	-115.864	-542.656	-658.521	-542.656	post	13.0111	48.5675	35.5564	37	stijn_120122 2	neg	V	y	1	262.511	1.45121	0.417826	0.494775	1.25058	1.09486	1.1705	1.71126
99	-95.3585	-1312.2	-1407.56	-112.568	-1222.28	-1334.85	-1222.28	post	14.6238	38.6504	24.0266	38	stijn_120122 2	neg	V	y	1	262.511	1.18048	0.499041	0.4807	1.40559	0.739832	0.952135	3.85444
100	-60.3843	-1528.04	-1588.42	-86.8097	-1562.33	-1649.14	-1562.33	post	24.0017	24.0555	0.0538133	38	stijn_120122 2	neg	V	y	1	262.511	1.43762	0.31601	0.370703	2.30696	0.00165703	1.15954	4.92681
101	-71.6525	-1613.35	-1685	-61.8982	-1633.1	-1695	-1633.1	post	23.8624	23.8624	1.06581e-14	38	stijn_120122 2	neg	V	y	1	262.511	0.863866	0.37498	0.264324	2.29357	3.28187e-16	0.696768	5.14997
102	-51.9459	-1713.15	-1765.09	-69.2983	-1688.67	-1757.97	-1688.67	post	28.4954	28.4954	1.77636e-14	39	stijn_120122 2	neg	V	y	1	262.511	1.33405	0.271849	0.295924	2.73888	5.46979e-16	1.076	5.32521
15	-250.159	-240.748	-490.907	-349.394	-243.343	-592.737	-243.343	pre	11.4549	98.8635	87.4085	-5	stijn_190122 3	pos	VI	y	1	248.719	1.39669	0.94626	1.00119	0.994262	0.888061	1.04606	1.00237
16	-204.137	-242.478	-446.614	-353.314	-245.233	-598.547	-245.233	pre	11.4256	98.0879	86.6623	-5	stijn_190122 3	pos	VI	y	1	248.719	1.73077	0.772175	1.01242	0.991716	0.880479	1.29628	1.01016
17	-229.824	-245.028	-474.852	-332.443	-240.678	-573.121	-240.678	pre	11.4136	102.933	91.519	-5	stijn_190122 3	pos	VI	y	1	248.719	1.44652	0.869338	0.952619	0.990678	0.929822	1.08338	0.99139
18	-274.991	-245.591	-520.582	-321.255	-247.056	-568.311	-247.056	pre	11.4261	105.453	94.0268	-4	stijn_190122 3	pos	VI	y	1	248.719	1.16824	1.04019	0.920558	0.99176	0.955301	0.874964	1.01766
19	-310.47	-236.413	-546.883	-372.145	-238.397	-610.542	-238.397	pre	11.5506	107.746	96.1957	-4	stijn_190122 3	pos	VI	y	1	248.719	1.19865	1.17439	1.06638	1.00256	0.977337	0.897741	0.981997
20	-260.871	-239.345	-500.216	-357.655	-246.202	-603.857	-246.202	pre	11.4837	104.492	93.0086	-4	stijn_190122 3	pos	VI	y	1	248.719	1.37101	0.986777	1.02486	0.996757	0.944957	1.02683	1.01415
21	-287.53	-239.736	-527.266	-363.418	-240.127	-603.545	-240.127	pre	11.4449	97.4275	85.9826	-3	stijn_190122 3	pos	VI	y	1	248.719	1.26393	1.08762	1.04138	0.993395	0.873573	0.946634	0.989122
22	-289.468	-242.983	-532.451	-356.655	-244.391	-601.046	-244.391	pre	11.4163	103.195	91.7783	-3	stijn_190122 3	pos	VI	y	1	248.719	1.2321	1.09495	1.022	0.990913	0.932457	0.922797	1.00669
23	-301.319	-242.253	-543.571	-347.878	-238.862	-586.74	-238.862	pre	11.4866	108.615	97.1283	-3	stijn_190122 3	pos	VI	y	1	248.719	1.15452	1.13978	0.996847	0.997015	0.986812	0.864688	0.983912
24	-276.537	-244.607	-521.144	-329.426	-240.883	-570.31	-240.883	pre	11.7628	167.577	155.814	-2	stijn_190122 3	pos	VI	y	1	248.719	1.19126	1.04604	0.943974	1.02099	1.58305	0.892203	0.992237
25	-234.207	-242.332	-476.539	-365.117	-242.176	-607.293	-242.176	pre	11.5374	110.445	98.9076	-2	stijn_190122 3	pos	VI	y	1	248.719	1.55895	0.885918	1.04625	1.00142	1.00489	1.16759	0.997562
26	-285.232	-248.344	-533.576	-342.23	-242.886	-585.116	-242.886	pre	11.5841	110.275	98.6911	-2	stijn_190122 3	pos	VI	y	1	248.719	1.19983	1.07893	0.980662	1.00547	1.00269	0.898624	1.00049
27	-246.04	-242.556	-488.596	-332.942	-248.425	-581.367	-248.425	pre	11.6086	110.81	99.2013	-1	stijn_190122 3	pos	VI	y	1	248.719	1.3532	0.93068	0.954048	1.0076	1.00787	1.01349	1.0233
28	-246.971	-243.249	-490.22	-341.553	-241.001	-582.554	-241.001	pre	11.5574	112.94	101.382	-1	stijn_190122 3	pos	VI	y	1	248.719	1.38297	0.934202	0.978724	1.00315	1.03003	1.03579	0.992722
29	-267.738	-241.037	-508.774	-369.247	-241.857	-611.104	-241.857	pre	11.6628	110.351	98.6878	-1	stijn_190122 3	pos	VI	y	1	248.719	1.37914	1.01275	1.05808	1.0123	1.00266	1.03292	0.996248
0	-252.909	-226.504	-479.412	-330.878	-231.748	-562.626	-231.748	post	11.8563	110.191	98.3348	5	stijn_190122 3	pos	VI	y	1	248.719	1.30829	0.956661	0.948134	1.0291	0.99907	0.979857	0.954606
1	-292.273	-237.367	-529.64	-311.221	-235.786	-547.007	-235.786	post	11.9444	111.934	99.99	5	stijn_190122 3	pos	VI	y	1	248.719	1.06483	1.10556	0.891808	1.03675	1.01589	0.797515	0.971241
2	-261.089	-239.814	-500.903	-297.07	-241.129	-538.199	-241.129	post	11.8971	119.563	107.666	5	stijn_190122 3	pos	VI	y	1	248.719	1.13781	0.987605	0.851256	1.03264	1.09387	0.852174	0.99325
3	-245.402	-236.509	-481.911	-296.847	-235.729	-532.576	-235.729	post	11.92	117.948	106.028	6	stijn_190122 3	pos	VI	y	1	248.719	1.20963	0.928266	0.850617	1.03463	1.07723	0.905968	0.971008
4	-229.048	-246.991	-476.039	-271.712	-241.561	-513.272	-241.561	post	11.9133	121.725	109.812	6	stijn_190122 3	pos	VI	y	1	248.719	1.18626	0.866405	0.778593	1.03404	1.11568	0.888465	0.995027
5	-225.027	-244.765	-469.792	-297.761	-238.064	-535.825	-238.064	post	11.7866	115.943	104.156	6	stijn_190122 3	pos	VI	y	1	248.719	1.32322	0.851193	0.853236	1.02305	1.05821	0.991042	0.980626
6	-279.586	-240.745	-520.332	-316.036	-240.28	-556.316	-240.28	post	11.7815	120.951	109.17	7	stijn_190122 3	pos	VI	y	1	248.719	1.13037	1.05757	0.905603	1.0226	1.10915	0.846601	0.989753
7	-213.731	-242.13	-455.86	-268.397	-241.94	-510.336	-241.94	post	11.8402	121.295	109.455	7	stijn_190122 3	pos	VI	y	1	248.719	1.25577	0.808464	0.769093	1.0277	1.11205	0.940522	0.996589
8	-240.953	-242.645	-483.598	-293.956	-247.929	-541.885	-247.929	post	11.805	115.79	103.985	7	stijn_190122 3	pos	VI	y	1	248.719	1.21997	0.911436	0.842332	1.02464	1.05647	0.91371	1.02126
9	-234.687	-239.353	-474.04	-320.307	-240.445	-560.751	-240.445	post	11.8702	116.695	104.825	8	stijn_190122 3	pos	VI	y	1	248.719	1.36482	0.887735	0.917842	1.0303	1.06501	1.0222	0.99043
10	-234.729	-242.56	-477.288	-297.939	-248.131	-546.07	-248.131	post	11.7946	122.446	110.652	8	stijn_190122 3	pos	VI	y	1	248.719	1.26929	0.887892	0.853746	1.02375	1.12421	0.950648	1.02209
11	-282.227	-248.35	-530.577	-307.737	-241.145	-548.882	-241.145	post	11.7525	115.592	103.84	8	stijn_190122 3	pos	VI	y	1	248.719	1.09039	1.06756	0.881822	1.02009	1.055	0.816657	0.993315
12	-261.172	-244.167	-505.338	-340.456	-242.785	-583.241	-242.785	post	11.7283	119.292	107.564	9	stijn_190122 3	pos	VI	y	1	248.719	1.30357	0.987917	0.97558	1.01799	1.09284	0.976323	1.00007
13	-220.678	-245.428	-466.106	-295.212	-256.919	-552.13	-256.919	post	11.7425	122.651	110.908	9	stijn_190122 3	pos	VI	y	1	248.719	1.33775	0.834743	0.845931	1.01922	1.12681	1.00192	1.05829
14	-233.726	-250.809	-484.535	-278.962	-251.365	-530.327	-251.365	post	11.7563	116.375	104.619	9	stijn_190122 3	pos	VI	y	1	248.719	1.19354	0.884099	0.799368	1.02042	1.06292	0.893916	1.03542
15	-255.671	-243.67	-499.341	-324.83	-249.291	-574.12	-249.291	post	11.5854	118.159	106.574	10	stijn_190122 3	pos	VI	y	1	248.719	1.2705	0.96711	0.930802	1.00559	1.08278	0.951552	1.02687
16	-271.555	-246.59	-518.145	-346.817	-245.92	-592.737	-245.92	post	11.753	134.788	123.035	10	stijn_190122 3	pos	VI	y	1	248.719	1.27715	1.02719	0.993806	1.02013	1.25003	0.956536	1.01299
17	-256.558	-239.284	-495.843	-340.386	-249.228	-589.614	-249.228	post	11.6758	122.636	110.96	10	stijn_190122 3	pos	VI	y	1	248.719	1.32674	0.970466	0.975379	1.01343	1.12734	0.993675	1.02661
18	-220.767	-247.15	-467.918	-336.065	-246.739	-582.804	-246.739	post	11.6569	123.419	111.762	11	stijn_190122 3	pos	VI	y	1	248.719	1.52226	0.835081	0.962998	1.01179	1.13549	1.14011	1.01636
19	-249.725	-245.18	-494.906	-326.982	-242.641	-569.622	-242.641	post	11.6217	123.975	112.354	11	stijn_190122 3	pos	VI	y	1	248.719	1.30936	0.94462	0.936969	1.00874	1.1415	0.980662	0.999477
20	-240.499	-247.722	-488.221	-309.84	-250.162	-560.002	-250.162	post	11.5285	114.343	102.815	11	stijn_190122 3	pos	VI	y	1	248.719	1.28832	0.909718	0.887849	1.00065	1.04459	0.964902	1.03046
21	-189.042	-250.826	-439.867	-275.958	-244.249	-520.207	-244.249	post	11.4343	134.083	122.648	12	stijn_190122 3	pos	VI	y	1	248.719	1.45977	0.715075	0.79076	0.992473	1.24609	1.09331	1.0061
22	-220.009	-250.22	-470.229	-284.746	-250.329	-535.075	-250.329	post	11.6149	119.998	108.383	12	stijn_190122 3	pos	VI	y	1	248.719	1.29425	0.832213	0.815943	1.00815	1.10116	0.96934	1.03115
23	-257.824	-246.765	-504.589	-306.832	-251.233	-558.065	-251.233	post	11.5865	119.846	108.259	12	stijn_190122 3	pos	VI	y	1	248.719	1.19008	0.975253	0.879229	1.00568	1.0999	0.891325	1.03487
24	-190.333	-249.847	-440.18	-306.832	-250.734	-557.565	-250.734	post	11.512	94.1492	82.6372	13	stijn_190122 3	pos	VI	y	1	248.719	1.61208	0.719958	0.879228	0.999219	0.839584	1.20738	1.03281
25	-248.202	-243.267	-491.47	-309.528	-244.039	-553.567	-244.039	post	11.4362	122.438	111.002	13	stijn_190122 3	pos	VI	y	1	248.719	1.24708	0.938858	0.886955	0.992635	1.12777	0.934013	1.00524
26	-221.208	-248.147	-469.354	-333.862	-248.63	-582.492	-248.63	post	11.4999	135.339	123.839	13	stijn_190122 3	pos	VI	y	1	248.719	1.50927	0.836748	0.956685	0.998167	1.25819	1.13038	1.02415
27	-257.753	-243.462	-501.215	-318.901	-246.661	-565.562	-246.661	post	11.4743	124.388	112.913	14	stijn_190122 3	pos	VI	y	1	248.719	1.23723	0.974987	0.913812	0.99594	1.14719	0.926637	1.01604
28	-250.608	-248.234	-498.841	-331.747	-246.684	-578.431	-246.684	post	11.4077	124.388	112.98	14	stijn_190122 3	pos	VI	y	1	248.719	1.32377	0.947957	0.950624	0.990165	1.14787	0.991451	1.01613
29	-252.509	-248.519	-501.028	-311.632	-248.87	-560.501	-248.87	post	11.3787	118.527	107.148	14	stijn_190122 3	pos	VI	y	1	248.719	1.23414	0.955148	0.892984	0.987643	1.08861	0.924324	1.02513
30	-224.269	-248.396	-472.665	-362.185	-250.043	-612.229	-250.043	post	11.5332	123.256	111.723	15	stijn_190122 3	pos	VI	y	1	248.719	1.61496	0.848327	1.03784	1.00106	1.13509	1.20954	1.02997
31	-263.448	-242.827	-506.276	-332.29	-245.266	-577.556	-245.266	post	11.363	129.258	117.895	15	stijn_190122 3	pos	VI	y	1	248.719	1.26131	0.996528	0.952181	0.986285	1.1978	0.944672	1.01029
32	-246.237	-247.232	-493.469	-320.668	-246.643	-567.311	-246.643	post	11.4981	145.911	134.413	15	stijn_190122 3	pos	VI	y	1	248.719	1.30227	0.931423	0.918876	0.998008	1.36562	0.975351	1.01596
33	-275.495	-250.335	-525.829	-386.814	-244.906	-631.72	-244.906	post	11.3793	131.237	119.857	16	stijn_190122 3	pos	VI	y	1	248.719	1.40407	1.04209	1.10842	0.987702	1.21774	1.05159	1.00881
34	-264.822	-247.764	-512.585	-347.081	-247.031	-594.112	-247.031	post	11.4181	128.262	116.844	16	stijn_190122 3	pos	VI	y	1	248.719	1.31062	1.00172	0.994564	0.991066	1.18712	0.981604	1.01756
35	-267.327	-247.757	-515.084	-299.186	-244.885	-544.071	-244.885	post	11.3948	123.773	112.378	16	stijn_190122 3	pos	VI	y	1	248.719	1.11917	1.0112	0.85732	0.989048	1.14175	0.838217	1.00872
36	-276.912	-246.481	-523.393	-314.565	-253.433	-567.998	-253.433	post	11.4753	142.308	130.833	17	stijn_190122 3	pos	VI	y	1	248.719	1.13597	1.04746	0.901388	0.996027	1.32924	0.850799	1.04393
37	-228.171	-241.121	-469.292	-351.054	-247.743	-598.797	-247.743	post	11.4309	144.299	132.868	17	stijn_190122 3	pos	VI	y	1	248.719	1.53856	0.863086	1.00595	0.992173	1.34993	1.15232	1.02049
38	-229.322	-256.775	-486.097	-361.73	-254.06	-615.789	-254.06	post	11.3676	132.79	121.422	17	stijn_190122 3	pos	VI	y	1	248.719	1.57739	0.867439	1.03654	0.986686	1.23364	1.1814	1.04651
39	-218.551	-249.616	-468.167	-346.074	-251.786	-597.86	-251.786	post	11.3524	128.62	117.267	18	stijn_190122 3	pos	VI	y	1	248.719	1.58349	0.8267	0.991677	0.985368	1.19142	1.18597	1.03715
40	-227.256	-245.285	-472.54	-344.865	-245.811	-590.676	-245.811	post	11.4013	136.065	124.664	18	stijn_190122 3	pos	VI	y	1	248.719	1.51752	0.859624	0.988213	0.989605	1.26657	1.13656	1.01253
41	-220.578	-245.403	-465.981	-285.807	-247.269	-533.076	-247.269	post	11.2656	133.547	122.281	18	stijn_190122 3	pos	VI	y	1	248.719	1.29572	0.834364	0.818983	0.977826	1.24236	0.970444	1.01854
42	-232.989	-244.112	-477.101	-306.941	-247.75	-554.692	-247.75	post	11.3543	124.505	113.151	19	stijn_190122 3	pos	VI	y	1	248.719	1.31741	0.88131	0.879543	0.985528	1.1496	0.986687	1.02052
43	-302.388	-244.619	-547.007	-332.571	-247.109	-579.68	-247.109	post	11.2888	128.121	116.832	19	stijn_190122 3	pos	VI	y	1	248.719	1.09981	1.14382	0.952985	0.979843	1.187	0.823717	1.01788
44	-250.893	-242.201	-493.094	-322.414	-248.582	-570.997	-248.582	post	11.2828	132.397	121.115	19	stijn_190122 3	pos	VI	y	1	248.719	1.28507	0.949037	0.923881	0.979325	1.23051	0.962464	1.02395
45	-222.979	-251.748	-474.727	-297.88	-249.628	-547.507	-249.628	post	11.3622	131.16	119.798	20	stijn_190122 3	pos	VI	y	1	248.719	1.33591	0.843446	0.853577	0.986215	1.21713	1.00054	1.02826
46	-259.351	-246.862	-506.213	-355.431	-243.803	-599.234	-243.803	post	11.3804	123.807	112.427	20	stijn_190122 3	pos	VI	y	1	248.719	1.37046	0.981031	1.01849	0.987791	1.14225	1.02642	1.00426
47	-264.279	-247.557	-511.836	-387.722	-248.183	-635.906	-248.183	post	11.3492	125.663	114.314	20	stijn_190122 3	pos	VI	y	1	248.719	1.46709	0.99967	1.11102	0.985087	1.16142	1.0988	1.02231
48	-253.311	-247.967	-501.278	-328.443	-249.363	-577.806	-249.363	post	11.4416	140.42	128.978	21	stijn_190122 3	pos	VI	y	1	248.719	1.2966	0.958181	0.941158	0.993102	1.3104	0.971105	1.02717
49	-299.978	-249.466	-549.444	-349	-251.609	-600.609	-251.609	post	11.3914	130.708	119.316	21	stijn_190122 3	pos	VI	y	1	248.719	1.16342	1.13471	1.00006	0.988752	1.21224	0.871353	1.03642
50	-237.597	-246.626	-484.223	-339.187	-244.991	-584.178	-244.991	post	11.3682	131.094	119.726	21	stijn_190122 3	pos	VI	y	1	248.719	1.42757	0.898741	0.971943	0.986731	1.2164	1.0692	1.00916
51	-266.576	-246.634	-513.21	-276.264	-249.565	-525.829	-249.565	post	11.3814	130.52	119.139	22	stijn_190122 3	pos	VI	y	1	248.719	1.03634	1.00836	0.791637	0.987877	1.21044	0.776181	1.028
52	-247.296	-247.61	-494.906	-318.139	-243.925	-562.063	-243.925	post	11.3326	133.255	121.923	22	stijn_190122 3	pos	VI	y	1	248.719	1.28647	0.935429	0.911629	0.983647	1.23872	0.963514	1.00477
53	-230.848	-249.127	-479.975	-311.767	-249.672	-561.439	-249.672	post	11.3058	127.92	116.614	22	stijn_190122 3	pos	VI	y	1	248.719	1.35053	0.873212	0.89337	0.981315	1.18479	1.01149	1.02844
54	-251.456	-248.135	-499.591	-346.358	-248.253	-594.611	-248.253	post	10.9654	128.126	117.161	23	stijn_190122 3	pos	VI	y	1	248.719	1.37741	0.951166	0.992492	0.951774	1.19034	1.03163	1.0226
55	-208.426	-253.681	-462.108	-282.181	-255.455	-537.637	-255.455	post	11.3199	127.41	116.09	23	stijn_190122 3	pos	VI	y	1	248.719	1.35386	0.788401	0.808592	0.982544	1.17946	1.01399	1.05226
56	-305.833	-247.36	-553.192	-354.272	-252.896	-607.168	-252.896	post	11.2284	130.503	119.275	23	stijn_190122 3	pos	VI	y	1	248.719	1.15839	1.15685	1.01517	0.974604	1.21182	0.867585	1.04172
57	-266.405	-252.552	-518.957	-349.608	-248.939	-598.547	-248.939	post	11.2877	127.549	116.261	24	stijn_190122 3	pos	VI	y	1	248.719	1.31232	1.00771	1.0018	0.979744	1.1812	0.982873	1.02542
58	-277.008	-256.88	-533.888	-345.64	-250.72	-596.361	-250.72	post	11.2226	106.731	95.5081	24	stijn_190122 3	pos	VI	y	1	248.719	1.24776	1.04782	0.990436	0.974101	0.970352	0.934526	1.03276
59	-253.551	-250.288	-503.839	-361.777	-249.015	-610.792	-249.015	post	11.2379	128.052	116.814	24	stijn_190122 3	pos	VI	y	1	248.719	1.42684	0.959089	1.03667	0.975426	1.18682	1.06865	1.02573
60	-298.807	-250.637	-549.444	-367.721	-248.819	-616.539	-248.819	post	11.2934	123.608	112.315	25	stijn_190122 3	pos	VI	y	1	248.719	1.23063	1.13028	1.05371	0.98024	1.14111	0.921693	1.02492
61	-234.75	-250.723	-485.472	-337.194	-249.358	-586.552	-249.358	post	11.2958	127.715	116.419	25	stijn_190122 3	pos	VI	y	1	248.719	1.4364	0.887971	0.966233	0.980451	1.1828	1.07581	1.02715
62	-267.949	-251.196	-519.145	-330.541	-246.328	-576.869	-246.328	post	11.2619	149.118	137.856	25	stijn_190122 3	pos	VI	y	1	248.719	1.2336	1.01355	0.947168	0.977508	1.4006	0.923914	1.01467
63	-217.004	-252.163	-469.167	-341.113	-252.874	-593.987	-252.874	post	11.3024	134.862	123.559	26	stijn_190122 3	pos	VI	y	1	248.719	1.57192	0.820845	0.977461	0.981025	1.25535	1.17731	1.04163
64	-255.19	-252.21	-507.4	-333.681	-247.124	-580.805	-247.124	post	11.2847	125.828	114.544	26	stijn_190122 3	pos	VI	y	1	248.719	1.30758	0.965289	0.956165	0.979486	1.16375	0.979325	1.01794
65	-214.74	-248.992	-463.732	-293.873	-310.797	-604.669	-310.797	post	11.3545	135.091	123.737	26	stijn_190122 3	pos	VI	y	1	248.719	1.3685	0.812284	0.842094	0.985548	1.25715	1.02495	1.28022
66	-251.01	-251.268	-502.277	-314.598	-264.271	-578.868	-264.271	post	11.2664	130.102	118.836	27	stijn_190122 3	pos	VI	y	1	248.719	1.25333	0.949477	0.901482	0.977899	1.20736	0.938694	1.08857
67	-226.95	-247.964	-474.914	-317.139	-251.234	-568.373	-251.234	post	11.273	141.498	130.225	27	stijn_190122 3	pos	VI	y	1	248.719	1.39739	0.858469	0.908765	0.978475	1.32307	1.04659	1.03487
68	-234.724	-251.56	-486.284	-338.421	-252.317	-590.738	-252.317	post	11.2506	132.996	121.745	27	stijn_190122 3	pos	VI	y	1	248.719	1.44178	0.887874	0.969747	0.976528	1.23692	1.07984	1.03934
69	-269.257	-247.389	-516.646	-310.606	-247.896	-558.502	-247.896	post	11.278	140.449	129.171	28	stijn_190122 3	pos	VI	y	1	248.719	1.15357	1.0185	0.890045	0.978901	1.31236	0.863976	1.02112
70	-231.534	-249.94	-481.474	-312.65	-247.602	-560.252	-247.602	post	11.3178	117.213	105.895	28	stijn_190122 3	pos	VI	y	1	248.719	1.35034	0.875808	0.8959	0.982359	1.07588	1.01135	1.01991
71	-249.663	-250.928	-500.591	-320.109	-249.576	-569.685	-249.576	post	11.175	126.97	115.795	28	stijn_190122 3	pos	VI	y	1	248.719	1.28217	0.944382	0.917276	0.969969	1.17647	0.960292	1.02804
72	-253.375	-250.339	-503.714	-344.134	-259.723	-603.857	-259.723	post	11.2892	129.063	117.774	29	stijn_190122 3	pos	VI	y	1	248.719	1.3582	0.958423	0.98612	0.979879	1.19657	1.01724	1.06984
73	-285.109	-252.59	-537.699	-330.496	-253.37	-583.866	-253.37	post	11.1268	129.552	118.426	29	stijn_190122 3	pos	VI	y	1	248.719	1.15919	1.07846	0.94704	0.965784	1.20319	0.868191	1.04367
74	-246.966	-253.937	-500.903	-357.012	-260.776	-617.789	-260.776	post	11.2428	127.283	116.04	29	stijn_190122 3	pos	VI	y	1	248.719	1.44559	0.934181	1.02302	0.975847	1.17896	1.08269	1.07418
75	-281.893	-295.726	-577.619	-298.738	-262.2	-560.939	-262.2	post	11.2949	132.566	121.271	30	stijn_190122 3	pos	VI	y	1	248.719	1.05976	1.0663	0.856037	0.980376	1.2321	0.793716	1.08005
76	-210.477	-252.88	-463.357	-343.594	-250.767	-594.361	-250.767	post	11.313	134.556	123.243	30	stijn_190122 3	pos	VI	y	1	248.719	1.63246	0.796156	0.984573	0.981945	1.25214	1.22265	1.03295
77	-318.869	-251.315	-570.185	-335.063	-249.178	-584.241	-249.178	post	11.3343	129.281	117.947	30	stijn_190122 3	pos	VI	y	1	248.719	1.05078	1.20617	0.960125	0.983792	1.19832	0.786995	1.02641
78	-260.641	-249.57	-510.211	-348.381	-252.165	-600.546	-252.165	post	11.3325	127.746	116.414	31	stijn_190122 3	pos	VI	y	1	248.719	1.33663	0.98591	0.998288	0.983636	1.18275	1.00108	1.03871
79	-235.482	-254.738	-490.22	-354.016	-249.529	-603.545	-249.529	post	11.2907	129.757	118.466	31	stijn_190122 3	pos	VI	y	1	248.719	1.50337	0.890741	1.01444	0.980006	1.2036	1.12596	1.02785
80	-187.46	-252.47	-439.93	-327.027	-253.09	-580.118	-253.09	post	11.319	135.078	123.759	31	stijn_190122 3	pos	VI	y	1	248.719	1.74452	0.70909	0.9371	0.982463	1.25738	1.30658	1.04252
81	-266.722	-250.673	-517.396	-292.553	-258.016	-550.568	-258.016	post	11.3594	132.135	120.776	32	stijn_190122 3	pos	VI	y	1	248.719	1.09684	1.00891	0.838312	0.985968	1.22707	0.821493	1.06281
82	-286.712	-249.425	-536.137	-333.834	-251.219	-585.053	-251.219	post	11.4645	141.715	130.251	32	stijn_190122 3	pos	VI	y	1	248.719	1.16435	1.08453	0.956605	0.995098	1.32333	0.872055	1.03481
83	-266.349	-252.858	-519.207	-334.266	-250.975	-585.241	-250.975	post	11.3568	143.685	132.328	32	stijn_190122 3	pos	VI	y	1	248.719	1.25499	1.0075	0.957841	0.985749	1.34444	0.939939	1.03381
84	-244.628	-267.645	-512.273	-354.026	-254.58	-608.605	-254.58	post	11.3978	146.138	134.74	33	stijn_190122 3	pos	VI	y	1	248.719	1.4472	0.925336	1.01446	0.989305	1.36895	1.0839	1.04865
85	-246.794	-252.36	-499.154	-322.794	-253.575	-576.369	-253.575	post	11.4667	151.921	140.454	33	stijn_190122 3	pos	VI	y	1	248.719	1.30795	0.933529	0.924969	0.995287	1.42699	0.979604	1.04452
86	-241.632	-247.651	-489.283	-338.18	-249.122	-587.302	-249.122	post	11.3837	155.015	143.631	33	stijn_190122 3	pos	VI	y	1	248.719	1.39956	0.914006	0.969057	0.988077	1.45927	1.04822	1.02618
87	-250.074	-252.64	-502.715	-313.798	-252.264	-566.062	-252.264	post	11.3934	153.092	141.699	34	stijn_190122 3	pos	VI	y	1	248.719	1.25482	0.945939	0.89919	0.988921	1.43964	0.939808	1.03912
88	-225.727	-259.058	-484.785	-308.113	-255.762	-563.875	-255.762	post	11.4015	139.624	128.223	34	stijn_190122 3	pos	VI	y	1	248.719	1.36498	0.853844	0.8829	0.989622	1.30273	1.02231	1.05353
89	-239.982	-256.985	-496.967	-337.432	-254.556	-591.988	-254.556	post	11.3425	151.695	140.352	34	stijn_190122 3	pos	VI	y	1	248.719	1.40607	0.907764	0.966914	0.984505	1.42596	1.05309	1.04856
15	-327.738	-347.276	-675.013	-340.633	-347.812	-688.445	-347.812	pre	9.04701	68.0985	59.0515	-5	stijn_250122 1	pos	VI	y	1	353.969	1.03935	1.05406	0.925694	1.00858	0.988325	0.876849	1.02869
16	-309.579	-347.005	-656.584	-362.446	-341.43	-703.875	-341.43	pre	8.97832	66.5855	57.6072	-5	stijn_250122 1	pos	VI	y	1	353.969	1.17077	0.995661	0.984971	1.00092	0.964152	0.987727	1.00982
17	-307.44	-337.024	-644.464	-356.097	-334.41	-690.506	-334.41	pre	8.97189	67.8523	58.8804	-5	stijn_250122 1	pos	VI	y	1	353.969	1.15826	0.988783	0.967718	1.0002	0.985462	0.977175	0.989052
18	-301.894	-347.756	-649.649	-391.403	-338.149	-729.552	-338.149	pre	8.97699	73.3321	64.3551	-4	stijn_250122 1	pos	VI	y	1	353.969	1.29649	0.970946	1.06366	1.00077	1.07709	1.09379	1.00011
19	-302.503	-332.715	-635.218	-367.967	-329.161	-697.128	-329.161	pre	8.95081	68.2083	59.2575	-4	stijn_250122 1	pos	VI	y	1	353.969	1.21641	0.972905	0.999978	0.997854	0.991772	1.02623	0.973529
20	-301.139	-340.514	-641.653	-371.489	-338.446	-709.935	-338.446	pre	9.00166	67.3451	58.3435	-4	stijn_250122 1	pos	VI	y	1	353.969	1.23361	0.968519	1.00955	1.00352	0.976475	1.04074	1.00099
21	-297.417	-336.365	-633.781	-364.836	-332.917	-697.753	-332.917	pre	8.92128	67.8388	58.9175	-3	stijn_250122 1	pos	VI	y	1	353.969	1.22669	0.956546	0.991469	0.994561	0.986083	1.0349	0.984636
22	-303.281	-334.499	-637.78	-371.251	-338.622	-709.873	-338.622	pre	8.99649	67.7177	58.7212	-3	stijn_250122 1	pos	VI	y	1	353.969	1.22412	0.975407	1.0089	1.00295	0.982797	1.03273	1.00151
23	-301.388	-333.643	-635.031	-367.968	-334.908	-702.876	-334.908	pre	8.97218	69.6807	60.7085	-3	stijn_250122 1	pos	VI	y	1	353.969	1.22091	0.96932	0.999979	1.00024	1.01606	1.03003	0.990526
24	-314.483	-332.917	-647.4	-364.17	-332.147	-696.316	-332.147	pre	8.91875	70.0953	61.1766	-2	stijn_250122 1	pos	VI	y	1	353.969	1.15799	1.01143	0.989657	0.99428	1.02389	0.976948	0.982359
25	-305.804	-336.849	-642.653	-375.49	-338.194	-713.684	-338.194	pre	9.00029	73.2281	64.2278	-2	stijn_250122 1	pos	VI	y	1	353.969	1.22788	0.983521	1.02042	1.00337	1.07496	1.03591	1.00024
26	-313.879	-338.394	-652.273	-361.203	-347.295	-708.498	-347.295	pre	8.90134	67.2808	58.3795	-2	stijn_250122 1	pos	VI	y	1	353.969	1.15077	1.00949	0.981595	0.992338	0.977077	0.970854	1.02716
27	-312.176	-341.784	-653.96	-373.59	-337.844	-711.435	-337.844	pre	8.97374	67.1814	58.2077	-1	stijn_250122 1	pos	VI	y	1	353.969	1.19673	1.00402	1.01526	1.00041	0.974202	1.00963	0.99921
28	-324.533	-345.232	-669.766	-376.974	-340.646	-717.619	-340.646	pre	9.00613	69.141	60.1349	-1	stijn_250122 1	pos	VI	y	1	353.969	1.16159	1.04376	1.02445	1.00402	1.00646	0.979979	1.0075
29	-340.66	-338.914	-679.574	-374.119	-339.689	-713.808	-339.689	pre	8.93412	67.2014	58.2673	-1	stijn_250122 1	pos	VI	y	1	353.969	1.09822	1.09563	1.0167	0.995992	0.975199	0.926517	1.00467
0	-277.503	-283.748	-561.251	-343.973	-279.938	-623.911	-279.938	post	9.01816	59.7007	50.6825	5	stijn_250122 1	pos	VI	y	1	353.969	1.23953	0.892501	0.93477	1.00536	0.848256	1.04573	0.827947
1	-290.196	-307.476	-597.672	-373.799	-304.65	-678.449	-304.65	post	9.06858	72.4178	63.3493	5	stijn_250122 1	pos	VI	y	1	353.969	1.28809	0.933324	1.01583	1.01098	1.06026	1.0867	0.901034
2	-246.499	-319.75	-566.249	-353.83	-317.06	-670.89	-317.06	post	8.98938	71.9234	62.934	5	stijn_250122 1	pos	VI	y	1	353.969	1.43542	0.792784	0.961558	1.00215	1.05331	1.211	0.937739
3	-302.173	-326.86	-629.034	-319.849	-325.302	-645.151	-325.302	post	8.96077	73.1878	64.2271	6	stijn_250122 1	pos	VI	y	1	353.969	1.0585	0.971844	0.869212	0.998963	1.07495	0.893005	0.962117
4	-303.114	-331.229	-634.344	-381.911	-328.961	-710.872	-328.961	post	8.97488	76.4844	67.5095	6	stijn_250122 1	pos	VI	y	1	353.969	1.25996	0.974871	1.03787	1.00054	1.12988	1.06297	0.972938
5	-284.282	-330.32	-614.602	-401.159	-329.329	-730.489	-329.329	post	8.94468	72.3559	63.4112	6	stijn_250122 1	pos	VI	y	1	353.969	1.41113	0.914304	1.09018	0.997169	1.06129	1.19051	0.974027
6	-267.432	-347.983	-615.415	-298.451	-346.264	-644.714	-346.264	post	8.85848	66.8165	57.958	7	stijn_250122 1	pos	VI	y	1	353.969	1.11599	0.860109	0.81106	0.98756	0.970024	0.941509	1.02411
7	-303.349	-356.046	-659.395	-342.239	-356.889	-699.128	-356.889	post	8.8507	63.6872	54.8365	7	stijn_250122 1	pos	VI	y	1	353.969	1.1282	0.975627	0.930059	0.986693	0.917781	0.951812	1.05554
8	-285.142	-350.639	-635.781	-325.882	-352.817	-678.699	-352.817	post	8.75951	67.2275	58.468	7	stijn_250122 1	pos	VI	y	1	353.969	1.14288	0.917068	0.885608	0.976527	0.97856	0.964194	1.04349
9	-302.356	-353.916	-656.272	-372.123	-349.994	-722.117	-349.994	post	8.84514	66.4306	57.5855	8	stijn_250122 1	pos	VI	y	1	353.969	1.23075	0.97243	1.01127	0.986074	0.963789	1.03833	1.03515
10	-262.445	-351.595	-614.04	-352.19	-350.874	-703.063	-350.874	post	8.87036	67.4489	58.5785	8	stijn_250122 1	pos	VI	y	1	353.969	1.34196	0.844071	0.9571	0.988885	0.980409	1.13215	1.03775
11	-303.497	-353.836	-657.334	-376.975	-356.137	-733.112	-356.137	post	8.79619	65.8746	57.0784	8	stijn_250122 1	pos	VI	y	1	353.969	1.2421	0.976103	1.02446	0.980616	0.955302	1.04791	1.05331
12	-281.998	-352.408	-634.406	-335.753	-362.562	-698.315	-362.562	post	8.83825	67.326	58.4878	9	stijn_250122 1	pos	VI	y	1	353.969	1.19062	0.906957	0.912432	0.985305	0.97889	1.00447	1.07232
13	-302.248	-353.024	-655.272	-376.736	-353.378	-730.114	-353.378	post	8.8034	67.9665	59.1631	9	stijn_250122 1	pos	VI	y	1	353.969	1.24645	0.972084	1.02381	0.981419	0.990193	1.05157	1.04515
14	-341.57	-347.999	-689.569	-368.201	-348.794	-716.995	-348.794	post	8.68252	70.0356	61.353	9	stijn_250122 1	pos	VI	y	1	353.969	1.07796	1.09855	1.00061	0.967944	1.02684	0.90943	1.0316
15	-299.136	-354.137	-653.273	-369.636	-353.106	-722.742	-353.106	post	8.81606	68.6551	59.8391	10	stijn_250122 1	pos	VI	y	1	353.969	1.23568	0.962077	1.00451	0.982831	1.00151	1.04249	1.04435
16	-299.724	-354.924	-654.647	-330.806	-350.018	-680.823	-350.018	post	8.85988	67.0999	58.2401	10	stijn_250122 1	pos	VI	y	1	353.969	1.1037	0.963966	0.898988	0.987716	0.974744	0.931144	1.03521
17	-275.015	-356.142	-631.158	-334.511	-346.625	-681.135	-346.625	post	8.86134	70.093	61.2317	10	stijn_250122 1	pos	VI	y	1	353.969	1.21633	0.884499	0.909056	0.987879	1.02481	1.02617	1.02518
18	-294.321	-340.772	-635.093	-346.602	-343.03	-689.632	-343.03	post	8.92288	68.1466	59.2237	11	stijn_250122 1	pos	VI	y	1	353.969	1.17763	0.946591	0.941916	0.99474	0.991207	0.993514	1.01455
19	-294.019	-342.011	-636.03	-328.292	-345.034	-673.326	-345.034	post	8.84339	71.172	62.3286	11	stijn_250122 1	pos	VI	y	1	353.969	1.11657	0.94562	0.892157	0.985878	1.04317	0.941997	1.02048
20	-283.154	-343.943	-627.097	-320.399	-344.994	-665.392	-344.994	post	8.88002	72.7436	63.8636	11	stijn_250122 1	pos	VI	y	1	353.969	1.13153	0.910676	0.870706	0.989961	1.06886	0.954625	1.02036
21	-250.099	-349.823	-599.921	-312.842	-347.615	-660.457	-347.615	post	8.9079	72.3825	63.4746	12	stijn_250122 1	pos	VI	y	1	353.969	1.25087	0.804363	0.850171	0.99307	1.06235	1.05531	1.02811
22	-284.806	-347.976	-632.782	-351.643	-347.172	-698.815	-347.172	post	8.90156	74.412	65.5105	12	stijn_250122 1	pos	VI	y	1	353.969	1.23468	0.915987	0.955616	0.992363	1.09643	1.04164	1.0268
23	-263.042	-360.369	-623.411	-359.404	-357.716	-717.12	-357.716	post	8.81009	70.9172	62.1071	12	stijn_250122 1	pos	VI	y	1	353.969	1.36634	0.845991	0.976706	0.982166	1.03947	1.15272	1.05798
24	-263.734	-356.116	-619.85	-344.131	-362.493	-706.624	-362.493	post	8.80815	67.5493	58.7412	13	stijn_250122 1	pos	VI	y	1	353.969	1.30484	0.848217	0.9352	0.981949	0.983131	1.10083	1.07211
25	-305.137	-356.007	-661.144	-348.333	-351.295	-699.627	-351.295	post	8.85583	70.7087	61.8529	13	stijn_250122 1	pos	VI	y	1	353.969	1.14156	0.981377	0.946618	0.987265	1.03521	0.963083	1.03899
26	-278.274	-357.195	-635.468	-358.063	-356.183	-714.246	-356.183	post	8.71629	74.7257	66.0094	13	stijn_250122 1	pos	VI	y	1	353.969	1.28673	0.894979	0.973062	0.971709	1.10478	1.08556	1.05345
27	-292.472	-365.548	-658.021	-350.637	-362.922	-713.559	-362.922	post	8.75741	62.9779	54.2205	14	stijn_250122 1	pos	VI	y	1	353.969	1.19887	0.940644	0.952881	0.976292	0.90747	1.01144	1.07338
28	-292.59	-361.495	-654.085	-332.113	-356.956	-689.069	-356.956	post	8.77828	71.6329	62.8546	14	stijn_250122 1	pos	VI	y	1	353.969	1.13508	0.941023	0.902541	0.978619	1.05198	0.957616	1.05574
29	-309.904	-361.486	-671.39	-334.798	-353.209	-688.007	-353.209	post	8.81214	72.163	63.3508	14	stijn_250122 1	pos	VI	y	1	353.969	1.08033	0.996708	0.909837	0.982394	1.06028	0.911425	1.04465
30	-286.325	-370.696	-657.021	-336.091	-368.972	-705.062	-368.972	post	8.75934	66.5446	57.7853	15	stijn_250122 1	pos	VI	y	1	353.969	1.17381	0.920873	0.91335	0.976508	0.967133	0.990289	1.09127
31	-286.654	-356.748	-643.402	-352.799	-358.448	-711.247	-358.448	post	8.80654	65.5914	56.7849	15	stijn_250122 1	pos	VI	y	1	353.969	1.23075	0.921933	0.958756	0.981769	0.95039	1.03833	1.06015
32	-266.073	-364.085	-630.158	-325.118	-380.319	-705.437	-380.319	post	8.74489	64.6914	55.9465	15	stijn_250122 1	pos	VI	y	1	353.969	1.22191	0.855739	0.883532	0.974897	0.936357	1.03087	1.12483
33	-257.422	-380.92	-638.342	-332.987	-375.636	-708.623	-375.636	post	8.73076	64.3909	55.6602	16	stijn_250122 1	pos	VI	y	1	353.969	1.29354	0.827917	0.904915	0.973322	0.931565	1.0913	1.11098
34	-278.549	-403.649	-682.198	-360.287	-382.696	-742.983	-382.696	post	8.70477	62.3423	53.6375	16	stijn_250122 1	pos	VI	y	1	353.969	1.29344	0.895864	0.979106	0.970424	0.897713	1.09122	1.13186
35	-286.679	-394.956	-681.635	-346.182	-385.181	-731.363	-385.181	post	8.70852	61.905	53.1965	16	stijn_250122 1	pos	VI	y	1	353.969	1.20756	0.922012	0.940774	0.970842	0.890332	1.01876	1.13921
36	-269.594	-377.869	-647.463	-335.27	-372.729	-707.999	-372.729	post	8.84237	68.0973	59.255	17	stijn_250122 1	pos	VI	y	1	353.969	1.24361	0.867065	0.91112	0.985764	0.991731	1.04918	1.10238
37	-282.541	-364.484	-647.026	-337.547	-368.702	-706.249	-368.702	post	8.82164	70.8454	62.0237	17	stijn_250122 1	pos	VI	y	1	353.969	1.19468	0.908705	0.917308	0.983453	1.03807	1.0079	1.09048
38	-293.813	-380.95	-674.763	-338.874	-363.252	-702.126	-363.252	post	8.86428	64.7143	55.85	17	stijn_250122 1	pos	VI	y	1	353.969	1.15336	0.944958	0.920914	0.988206	0.934742	0.973042	1.07436
39	-258.188	-367.722	-625.91	-375.17	-364.002	-739.172	-364.002	post	8.86301	70.0781	61.2151	18	stijn_250122 1	pos	VI	y	1	353.969	1.45309	0.83038	1.01955	0.988065	1.02454	1.22591	1.07657
40	-276.049	-363.105	-639.154	-342.858	-385.819	-728.677	-385.819	post	8.78378	71.575	62.7912	18	stijn_250122 1	pos	VI	y	1	353.969	1.24202	0.887824	0.931741	0.979232	1.05092	1.04784	1.1411
41	-290.892	-362.068	-652.96	-331.472	-379.275	-710.747	-379.275	post	8.79053	68.3053	59.5148	18	stijn_250122 1	pos	VI	y	1	353.969	1.1395	0.935563	0.900798	0.979985	0.996079	0.961345	1.12175
42	-268.454	-368.576	-637.03	-333.829	-366.173	-700.002	-366.173	post	8.76927	65.001	56.2317	19	stijn_250122 1	pos	VI	y	1	353.969	1.24353	0.863396	0.907204	0.977615	0.941132	1.04911	1.083
43	-285.5	-366.398	-651.898	-334.774	-372.599	-707.374	-372.599	post	8.80582	66.8092	58.0034	19	stijn_250122 1	pos	VI	y	1	353.969	1.17259	0.918221	0.909773	0.98169	0.970783	0.98926	1.102
44	-277.16	-373.864	-651.024	-313.778	-382.288	-696.066	-382.288	post	8.78532	68.216	59.4306	19	stijn_250122 1	pos	VI	y	1	353.969	1.13212	0.891397	0.852715	0.979405	0.99467	0.955118	1.13066
45	-269.837	-368.13	-637.967	-330.993	-368.572	-699.565	-368.572	post	8.78588	66.178	57.3921	20	stijn_250122 1	pos	VI	y	1	353.969	1.22664	0.867845	0.899498	0.979467	0.960552	1.03486	1.09009
46	-236.895	-422.001	-658.895	-337.303	-379.067	-716.37	-379.067	post	8.79486	65.3102	56.5154	20	stijn_250122 1	pos	VI	y	1	353.969	1.42385	0.761896	0.916645	0.980468	0.945878	1.20124	1.12113
47	-281.813	-380.269	-662.081	-337.749	-382.12	-719.868	-382.12	post	8.75748	64.692	55.9345	20	stijn_250122 1	pos	VI	y	1	353.969	1.19849	0.906361	0.917856	0.9763	0.936157	1.01111	1.13016
48	-293.207	-388.054	-681.26	-306.032	-383.1	-689.132	-383.1	post	8.76757	62.8815	54.1139	21	stijn_250122 1	pos	VI	y	1	353.969	1.04374	0.943006	0.831664	0.977426	0.905687	0.880559	1.13306
49	-289.944	-381.134	-671.077	-349.234	-379.13	-728.365	-379.13	post	8.79342	63.4175	54.6241	21	stijn_250122 1	pos	VI	y	1	353.969	1.20449	0.932512	0.949068	0.980308	0.914225	1.01617	1.12132
50	-275.969	-392.11	-668.079	-314.899	-378.543	-693.443	-378.543	post	8.68306	65.9487	57.2656	21	stijn_250122 1	pos	VI	y	1	353.969	1.14107	0.887566	0.855762	0.968004	0.958435	0.962669	1.11958
51	-303.118	-368.021	-671.14	-337.196	-371.365	-708.561	-371.365	post	8.82244	68.0341	59.2117	22	stijn_250122 1	pos	VI	y	1	353.969	1.11242	0.974884	0.916353	0.983542	0.991006	0.9385	1.09835
52	-224.655	-363.709	-588.364	-346.102	-363.209	-709.31	-363.209	post	8.79839	72.1931	63.3947	22	stijn_250122 1	pos	VI	y	1	353.969	1.54059	0.722532	0.940555	0.980861	1.06102	1.29973	1.07423
53	-254.23	-372.305	-626.535	-286.945	-376.198	-663.143	-376.198	post	8.81446	63.7676	54.9532	22	stijn_250122 1	pos	VI	y	1	353.969	1.12868	0.81765	0.779794	0.982653	0.919732	0.952219	1.11265
54	-247.999	-378.723	-626.722	-325.096	-378.28	-703.376	-378.28	post	8.69914	63.7054	55.0062	23	stijn_250122 1	pos	VI	y	1	353.969	1.31087	0.797611	0.883471	0.969797	0.92062	1.10593	1.1188
55	-255.833	-385.57	-641.403	-346.128	-378.051	-724.179	-378.051	post	8.74425	62.0982	53.3539	23	stijn_250122 1	pos	VI	y	1	353.969	1.35294	0.822806	0.940627	0.974825	0.892967	1.14142	1.11813
56	-271.317	-383.955	-655.272	-349.539	-378.575	-728.115	-378.575	post	8.84137	66.2642	57.4228	23	stijn_250122 1	pos	VI	y	1	353.969	1.28831	0.872604	0.949898	0.985653	0.961067	1.08689	1.11968
57	-283.977	-380.291	-664.268	-351.431	-388.866	-740.297	-388.866	post	8.84312	67.6441	58.801	24	stijn_250122 1	pos	VI	y	1	353.969	1.23753	0.913323	0.955038	0.985847	0.984132	1.04405	1.15011
58	-252.921	-387.358	-640.279	-356.684	-376.865	-733.55	-376.865	post	8.7772	66.1703	57.3931	24	stijn_250122 1	pos	VI	y	1	353.969	1.41026	0.813439	0.969315	0.978499	0.960569	1.18978	1.11462
59	-266.614	-380.536	-647.151	-365.947	-378.098	-744.045	-378.098	post	8.72515	64.2132	55.4881	24	stijn_250122 1	pos	VI	y	1	353.969	1.37257	0.857481	0.994488	0.972696	0.928685	1.15798	1.11826
60	-258.198	-398.761	-656.959	-333.826	-380.295	-714.121	-380.295	post	8.78107	62.6791	53.898	25	stijn_250122 1	pos	VI	y	1	353.969	1.29291	0.830412	0.907195	0.97893	0.902073	1.09077	1.12476
61	-287.425	-372.095	-659.52	-332.088	-382.471	-714.558	-382.471	post	8.82615	65.1797	56.3535	25	stijn_250122 1	pos	VI	y	1	353.969	1.15539	0.924413	0.902471	0.983956	0.94317	0.974748	1.1312
62	-243.524	-375.327	-618.851	-332.55	-375.886	-708.436	-375.886	post	8.82602	56.575	47.749	25	stijn_250122 1	pos	VI	y	1	353.969	1.36557	0.783216	0.903727	0.983942	0.799158	1.15207	1.11172
63	-250.879	-390.086	-640.966	-344.625	-396.421	-741.046	-396.421	post	8.84175	60.6402	51.7985	26	stijn_250122 1	pos	VI	y	1	353.969	1.37367	0.806874	0.936544	0.985696	0.866934	1.1589	1.17246
64	-273.231	-393.848	-667.079	-315.172	-389.391	-704.563	-389.391	post	8.78893	58.9818	50.1929	26	stijn_250122 1	pos	VI	y	1	353.969	1.1535	0.878762	0.856501	0.979807	0.840062	0.973154	1.15167
65	-261.469	-380.372	-641.84	-317.195	-376.06	-693.255	-376.06	post	8.78505	60.2297	51.4446	26	stijn_250122 1	pos	VI	y	1	353.969	1.21313	0.840931	0.862	0.979374	0.861011	1.02346	1.11224
66	-252.74	-389.35	-642.09	-329.061	-381.061	-710.123	-381.061	post	8.77253	60.3078	51.5353	27	stijn_250122 1	pos	VI	y	1	353.969	1.30197	0.812858	0.894247	0.977979	0.862529	1.09842	1.12703
67	-281.835	-383.933	-665.767	-354.253	-386.356	-740.609	-386.356	post	8.74203	63.2486	54.5066	27	stijn_250122 1	pos	VI	y	1	353.969	1.25695	0.906432	0.962709	0.974579	0.912258	1.06044	1.14269
68	-252.494	-390.346	-642.84	-353.316	-385.232	-738.548	-385.232	post	8.76148	61.639	52.8775	27	stijn_250122 1	pos	VI	y	1	353.969	1.3993	0.812067	0.960161	0.976747	0.884993	1.18053	1.13936
69	-263.862	-389.973	-653.835	-360.182	-387.924	-748.106	-387.924	post	8.7736	63.5324	54.7588	28	stijn_250122 1	pos	VI	y	1	353.969	1.36504	0.848627	0.978821	0.978098	0.91648	1.15162	1.14733
70	-253.901	-389.126	-643.027	-325.55	-383.261	-708.811	-383.261	post	8.75401	61.7484	52.9944	28	stijn_250122 1	pos	VI	y	1	353.969	1.28219	0.816593	0.884704	0.975914	0.886949	1.08173	1.13354
71	-263.305	-386.095	-649.4	-345.94	-384.299	-730.239	-384.299	post	8.89559	65.464	56.5684	28	stijn_250122 1	pos	VI	y	1	353.969	1.31384	0.846837	0.940116	0.991697	0.946766	1.10842	1.13661
72	-234.683	-381.294	-615.977	-312.433	-378.51	-690.944	-378.51	post	8.79005	64.7571	55.967	29	stijn_250122 1	pos	VI	y	1	353.969	1.3313	0.754783	0.84906	0.979931	0.936701	1.12316	1.11948
73	-258.421	-379.858	-638.279	-317.924	-381.391	-699.315	-381.391	post	8.87916	67.5607	58.6815	29	stijn_250122 1	pos	VI	y	1	353.969	1.23026	0.831129	0.863981	0.989865	0.982133	1.03791	1.128
74	-257.644	-375.013	-632.657	-308.641	-378.305	-686.945	-378.305	post	8.88456	65.0361	56.1516	29	stijn_250122 1	pos	VI	y	1	353.969	1.19793	0.828631	0.838753	0.990468	0.93979	1.01064	1.11888
75	-272.981	-377.293	-650.274	-347.625	-380.615	-728.24	-380.615	post	8.88123	68.6081	59.7269	30	stijn_250122 1	pos	VI	y	1	353.969	1.27344	0.877957	0.944695	0.990096	0.999629	1.07434	1.12571
76	-259.896	-373.823	-633.719	-331.703	-375.483	-707.186	-375.483	post	8.91665	66.6432	57.7265	30	stijn_250122 1	pos	VI	y	1	353.969	1.27629	0.835874	0.901427	0.994045	0.966149	1.07675	1.11053
77	-269.876	-376.026	-645.901	-352.425	-367.693	-720.118	-367.693	post	8.86579	73.2495	64.3837	30	stijn_250122 1	pos	VI	y	1	353.969	1.30588	0.867969	0.957739	0.988375	1.07757	1.10171	1.08749
78	-292.362	-391.023	-683.384	-331.881	-390.861	-722.742	-390.861	post	8.74314	63.5269	54.7837	31	stijn_250122 1	pos	VI	y	1	353.969	1.13517	0.940288	0.90191	0.974702	0.916897	0.957695	1.15601
79	-252.417	-389.486	-641.903	-318.274	-392.286	-710.56	-392.286	post	8.76081	61.7659	53.0051	31	stijn_250122 1	pos	VI	y	1	353.969	1.2609	0.81182	0.864932	0.976671	0.887128	1.06377	1.16023
80	-272.965	-394.739	-667.704	-339.446	-388.356	-727.802	-388.356	post	8.86342	69.7004	60.837	31	stijn_250122 1	pos	VI	y	1	353.969	1.24355	0.877905	0.922469	0.988111	1.01821	1.04913	1.1486
81	-264.798	-396.222	-661.019	-316.026	-390.723	-706.749	-390.723	post	8.795	65.7972	57.0022	32	stijn_250122 1	pos	VI	y	1	353.969	1.19346	0.851638	0.858823	0.980483	0.954026	1.00687	1.15561
82	-242.577	-397.889	-640.466	-295.11	-394.772	-689.882	-394.772	post	8.7809	62.3931	53.6122	32	stijn_250122 1	pos	VI	y	1	353.969	1.21656	0.780173	0.801981	0.978912	0.897289	1.02636	1.16758
83	-277.34	-404.92	-682.26	-294.37	-402.696	-697.066	-402.696	post	8.76509	61.9391	53.174	32	stijn_250122 1	pos	VI	y	1	353.969	1.0614	0.891977	0.799972	0.977149	0.889955	0.895459	1.19102
84	-231.957	-399.139	-631.095	-323.897	-400.344	-724.241	-400.344	post	8.80921	62.1073	53.2981	33	stijn_250122 1	pos	VI	y	1	353.969	1.39637	0.746015	0.880214	0.982067	0.892031	1.17806	1.18406
85	-270.218	-394.862	-665.08	-317.929	-401.627	-719.556	-401.627	post	8.87058	66.1732	57.3026	33	stijn_250122 1	pos	VI	y	1	353.969	1.17656	0.869072	0.863996	0.988909	0.959054	0.992614	1.18785
86	-260.908	-403.922	-664.83	-329.75	-388.494	-718.244	-388.494	post	8.81538	60.193	51.3776	33	stijn_250122 1	pos	VI	y	1	353.969	1.26385	0.839128	0.896118	0.982755	0.85989	1.06626	1.14901
87	-278.653	-394.736	-673.389	-305.646	-393.169	-698.815	-393.169	post	8.89176	63.2426	54.3508	34	stijn_250122 1	pos	VI	y	1	353.969	1.09687	0.8962	0.830615	0.991271	0.909651	0.925379	1.16284
88	-234.262	-392.46	-626.722	-329.346	-394.521	-723.867	-394.521	post	8.84791	64.3069	55.459	34	stijn_250122 1	pos	VI	y	1	353.969	1.40588	0.753431	0.89502	0.986382	0.928198	1.18608	1.16684
89	-272.245	-398.707	-670.952	-315.7	-392.236	-707.936	-392.236	post	8.84164	64.3584	55.5167	34	stijn_250122 1	pos	VI	y	1	353.969	1.15962	0.87559	0.857937	0.985683	0.929165	0.978317	1.16008
90	-278.611	-390.654	-669.266	-323.26	-389.111	-712.372	-389.111	post	8.87424	63.633	54.7588	35	stijn_250122 1	pos	VI	y	1	353.969	1.16026	0.896065	0.878483	0.989317	0.91648	0.978855	1.15084
91	-245.786	-395.617	-641.403	-321.394	-390.103	-711.497	-390.103	post	8.86346	65.3908	56.5274	35	stijn_250122 1	pos	VI	y	1	353.969	1.30761	0.790493	0.87341	0.988116	0.94608	1.10318	1.15377
92	-271.986	-395.718	-667.704	-310.905	-392.533	-703.438	-392.533	post	8.79049	67.9307	59.1403	35	stijn_250122 1	pos	VI	y	1	353.969	1.14309	0.874755	0.844905	0.97998	0.98981	0.964375	1.16096
93	-248.856	-390.361	-639.217	-321.761	-385.988	-707.749	-385.988	post	8.83904	66.4401	57.6011	36	stijn_250122 1	pos	VI	y	1	353.969	1.29296	0.800366	0.874407	0.985393	0.964049	1.09081	1.1416
94	-250.197	-387.146	-637.342	-334.935	-389.494	-724.429	-389.494	post	8.8182	66.1319	57.3137	36	stijn_250122 1	pos	VI	y	1	353.969	1.33869	0.804678	0.91021	0.983069	0.95924	1.12939	1.15197
95	-273.079	-388.377	-661.457	-306.692	-395.309	-702.001	-395.309	post	8.90832	70.9547	62.0464	36	stijn_250122 1	pos	VI	y	1	353.969	1.12309	0.878273	0.833457	0.993116	1.03845	0.947499	1.16917
96	-246.798	-389.045	-635.843	-283.052	-386.963	-670.015	-386.963	post	8.83333	68.4598	59.6264	37	stijn_250122 1	pos	VI	y	1	353.969	1.1469	0.793747	0.769215	0.984756	0.997948	0.967588	1.14448
97	-221.477	-385.879	-607.356	-327.253	-384.182	-711.435	-384.182	post	8.69378	73.887	65.1932	37	stijn_250122 1	pos	VI	y	1	353.969	1.47759	0.71231	0.889332	0.969199	1.09112	1.24658	1.13626
98	-242.598	-397.43	-640.029	-288.576	-391.06	-679.636	-391.06	post	8.91808	65.4404	56.5224	37	stijn_250122 1	pos	VI	y	1	353.969	1.18952	0.780241	0.784226	0.994205	0.945996	1.00355	1.1566
99	-246.573	-393.206	-639.779	-303.207	-389.174	-692.38	-389.174	post	8.86924	65.5665	56.6972	38	stijn_250122 1	pos	VI	y	1	353.969	1.22969	0.793022	0.823986	0.988759	0.948922	1.03743	1.15102
100	-248.449	-410.072	-658.521	-295.183	-395.011	-690.194	-395.011	post	8.90028	64.1495	55.2492	38	stijn_250122 1	pos	VI	y	1	353.969	1.18811	0.799056	0.802181	0.99222	0.924687	1.00235	1.16829
101	-209.265	-384.409	-593.674	-324.064	-384.059	-708.124	-384.059	post	8.93727	69.3179	60.3806	38	stijn_250122 1	pos	VI	y	1	353.969	1.54858	0.673035	0.880667	0.996344	1.01057	1.30647	1.1359
102	-245.12	-378.666	-623.786	-330.618	-376.193	-706.812	-376.193	post	9.04148	71.4234	62.382	39	stijn_250122 1	pos	VI	y	1	353.969	1.3488	0.788351	0.898478	1.00796	1.04407	1.13792	1.11263
103	-269.949	-374.141	-644.089	-288.294	-372.164	-660.457	-372.164	post	9.04496	67.9308	58.8859	39	stijn_250122 1	pos	VI	y	1	353.969	1.06796	0.868204	0.783458	1.00835	0.985553	0.900988	1.10071
104	-252.665	-370.371	-623.036	-277.892	-375.756	-653.648	-375.756	post	8.98674	70.2408	61.2541	39	stijn_250122 1	pos	VI	y	1	353.969	1.09984	0.812618	0.75519	1.00186	1.02519	0.927886	1.11134
105	-248.813	-373.473	-622.287	-312.027	-373.982	-686.008	-373.982	post	8.95869	72.5219	63.5632	40	stijn_250122 1	pos	VI	y	1	353.969	1.25406	0.800229	0.847954	0.998732	1.06384	1.05799	1.10609
106	-242.528	-370.513	-613.041	-312.146	-370.426	-682.572	-370.426	post	8.95264	77.6844	68.7318	40	stijn_250122 1	pos	VI	y	1	353.969	1.28705	0.780014	0.848279	0.998057	1.15034	1.08583	1.09557
107	-266.916	-380.297	-647.213	-268.516	-380.446	-648.962	-380.446	post	8.93464	71.0299	62.0952	40	stijn_250122 1	pos	VI	y	1	353.969	1.006	0.858449	0.729712	0.996051	1.03927	0.848715	1.12521
108	-266.904	-382.87	-649.774	-307.978	-379.217	-687.195	-379.217	post	8.86116	72.4165	63.5553	41	stijn_250122 1	pos	VI	y	1	353.969	1.15389	0.858413	0.836953	0.987859	1.0637	0.973485	1.12158
109	-238.414	-383.935	-622.349	-297.137	-394.557	-691.693	-394.557	post	8.8946	68.6976	59.803	41	stijn_250122 1	pos	VI	y	1	353.969	1.2463	0.766783	0.80749	0.991587	1.0009	1.05145	1.16694
110	-274.473	-386.859	-661.332	-296.313	-386.446	-682.76	-386.446	post	8.91846	68.0899	59.1715	41	stijn_250122 1	pos	VI	y	1	353.969	1.07957	0.882755	0.805253	0.994247	0.990333	0.910787	1.14296
111	-233.651	-385.637	-619.288	-307.884	-387.307	-695.192	-387.307	post	8.96349	69.3508	60.3873	42	stijn_250122 1	pos	VI	y	1	353.969	1.31771	0.751465	0.836697	0.999266	1.01068	1.11169	1.1455
112	-244.082	-399.945	-644.027	-306.115	-378.144	-684.259	-378.144	post	8.96442	72.2668	63.3024	42	stijn_250122 1	pos	VI	y	1	353.969	1.25415	0.785013	0.83189	0.99937	1.05947	1.05807	1.1184
113	-248.916	-378.806	-627.722	-299.139	-379.247	-678.387	-379.247	post	9.01012	74.7112	65.7011	42	stijn_250122 1	pos	VI	y	1	353.969	1.20177	0.800558	0.812932	1.00447	1.09962	1.01388	1.12166
114	-267.109	-375.106	-642.215	-292.283	-389.727	-682.01	-389.727	post	9.01986	77.3014	68.2816	43	stijn_250122 1	pos	VI	y	1	353.969	1.09425	0.859072	0.7943	1.00555	1.14281	0.923167	1.15266
115	-264.725	-371.555	-636.28	-315.974	-376.782	-692.755	-376.782	post	9.03994	76.3852	67.3453	43	stijn_250122 1	pos	VI	y	1	353.969	1.19359	0.851405	0.85868	1.00779	1.12713	1.00698	1.11437
116	-281.62	-371.153	-652.773	-305.644	-375.429	-681.073	-375.429	post	8.92033	79.3964	70.4761	43	stijn_250122 1	pos	VI	y	1	353.969	1.08531	0.90574	0.83061	0.994455	1.17953	0.915626	1.11037
15	-228.266	-337.546	-565.812	-315.701	-335.01	-650.711	-335.01	pre	9.38332	61.5709	52.1875	-5	stijn_250122 3	pos	VI	y	1	280.506	1.38304	0.761045	0.869954	1.00129	1.01429	1.13689	1.00867
16	-300.71	-332.447	-633.157	-334.635	-330.133	-664.768	-330.133	pre	9.39734	59.1859	49.7886	-5	stijn_250122 3	pos	VI	y	1	280.506	1.11281	1.00258	0.922128	1.00279	0.967662	0.914755	0.993984
17	-297.784	-333.874	-631.657	-346.413	-336.659	-683.072	-336.659	pre	9.37865	56.5722	47.1936	-5	stijn_250122 3	pos	VI	y	1	280.506	1.1633	0.992819	0.954584	1.00079	0.917226	0.956258	1.01363
18	-295.486	-337.733	-633.219	-374.136	-332.113	-706.249	-332.113	pre	9.40106	62.6766	53.2756	-4	stijn_250122 3	pos	VI	y	1	280.506	1.26617	0.985158	1.03098	1.00318	1.03543	1.04082	0.999946
19	-304.226	-332.929	-637.155	-351.659	-331.538	-683.197	-331.538	pre	9.39896	61.2939	51.8949	-4	stijn_250122 3	pos	VI	y	1	280.506	1.15591	1.0143	0.969041	1.00296	1.0086	0.950183	0.998214
20	-291.593	-334.255	-625.847	-355.577	-334.679	-690.256	-334.679	pre	9.32654	61.0453	51.7188	-4	stijn_250122 3	pos	VI	y	1	280.506	1.21943	0.972178	0.979838	0.995232	1.00518	1.0024	1.00767
21	-350.222	-341.908	-692.131	-370.337	-335.225	-705.562	-335.225	pre	9.40356	59.563	50.1594	-3	stijn_250122 3	pos	VI	y	1	280.506	1.05744	1.16765	1.02051	1.00345	0.974869	0.869232	1.00931
22	-296.858	-333.175	-630.033	-424.49	-333.049	-757.539	-333.049	pre	9.36893	59.662	50.293	-3	stijn_250122 3	pos	VI	y	1	280.506	1.42994	0.989733	1.16974	0.999755	0.977466	1.17544	1.00276
23	-304.846	-336.932	-641.778	-343.325	-335.811	-679.136	-335.811	pre	9.42004	62.3844	52.9643	-3	stijn_250122 3	pos	VI	y	1	280.506	1.12623	1.01636	0.946076	1.00521	1.02938	0.925779	1.01108
24	-318.053	-338.218	-656.272	-372.485	-333.639	-706.124	-333.639	pre	9.29963	60.4084	51.1088	-2	stijn_250122 3	pos	VI	y	1	280.506	1.17114	1.0604	1.02643	0.992361	0.99332	0.962701	1.00454
25	-283.95	-334.463	-618.413	-410.46	-332.648	-743.108	-332.648	pre	9.40665	60.1893	50.7827	-2	stijn_250122 3	pos	VI	y	1	280.506	1.44554	0.946696	1.13108	1.00378	0.986983	1.18826	1.00155
26	-317.985	-331.227	-649.212	-387.47	-330.524	-717.994	-330.524	pre	9.40053	63.1004	53.6999	-2	stijn_250122 3	pos	VI	y	1	280.506	1.21852	1.06017	1.06772	1.00313	1.04368	1.00164	0.99516
27	-273.76	-329.972	-603.732	-342.279	-332.359	-674.638	-332.359	pre	9.359	62.9679	53.6089	-1	stijn_250122 3	pos	VI	y	1	280.506	1.25029	0.912724	0.943194	0.998696	1.04191	1.02776	1.00069
28	-319.691	-328.397	-648.088	-385.962	-327.097	-713.059	-327.097	pre	9.30849	61.4902	52.1817	-1	stijn_250122 3	pos	VI	y	1	280.506	1.2073	1.06586	1.06357	0.993306	1.01417	0.992422	0.984842
29	-315.635	-324.519	-640.154	-328.477	-321.484	-649.962	-321.484	pre	9.31561	60.2449	50.9293	-1	stijn_250122 3	pos	VI	y	1	280.506	1.04069	1.05234	0.905161	0.994065	0.989832	0.855465	0.967944
0	-261.69	-296.063	-557.753	-285.3	-292.756	-578.056	-292.756	post	9.28228	58.7687	49.4864	5	stijn_250122 3	pos	VI	y	1	280.506	1.09022	0.872481	0.786181	0.990509	0.961789	0.896184	0.881446
1	-224.119	-297.712	-521.831	-341.635	-296.394	-638.03	-296.394	post	9.31596	62.6552	53.3392	5	stijn_250122 3	pos	VI	y	1	280.506	1.52435	0.747218	0.941419	0.994103	1.03667	1.25304	0.892401
2	-232.477	-299.163	-531.639	-251.031	-298.351	-549.381	-298.351	post	9.28867	63.8513	54.5626	5	stijn_250122 3	pos	VI	y	1	280.506	1.07981	0.775083	0.691747	0.991192	1.06045	0.887624	0.898292
3	-286.745	-299.245	-585.99	-262.237	-297.89	-560.127	-297.89	post	9.21456	63.4666	54.252	6	stijn_250122 3	pos	VI	y	1	280.506	0.91453	0.956015	0.722627	0.983283	1.05441	0.751761	0.896904
4	-287.063	-301.739	-588.801	-286.18	-297.873	-584.054	-297.873	post	9.28161	64.035	54.7534	6	stijn_250122 3	pos	VI	y	1	280.506	0.996926	0.957074	0.788606	0.990438	1.06416	0.819493	0.896854
5	-255.845	-300.596	-556.441	-331.52	-298.638	-630.158	-298.638	post	9.30015	64.9465	55.6464	6	stijn_250122 3	pos	VI	y	1	280.506	1.29579	0.852993	0.913546	0.992416	1.08151	1.06516	0.899156
6	-221.563	-301.018	-522.581	-268.335	-298.601	-566.936	-298.601	post	9.25938	63.7752	54.5158	7	stijn_250122 3	pos	VI	y	1	280.506	1.2111	0.738696	0.739432	0.988066	1.05954	0.99555	0.899045
7	-277.228	-304.452	-581.68	-260.55	-301.576	-562.126	-301.576	post	9.19951	62.9094	53.7099	7	stijn_250122 3	pos	VI	y	1	280.506	0.939841	0.924285	0.717979	0.981677	1.04387	0.772567	0.908001
8	-228.999	-302.89	-531.889	-310.387	-301.529	-611.916	-301.529	post	9.18168	62.9813	53.7996	7	stijn_250122 3	pos	VI	y	1	280.506	1.35541	0.763488	0.855312	0.979775	1.04562	1.11417	0.90786
9	-239.026	-301.359	-540.385	-362.082	-300.124	-662.206	-300.124	post	9.20375	64.6819	55.4782	8	stijn_250122 3	pos	VI	y	1	280.506	1.51482	0.79692	0.997763	0.982129	1.07824	1.24521	0.903632
10	-236.662	-302.974	-539.636	-274.058	-299.376	-573.433	-299.376	post	8.6172	64.2117	55.5945	8	stijn_250122 3	pos	VI	y	1	280.506	1.15801	0.789037	0.755201	0.919539	1.0805	0.951909	0.901377
11	-253.039	-324.705	-577.744	-293.802	-299.497	-593.299	-299.497	post	9.35456	104.297	94.9427	8	stijn_250122 3	pos	VI	y	1	280.506	1.1611	0.843639	0.80961	0.998222	1.84525	0.954442	0.901743
12	-230.563	-305.199	-535.762	-286.899	-302.215	-589.114	-302.215	post	9.14273	63.8099	54.6671	9	stijn_250122 3	pos	VI	y	1	280.506	1.24434	0.768705	0.790587	0.975618	1.06248	1.02287	0.909925
13	-174.617	-319.789	-494.406	-240.959	-304.736	-545.696	-304.736	post	9.11729	63.0545	53.9372	9	stijn_250122 3	pos	VI	y	1	280.506	1.37993	0.582178	0.663994	0.972904	1.04829	1.13433	0.917518
14	-254.543	-306.459	-561.001	-283.973	-302.517	-586.49	-302.517	post	9.22364	64.3474	55.1238	9	stijn_250122 3	pos	VI	y	1	280.506	1.11562	0.848652	0.782524	0.984251	1.07135	0.917062	0.910835
15	-237.224	-304.911	-542.135	-339.85	-306.364	-646.213	-306.364	post	9.22079	64.7743	55.5535	10	stijn_250122 3	pos	VI	y	1	280.506	1.43261	0.79091	0.936499	0.983948	1.07971	1.17763	0.922418
16	-305.015	-301.529	-606.544	-279.354	-311.634	-590.988	-311.634	post	9.1535	62.8827	53.7292	10	stijn_250122 3	pos	VI	y	1	280.506	0.91587	1.01693	0.769795	0.976767	1.04425	0.752863	0.938285
17	-242.829	-310.863	-553.692	-327.047	-302.112	-629.159	-302.112	post	9.16894	61.2907	52.1218	10	stijn_250122 3	pos	VI	y	1	280.506	1.34682	0.809599	0.901219	0.978415	1.01301	1.10711	0.909615
18	-237.22	-305.477	-542.697	-355.467	-302.929	-658.396	-302.929	post	9.14501	63.6417	54.4967	11	stijn_250122 3	pos	VI	y	1	280.506	1.49847	0.790897	0.979534	0.975861	1.05917	1.23177	0.912076
19	-249.362	-304.705	-554.067	-246.382	-299.813	-546.195	-299.813	post	9.24993	64.2159	54.966	11	stijn_250122 3	pos	VI	y	1	280.506	0.988051	0.831378	0.678937	0.987057	1.06829	0.812197	0.902695
20	-220.052	-295.657	-515.709	-291.76	-296.479	-588.239	-296.479	post	9.18941	62.9632	53.7738	11	stijn_250122 3	pos	VI	y	1	280.506	1.32587	0.733658	0.803983	0.980599	1.04512	1.08989	0.892655
21	-189.746	-313.593	-503.339	-345.733	-303.354	-649.087	-303.354	post	9.04671	64.6736	55.6269	12	stijn_250122 3	pos	VI	y	1	280.506	1.82208	0.632618	0.952711	0.965372	1.08113	1.49779	0.913356
22	-275.319	-299.364	-574.683	-310.41	-299.757	-610.167	-299.757	post	9.14571	64.4108	55.2651	12	stijn_250122 3	pos	VI	y	1	280.506	1.12746	0.91792	0.855375	0.975936	1.0741	0.926792	0.902524
23	-217.303	-291.596	-508.899	-325.822	-288.093	-613.915	-288.093	post	9.09744	65.3449	56.2475	12	stijn_250122 3	pos	VI	y	1	280.506	1.49939	0.724494	0.897844	0.970785	1.09319	1.23253	0.867408
24	-242.135	-295.127	-537.262	-311.451	-293.594	-605.044	-293.594	post	9.11557	64.8501	55.7345	13	stijn_250122 3	pos	VI	y	1	280.506	1.28627	0.807285	0.858242	0.97272	1.08322	1.05734	0.883968
25	-223.697	-296.26	-519.957	-305.458	-296.713	-602.17	-296.713	post	9.09783	63.4878	54.3899	13	stijn_250122 3	pos	VI	y	1	280.506	1.3655	0.745812	0.841728	0.970826	1.05709	1.12246	0.89336
26	-212.401	-293.375	-505.776	-302.59	-293.771	-596.361	-293.771	post	9.12356	65.1741	56.0505	13	stijn_250122 3	pos	VI	y	1	280.506	1.42461	0.708151	0.833824	0.973572	1.08937	1.17106	0.884503
27	-233.262	-292.005	-525.267	-308.665	-292.756	-601.421	-292.756	post	9.22574	66.7717	57.546	14	stijn_250122 3	pos	VI	y	1	280.506	1.32326	0.777701	0.850566	0.984476	1.11843	1.08774	0.881446
28	-217.078	-288.448	-505.526	-292.251	-291.177	-583.429	-291.177	post	9.18817	63.6738	54.4856	14	stijn_250122 3	pos	VI	y	1	280.506	1.3463	0.723744	0.805336	0.980467	1.05895	1.10668	0.876694
29	-243.116	-293.021	-536.137	-283.688	-287.871	-571.559	-287.871	post	9.12915	69.1812	60.052	14	stijn_250122 3	pos	VI	y	1	280.506	1.16688	0.810556	0.781738	0.974169	1.16714	0.959199	0.866739
30	-274.33	-291.169	-565.499	-319.201	-286.593	-605.794	-286.593	post	9.19777	63.9755	54.7777	15	stijn_250122 3	pos	VI	y	1	280.506	1.16356	0.914625	0.879598	0.981491	1.06463	0.956471	0.862892
31	-192.948	-295.273	-488.221	-335.872	-291.537	-627.409	-291.537	post	9.15327	64.4333	55.28	15	stijn_250122 3	pos	VI	y	1	280.506	1.74074	0.643295	0.925539	0.976743	1.07439	1.43092	0.877776
32	-267.098	-294.778	-561.876	-275.532	-295.715	-571.247	-295.715	post	9.19465	66.0386	56.844	15	stijn_250122 3	pos	VI	y	1	280.506	1.03158	0.890512	0.759263	0.981158	1.10479	0.847975	0.890355
33	-235.697	-297.504	-533.201	-314.641	-294.339	-608.98	-294.339	post	9.09854	65.5919	56.4933	16	stijn_250122 3	pos	VI	y	1	280.506	1.33494	0.785821	0.867034	0.970902	1.09797	1.09735	0.886212
34	-253.148	-297.108	-550.256	-287.175	-296.254	-583.429	-296.254	post	9.14442	64.2921	55.1477	16	stijn_250122 3	pos	VI	y	1	280.506	1.13442	0.844	0.791346	0.975798	1.07182	0.932512	0.891979
35	-249.168	-323.765	-572.933	-339.726	-296.117	-635.843	-296.117	post	9.12395	63.603	54.479	16	stijn_250122 3	pos	VI	y	1	280.506	1.36344	0.830733	0.936157	0.973614	1.05882	1.12077	0.891567
36	-219.603	-302.104	-521.706	-245.495	-295.703	-541.198	-295.703	post	9.09538	64.3303	55.2349	17	stijn_250122 3	pos	VI	y	1	280.506	1.1179	0.732161	0.676491	0.970565	1.07351	0.918938	0.89032
37	-259.025	-294.855	-553.879	-292.475	-312.195	-604.669	-312.195	post	9.21245	64.6386	55.4262	17	stijn_250122 3	pos	VI	y	1	280.506	1.12914	0.863596	0.805951	0.983057	1.07723	0.928173	0.939973
38	-196.142	-292.267	-488.408	-265.578	-292.8	-558.377	-292.8	post	9.16915	64.5823	55.4131	17	stijn_250122 3	pos	VI	y	1	280.506	1.35401	0.653942	0.731833	0.978438	1.07698	1.11302	0.881579
39	-200.084	-295.383	-495.468	-306.722	-293.199	-599.921	-293.199	post	9.07989	51.1421	42.0622	18	stijn_250122 3	pos	VI	y	1	280.506	1.53297	0.667086	0.845212	0.968912	0.817496	1.26013	0.882781
40	-232.845	-293.672	-526.517	-311.371	-296.172	-607.543	-296.172	post	9.17011	66.4521	57.282	18	stijn_250122 3	pos	VI	y	1	280.506	1.33725	0.77631	0.858023	0.97854	1.1133	1.09925	0.891731
41	-277.497	-292.188	-569.685	-376.181	-296.395	-672.577	-296.395	post	9.16084	56.7206	47.5598	18	stijn_250122 3	pos	VI	y	1	280.506	1.35563	0.925181	1.03662	0.977551	0.924344	1.11435	0.892404
42	-234.693	-297.384	-532.077	-329.164	-294.31	-623.474	-294.31	post	9.06374	63.4755	54.4118	19	stijn_250122 3	pos	VI	y	1	280.506	1.40253	0.782471	0.907053	0.967189	1.05752	1.15291	0.886124
43	-273.115	-296.695	-569.81	-353.18	-292.846	-646.026	-292.846	post	9.17776	64.2927	55.1149	19	stijn_250122 3	pos	VI	y	1	280.506	1.29315	0.910573	0.973232	0.979356	1.07118	1.063	0.881718
44	-228.721	-297.233	-525.954	-334.839	-298.068	-632.907	-298.068	post	9.08226	64.0989	55.0166	19	stijn_250122 3	pos	VI	y	1	280.506	1.46396	0.762561	0.922691	0.969165	1.06927	1.20341	0.89744
45	-253.177	-304.513	-557.69	-346.786	-299.615	-646.401	-299.615	post	9.19298	62.6701	53.4772	20	stijn_250122 3	pos	VI	y	1	280.506	1.36974	0.844098	0.955613	0.98098	1.03935	1.12595	0.902097
46	-232.047	-300.342	-532.389	-309.919	-297.874	-607.793	-297.874	post	9.11919	64.0648	54.9456	20	stijn_250122 3	pos	VI	y	1	280.506	1.33559	0.77365	0.854021	0.973106	1.06789	1.09788	0.896857
47	-270.715	-298.345	-569.06	-325.001	-295.224	-620.225	-295.224	post	9.15461	62.9777	53.8231	20	stijn_250122 3	pos	VI	y	1	280.506	1.20053	0.902571	0.89558	0.976886	1.04607	0.986856	0.888879
48	-299.611	-291.002	-590.613	-317.063	-294.978	-612.041	-294.978	post	8.92263	61.6045	52.6819	21	stijn_250122 3	pos	VI	y	1	280.506	1.05825	0.998911	0.873708	0.952132	1.02389	0.869902	0.888136
49	-266.27	-293.419	-559.689	-315.512	-291.719	-607.231	-291.719	post	9.15835	63.939	54.7806	21	stijn_250122 3	pos	VI	y	1	280.506	1.18493	0.887752	0.869432	0.977284	1.06468	0.974035	0.878325
50	-230.472	-285.299	-515.771	-364.866	-287.032	-651.898	-287.032	post	9.08374	63.67	54.5863	21	stijn_250122 3	pos	VI	y	1	280.506	1.58313	0.7684	1.00544	0.969323	1.06091	1.30136	0.864213
51	-200.226	-289.557	-489.783	-320.431	-290.111	-610.542	-290.111	post	9.13209	65.1283	55.9963	22	stijn_250122 3	pos	VI	y	1	280.506	1.60035	0.667558	0.882987	0.974482	1.08831	1.31552	0.873484
52	-224.626	-292.395	-517.021	-342.846	-286.938	-629.783	-286.938	post	9.10751	63.4031	54.2955	22	stijn_250122 3	pos	VI	y	1	280.506	1.5263	0.748908	0.944754	0.97186	1.05526	1.25465	0.863929
53	-237.894	-287.811	-525.704	-305.359	-284.692	-590.051	-284.692	post	9.11893	64.2376	55.1187	22	stijn_250122 3	pos	VI	y	1	280.506	1.28359	0.793144	0.841456	0.973078	1.07125	1.05514	0.857166
54	-262.311	-286.758	-549.069	-349.422	-287.358	-636.78	-287.358	post	9.20448	66.1549	56.9504	23	stijn_250122 3	pos	VI	y	1	280.506	1.33209	0.874553	0.962877	0.982208	1.10686	1.095	0.865194
55	-294.583	-287.659	-582.242	-297.135	-283.108	-580.243	-283.108	post	9.08021	64.1791	55.0989	23	stijn_250122 3	pos	VI	y	1	280.506	1.00866	0.982146	0.818792	0.968947	1.07087	0.829141	0.852398
56	-236.033	-281.112	-517.146	-339.453	-278.585	-618.038	-278.585	post	9.14411	64.2565	55.1124	23	stijn_250122 3	pos	VI	y	1	280.506	1.43816	0.786941	0.935407	0.975765	1.07113	1.18219	0.83878
57	-237.282	-285.423	-522.706	-312.438	-285.422	-597.86	-285.422	post	9.12908	64.3636	55.2345	24	stijn_250122 3	pos	VI	y	1	280.506	1.31674	0.791105	0.860963	0.974161	1.07351	1.08238	0.859365
58	-235.997	-289.207	-525.205	-364.28	-286.057	-650.337	-286.057	post	9.1738	65.2263	56.0526	24	stijn_250122 3	pos	VI	y	1	280.506	1.54358	0.786821	1.00382	0.978933	1.0894	1.26885	0.861276
59	-249.671	-292.839	-542.509	-303.955	-286.596	-590.551	-286.596	post	9.16608	65.1633	55.9973	24	stijn_250122 3	pos	VI	y	1	280.506	1.21742	0.832408	0.837586	0.978109	1.08833	1.00075	0.862899
60	-266.602	-291.276	-557.878	-286.621	-292.685	-579.306	-292.685	post	9.17376	65.9189	56.7451	25	stijn_250122 3	pos	VI	y	1	280.506	1.07509	0.888858	0.789819	0.978929	1.10286	0.883743	0.881233
61	-237.653	-297.797	-535.45	-249.68	-297.328	-547.007	-297.328	post	9.14486	64.8294	55.6845	25	stijn_250122 3	pos	VI	y	1	280.506	1.05061	0.792342	0.688024	0.975845	1.08225	0.863618	0.895211
62	-287.132	-308.541	-595.673	-295.675	-298.998	-594.674	-298.998	post	9.1852	62.5806	53.3954	25	stijn_250122 3	pos	VI	y	1	280.506	1.02975	0.957307	0.814771	0.98015	1.03776	0.846477	0.900242
63	-245.413	-304.718	-550.131	-289.106	-300.632	-589.739	-300.632	post	9.13038	63.1737	54.0433	26	stijn_250122 3	pos	VI	y	1	280.506	1.17804	0.818212	0.796669	0.9743	1.05035	0.968373	0.90516
64	-267.92	-316.258	-584.178	-344.498	-294.094	-638.592	-294.094	post	9.11151	64.2182	55.1067	26	stijn_250122 3	pos	VI	y	1	280.506	1.28582	0.893253	0.949308	0.972286	1.07102	1.05697	0.885474
65	-287.965	-299.337	-587.302	-321.507	-300.28	-621.787	-300.28	post	9.14691	62.4763	53.3294	26	stijn_250122 3	pos	VI	y	1	280.506	1.11648	0.960083	0.885954	0.976064	1.03648	0.917768	0.904099
66	-249.193	-295.566	-544.758	-341.332	-296.573	-637.905	-296.573	post	9.08799	62.8111	53.7231	27	stijn_250122 3	pos	VI	y	1	280.506	1.36975	0.830816	0.940584	0.969777	1.04413	1.12596	0.892938
67	-310.396	-297.084	-607.481	-350.562	-296.838	-647.4	-296.838	post	9.07719	62.2417	53.1646	27	stijn_250122 3	pos	VI	y	1	280.506	1.1294	1.03487	0.966018	0.968624	1.03328	0.928389	0.893738
68	-259.995	-301.818	-561.813	-311.068	-300.161	-611.229	-300.161	post	9.17481	65.0086	55.8338	27	stijn_250122 3	pos	VI	y	1	280.506	1.19644	0.86683	0.857186	0.979041	1.08515	0.983494	0.903743
69	-245.845	-303.349	-549.194	-314.289	-298.876	-613.166	-298.876	post	9.13518	66.011	56.8758	28	stijn_250122 3	pos	VI	y	1	280.506	1.2784	0.819653	0.866064	0.974812	1.10541	1.05087	0.899874
70	-263.314	-297.812	-561.126	-322.638	-294.026	-616.664	-294.026	post	8.95079	62.5021	53.5513	28	stijn_250122 3	pos	VI	y	1	280.506	1.2253	0.877897	0.889069	0.955136	1.04079	1.00722	0.885271
71	-261.082	-298.045	-559.127	-300.316	-301.917	-602.233	-301.917	post	9.07361	62.988	53.9143	28	stijn_250122 3	pos	VI	y	1	280.506	1.15027	0.870455	0.827559	0.968242	1.04785	0.945547	0.909029
72	-194.056	-298.226	-492.282	-366.247	-295.522	-661.769	-295.522	post	9.07727	62.5944	53.5171	29	stijn_250122 3	pos	VI	y	1	280.506	1.88733	0.646986	1.00924	0.968632	1.04013	1.55142	0.889776
73	-272.83	-292.357	-565.187	-371.088	-292.181	-663.268	-292.181	post	8.95551	63.3296	54.374	29	stijn_250122 3	pos	VI	y	1	280.506	1.36014	0.909623	1.02258	0.95564	1.05678	1.11806	0.879715
74	-282.417	-294.39	-576.807	-373.792	-288.914	-662.706	-288.914	post	9.0111	63.1717	54.1606	29	stijn_250122 3	pos	VI	y	1	280.506	1.32355	0.941584	1.03003	0.961572	1.05263	1.08798	0.86988
75	-222.741	-290.344	-513.085	-358.813	-292.461	-651.274	-292.461	post	9.10527	62.5384	53.4331	30	stijn_250122 3	pos	VI	y	1	280.506	1.6109	0.742624	0.988753	0.97162	1.03849	1.32419	0.880559
76	-283.195	-296.736	-579.93	-321.144	-298.519	-619.663	-298.519	post	9.08885	60.4005	51.3117	30	stijn_250122 3	pos	VI	y	1	280.506	1.134	0.944178	0.884952	0.969868	0.997263	0.932173	0.898798
77	-257.184	-297.508	-554.692	-370.775	-295.054	-665.83	-295.054	post	9.01859	62.758	53.7394	30	stijn_250122 3	pos	VI	y	1	280.506	1.44168	0.857457	1.02172	0.962371	1.04445	1.18509	0.888367
78	-299.936	-292.926	-592.862	-375.571	-292.133	-667.704	-292.133	post	9.06518	64.3692	55.3041	31	stijn_250122 3	pos	VI	y	1	280.506	1.25217	0.999995	1.03493	0.967342	1.07486	1.02931	0.87957
79	-270.801	-304.944	-575.745	-348.332	-292.759	-641.091	-292.759	post	9.06197	67.2032	58.1412	31	stijn_250122 3	pos	VI	y	1	280.506	1.2863	0.902856	0.959873	0.967	1.13	1.05737	0.881455
80	-259.159	-292.721	-551.88	-352.304	-293.659	-645.964	-293.659	post	9.0916	61.6946	52.603	31	stijn_250122 3	pos	VI	y	1	280.506	1.35941	0.864042	0.970819	0.970162	1.02236	1.11747	0.884166
81	-257.685	-289.573	-547.257	-420.214	-288.035	-708.248	-288.035	post	9.058	63.9906	54.9326	32	stijn_250122 3	pos	VI	y	1	280.506	1.63073	0.859128	1.15795	0.966576	1.06764	1.34049	0.867232
82	-275.981	-295.703	-571.684	-353.132	-293.081	-646.213	-293.081	post	8.99087	66.3173	57.3264	32	stijn_250122 3	pos	VI	y	1	280.506	1.27955	0.920128	0.9731	0.959413	1.11416	1.05182	0.882426
83	-312.372	-298.232	-610.604	-338.179	-299.476	-637.655	-299.476	post	8.9903	52.4873	43.497	32	stijn_250122 3	pos	VI	y	1	280.506	1.08262	1.04146	0.931896	0.959352	0.845382	0.889932	0.901678
84	-266.723	-294.778	-561.501	-370.455	-294.999	-665.455	-294.999	post	9.06653	64.0051	54.9386	33	stijn_250122 3	pos	VI	y	1	280.506	1.38892	0.889261	1.02084	0.967487	1.06775	1.14172	0.888201
85	-282.038	-302.828	-584.866	-376.817	-300.383	-677.2	-300.383	post	9.0198	60.3036	51.2838	33	stijn_250122 3	pos	VI	y	1	280.506	1.33605	0.940321	1.03837	0.9625	0.996722	1.09826	0.90441
86	-300.389	-294.785	-595.174	-380.143	-294.495	-674.638	-294.495	post	9.13062	65.8508	56.7202	33	stijn_250122 3	pos	VI	y	1	280.506	1.26551	1.0015	1.04753	0.974325	1.10238	1.04027	0.886683
87	-291.96	-293.343	-585.303	-321.931	-293.546	-615.477	-293.546	post	9.07591	63.9374	54.8615	34	stijn_250122 3	pos	VI	y	1	280.506	1.10266	0.973402	0.887123	0.968488	1.06626	0.906405	0.883824
88	-259.424	-309.824	-569.248	-340.669	-305.295	-645.964	-305.295	post	9.08656	59.5321	50.4455	34	stijn_250122 3	pos	VI	y	1	280.506	1.31318	0.864925	0.938756	0.969624	0.980429	1.07946	0.9192
89	-244.64	-308.552	-553.192	-309.321	-335.705	-645.026	-335.705	post	9.09491	64.4432	55.3483	34	stijn_250122 3	pos	VI	y	1	280.506	1.26439	0.815636	0.852375	0.970515	1.07572	1.03936	1.01076
90	-292.792	-311.815	-604.607	-369.979	-308.033	-678.012	-308.033	post	9.0869	60.6665	51.5796	35	stijn_250122 3	pos	VI	y	1	280.506	1.26363	0.976176	1.01952	0.96966	1.00247	1.03872	0.927443
91	-236.428	-331.071	-567.498	-431.011	-310.223	-741.234	-310.223	post	9.1107	71.732	62.6213	35	stijn_250122 3	pos	VI	y	1	280.506	1.82302	0.788256	1.18771	0.9722	1.21707	1.49855	0.934037
92	-248.67	-306.334	-555.004	-313.271	-302.893	-616.164	-302.893	post	9.1353	62.6568	53.5215	35	stijn_250122 3	pos	VI	y	1	280.506	1.25979	0.829072	0.863258	0.974825	1.04021	1.03557	0.911969
93	-230.44	-305.322	-535.762	-312.557	-300.671	-613.228	-300.671	post	9.0502	63.445	54.3948	36	stijn_250122 3	pos	VI	y	1	280.506	1.35635	0.768294	0.86129	0.965744	1.05719	1.11494	0.905278
94	-242.367	-303.016	-545.383	-338.626	-308.399	-647.026	-308.399	post	9.08662	61.0339	51.9473	36	stijn_250122 3	pos	VI	y	1	280.506	1.39716	0.808058	0.933128	0.969631	1.00962	1.14849	0.928546
95	-219.598	-300.359	-519.957	-304.339	-299.143	-603.482	-299.143	post	9.08613	63.7102	54.6241	36	stijn_250122 3	pos	VI	y	1	280.506	1.38589	0.732144	0.838645	0.969578	1.06164	1.13923	0.900678
96	-255.773	-301.105	-556.878	-319.098	-297.816	-616.914	-297.816	post	9.0498	62.2997	53.2499	37	stijn_250122 3	pos	VI	y	1	280.506	1.24758	0.852753	0.879314	0.965701	1.03493	1.02554	0.896682
97	-237.167	-303.343	-540.51	-305.3	-304.742	-610.042	-304.742	post	9.11192	60.8719	51.76	37	stijn_250122 3	pos	VI	y	1	280.506	1.28728	0.790721	0.841292	0.97233	1.00598	1.05817	0.917536
98	-248.966	-316.284	-565.249	-314.082	-303.707	-617.789	-303.707	post	9.07533	61.3267	52.2514	37	stijn_250122 3	pos	VI	y	1	280.506	1.26155	0.830058	0.865492	0.968425	1.01553	1.03702	0.914418
99	-275.686	-300.496	-576.182	-286.498	-302.241	-588.739	-302.241	post	9.04315	64.3313	55.2881	38	stijn_250122 3	pos	VI	y	1	280.506	1.03922	0.919144	0.789481	0.964992	1.07455	0.854257	0.910005
100	-310.57	-301.409	-611.979	-298.223	-297.512	-595.736	-297.512	post	9.08346	55.2363	46.1528	38	stijn_250122 3	pos	VI	y	1	280.506	0.960247	1.03545	0.821792	0.969293	0.896999	0.789341	0.895768
101	-221.594	-305.423	-527.016	-293.383	-314.848	-608.23	-314.848	post	9.03459	61.7872	52.7527	38	stijn_250122 3	pos	VI	y	1	280.506	1.32397	0.738799	0.808453	0.964078	1.02527	1.08833	0.947962
102	-211.328	-303.193	-514.522	-277.183	-303.872	-581.055	-303.872	post	8.91989	63.7194	54.7995	39	stijn_250122 3	pos	VI	y	1	280.506	1.31162	0.704574	0.763813	0.951838	1.06505	1.07818	0.914914
103	-265.448	-300.614	-566.062	-364.106	-297.851	-661.956	-297.851	post	9.05564	64.3106	55.255	39	stijn_250122 3	pos	VI	y	1	280.506	1.37166	0.885011	1.00334	0.966324	1.0739	1.12753	0.896787
104	-247.956	-303.487	-551.443	-359.359	-304.534	-663.893	-304.534	post	8.96698	63.811	54.844	39	stijn_250122 3	pos	VI	y	1	280.506	1.44929	0.826691	0.99026	0.956863	1.06592	1.19134	0.916908
105	-348.923	-311.597	-660.52	-391.274	-306.666	-697.941	-306.666	post	9.07845	67.9389	58.8604	40	stijn_250122 3	pos	VI	y	1	280.506	1.12138	1.16332	1.07821	0.968759	1.14398	0.921793	0.923329
106	-241.202	-305.993	-547.195	-364.521	-302.121	-666.642	-302.121	post	9.05255	64.3028	55.2503	40	stijn_250122 3	pos	VI	y	1	280.506	1.51127	0.804173	1.00448	0.965995	1.07381	1.24229	0.909642
107	-283.235	-315.687	-598.922	-334.776	-306.627	-641.403	-306.627	post	9.08492	68.8747	59.7897	40	stijn_250122 3	pos	VI	y	1	280.506	1.18197	0.944314	0.922519	0.969449	1.16204	0.971604	0.923209
108	-342.674	-304.102	-646.776	-336.697	-302.582	-639.279	-302.582	post	9.07094	63.9751	54.9042	41	stijn_250122 3	pos	VI	y	1	280.506	0.982558	1.14248	0.927812	0.967958	1.06709	0.807682	0.911031
109	-275.926	-302.693	-578.618	-305.811	-302.544	-608.355	-302.544	post	9.01748	60.9598	51.9423	41	stijn_250122 3	pos	VI	y	1	280.506	1.10831	0.919944	0.842701	0.962253	1.00952	0.911051	0.910918
110	-283.28	-299.462	-582.742	-303.333	-294.839	-598.172	-294.839	post	9.06895	63.6287	54.5598	41	stijn_250122 3	pos	VI	y	1	280.506	1.07079	0.944461	0.835872	0.967745	1.06039	0.88021	0.88772
111	-270.98	-305.14	-576.12	-296.024	-298.463	-594.486	-298.463	post	9.12541	69.9294	60.804	42	stijn_250122 3	pos	VI	y	1	280.506	1.09242	0.903454	0.815731	0.97377	1.18175	0.89799	0.898629
112	-283.832	-299.284	-583.116	-328.704	-304.328	-633.032	-304.328	post	9.06993	65.098	56.028	42	stijn_250122 3	pos	VI	y	1	280.506	1.15809	0.946303	0.905784	0.96785	1.08893	0.951974	0.916289
113	-289.31	-300.428	-589.739	-347.689	-314.83	-662.519	-314.83	post	9.07794	63.1498	54.0719	42	stijn_250122 3	pos	VI	y	1	280.506	1.20179	0.964568	0.9581	0.968704	1.05091	0.987891	0.947908
114	-232.846	-301.854	-534.7	-320.42	-301.43	-621.849	-301.43	post	8.93477	60.4173	51.4826	43	stijn_250122 3	pos	VI	y	1	280.506	1.3761	0.776316	0.882957	0.953427	1.00058	1.13118	0.907562
115	-257.435	-305.066	-562.501	-374.029	-300.172	-674.201	-300.172	post	9.07449	61.8475	52.773	43	stijn_250122 3	pos	VI	y	1	280.506	1.45291	0.858295	1.03068	0.968336	1.02567	1.19432	0.903776
116	-277.029	-306.025	-583.054	-293.461	-297.527	-590.988	-297.527	post	9.04201	62.8165	53.7745	43	stijn_250122 3	pos	VI	y	1	280.506	1.05932	0.923621	0.808668	0.96487	1.04513	0.870777	0.895812
117	-239.205	-304.804	-544.009	-327.891	-304.391	-632.282	-304.391	post	9.01904	62.1948	53.1757	44	stijn_250122 3	pos	VI	y	1	280.506	1.37075	0.797516	0.903545	0.96242	1.03349	1.12678	0.916478
118	-237.095	-309.662	-546.758	-341.632	-298.085	-639.716	-298.085	post	9.0445	64.7035	55.659	44	stijn_250122 3	pos	VI	y	1	280.506	1.4409	0.790482	0.941409	0.965136	1.08176	1.18445	0.89749
119	-317.472	-305.002	-622.474	-371.35	-303.913	-675.263	-303.913	post	9.01743	64.2818	55.2644	44	stijn_250122 3	pos	VI	y	1	280.506	1.16971	1.05846	1.0233	0.962247	1.07409	0.961524	0.915039
15	-264.81	-290.131	-554.941	-295.728	-285.889	-581.617	-285.889	pre	10.9491	65.6046	54.6555	-5	stijn_210322 1	neg	VIII	y	2	361.503	1.11675	1.06104	0.950799	1.0114	0.902196	0.883999	0.984148
16	-247.597	-289.477	-537.074	-307.038	-286.949	-593.987	-286.949	pre	10.8658	74.3025	63.4367	-5	stijn_210322 1	neg	VIII	y	2	361.503	1.24007	0.992071	0.987162	1.0037	1.04715	0.981614	0.987795
17	-264.661	-295.591	-560.252	-271.495	-284.509	-556.003	-284.509	pre	10.8105	70.8453	60.0348	-5	stijn_210322 1	neg	VIII	y	2	361.503	1.02582	1.06044	0.872887	0.998597	0.990992	0.812019	0.979396
18	-241.447	-307.684	-549.132	-292.255	-296.297	-588.552	-296.297	pre	10.7527	69.7538	59.0011	-4	stijn_210322 1	neg	VIII	y	2	361.503	1.21043	0.96743	0.939632	0.993258	0.973928	0.95815	1.01998
19	-245.438	-291.261	-536.7	-282.661	-291.272	-573.933	-291.272	pre	10.8195	69.4162	58.5966	-4	stijn_210322 1	neg	VIII	y	2	361.503	1.15166	0.983421	0.908789	0.999434	0.967252	0.91163	1.00268
20	-180.13	-296.784	-476.914	-334.561	-294.347	-628.909	-294.347	pre	10.8133	71.7068	60.8934	-4	stijn_210322 1	neg	VIII	y	2	361.503	1.85733	0.721744	1.07565	0.99886	1.00517	1.47023	1.01326
21	-266.126	-287.253	-553.38	-311.341	-289.767	-601.108	-289.767	pre	10.8314	71.6024	60.7709	-3	stijn_210322 1	neg	VIII	y	2	361.503	1.1699	1.06631	1.001	1.00053	1.00314	0.926068	0.997497
22	-242.492	-291.458	-533.951	-354.028	-292.873	-646.901	-292.873	pre	10.7816	71.5166	60.7349	-3	stijn_210322 1	neg	VIII	y	2	361.503	1.45995	0.971618	1.13824	0.995933	1.00255	1.15567	1.00819
23	-235.111	-291.093	-526.204	-267.627	-288.938	-556.566	-288.938	pre	10.8455	71.7027	60.8572	-3	stijn_210322 1	neg	VIII	y	2	361.503	1.1383	0.942044	0.860454	1.00183	1.00457	0.901055	0.994644
24	-250.234	-290.402	-540.635	-302.962	-287.527	-590.488	-287.527	pre	10.8988	74.3474	63.4486	-2	stijn_210322 1	neg	VIII	y	2	361.503	1.21072	1.00264	0.974057	1.00675	1.04734	0.958377	0.989784
25	-291.107	-290.073	-581.18	-363.547	-300.346	-663.893	-300.346	pre	10.746	72.8738	62.1278	-2	stijn_210322 1	neg	VIII	y	2	361.503	1.24884	1.16641	1.16885	0.992639	1.02554	0.988557	1.03391
26	-250.636	-290.749	-541.385	-316.605	-289.314	-605.919	-289.314	pre	10.8567	71.0648	60.2082	-2	stijn_210322 1	neg	VIII	y	2	361.503	1.26321	1.00425	1.01792	1.00286	0.993853	0.999928	0.995937
27	-259.699	-291.869	-551.568	-272.194	-289.682	-561.876	-289.682	pre	10.7245	71.927	61.2025	-1	stijn_210322 1	neg	VIII	y	2	361.503	1.04812	1.04056	0.875136	0.990657	1.01027	0.829666	0.997203
28	-284.807	-291.375	-576.182	-336.843	-289.691	-626.535	-289.691	pre	10.8407	72.4056	61.5649	-1	stijn_210322 1	neg	VIII	y	2	361.503	1.18271	1.14116	1.08299	1.00139	1.01625	0.936208	0.997236
29	-219.343	-293.617	-512.96	-356.576	-290.013	-646.588	-290.013	pre	10.849	72.0236	61.1746	-1	stijn_210322 1	neg	VIII	y	2	361.503	1.62566	0.878862	1.14643	1.00215	1.00981	1.28684	0.998342
0	-210.728	-246.32	-457.047	-336.278	-243.715	-579.993	-243.715	post	10.9982	66.0398	55.0416	5	stijn_210322 1	neg	VIII	y	2	361.503	1.59579	0.844343	1.08117	1.01594	0.908568	1.2632	0.838967
1	-247.929	-256.16	-504.089	-292.214	-253.107	-545.321	-253.107	post	10.9888	69.6257	58.637	5	stijn_210322 1	neg	VIII	y	2	361.503	1.17862	0.993403	0.939501	1.01506	0.967918	0.932968	0.871298
2	-210.961	-260.705	-471.666	-295.592	-259.037	-554.629	-259.037	post	11.0161	69.4822	58.4661	5	stijn_210322 1	neg	VIII	y	2	361.503	1.40117	0.845279	0.950364	1.01759	0.965098	1.10914	0.89171
3	-194.665	-264.131	-458.797	-297.554	-266.696	-564.25	-266.696	post	11.0989	72.2014	61.1024	6	stijn_210322 1	neg	VIII	y	2	361.503	1.52854	0.779985	0.956672	1.02524	1.00861	1.20996	0.918075
4	-240.517	-267.07	-507.587	-303.579	-264.606	-568.186	-264.606	post	10.9688	72.356	61.3872	6	stijn_210322 1	neg	VIII	y	2	361.503	1.26219	0.963704	0.976042	1.01322	1.01332	0.999125	0.910883
5	-215.899	-263.327	-479.225	-262.665	-278.221	-540.885	-278.221	post	10.9855	69.8111	58.8257	6	stijn_210322 1	neg	VIII	y	2	361.503	1.21661	0.865062	0.844497	1.01476	0.971033	0.963044	0.957749
6	-197.633	-272.534	-470.167	-282.67	-263.025	-545.696	-263.025	post	11.0733	72.383	61.3097	7	stijn_210322 1	neg	VIII	y	2	361.503	1.43028	0.791874	0.908818	1.02287	1.01204	1.13218	0.905441
7	-247.233	-269.6	-516.833	-320.097	-266.08	-586.178	-266.08	post	10.9978	69.9373	58.9395	7	stijn_210322 1	neg	VIII	y	2	361.503	1.29472	0.990615	1.02915	1.0159	0.972912	1.02487	0.915957
8	-189.62	-270.551	-460.171	-289.464	-271.724	-561.189	-271.724	post	11.0668	69.6107	58.5438	7	stijn_210322 1	neg	VIII	y	2	361.503	1.52655	0.75977	0.930662	1.02227	0.966381	1.20838	0.935386
9	-191.547	-268.249	-459.796	-312.075	-268.356	-580.43	-268.356	post	11.0792	67.6776	56.5985	8	stijn_210322 1	neg	VIII	y	2	361.503	1.62923	0.76749	1.00336	1.02342	0.934268	1.28967	0.923789
10	-213.219	-269.817	-483.036	-282.13	-269.563	-551.693	-269.563	post	11.0484	70.3131	59.2647	8	stijn_210322 1	neg	VIII	y	2	361.503	1.32319	0.854327	0.907081	1.02057	0.978279	1.04741	0.927945
11	-219.305	-270.665	-489.97	-336.061	-266.672	-602.733	-266.672	post	11.1232	73.6635	62.5403	8	stijn_210322 1	neg	VIII	y	2	361.503	1.53239	0.878713	1.08047	1.02748	1.03235	1.213	0.917995
12	-186.31	-273.674	-459.984	-263.818	-268.633	-532.451	-268.633	post	11.1419	70.5469	59.405	9	stijn_210322 1	neg	VIII	y	2	361.503	1.41602	0.746505	0.848207	1.02921	0.980595	1.12089	0.924745
13	-204.797	-273.804	-478.6	-280.775	-275.728	-556.503	-275.728	post	11.0951	71.3262	60.2311	9	stijn_210322 1	neg	VIII	y	2	361.503	1.37099	0.820579	0.902724	1.02489	0.994232	1.08525	0.94917
14	-163.52	-274.473	-437.993	-270.197	-270.938	-541.135	-270.938	post	11.071	71.5481	60.477	9	stijn_210322 1	neg	VIII	y	2	361.503	1.65238	0.655192	0.868715	1.02267	0.998292	1.30799	0.93268
15	-192.415	-277.127	-469.542	-275.085	-267.174	-542.26	-267.174	post	11.0739	71.6201	60.5462	10	stijn_210322 1	neg	VIII	y	2	361.503	1.42965	0.770966	0.884432	1.02293	0.999434	1.13168	0.919723
16	-223.058	-268.974	-492.032	-242.14	-270.758	-512.898	-270.758	post	11.117	74.9571	63.84	10	stijn_210322 1	neg	VIII	y	2	361.503	1.08555	0.893749	0.778508	1.02691	1.0538	0.859295	0.932059
17	-214.002	-264.161	-478.163	-311.52	-272.409	-583.929	-272.409	post	11.0722	68.5487	57.4766	10	stijn_210322 1	neg	VIII	y	2	361.503	1.45569	0.857461	1.00157	1.02277	0.948763	1.15229	0.937743
18	-242.248	-270.962	-513.21	-285.41	-269.719	-555.129	-269.719	post	11.1103	71.2881	60.1777	11	stijn_210322 1	neg	VIII	y	2	361.503	1.17817	0.970638	0.917625	1.0263	0.993351	0.932616	0.928484
19	-209.104	-278.117	-487.221	-280.855	-271.337	-552.193	-271.337	post	11.1671	72.6667	61.4996	11	stijn_210322 1	neg	VIII	y	2	361.503	1.34314	0.837838	0.902983	1.03154	1.01517	1.0632	0.934054
20	-218.51	-276.395	-494.906	-282.147	-282.165	-564.312	-282.165	post	11.0728	69.4557	58.3829	11	stijn_210322 1	neg	VIII	y	2	361.503	1.29123	0.875527	0.907137	1.02283	0.963724	1.02211	0.971327
21	-241.624	-276.146	-517.77	-295.228	-273.957	-569.185	-273.957	post	11.0849	70.7187	59.6338	12	stijn_210322 1	neg	VIII	y	2	361.503	1.22185	0.968138	0.949193	1.02395	0.984372	0.967191	0.943072
22	-195.471	-269.448	-464.919	-292.857	-267.145	-560.002	-267.145	post	11.1958	71.3256	60.1297	12	stijn_210322 1	neg	VIII	y	2	361.503	1.49821	0.783213	0.941569	1.03419	0.992558	1.18595	0.919622
23	-144.817	-275.684	-420.501	-306.305	-267.628	-573.933	-267.628	post	11.2018	72.8413	61.6394	12	stijn_210322 1	neg	VIII	y	2	361.503	2.11512	0.580252	0.984806	1.03475	1.01748	1.67428	0.921285
24	-170.777	-270.465	-441.242	-291.274	-269.165	-560.439	-269.165	post	11.1894	70.2074	59.018	13	stijn_210322 1	neg	VIII	y	2	361.503	1.70559	0.684268	0.936481	1.0336	0.974207	1.35011	0.926575
25	-197.515	-268.466	-465.981	-299.507	-266.679	-566.186	-266.679	post	11.256	71.3132	60.0572	13	stijn_210322 1	neg	VIII	y	2	361.503	1.51638	0.791404	0.962951	1.03975	0.991361	1.20033	0.918018
26	-187.093	-271.766	-458.859	-321.192	-266.61	-587.802	-266.61	post	11.1824	68.8797	57.6974	13	stijn_210322 1	neg	VIII	y	2	361.503	1.71675	0.749643	1.03267	1.03295	0.952408	1.35895	0.91778
27	-198.403	-272.201	-470.604	-221.291	-273.24	-494.531	-273.24	post	11.3295	72.5604	61.2309	14	stijn_210322 1	neg	VIII	y	2	361.503	1.11536	0.79496	0.711475	1.04654	1.01074	0.882896	0.940604
28	-219.921	-272.048	-491.969	-275.854	-271.028	-546.883	-271.028	post	11.2906	73.0081	61.7174	14	stijn_210322 1	neg	VIII	y	2	361.503	1.25433	0.881179	0.886904	1.04295	1.01877	0.992904	0.93299
29	-196.532	-271.386	-467.918	-265.412	-266.227	-531.639	-266.227	post	11.41	72.2643	60.8543	14	stijn_210322 1	neg	VIII	y	2	361.503	1.35048	0.787464	0.85333	1.05398	1.00452	1.06901	0.916464
30	-181.951	-264.851	-446.802	-270.864	-272.645	-543.509	-272.645	post	11.476	75.9485	64.4726	15	stijn_210322 1	neg	VIII	y	2	361.503	1.48867	0.72904	0.870859	1.06007	1.06425	1.1784	0.938556
31	-149.106	-264.336	-413.442	-283.144	-275.421	-558.565	-275.421	post	11.5687	73.9461	62.3775	15	stijn_210322 1	neg	VIII	y	2	361.503	1.89895	0.597436	0.910342	1.06863	1.02966	1.50317	0.948111
32	-150.462	-263.729	-414.191	-286.419	-259.964	-546.383	-259.964	post	11.4085	70.8592	59.4507	15	stijn_210322 1	neg	VIII	y	2	361.503	1.90359	0.602871	0.920869	1.05383	0.981351	1.50684	0.894903
33	-179.682	-261.56	-441.242	-256.612	-262.782	-519.395	-262.782	post	11.3182	72.0003	60.6822	16	stijn_210322 1	neg	VIII	y	2	361.503	1.42815	0.719948	0.825039	1.04549	1.00168	1.13049	0.904604
34	-180.418	-262.698	-443.116	-247.607	-281.408	-529.015	-281.408	post	11.4139	72.0205	60.6066	16	stijn_210322 1	neg	VIII	y	2	361.503	1.37241	0.722899	0.796087	1.05434	1.00043	1.08637	0.968722
35	-154.809	-263.381	-418.19	-288.266	-258.866	-547.132	-258.866	post	11.3812	72.8214	61.4403	16	stijn_210322 1	neg	VIII	y	2	361.503	1.86208	0.620288	0.926809	1.05131	1.01419	1.47398	0.891124
36	-177.152	-262.841	-439.992	-280.123	-262.949	-543.072	-262.949	post	11.3591	74.5795	63.2203	17	stijn_210322 1	neg	VIII	y	2	361.503	1.58126	0.709812	0.900627	1.04928	1.04358	1.25169	0.905178
37	-227.388	-262.083	-489.47	-277.206	-258.681	-535.887	-258.681	post	11.387	75.7103	64.3232	17	stijn_210322 1	neg	VIII	y	2	361.503	1.21909	0.911096	0.89125	1.05186	1.06178	0.965006	0.890487
38	-151.461	-269.103	-420.564	-298.07	-259.808	-557.878	-259.808	post	11.3982	71.191	59.7928	17	stijn_210322 1	neg	VIII	y	2	361.503	1.96797	0.606872	0.958329	1.05288	0.986997	1.5578	0.894366
39	-196.272	-259.713	-455.985	-289.476	-259.781	-549.256	-259.781	post	11.4507	74.384	62.9334	18	stijn_210322 1	neg	VIII	y	2	361.503	1.47487	0.786424	0.930698	1.05773	1.03884	1.16747	0.894272
40	-189.04	-265.197	-454.236	-265.594	-266.42	-532.014	-266.42	post	11.4384	71.2465	59.8081	18	stijn_210322 1	neg	VIII	y	2	361.503	1.40497	0.757443	0.853917	1.0566	0.987249	1.11214	0.917126
41	-166.574	-264.36	-430.934	-276.287	-269.033	-545.321	-269.033	post	11.4883	72.2574	60.7691	18	stijn_210322 1	neg	VIII	y	2	361.503	1.65865	0.667427	0.888296	1.06121	1.00311	1.31295	0.926123
42	-192.272	-265.588	-457.859	-272.26	-266.938	-539.198	-266.938	post	11.4464	73.2733	61.8269	19	stijn_210322 1	neg	VIII	y	2	361.503	1.41602	0.770395	0.875348	1.05734	1.02057	1.12089	0.918911
43	-187.16	-266.389	-453.549	-276.86	-265.462	-542.322	-265.462	post	11.4766	72.2195	60.7429	19	stijn_210322 1	neg	VIII	y	2	361.503	1.47927	0.749912	0.890138	1.06013	1.00268	1.17096	0.913829
44	-185.857	-269.316	-455.173	-309.953	-268.978	-578.931	-268.978	post	11.4455	71.9779	60.5324	19	stijn_210322 1	neg	VIII	y	2	361.503	1.66769	0.744694	0.996534	1.05726	0.999206	1.32011	0.925933
45	-203.17	-275.743	-478.913	-288.663	-266.216	-554.879	-266.216	post	11.4927	72.1558	60.6631	20	stijn_210322 1	neg	VIII	y	2	361.503	1.4208	0.814059	0.928086	1.06162	1.00136	1.12468	0.916423
46	-215.98	-267.868	-483.848	-318.265	-269.225	-587.49	-269.225	post	11.4233	70.8286	59.4053	20	stijn_210322 1	neg	VIII	y	2	361.503	1.47358	0.865388	1.02326	1.0552	0.980601	1.16646	0.926782
47	-218.154	-267.943	-486.097	-316.234	-270.63	-586.865	-270.63	post	11.558	70.6947	59.1367	20	stijn_210322 1	neg	VIII	y	2	361.503	1.4496	0.874097	1.01673	1.06765	0.976167	1.14747	0.93162
48	-212.15	-271.635	-483.785	-260.825	-271.251	-532.077	-271.251	post	11.5425	72.0175	60.4751	21	stijn_210322 1	neg	VIII	y	2	361.503	1.22944	0.850044	0.838584	1.06621	0.998259	0.973195	0.933758
49	-169.584	-267.91	-437.494	-316.031	-270.272	-586.303	-270.272	post	11.5318	69.1476	57.6158	21	stijn_210322 1	neg	VIII	y	2	361.503	1.86357	0.679488	1.01608	1.06522	0.951062	1.47516	0.930386
50	-133.534	-277.784	-411.318	-259.715	-276.048	-535.762	-276.048	post	11.5994	67.1504	55.551	21	stijn_210322 1	neg	VIII	y	2	361.503	1.94493	0.535044	0.835013	1.07147	0.916978	1.53957	0.950269
51	-221.27	-269.512	-490.782	-286.415	-269.651	-556.066	-269.651	post	11.5296	71.5189	59.9893	22	stijn_210322 1	neg	VIII	y	2	361.503	1.29441	0.886584	0.920857	1.06503	0.99024	1.02463	0.928249
52	-189.35	-275.319	-464.669	-293.974	-272.525	-566.499	-272.525	post	11.6032	71.5451	59.9419	22	stijn_210322 1	neg	VIII	y	2	361.503	1.55255	0.758685	0.94516	1.07182	0.989458	1.22896	0.938142
53	-220.703	-274.015	-494.718	-279.842	-271.976	-551.818	-271.976	post	11.536	73.0643	61.5283	22	stijn_210322 1	neg	VIII	y	2	361.503	1.26795	0.884313	0.899723	1.06562	1.01564	1.00369	0.936253
54	-191.72	-278.884	-470.604	-258.832	-275.244	-534.076	-275.244	post	11.474	70.2751	58.801	23	stijn_210322 1	neg	VIII	y	2	361.503	1.35005	0.768185	0.832174	1.05989	0.970626	1.06867	0.947502
55	-177.977	-277.571	-455.548	-264.972	-276.6	-541.572	-276.6	post	11.5521	67.732	56.1799	23	stijn_210322 1	neg	VIII	y	2	361.503	1.48879	0.71312	0.851916	1.0671	0.92736	1.1785	0.952172
56	-226.466	-281.183	-507.65	-191.163	-275.13	-466.293	-275.13	post	11.6303	69.7767	58.1465	23	stijn_210322 1	neg	VIII	y	2	361.503	0.844113	0.907405	0.614612	1.07432	0.959821	0.668182	0.94711
57	-211.899	-288.941	-500.84	-257.54	-276.411	-533.951	-276.411	post	11.5577	70.6027	59.0449	24	stijn_210322 1	neg	VIII	y	2	361.503	1.21539	0.849037	0.828021	1.06762	0.974652	0.962077	0.951519
58	-215.358	-272.176	-487.534	-295.093	-276.841	-571.934	-276.841	post	11.6524	66.6071	54.9547	24	stijn_210322 1	neg	VIII	y	2	361.503	1.37024	0.862896	0.948758	1.07637	0.907134	1.08465	0.953001
59	-229.888	-277.074	-506.963	-231.698	-277.014	-508.712	-277.014	post	11.5592	70.3987	58.8395	24	stijn_210322 1	neg	VIII	y	2	361.503	1.00787	0.921117	0.744937	1.06776	0.971261	0.797811	0.953594
60	-160.641	-274.979	-435.619	-266.885	-276.187	-543.072	-276.187	post	11.6789	72.4292	60.7503	25	stijn_210322 1	neg	VIII	y	2	361.503	1.66138	0.643655	0.858067	1.07881	1.0028	1.31511	0.950747
61	-179.629	-278.98	-458.609	-297.646	-275.225	-572.871	-275.225	post	11.7047	71.7404	60.0357	25	stijn_210322 1	neg	VIII	y	2	361.503	1.657	0.719738	0.956967	1.0812	0.991007	1.31165	0.947436
62	-174.563	-279.486	-454.049	-249.395	-279.12	-528.516	-279.12	post	11.5883	72.2381	60.6498	25	stijn_210322 1	neg	VIII	y	2	361.503	1.42868	0.699439	0.801835	1.07045	1.00114	1.13091	0.960847
63	-157.12	-271.94	-429.06	-266.74	-271.209	-537.949	-271.209	post	11.6576	68.684	57.0264	26	stijn_210322 1	neg	VIII	y	2	361.503	1.69768	0.629548	0.8576	1.07684	0.941333	1.34385	0.933613
64	-181.661	-279.572	-461.233	-242.494	-295.955	-538.449	-295.955	post	11.7466	71.2819	59.5353	26	stijn_210322 1	neg	VIII	y	2	361.503	1.33487	0.727879	0.779647	1.08507	0.982746	1.05666	1.0188
65	-181.71	-281.085	-462.795	-281.822	-287.988	-569.81	-287.988	post	11.4922	73.7893	62.2971	26	stijn_210322 1	neg	VIII	y	2	361.503	1.55094	0.728075	0.906089	1.06157	1.02834	1.22769	0.991374
66	-140.563	-272.879	-413.442	-278.645	-275.047	-553.692	-275.047	post	11.6688	73.4757	61.8068	27	stijn_210322 1	neg	VIII	y	2	361.503	1.98235	0.563208	0.895875	1.07788	1.02024	1.56918	0.946825
67	-162.485	-273.509	-435.994	-253.371	-268.772	-522.143	-268.772	post	11.8712	72.7608	60.8896	27	stijn_210322 1	neg	VIII	y	2	361.503	1.55935	0.651045	0.814618	1.09658	1.0051	1.23435	0.925224
68	-159.363	-271.446	-430.809	-251.38	-270.138	-521.519	-270.138	post	11.7227	72.3953	60.6726	27	stijn_210322 1	neg	VIII	y	2	361.503	1.57741	0.638535	0.808217	1.08286	1.00152	1.24864	0.929927
69	-173.23	-272.635	-445.865	-313.069	-271.485	-584.553	-271.485	post	11.6159	71.9763	60.3604	28	stijn_210322 1	neg	VIII	y	2	361.503	1.80724	0.694098	1.00655	1.07299	0.996366	1.43057	0.934562
70	-206.826	-270.15	-476.976	-222.858	-275.483	-498.342	-275.483	post	11.71	74.0707	62.3607	28	stijn_210322 1	neg	VIII	y	2	361.503	1.07752	0.82871	0.716515	1.08168	1.02939	0.852939	0.948326
71	-161.739	-271.444	-433.183	-259.388	-277.311	-536.7	-277.311	post	11.6724	75.2035	63.5311	28	stijn_210322 1	neg	VIII	y	2	361.503	1.60375	0.648054	0.833964	1.07821	1.04871	1.26949	0.954618
72	-169.629	-271.675	-441.304	-256.684	-272.144	-528.828	-272.144	post	11.7304	74.1953	62.4649	29	stijn_210322 1	neg	VIII	y	2	361.503	1.51321	0.67967	0.825269	1.08357	1.03111	1.19782	0.936831
73	-166.048	-274.819	-440.867	-244.402	-274.243	-518.645	-274.243	post	11.6789	71.3077	59.6288	29	stijn_210322 1	neg	VIII	y	2	361.503	1.47188	0.66532	0.785781	1.07882	0.984289	1.16511	0.944057
74	-222.981	-273.861	-496.842	-292.231	-277.954	-570.185	-277.954	post	11.6402	71.6398	59.9995	29	stijn_210322 1	neg	VIII	y	2	361.503	1.31056	0.893441	0.939556	1.07524	0.990409	1.03741	0.956831
75	-182.422	-284.184	-466.606	-288.307	-279.878	-568.186	-279.878	post	11.6762	70.8449	59.1687	30	stijn_210322 1	neg	VIII	y	2	361.503	1.58044	0.730928	0.926942	1.07856	0.976695	1.25105	0.963455
76	-140.682	-279.881	-420.564	-239.03	-279.803	-518.832	-279.803	post	11.7851	74.9854	63.2003	30	stijn_210322 1	neg	VIII	y	2	361.503	1.69907	0.563686	0.768509	1.08862	1.04325	1.34495	0.963195
77	-201.852	-278.498	-480.35	-253.582	-280.744	-534.326	-280.744	post	11.625	72.1	60.475	30	stijn_210322 1	neg	VIII	y	2	361.503	1.25628	0.80878	0.815295	1.07384	0.998258	0.994442	0.966435
78	-158.172	-277.76	-435.932	-279.815	-283.311	-563.125	-283.311	post	11.7612	71.9643	60.2031	31	stijn_210322 1	neg	VIII	y	2	361.503	1.76905	0.633763	0.899636	1.08642	0.993769	1.40034	0.975271
79	-197.126	-281.724	-478.85	-241.104	-284.038	-525.142	-284.038	post	11.8445	70.4304	58.5858	31	stijn_210322 1	neg	VIII	y	2	361.503	1.2231	0.789843	0.775177	1.09411	0.967074	0.968178	0.977776
80	-197.045	-285.491	-482.536	-248.718	-285.795	-534.513	-285.795	post	11.7733	72.0936	60.3203	31	stijn_210322 1	neg	VIII	y	2	361.503	1.26224	0.789519	0.799657	1.08753	0.995704	0.999162	0.983824
81	-185.095	-284.697	-469.792	-296.588	-280.906	-577.494	-280.906	post	11.7066	72.5859	60.8792	32	stijn_210322 1	neg	VIII	y	2	361.503	1.60235	0.741638	0.953564	1.08138	1.00493	1.26839	0.966994
82	-206.393	-283.889	-490.283	-273.277	-284.226	-557.503	-284.226	post	11.8426	72.0494	60.2068	32	stijn_210322 1	neg	VIII	y	2	361.503	1.32406	0.826976	0.878618	1.09394	0.993831	1.0481	0.978421
83	-217.541	-288.11	-505.651	-255.658	-286.726	-542.385	-286.726	post	11.6552	71.9629	60.3077	32	stijn_210322 1	neg	VIII	y	2	361.503	1.17522	0.871642	0.821971	1.07663	0.995497	0.930279	0.987029
84	-178.393	-285.463	-463.857	-245.648	-285.867	-531.514	-285.867	post	11.7915	73.6831	61.8916	33	stijn_210322 1	neg	VIII	y	2	361.503	1.377	0.714787	0.789786	1.08921	1.02164	1.09	0.984069
85	-169.088	-281.463	-450.55	-240.418	-280.664	-521.081	-280.664	post	11.7309	71.684	59.9532	33	stijn_210322 1	neg	VIII	y	2	361.503	1.42185	0.6775	0.772972	1.08362	0.989644	1.12551	0.966159
86	-180.707	-300.454	-481.162	-254.848	-285.225	-540.073	-285.225	post	11.6121	72.5618	60.9497	33	stijn_210322 1	neg	VIII	y	2	361.503	1.41028	0.724058	0.819367	1.07265	1.00609	1.11635	0.98186
87	-202.329	-284.705	-487.034	-306.782	-283.019	-589.801	-283.019	post	11.7919	72.1452	60.3533	34	stijn_210322 1	neg	VIII	y	2	361.503	1.51625	0.81069	0.986339	1.08925	0.996249	1.20023	0.974268
88	-186.123	-285.168	-471.291	-241.744	-283.898	-525.642	-283.898	post	11.7783	72.03	60.2517	34	stijn_210322 1	neg	VIII	y	2	361.503	1.29884	0.745756	0.777234	1.088	0.994571	1.02814	0.977294
89	-158.015	-292.036	-450.05	-306.508	-288.54	-595.049	-288.54	post	11.8534	69.2584	57.405	34	stijn_210322 1	neg	VIII	y	2	361.503	1.93975	0.633132	0.985461	1.09494	0.947582	1.53546	0.993273
90	-152.458	-288.096	-440.555	-282.543	-286.392	-568.935	-286.392	post	11.7848	71.9184	60.1335	35	stijn_210322 1	neg	VIII	y	2	361.503	1.85325	0.610869	0.908408	1.0886	0.992622	1.46699	0.98588
91	-202.711	-287.634	-490.345	-255.301	-285.272	-540.573	-285.272	post	11.7809	72.5612	60.7802	35	stijn_210322 1	neg	VIII	y	2	361.503	1.25943	0.812221	0.820822	1.08824	1.0033	0.996941	0.982023
92	-156.938	-287.115	-444.053	-229.586	-284.311	-513.897	-284.311	post	11.7777	72.465	60.6873	35	stijn_210322 1	neg	VIII	y	2	361.503	1.46291	0.628819	0.738145	1.08794	1.00176	1.15801	0.978716
93	-160.324	-283.604	-443.928	-204.448	-286.147	-490.595	-286.147	post	11.7996	71.5126	59.713	36	stijn_210322 1	neg	VIII	y	2	361.503	1.27521	0.642388	0.657323	1.08996	0.98568	1.00943	0.985036
94	-176.209	-287.273	-463.482	-179.583	-279.214	-458.797	-279.214	post	11.8145	71.0454	59.2309	36	stijn_210322 1	neg	VIII	y	2	361.503	1.01914	0.706035	0.577379	1.09134	0.977722	0.806734	0.961168
95	-135.939	-285.499	-421.438	-276.983	-285.58	-562.563	-285.58	post	11.8085	71.8841	60.0757	36	stijn_210322 1	neg	VIII	y	2	361.503	2.03756	0.544679	0.890534	1.09078	0.991666	1.61289	0.983082
96	-176.772	-286.46	-463.232	-213.794	-285.922	-499.716	-285.922	post	11.8433	72.3866	60.5432	37	stijn_210322 1	neg	VIII	y	2	361.503	1.20943	0.708291	0.687373	1.094	0.999385	0.957361	0.98426
97	-155.964	-284.154	-440.117	-292.34	-281.905	-574.245	-281.905	post	11.9476	71.6551	59.7075	37	stijn_210322 1	neg	VIII	y	2	361.503	1.87442	0.624914	0.939909	1.10363	0.98559	1.48375	0.970432
98	-154.602	-286.077	-440.68	-289.992	-286.753	-576.744	-286.753	post	11.9627	69.0016	57.0389	37	stijn_210322 1	neg	VIII	y	2	361.503	1.87573	0.61946	0.932357	1.10503	0.941539	1.48479	0.987119
99	-171.439	-295.917	-467.355	-242.401	-285.614	-528.016	-285.614	post	12.0332	72.3885	60.3554	38	stijn_210322 1	neg	VIII	y	2	361.503	1.41393	0.68692	0.779349	1.11154	0.996283	1.11923	0.983202
100	-179.612	-284.745	-464.357	-267.483	-287.209	-554.692	-287.209	post	12.158	72.738	60.58	38	stijn_210322 1	neg	VIII	y	2	361.503	1.48923	0.719667	0.859988	1.12307	0.999991	1.17884	0.988691
101	-159.024	-291.776	-450.8	-270.287	-286.529	-556.816	-286.529	post	12.157	73.3667	61.2097	38	stijn_210322 1	neg	VIII	y	2	361.503	1.69966	0.637178	0.869004	1.12298	1.01038	1.34541	0.986349
102	-157.815	-302.855	-460.671	-261.306	-291.386	-552.692	-291.386	post	12.0743	71.5242	59.4499	39	stijn_210322 1	neg	VIII	y	2	361.503	1.65577	0.632335	0.84013	1.11534	0.981337	1.31067	1.00307
103	-160.261	-288.915	-449.176	-229.627	-287.831	-517.458	-287.831	post	12.1911	73.5343	61.3431	39	stijn_210322 1	neg	VIII	y	2	361.503	1.43283	0.642134	0.738279	1.12613	1.01259	1.1342	0.990831
15	-297.735	-435.628	-733.362	-310.401	-433.394	-743.795	-433.394	pre	11.0718	63.6736	52.6018	-5	stijn_210322 2	pos	III	y	0	247.197	1.04254	1.07119	0.995651	0.997217	0.285772	0.926741	0.978804
16	-262.539	-436.338	-698.878	-329.462	-441.321	-770.783	-441.321	pre	11.0935	57.7206	46.6272	-5	stijn_210322 2	pos	III	y	0	247.197	1.2549	0.944567	1.05679	0.999167	0.253313	1.11552	0.996707
17	-285.437	-464.981	-750.417	-315.525	-486.619	-802.144	-486.619	pre	10.9719	63.5646	52.5926	-5	stijn_210322 2	pos	III	y	0	247.197	1.10541	1.02695	1.01209	0.988219	0.285722	0.982629	1.09901
18	-277.105	-443.762	-720.868	-301.405	-448.575	-749.98	-448.575	pre	10.9621	53.325	42.363	-4	stijn_210322 2	pos	III	y	0	247.197	1.08769	0.996973	0.966796	0.987331	0.230147	0.966875	1.01309
19	-269.702	-439.546	-709.248	-323.092	-444.756	-767.847	-444.756	pre	10.9707	57.8005	46.8298	-4	stijn_210322 2	pos	III	y	0	247.197	1.19796	0.970337	1.03636	0.988108	0.254414	1.06489	1.00446
20	-254.272	-436.796	-691.069	-305.451	-442.905	-748.356	-442.905	pre	11.0697	59.2943	48.2247	-4	stijn_210322 2	pos	III	y	0	247.197	1.20128	0.914823	0.979775	0.997022	0.261992	1.06784	1.00028
21	-254.459	-462.535	-716.995	-309.04	-451.56	-760.6	-451.56	pre	11.0639	64.4949	53.431	-3	stijn_210322 2	pos	III	y	0	247.197	1.2145	0.915497	0.991288	0.996504	0.290277	1.0796	1.01983
22	-283.97	-438.21	-722.18	-308.317	-431.48	-739.797	-431.48	pre	10.8992	53.7797	42.8806	-3	stijn_210322 2	pos	III	y	0	247.197	1.08574	1.02167	0.988969	0.981666	0.232959	0.965141	0.974479
23	-281.652	-432.594	-714.246	-300.666	-429.697	-730.364	-429.697	pre	10.9568	56.8459	45.8891	-3	stijn_210322 2	pos	III	y	0	247.197	1.06751	1.01333	0.964426	0.986859	0.249303	0.948935	0.970454
24	-263.193	-424.752	-687.945	-300.518	-444.09	-744.607	-444.09	pre	11.9829	2106.9	2094.92	-2	stijn_210322 2	pos	III	y	0	247.197	1.14181	0.94692	0.96395	1.07928	11.3811	1.01499	1.00296
25	-291.102	-449.507	-740.609	-315.022	-450.95	-765.973	-450.95	pre	11.0396	60.2202	49.1806	-2	stijn_210322 2	pos	III	y	0	247.197	1.08217	1.04733	1.01048	0.994311	0.267186	0.96197	1.01845
26	-284.607	-433.137	-717.744	-326.543	-424.561	-751.104	-424.561	pre	11.0558	55.4179	44.3621	-2	stijn_210322 2	pos	III	y	0	247.197	1.14735	1.02396	1.04743	0.995773	0.241008	1.0199	0.958854
27	-307.575	-436.157	-743.733	-297.287	-436.45	-733.737	-436.45	pre	11.0758	56.5473	45.4714	-1	stijn_210322 2	pos	III	y	0	247.197	0.966551	1.1066	0.953588	0.997579	0.247035	0.859191	0.985704
28	-269.668	-446.014	-715.683	-303.217	-438.266	-741.484	-438.266	pre	11.1464	59.3989	48.2525	-1	stijn_210322 2	pos	III	y	0	247.197	1.12441	0.970215	0.972609	1.00393	0.262143	0.999515	0.989807
29	-286.185	-447.864	-734.05	-330.4	-437.072	-767.472	-437.072	pre	11.1809	58.5935	47.4127	-1	stijn_210322 2	pos	III	y	0	247.197	1.1545	1.02964	1.0598	1.00704	0.257581	1.02626	0.987109
0	-268.371	-429.444	-697.816	-283.746	-432.686	-716.432	-432.686	post	11.2288	62.5256	51.2968	5	stijn_210322 2	pos	III	y	0	247.197	1.05729	0.965549	0.910154	1.01136	0.278682	0.939852	0.977203
1	-231.506	-447.005	-678.512	-276.526	-456.086	-732.613	-456.086	post	11.2221	58.6056	47.3836	5	stijn_210322 2	pos	III	y	0	247.197	1.19446	0.832916	0.886994	1.01075	0.257423	1.06179	1.03005
2	-262.829	-466.16	-728.989	-317.411	-466.366	-783.777	-466.366	post	11.114	59.7854	48.6714	5	stijn_210322 2	pos	III	y	0	247.197	1.20767	0.945609	1.01814	1.00101	0.264419	1.07353	1.05327
3	-252.168	-480.82	-732.987	-301.834	-463.701	-765.536	-463.701	post	11.2698	58.3957	47.1259	6	stijn_210322 2	pos	III	y	0	247.197	1.19696	0.907251	0.968173	1.01504	0.256023	1.06401	1.04725
4	-261.948	-487.282	-749.23	-306.939	-463.282	-770.221	-463.282	post	11.2611	58.0646	46.8035	6	stijn_210322 2	pos	III	y	0	247.197	1.17175	0.94244	0.984547	1.01427	0.254271	1.0416	1.0463
5	-264.211	-460.967	-725.178	-310.184	-460.599	-770.783	-460.599	post	11.2192	57.4969	46.2777	6	stijn_210322 2	pos	III	y	0	247.197	1.174	0.950582	0.994955	1.01049	0.251415	1.0436	1.04025
6	-251.24	-463.88	-715.12	-296.435	-468.414	-764.848	-468.414	post	11.3779	64.6888	53.3109	7	stijn_210322 2	pos	III	y	0	247.197	1.17989	0.903914	0.950853	1.02478	0.289624	1.04883	1.05789
7	-254.275	-476.089	-730.364	-297.175	-474.358	-771.533	-474.358	post	11.4133	59.613	48.1997	7	stijn_210322 2	pos	III	y	0	247.197	1.16871	0.914833	0.953227	1.02797	0.261857	1.0389	1.07132
8	-280.704	-475.898	-756.602	-289.432	-471.168	-760.6	-471.168	post	11.3033	54.2349	42.9317	7	stijn_210322 2	pos	III	y	0	247.197	1.03109	1.00992	0.928391	1.01806	0.233237	0.916564	1.06411
9	-262.648	-480.71	-743.358	-311.95	-462.331	-774.282	-462.331	post	11.2891	55.0161	43.727	8	stijn_210322 2	pos	III	y	0	247.197	1.18771	0.944958	1.00062	1.01679	0.237558	1.05579	1.04416
10	-295.974	-485.68	-781.653	-348.873	-476.448	-825.322	-476.448	post	11.4069	60.0768	48.6699	8	stijn_210322 2	pos	III	y	0	247.197	1.17873	1.06486	1.11906	1.0274	0.264411	1.0478	1.07604
11	-277.284	-480.505	-757.789	-321.201	-470.823	-792.024	-470.823	post	11.3087	59.0797	47.771	8	stijn_210322 2	pos	III	y	0	247.197	1.15838	0.997614	1.03029	1.01855	0.259528	1.02972	1.06333
12	-272.122	-460.553	-732.675	-270.444	-481.286	-751.729	-481.286	post	11.2637	55.0054	43.7418	9	stijn_210322 2	pos	III	y	0	247.197	0.993833	0.979042	0.867483	1.0145	0.237638	0.883443	1.08696
13	-247.513	-497.157	-744.67	-323.842	-473.118	-796.959	-473.118	post	11.2577	58.1297	46.872	9	stijn_210322 2	pos	III	y	0	247.197	1.30838	0.890505	1.03876	1.01396	0.254643	1.16305	1.06852
14	-245.444	-480.36	-725.803	-301.437	-479.654	-781.091	-479.654	post	11.2781	56.9239	45.6458	9	stijn_210322 2	pos	III	y	0	247.197	1.22813	0.883059	0.966899	1.0158	0.247982	1.09172	1.08328
15	-305.101	-489.984	-795.085	-329.911	-476.169	-806.08	-476.169	post	11.4619	64.4021	52.9402	10	stijn_210322 2	pos	III	y	0	247.197	1.08132	1.0977	1.05823	1.03235	0.28761	0.961209	1.07541
16	-275.791	-503.426	-779.217	-302.237	-496.222	-798.458	-496.222	post	11.275	58.3086	47.0337	10	stijn_210322 2	pos	III	y	0	247.197	1.09589	0.992244	0.969464	1.01551	0.255522	0.974164	1.1207
17	-251.69	-505.912	-757.602	-321.627	-506.381	-828.008	-506.381	post	11.4324	63.5285	52.0961	10	stijn_210322 2	pos	III	y	0	247.197	1.27787	0.905533	1.03166	1.0297	0.283025	1.13593	1.14364
18	-278.747	-481.229	-759.976	-304.621	-482.655	-787.276	-482.655	post	11.2935	59.1657	47.8722	11	stijn_210322 2	pos	III	y	0	247.197	1.09282	1.00288	0.97711	1.01718	0.260077	0.971437	1.09006
19	-251.101	-493.381	-744.482	-283.777	-478.635	-762.412	-478.635	post	11.1306	52.437	41.3065	11	stijn_210322 2	pos	III	y	0	247.197	1.13013	0.903414	0.910253	1.00251	0.224407	1.0046	1.08098
20	-278.328	-480.336	-758.664	-308.172	-487.85	-796.022	-487.85	post	11.2133	55.5409	44.3276	11	stijn_210322 2	pos	III	y	0	247.197	1.10723	1.00137	0.988503	1.00996	0.240821	0.984242	1.10179
21	-286.806	-503.031	-789.837	-336.29	-497.528	-833.818	-497.528	post	11.2133	56.8508	45.6374	12	stijn_210322 2	pos	III	y	0	247.197	1.17253	1.03187	1.07869	1.00996	0.247936	1.04229	1.12365
22	-285.128	-503.772	-788.9	-306.587	-501.493	-808.079	-501.493	post	11.4708	62.6938	51.2229	12	stijn_210322 2	pos	III	y	0	247.197	1.07526	1.02584	0.983417	1.03315	0.278281	0.955825	1.1326
23	-279.536	-472.318	-751.854	-309.914	-477.112	-787.026	-477.112	post	11.1722	55.1206	43.9484	12	stijn_210322 2	pos	III	y	0	247.197	1.10867	1.00572	0.994089	1.00625	0.23876	0.985525	1.07754
24	-275.274	-494.072	-769.346	-311.722	-481.176	-792.898	-481.176	post	11.3014	52.7529	41.4515	13	stijn_210322 2	pos	III	y	0	247.197	1.13241	0.990384	0.999889	1.01789	0.225195	1.00662	1.08672
25	-253.586	-501.142	-754.728	-322.026	-492.8	-814.826	-492.8	post	11.4556	61.4667	50.011	13	stijn_210322 2	pos	III	y	0	247.197	1.26989	0.912353	1.03294	1.03178	0.271697	1.12884	1.11297
26	-276.409	-484.504	-760.913	-333.327	-490.745	-824.072	-490.745	post	11.5629	53.869	42.3061	13	stijn_210322 2	pos	III	y	0	247.197	1.20592	0.994466	1.06919	1.04144	0.229838	1.07197	1.10833
27	-263.147	-516.57	-779.717	-332.455	-500.113	-832.568	-500.113	post	11.4365	62.9187	51.4823	14	stijn_210322 2	pos	III	y	0	247.197	1.26338	0.946754	1.06639	1.03006	0.27969	1.12305	1.12948
28	-254.908	-513.626	-768.534	-318.455	-505.367	-823.822	-505.367	post	11.2555	59.0836	47.8281	14	stijn_210322 2	pos	III	y	0	247.197	1.24929	0.917111	1.02149	1.01376	0.259838	1.11053	1.14135
29	-273.721	-491.065	-764.786	-312.559	-490.335	-802.894	-490.335	post	11.3044	56.6544	45.35	14	stijn_210322 2	pos	III	y	0	247.197	1.14189	0.984795	1.00257	1.01816	0.246375	1.01505	1.1074
30	-287.154	-502.496	-789.65	-320.086	-515.793	-835.879	-515.793	post	11.1609	58.2563	47.0954	15	stijn_210322 2	pos	III	y	0	247.197	1.11468	1.03313	1.02672	1.00524	0.255857	0.99087	1.1649
31	-302.554	-511.835	-814.389	-333.406	-501.036	-834.443	-501.036	post	11.1607	66.3645	55.2038	15	stijn_210322 2	pos	III	y	0	247.197	1.10197	1.08853	1.06944	1.00522	0.299908	0.979571	1.13157
32	-284.694	-514.701	-799.396	-308.207	-524.673	-832.881	-524.673	post	11.4602	58.5873	47.1271	15	stijn_210322 2	pos	III	y	0	247.197	1.08259	1.02428	0.988616	1.03219	0.256029	0.962341	1.18495
33	-274.031	-502.437	-776.468	-300.152	-514.175	-814.326	-514.175	post	11.3174	53.8777	42.5603	16	stijn_210322 2	pos	III	y	0	247.197	1.09532	0.98591	0.962775	1.01933	0.231219	0.973658	1.16124
34	-285.436	-522.019	-807.454	-339.334	-527.407	-866.741	-527.407	post	11.2755	54.6176	43.342	16	stijn_210322 2	pos	III	y	0	247.197	1.18883	1.02694	1.08846	1.01556	0.235466	1.05678	1.19113
35	-277.394	-523.751	-801.145	-307.963	-530.29	-838.253	-530.29	post	11.3164	58.9125	47.5962	16	stijn_210322 2	pos	III	y	0	247.197	1.1102	0.998011	0.987833	1.01924	0.258578	0.986886	1.19764
36	-293.591	-504.618	-798.209	-318.299	-520.454	-838.753	-520.454	post	11.2389	55.0393	43.8003	17	stijn_210322 2	pos	III	y	0	247.197	1.08416	1.05628	1.02099	1.01227	0.237956	0.963736	1.17542
37	-277.302	-514.222	-791.524	-330.326	-510.676	-841.002	-510.676	post	11.3548	54.3269	42.9721	17	stijn_210322 2	pos	III	y	0	247.197	1.19121	0.997681	1.05956	1.0227	0.233456	1.0589	1.15334
38	-290.614	-498.973	-789.587	-322.938	-517.627	-840.565	-517.627	post	11.1411	60.0526	48.9115	17	stijn_210322 2	pos	III	y	0	247.197	1.11123	1.04558	1.03587	1.00346	0.265723	0.987796	1.16904
39	-259.799	-527.04	-786.839	-317.664	-527.087	-844.75	-527.087	post	11.2041	57.7093	46.5052	18	stijn_210322 2	pos	III	y	0	247.197	1.22273	0.934706	1.01895	1.00913	0.252651	1.08692	1.1904
40	-291.589	-509.681	-801.27	-332.744	-497.325	-830.069	-497.325	post	11.2865	55.7668	44.4803	18	stijn_210322 2	pos	III	y	0	247.197	1.14114	1.04908	1.06732	1.01655	0.24165	1.01439	1.12319
41	-263.878	-502.282	-766.16	-320.352	-520.525	-840.877	-520.525	post	11.2246	57.2973	46.0727	18	stijn_210322 2	pos	III	y	0	247.197	1.21402	0.949383	1.02757	1.01097	0.250301	1.07917	1.17558
42	-295.847	-541.782	-837.629	-338.668	-526.136	-864.804	-526.136	post	11.3613	56.135	44.7736	19	stijn_210322 2	pos	III	y	0	247.197	1.14474	1.0644	1.08632	1.02329	0.243244	1.01759	1.18826
43	-266.258	-485.346	-751.604	-324.574	-495.812	-820.386	-495.812	post	11.2837	50.1107	38.8271	19	stijn_210322 2	pos	III	y	0	247.197	1.21902	0.957945	1.04111	1.0163	0.210937	1.08362	1.11977
44	-274.017	-546.931	-820.948	-332.756	-553.726	-886.482	-553.726	post	11.4761	58.8083	47.3322	19	stijn_210322 2	pos	III	y	0	247.197	1.21436	0.985862	1.06736	1.03363	0.257144	1.07948	1.25057
45	-271.526	-519.248	-790.774	-332.372	-515.564	-847.937	-515.564	post	11.186	55.9047	44.7187	20	stijn_210322 2	pos	III	y	0	247.197	1.22409	0.976899	1.06613	1.0075	0.242945	1.08812	1.16438
46	-260.685	-514.783	-775.469	-325.854	-516.523	-842.376	-516.523	post	11.2495	56.9697	45.7202	20	stijn_210322 2	pos	III	y	0	247.197	1.24999	0.937896	1.04522	1.01322	0.248386	1.11115	1.16655
47	-282.576	-534.437	-817.013	-326.79	-519.897	-846.687	-519.897	post	11.0831	54.7441	43.6609	20	stijn_210322 2	pos	III	y	0	247.197	1.15647	1.01665	1.04822	0.998236	0.237199	1.02801	1.17417
48	-281.182	-530.708	-811.89	-290.953	-539.742	-830.694	-539.742	post	11.1706	60.1441	48.9735	21	stijn_210322 2	pos	III	y	0	247.197	1.03475	1.01164	0.933269	1.00611	0.26606	0.919814	1.21898
49	-259.36	-516.733	-776.093	-320.612	-520.64	-841.252	-520.64	post	11.198	63.235	52.037	21	stijn_210322 2	pos	III	y	0	247.197	1.23616	0.933129	1.02841	1.00858	0.282704	1.09886	1.17584
50	-287.196	-540.124	-827.321	-316.028	-529.159	-845.188	-529.159	post	11.2009	51.8611	40.6602	21	stijn_210322 2	pos	III	y	0	247.197	1.10039	1.03328	1.0137	1.00884	0.220896	0.978165	1.19509
51	-249.237	-530.479	-779.717	-296.898	-519.115	-816.013	-519.115	post	11.056	51.9231	40.867	22	stijn_210322 2	pos	III	y	0	247.197	1.19122	0.896709	0.952338	0.995796	0.22202	1.05891	1.1724
52	-298.476	-531.719	-830.194	-338.847	-546.948	-885.795	-546.948	post	11.1688	56.6716	45.5028	22	stijn_210322 2	pos	III	y	0	247.197	1.13526	1.07386	1.0869	1.00596	0.247205	1.00916	1.23526
53	-278.657	-511.243	-789.9	-314.557	-504.393	-818.949	-504.393	post	11.1006	55.8531	44.7525	22	stijn_210322 2	pos	III	y	0	247.197	1.12883	1.00255	1.00898	0.999807	0.243129	1.00345	1.13915
54	-259.277	-520.815	-780.092	-327.745	-510.508	-838.253	-510.508	post	11.3145	55.9734	44.6589	23	stijn_210322 2	pos	III	y	0	247.197	1.26408	0.932828	1.05129	1.01907	0.24262	1.12367	1.15296
55	-275.532	-531.922	-807.454	-330.286	-528.145	-858.432	-528.145	post	11.0927	53.8706	42.7779	23	stijn_210322 2	pos	III	y	0	247.197	1.19872	0.991312	1.05944	0.999095	0.232401	1.06557	1.19279
56	-272.656	-504.312	-776.968	-319.965	-515.977	-835.942	-515.977	post	11.1638	53.0963	41.9325	23	stijn_210322 2	pos	III	y	0	247.197	1.17351	0.980965	1.02633	1.0055	0.227809	1.04316	1.16531
57	-275.196	-534.633	-809.828	-301.766	-539.236	-841.002	-539.236	post	11.2566	52.5521	41.2955	24	stijn_210322 2	pos	III	y	0	247.197	1.09655	0.990101	0.967953	1.01386	0.224348	0.974751	1.21784
58	-291.024	-549.791	-840.815	-305.119	-526.7	-831.819	-526.7	post	11.3921	54.3594	42.9673	24	stijn_210322 2	pos	III	y	0	247.197	1.04843	1.04705	0.978708	1.02606	0.23343	0.931977	1.18953
59	-276.764	-538.437	-815.201	-322.807	-539.748	-862.555	-539.748	post	11.3204	48.6887	37.3683	24	stijn_210322 2	pos	III	y	0	247.197	1.16636	0.995743	1.03544	1.01961	0.203012	1.03681	1.219
60	-252.222	-517.937	-770.159	-321.487	-504.897	-826.384	-504.897	post	11.4359	54.4286	42.9927	25	stijn_210322 2	pos	III	y	0	247.197	1.27462	0.907447	1.03121	1.03001	0.233568	1.13304	1.14029
61	-297.932	-549.504	-847.437	-338.437	-543.484	-881.921	-543.484	post	11.2495	53.2088	41.9593	25	stijn_210322 2	pos	III	y	0	247.197	1.13595	1.0719	1.08558	1.01322	0.227954	1.00978	1.22744
62	-252.972	-542.738	-795.71	-323.181	-538.875	-862.055	-538.875	post	11.1594	51.3938	40.2344	25	stijn_210322 2	pos	III	y	0	247.197	1.27753	0.910145	1.03664	1.0051	0.218583	1.13563	1.21703
63	-272.859	-532.847	-805.705	-312.757	-540.989	-853.746	-540.989	post	11.4754	56.2984	44.823	26	stijn_210322 2	pos	III	y	0	247.197	1.14622	0.981693	1.00321	1.03357	0.243512	1.01891	1.2218
64	-280.537	-544.659	-825.197	-347.998	-526.614	-874.612	-526.614	post	11.0504	53.4295	42.3791	26	stijn_210322 2	pos	III	y	0	247.197	1.24047	1.00932	1.11625	0.995284	0.230235	1.10268	1.18934
65	-286.565	-554.437	-841.002	-326.62	-566.172	-892.792	-566.172	post	11.2478	55.9316	44.6837	26	stijn_210322 2	pos	III	y	0	247.197	1.13978	1.031	1.04768	1.01307	0.242755	1.01318	1.27868
66	-296.403	-487.874	-784.277	-315.525	-499.551	-815.076	-499.551	post	11.1247	55.7302	44.6055	27	stijn_210322 2	pos	III	y	0	247.197	1.06451	1.0664	1.01209	1.00198	0.24233	0.946272	1.12822
67	-264.763	-517.202	-781.966	-332.667	-536.572	-869.24	-536.572	post	11.0987	52.4133	41.3146	27	stijn_210322 2	pos	III	y	0	247.197	1.25647	0.952568	1.06707	0.999638	0.224452	1.11691	1.21183
68	-276.96	-517.937	-794.898	-322.748	-525.751	-848.499	-525.751	post	11.2606	57.2901	46.0295	27	stijn_210322 2	pos	III	y	0	247.197	1.16532	0.996451	1.03526	1.01422	0.250067	1.03588	1.18739
69	-251.563	-526.342	-777.905	-329.215	-537.651	-866.866	-537.651	post	11.3374	58.5227	47.1853	28	stijn_210322 2	pos	III	y	0	247.197	1.30868	0.905076	1.056	1.02114	0.256346	1.16332	1.21426
70	-281.507	-537.88	-819.387	-333.726	-531.015	-864.742	-531.015	post	11.1242	53.2172	42.0931	28	stijn_210322 2	pos	III	y	0	247.197	1.1855	1.01281	1.07047	1.00193	0.228681	1.05382	1.19928
71	-276.786	-560.53	-837.316	-320.628	-571.851	-892.479	-571.851	post	11.1249	54.2098	43.0849	28	stijn_210322 2	pos	III	y	0	247.197	1.1584	0.995823	1.02846	1.002	0.234069	1.02973	1.2915
72	-293.982	-563.513	-857.495	-332.924	-552.808	-885.732	-552.808	post	11.3082	57.5595	46.2513	29	stijn_210322 2	pos	III	y	0	247.197	1.13247	1.05769	1.0679	1.0185	0.251271	1.00668	1.24849
73	-255.395	-552.934	-808.329	-323.93	-558.367	-882.296	-558.367	post	11.3268	57.5249	46.1982	29	stijn_210322 2	pos	III	y	0	247.197	1.26835	0.918861	1.03905	1.02018	0.250983	1.12747	1.26105
74	-285.734	-543.523	-829.257	-312.439	-563.61	-876.049	-563.61	post	11.377	47.3453	35.9683	29	stijn_210322 2	pos	III	y	0	247.197	1.09346	1.02802	1.00219	1.0247	0.195407	0.972006	1.27289
75	-291.013	-572.604	-863.617	-308.177	-557.065	-865.241	-557.065	post	11.2733	58.0173	46.744	30	stijn_210322 2	pos	III	y	0	247.197	1.05898	1.04701	0.988517	1.01536	0.253948	0.941351	1.25811
76	-304.255	-569.42	-873.675	-312.462	-580.579	-893.042	-580.579	post	11.1712	49.5111	38.3399	30	stijn_210322 2	pos	III	y	0	247.197	1.02698	1.09465	1.00226	1.00617	0.208291	0.912904	1.31121
77	-303.788	-609.744	-913.532	-330.667	-612.852	-943.519	-612.852	post	11.3223	55.8828	44.5605	30	stijn_210322 2	pos	III	y	0	247.197	1.08848	1.09297	1.06066	1.01978	0.242086	0.967574	1.3841
78	-300.996	-536.195	-837.191	-327.385	-525.549	-852.934	-525.549	post	11.1587	45.2339	34.0751	31	stijn_210322 2	pos	III	y	0	247.197	1.08767	1.08293	1.05013	1.00505	0.185121	0.966858	1.18693
79	-300.804	-553.13	-853.934	-317.572	-545.608	-863.18	-545.608	post	11.3822	46.0816	34.6994	31	stijn_210322 2	pos	III	y	0	247.197	1.05574	1.08223	1.01865	1.02517	0.188513	0.938478	1.23223
80	-285.719	-593.954	-879.672	-350	-583.211	-933.211	-583.211	post	11.238	48.7951	37.5571	31	stijn_210322 2	pos	III	y	0	247.197	1.22498	1.02796	1.12267	1.01218	0.204038	1.08892	1.31716
81	-291	-557.624	-848.624	-334.199	-556.343	-890.543	-556.343	post	11.2422	48.8124	37.5701	32	stijn_210322 2	pos	III	y	0	247.197	1.14845	1.04696	1.07199	1.01257	0.204109	1.02089	1.25648
82	-277.487	-585.881	-863.367	-301.019	-584.463	-885.482	-584.463	post	11.3849	55.3938	44.0089	32	stijn_210322 2	pos	III	y	0	247.197	1.08481	0.998344	0.965558	1.02541	0.239089	0.964311	1.31999
83	-273.608	-519.041	-792.649	-300.919	-525.652	-826.571	-525.652	post	11.4038	56.5768	45.173	32	stijn_210322 2	pos	III	y	0	247.197	1.09982	0.984389	0.965238	1.02712	0.245413	0.977657	1.18716
84	-267.893	-615.278	-883.171	-322.94	-607.46	-930.4	-607.46	post	11.2941	53.6453	42.3512	33	stijn_210322 2	pos	III	y	0	247.197	1.20548	0.963829	1.03587	1.01724	0.230083	1.07158	1.37192
85	-270.571	-599.981	-870.551	-323.988	-593.98	-917.968	-593.98	post	11.3047	50.4444	39.1397	33	stijn_210322 2	pos	III	y	0	247.197	1.19743	0.973461	1.03924	1.01819	0.212636	1.06442	1.34148
86	-279.047	-579.385	-858.432	-303.012	-581.533	-884.545	-581.533	post	11.3542	53.5444	42.1902	33	stijn_210322 2	pos	III	y	0	247.197	1.08588	1.00396	0.97195	1.02265	0.229209	0.965267	1.31337
87	-290.517	-562.042	-852.559	-325.639	-574.024	-899.664	-574.024	post	11.4333	54.1553	42.722	34	stijn_210322 2	pos	III	y	0	247.197	1.12089	1.04523	1.04453	1.02978	0.232098	0.99639	1.29641
88	-247.044	-507.122	-754.166	-299.93	-504.089	-804.018	-504.089	post	11.4509	57.2549	45.804	34	stijn_210322 2	pos	III	y	0	247.197	1.21408	0.888817	0.962065	1.03136	0.248841	1.07922	1.13846
89	-295.519	-500.191	-795.71	-325.091	-508.039	-833.131	-508.039	post	11.5155	51.5652	40.0497	34	stijn_210322 2	pos	III	y	0	247.197	1.10007	1.06322	1.04277	1.03718	0.21758	0.977879	1.14739
15	-224.307	-325.886	-550.194	-303.465	-321.508	-624.973	-321.508	pre	9.12869	70.1934	61.0647	-5	stijn_230322 1	pos	V	y	1	377.887	1.3529	0.972407	0.971462	0.997777	0.992504	0.991947	1.01598
[truncated: 537 more rows]
