# Supplementary material for: Postsynaptic plasticity of Purkinje cells in mice is determined by molecular identity
Source: Commun Biol. 2022 Dec 3;5:1328. doi: 10.1038/s42003-022-04283-y (PMC9719509; doi:10.1038/s42003-022-04283-y)
Supplement: Supplementary file 8 — Supplementary Data 5 [file 42003_2022_4283_MOESM8_ESM.xlsx]

## Sheet: Sheet1
	EPSC1_amplitude	EPSC1_baseline	EPSC1_peak	EPSC2_amplitude	EPSC2_baseline	EPSC2_peak	holding	pre_post	r_cap	r_input	r_membrane	time	cell	group	lobule	confirmed	domain	PPR	norm_EPSC1_amplitude	norm_EPSC2_amplitude	norm_r_cap	norm_r_membrane	norm_PPR	norm_holding
15	-316.912	-112.272	-429.185	-398.51	-127.351	-525.861	-127.351	pre	14.6387	155.884	141.246	-5	stijn_230620 2	neg	VI	y	1	1.25748	0.94759	0.928629	1.01621	0.989787	0.978914	1.05901
16	-329.235	-115.099	-444.334	-406.477	-125.162	-531.639	-125.162	pre	14.5492	160.994	146.445	-5	stijn_230620 2	neg	VI	y	1	1.23461	0.984437	0.947195	1.00999	1.02622	0.961113	1.04081
17	-321.393	-117.319	-438.712	-413.651	-121.581	-535.231	-121.581	pre	14.7399	157.21	142.47	-5	stijn_230620 2	neg	VI	y	1	1.28706	0.960988	0.963912	1.02323	0.998365	1.00194	1.01103
18	-329.318	-111.737	-441.054	-422.258	-115.472	-537.73	-115.472	pre	14.5183	167.574	153.056	-4	stijn_230620 2	neg	VI	y	1	1.28222	0.984683	0.98397	1.00784	1.07255	0.998179	0.960231
19	-304.943	-115.183	-420.126	-422.789	-127.592	-550.381	-127.592	pre	14.5056	156.532	142.027	-4	stijn_230620 2	neg	VI	y	1	1.38645	0.911802	0.985205	1.00697	0.995259	1.07932	1.06102
20	-342.592	-113.612	-456.204	-422.888	-117.498	-540.385	-117.498	pre	14.4167	142.799	128.382	-4	stijn_230620 2	neg	VI	y	1	1.23438	1.02437	0.985437	1.0008	0.899643	0.960934	0.977075
21	-334.116	-114.279	-448.395	-428.909	-119.754	-548.663	-119.754	pre	14.4085	151.192	136.784	-3	stijn_230620 2	neg	VI	y	1	1.28371	0.999031	0.999467	1.00023	0.95852	0.999338	0.99584
22	-338.634	-108.824	-447.458	-430.938	-115.07	-546.008	-115.07	pre	14.4182	160.255	145.836	-3	stijn_230620 2	neg	VI	y	1	1.27258	1.01254	1.0042	1.0009	1.02196	0.990671	0.956888
23	-351.64	-108.156	-459.796	-435.378	-114.847	-550.225	-114.847	pre	14.2951	154.534	140.239	-3	stijn_230620 2	neg	VI	y	1	1.23814	1.05143	1.01454	0.992355	0.98273	0.96386	0.95503
24	-324.466	-124.085	-448.551	-425.002	-117.726	-542.728	-117.726	pre	14.256	146.93	132.674	-2	stijn_230620 2	neg	VI	y	1	1.30985	0.970177	0.990363	0.989639	0.929717	1.01969	0.978977
25	-329.303	-116.437	-445.74	-450.498	-130.182	-580.68	-130.182	pre	14.2679	156.649	142.381	-2	stijn_230620 2	neg	VI	y	1	1.36804	0.984638	1.04978	0.990468	0.997745	1.06498	1.08255
26	-335.812	-117.425	-453.237	-450.52	-116.26	-566.78	-116.26	pre	14.2943	155.716	141.422	-2	stijn_230620 2	neg	VI	y	1	1.34159	1.0041	1.04983	0.992298	0.991023	1.04439	0.966782
27	-365.05	-115.362	-480.412	-427.439	-121.692	-549.132	-121.692	pre	14.3165	165.841	151.524	-1	stijn_230620 2	neg	VI	y	1	1.17091	1.09153	0.996043	0.993842	1.06182	0.911521	1.01195
28	-344.208	-111.84	-456.048	-435.929	-118.826	-554.754	-118.826	pre	14.2655	166.988	152.722	-1	stijn_230620 2	neg	VI	y	1	1.26647	1.0292	1.01582	0.9903	1.07021	0.985916	0.988118
29	-348.981	-117.999	-466.98	-465.876	-114.804	-580.68	-114.804	pre	14.1881	157.528	143.34	-1	stijn_230620 2	neg	VI	y	1	1.33496	1.04348	1.08561	0.984927	1.00446	1.03923	0.954673
0	-314.043	-100.929	-414.972	-404.931	-104.531	-509.462	-104.531	post	13.7329	158.983	145.25	5	stijn_230620 2	neg	VI	y	1	1.28941	0.939012	0.943592	0.953323	1.01785	1.00377	0.869249
1	-323.893	-97.951	-421.844	-361.647	-102.678	-464.325	-102.678	post	13.6495	158.244	144.595	5	stijn_230620 2	neg	VI	y	1	1.11656	0.968464	0.842731	0.947535	1.01325	0.869218	0.85384
2	-292.442	-99.1035	-391.545	-342.355	-100.573	-442.929	-100.573	post	13.7028	155.864	142.162	5	stijn_230620 2	neg	VI	y	1	1.17068	0.874421	0.797776	0.951239	0.996205	0.911346	0.836337
3	-255.686	-100.094	-355.78	-347.521	-103.529	-451.05	-103.529	post	13.7743	155.286	141.512	6	stijn_230620 2	neg	VI	y	1	1.35917	0.764518	0.809813	0.956202	0.991653	1.05808	0.860917
4	-282.521	-102.933	-385.454	-376.588	-107.104	-483.692	-107.104	post	13.784	163.18	149.396	6	stijn_230620 2	neg	VI	y	1	1.33296	0.844758	0.877546	0.956874	1.0469	1.03767	0.890645
5	-277.627	-102.205	-379.832	-389.19	-103.716	-492.906	-103.716	post	13.7532	146.722	132.969	6	stijn_230620 2	neg	VI	y	1	1.40185	0.830123	0.906913	0.954737	0.931784	1.09131	0.862472
6	-267.731	-106.009	-373.741	-365.217	-110.665	-475.883	-110.665	post	13.6088	150.869	137.26	7	stijn_230620 2	neg	VI	y	1	1.36412	0.800535	0.85105	0.944712	0.961859	1.06193	0.92026
7	-264.569	-104.486	-369.055	-383.113	-108.856	-491.969	-108.856	post	13.6369	176.251	162.614	7	stijn_230620 2	neg	VI	y	1	1.44806	0.79108	0.892751	0.946665	1.13953	1.12728	0.905217
8	-272.515	-105.754	-378.27	-408.091	-111.99	-520.082	-111.99	post	13.6543	149.516	135.862	7	stijn_230620 2	neg	VI	y	1	1.4975	0.81484	0.950958	0.947867	0.952059	1.16577	0.931279
9	-318.45	-112.297	-430.747	-402.735	-115.16	-517.895	-115.16	post	13.5539	162.235	148.681	8	stijn_230620 2	neg	VI	y	1	1.26467	0.952187	0.938476	0.940898	1.04189	0.984519	0.957637
10	-316.327	-106.923	-423.25	-424.102	-107.069	-531.171	-107.069	post	13.6205	154.295	140.675	8	stijn_230620 2	neg	VI	y	1	1.34071	0.945841	0.988266	0.945524	0.985785	1.04371	0.890352
11	-304.096	-107.752	-411.849	-398.322	-104.424	-502.746	-104.424	post	13.6732	153.85	140.177	8	stijn_230620 2	neg	VI	y	1	1.30985	0.90927	0.928192	0.949179	0.982299	1.01969	0.86836
12	-322.731	-105.829	-428.56	-443.928	-109.264	-553.192	-109.264	post	13.6505	148.089	134.439	9	stijn_230620 2	neg	VI	y	1	1.37554	0.964988	1.03447	0.947607	0.942086	1.07082	0.908611
13	-346.682	-115.144	-461.826	-441.477	-107.343	-548.819	-107.343	post	13.589	131.81	118.221	9	stijn_230620 2	neg	VI	y	1	1.27343	1.0366	1.02875	0.943338	0.828441	0.991336	0.89263
14	-342.177	-99.0334	-441.211	-471.379	-105.865	-577.244	-105.865	post	13.4801	160.307	146.827	9	stijn_230620 2	neg	VI	y	1	1.37759	1.02313	1.09843	0.935777	1.0289	1.07242	0.880341
15	-351.696	-102.478	-454.174	-434.534	-105.539	-540.073	-105.539	post	13.467	157.789	144.322	10	stijn_230620 2	neg	VI	y	1	1.23554	1.0516	1.01258	0.934866	1.01135	0.961838	0.877631
16	-378.415	-111.524	-489.939	-449	-112.47	-561.47	-112.47	post	13.4364	151.102	137.665	10	stijn_230620 2	neg	VI	y	1	1.18653	1.13149	1.04628	0.932745	0.964697	0.923684	0.935265
17	-326.467	-113.181	-439.649	-481.849	-109.139	-590.988	-109.139	post	13.2532	158.856	145.603	10	stijn_230620 2	neg	VI	y	1	1.47595	0.976161	1.12283	0.920026	1.02032	1.14899	0.907565
18	-422.323	-110.409	-532.733	-479.47	-122.607	-602.077	-122.607	post	13.3256	151.402	138.077	11	stijn_230620 2	neg	VI	y	1	1.13532	1.26278	1.11729	0.925049	0.967579	0.883816	1.01956
19	-356.319	-106.757	-463.076	-495.071	-116.845	-611.916	-116.845	post	13.1247	144.587	131.462	11	stijn_230620 2	neg	VI	y	1	1.3894	1.06542	1.15364	0.911106	0.92123	1.08162	0.971647
20	-355.873	-114.074	-469.948	-517.563	-112.157	-629.721	-112.157	post	13.3471	156.153	142.806	11	stijn_230620 2	neg	VI	y	1	1.45435	1.06409	1.20606	0.926546	1.00072	1.13217	0.932668
21	-402.912	-102.02	-504.932	-480.722	-104.643	-585.365	-104.643	post	13.271	151.541	138.27	12	stijn_230620 2	neg	VI	y	1	1.19312	1.20474	1.12021	0.921259	0.968938	0.928814	0.870181
22	-420.536	-104.075	-524.611	-515.271	-112.107	-627.378	-112.107	post	13.3592	161.129	147.77	12	stijn_230620 2	neg	VI	y	1	1.22527	1.25743	1.20071	0.927385	1.03551	0.953844	0.932248
23	-396.115	-114.44	-510.555	-509.535	-107.847	-617.383	-107.847	post	13.289	151.601	138.312	12	stijn_230620 2	neg	VI	y	1	1.28633	1.18441	1.18735	0.922512	0.96923	1.00138	0.896826
24	-381.785	-101.594	-483.379	-535.298	-107.074	-642.371	-107.074	post	13.2704	141.182	127.911	13	stijn_230620 2	neg	VI	y	1	1.40209	1.14156	1.24738	0.921216	0.896345	1.0915	0.890392
25	-370.906	-112.004	-482.911	-517.948	-116.771	-634.719	-116.771	post	13.3131	149.095	135.782	13	stijn_230620 2	neg	VI	y	1	1.39644	1.10904	1.20695	0.924183	0.951502	1.08709	0.971031
26	-409.761	-113.132	-522.893	-522.342	-107.691	-630.033	-107.691	post	13.4912	169.027	155.536	13	stijn_230620 2	neg	VI	y	1	1.27475	1.22522	1.21719	0.936545	1.08993	0.99236	0.895527
27	-457.31	-101.192	-558.502	-532.057	-111.095	-643.152	-111.095	post	13.403	144.198	130.795	14	stijn_230620 2	neg	VI	y	1	1.16345	1.36739	1.23983	0.930426	0.916555	0.905717	0.923836
28	-397.595	-100.153	-497.748	-531.799	-102.139	-633.938	-102.139	post	13.3466	139.024	125.677	14	stijn_230620 2	neg	VI	y	1	1.33754	1.18884	1.23923	0.926512	0.88069	1.04124	0.849358
29	-422.533	-107.701	-530.234	-541.251	-111.116	-652.367	-111.116	post	13.5641	167.185	153.621	14	stijn_230620 2	neg	VI	y	1	1.28097	1.2634	1.26125	0.941608	1.07651	0.997202	0.924006
30	-439.446	-100.315	-539.761	-553.059	-108.366	-661.425	-108.366	post	13.4264	158.487	145.061	15	stijn_230620 2	neg	VI	y	1	1.25854	1.31397	1.28877	0.932048	1.01652	0.979741	0.901141
31	-408.222	-94.6804	-502.902	-548.953	-102.789	-651.742	-102.789	post	13.457	159.196	145.739	15	stijn_230620 2	neg	VI	y	1	1.34474	1.22061	1.2792	0.934172	1.02128	1.04685	0.854766
32	-426.201	-96.6923	-522.893	-513.922	-107.052	-620.975	-107.052	post	13.5069	161.833	148.327	15	stijn_230620 2	neg	VI	y	1	1.20582	1.27437	1.19757	0.937639	1.03941	0.938703	0.890215
33	-442.649	-99.1419	-541.791	-578.19	-101.821	-680.011	-101.821	post	13.5382	151.826	138.288	16	stijn_230620 2	neg	VI	y	1	1.3062	1.32355	1.34733	0.939807	0.969063	1.01685	0.846714
34	-441.43	-100.361	-541.791	-546.788	-110.576	-657.365	-110.576	post	13.5136	167.971	154.457	16	stijn_230620 2	neg	VI	y	1	1.23867	1.31991	1.27416	0.938102	1.08237	0.964278	0.91952
35	-447.954	-96.961	-544.915	-599.1	-106.213	-705.312	-106.213	post	13.5542	155.13	141.576	16	stijn_230620 2	neg	VI	y	1	1.33741	1.33941	1.39606	0.94092	0.9921	1.04114	0.883232
36	-481.984	-99.7895	-581.773	-584.547	-101.399	-685.946	-101.399	post	13.6737	157.64	143.966	17	stijn_230620 2	neg	VI	y	1	1.21279	1.44117	1.36214	0.949216	1.00885	0.944131	0.8432
37	-438.18	-102.206	-540.385	-573.076	-106.935	-680.011	-106.935	post	13.5778	146.639	133.061	17	stijn_230620 2	neg	VI	y	1	1.30786	1.31019	1.33541	0.942558	0.932433	1.01813	0.889239
38	-444.12	-100.014	-544.134	-586.796	-109.458	-696.254	-109.458	post	13.6203	159.847	146.227	17	stijn_230620 2	neg	VI	y	1	1.32126	1.32795	1.36738	0.945507	1.02469	1.02857	0.910219
39	-437.759	-100.908	-538.667	-578.536	-129.275	-707.811	-129.275	post	13.3827	158.231	144.848	18	stijn_230620 2	neg	VI	y	1	1.32159	1.30893	1.34814	0.929014	1.01503	1.02882	1.07501
40	-409.228	-100.858	-510.086	-584.949	-98.1852	-683.135	-98.1852	post	13.7036	147.45	133.746	18	stijn_230620 2	neg	VI	y	1	1.4294	1.22362	1.36308	0.951291	0.937234	1.11275	0.816479
41	-460.261	-102.614	-562.875	-584.375	-100.79	-685.165	-100.79	post	13.5462	153.208	139.662	18	stijn_230620 2	neg	VI	y	1	1.26966	1.37621	1.36174	0.940364	0.978687	0.988399	0.838142
42	-474.285	-98.1172	-572.402	-577.26	-107.436	-684.696	-107.436	post	13.6227	146.925	133.302	19	stijn_230620 2	neg	VI	y	1	1.21712	1.41815	1.34516	0.945674	0.934121	0.947495	0.893409
43	-460.326	-98.8011	-559.127	-579.638	-101.154	-680.792	-101.154	post	13.6537	156.465	142.811	19	stijn_230620 2	neg	VI	y	1	1.25919	1.37641	1.3507	0.947829	1.00076	0.980249	0.841166
44	-482.257	-95.6119	-577.869	-584.377	-105.474	-689.85	-105.474	post	13.6517	157.7	144.048	19	stijn_230620 2	neg	VI	y	1	1.21175	1.44198	1.36175	0.947692	1.00943	0.943321	0.877088
45	-434.154	-94.9867	-529.14	-572.691	-106.539	-679.23	-106.539	post	13.7219	163.778	150.056	20	stijn_230620 2	neg	VI	y	1	1.3191	1.29815	1.33452	0.95256	1.05153	1.02689	0.885946
46	-471.1	-97.086	-568.186	-589.844	-99.3818	-689.226	-99.3818	post	13.8016	152.934	139.132	20	stijn_230620 2	neg	VI	y	1	1.25206	1.40862	1.37449	0.958094	0.974975	0.974697	0.82643
47	-451.931	-96.1076	-548.038	-592.343	-106.878	-699.221	-106.878	post	13.6702	128.323	114.653	20	stijn_230620 2	neg	VI	y	1	1.31069	1.3513	1.38031	0.94897	0.803439	1.02034	0.88877
48	-468.57	-98.3662	-566.936	-615.956	-108.41	-724.366	-108.41	post	13.7466	167.252	153.505	21	stijn_230620 2	neg	VI	y	1	1.31455	1.40106	1.43534	0.954274	1.0757	1.02334	0.901504
49	-449.965	-96.9802	-546.945	-584.136	-103.372	-687.508	-103.372	post	13.7028	130.565	116.863	21	stijn_230620 2	neg	VI	y	1	1.29818	1.34543	1.36119	0.951237	0.818921	1.0106	0.859611
50	-474.389	-96.7636	-571.153	-579.021	-102.708	-681.729	-102.708	post	13.702	155.4	141.698	21	stijn_230620 2	neg	VI	y	1	1.22056	1.41846	1.34927	0.951182	0.992955	0.950177	0.854087
51	-478.608	-94.8874	-573.496	-577.073	-106.998	-684.072	-106.998	post	13.7602	152.744	138.984	22	stijn_230620 2	neg	VI	y	1	1.20573	1.43107	1.34473	0.955221	0.973935	0.938633	0.889766
52	-463.554	-93.8554	-557.409	-623.025	-101.029	-724.054	-101.029	post	13.6733	152.591	138.918	22	stijn_230620 2	neg	VI	y	1	1.34402	1.38606	1.45181	0.94919	0.973475	1.04629	0.840123
53	-466.468	-93.284	-559.752	-587.359	-111.55	-698.909	-111.55	post	13.5922	158.943	145.351	22	stijn_230620 2	neg	VI	y	1	1.25916	1.39477	1.3687	0.943559	1.01856	0.980227	0.927619
54	-455.862	-94.8314	-550.693	-643.77	-99.6501	-743.42	-99.6501	post	13.7002	154.41	140.709	23	stijn_230620 2	neg	VI	y	1	1.4122	1.36306	1.50015	0.951053	0.986029	1.09937	0.828661
55	-439.704	-96.933	-536.637	-600.201	-96.3647	-696.566	-96.3647	post	13.6087	157.965	144.356	23	stijn_230620 2	neg	VI	y	1	1.36501	1.31475	1.39862	0.944703	1.01158	1.06263	0.801341
56	-472.725	-95.7732	-568.498	-605.985	-95.7352	-701.72	-95.7352	post	13.737	166.838	153.101	23	stijn_230620 2	neg	VI	y	1	1.2819	1.41348	1.4121	0.953609	1.07286	0.997927	0.796106
57	-485.329	-94.8822	-580.211	-585.49	-104.36	-689.85	-104.36	post	13.7098	148.519	134.809	24	stijn_230620 2	neg	VI	y	1	1.20638	1.45117	1.36434	0.951723	0.944681	0.939136	0.867827
58	-488.501	-108.421	-596.923	-612.083	-101.507	-713.59	-101.507	post	13.6926	145.353	131.661	24	stijn_230620 2	neg	VI	y	1	1.25298	1.46065	1.42631	0.950526	0.922619	0.975416	0.844099
59	-460.001	-94.1285	-554.129	-581.159	-106.661	-687.82	-106.661	post	13.6108	162.488	148.877	24	stijn_230620 2	neg	VI	y	1	1.26339	1.37543	1.35425	0.944847	1.04326	0.983517	0.886958
60	-449.386	-102.556	-551.943	-601.426	-106.697	-708.124	-106.697	post	13.7745	183.784	170.01	25	stijn_230620 2	neg	VI	y	1	1.33833	1.3437	1.40148	0.956214	1.19135	1.04186	0.887261
61	-442.131	-92.7882	-534.919	-585.088	-108.979	-694.067	-108.979	post	13.5025	161.879	148.376	25	stijn_230620 2	neg	VI	y	1	1.32334	1.322	1.3634	0.93733	1.03975	1.03019	0.90624
62	-474.021	-97.1324	-571.153	-589.743	-100.419	-690.163	-100.419	post	13.8754	144.38	130.505	25	stijn_230620 2	neg	VI	y	1	1.24413	1.41736	1.37425	0.963221	0.914519	0.968525	0.835058
63	-459.513	-96.3339	-555.847	-618.133	-113.73	-731.863	-113.73	post	13.6658	161.603	147.937	26	stijn_230620 2	neg	VI	y	1	1.34519	1.37398	1.44041	0.948665	1.03668	1.0472	0.945749
64	-487.668	-94.4181	-582.086	-633.523	-98.8088	-732.332	-98.8088	post	13.6641	158.731	145.067	26	stijn_230620 2	neg	VI	y	1	1.29909	1.45816	1.47627	0.948553	1.01656	1.01131	0.821664
65	-455.981	-91.7446	-547.726	-601.32	-112.582	-713.902	-112.582	post	13.611	152.254	138.643	26	stijn_230620 2	neg	VI	y	1	1.31874	1.36342	1.40123	0.944861	0.971547	1.02661	0.936201
66	-484.008	-95.2663	-579.274	-580.698	-99.9381	-680.636	-99.9381	post	13.5854	152.301	138.716	27	stijn_230620 2	neg	VI	y	1	1.19977	1.44722	1.35317	0.943086	0.972058	0.933991	0.831055
67	-448.595	-90.8531	-539.448	-597.45	-104.27	-701.72	-104.27	post	13.7185	166.401	152.682	27	stijn_230620 2	neg	VI	y	1	1.33182	1.34133	1.39221	0.952329	1.06993	1.03679	0.867077
68	-471.117	-89.1035	-560.22	-595.417	-95.9951	-691.412	-95.9951	post	13.701	157.923	144.222	27	stijn_230620 2	neg	VI	y	1	1.26384	1.40867	1.38747	0.951108	1.01064	0.98387	0.798267
69	-458.276	-96.4777	-554.754	-568.143	-100.779	-668.922	-100.779	post	13.7079	160.741	147.033	28	stijn_230620 2	neg	VI	y	1	1.23974	1.37028	1.32392	0.951587	1.03034	0.965106	0.838052
70	-448.911	-98.6586	-547.57	-600.668	-92.1494	-692.818	-92.1494	post	13.7855	161.188	147.402	28	stijn_230620 2	neg	VI	y	1	1.33806	1.34228	1.39971	0.956977	1.03293	1.04164	0.766288
71	-471.217	-89.6277	-560.845	-616.048	-93.0124	-709.061	-93.0124	post	13.6075	155.739	142.131	28	stijn_230620 2	neg	VI	y	1	1.30735	1.40897	1.43555	0.944623	0.995993	1.01774	0.773464
72	-456.765	-90.8047	-547.57	-576.856	-94.0961	-670.953	-94.0961	post	13.6821	151.999	138.317	29	stijn_230620 2	neg	VI	y	1	1.26292	1.36576	1.34422	0.9498	0.969265	0.98315	0.782475
73	-465.235	-88.4259	-553.661	-592.65	-95.9506	-688.601	-95.9506	post	13.611	158.857	145.246	29	stijn_230620 2	neg	VI	y	1	1.27387	1.39109	1.38103	0.944862	1.01782	0.99168	0.797897
74	-478.924	-89.5737	-568.498	-616.581	-96.5401	-713.121	-96.5401	post	13.7051	158.777	145.072	29	stijn_230620 2	neg	VI	y	1	1.28743	1.43202	1.43679	0.951395	1.0166	1.00223	0.802799
75	-471.014	-93.2671	-564.281	-599.59	-100.256	-699.846	-100.256	post	13.7206	165.477	151.757	30	stijn_230620 2	neg	VI	y	1	1.27298	1.40836	1.3972	0.95247	1.06344	0.990981	0.833703
76	-447.6	-93.0973	-540.698	-613.533	-96.9334	-710.466	-96.9334	post	13.5225	158.261	144.739	30	stijn_230620 2	neg	VI	y	1	1.37072	1.33836	1.42969	0.938718	1.01426	1.06707	0.806069
77	-446.18	-89.0519	-535.231	-625.081	-94.7565	-719.837	-94.7565	post	13.6526	168.673	155.021	30	stijn_230620 2	neg	VI	y	1	1.40096	1.33411	1.4566	0.94775	1.08632	1.09062	0.787967
78	-506.101	-92.3833	-598.485	-612.6	-101.146	-713.746	-101.146	post	13.6608	169.189	155.528	31	stijn_230620 2	neg	VI	y	1	1.21043	1.51328	1.42751	0.948318	1.08987	0.94229	0.841102
79	-426.94	-99.5456	-526.485	-595.811	-111.063	-706.874	-111.063	post	13.5995	172.422	158.823	31	stijn_230620 2	neg	VI	y	1	1.39554	1.27658	1.38839	0.944067	1.11296	1.08639	0.923567
80	-447.155	-87.1396	-534.294	-640.112	-89.2525	-729.364	-89.2525	post	13.5806	175.313	161.733	31	stijn_230620 2	neg	VI	y	1	1.43152	1.33702	1.49162	0.94275	1.13335	1.1144	0.742197
81	-476.985	-90.7318	-567.717	-623.417	-90.4855	-713.902	-90.4855	post	13.6326	177.214	163.582	32	stijn_230620 2	neg	VI	y	1	1.30699	1.42622	1.45272	0.946361	1.14631	1.01746	0.752451
82	-475.594	-91.6545	-567.248	-589.239	-100.455	-689.694	-100.455	post	13.6897	166.683	152.993	32	stijn_230620 2	neg	VI	y	1	1.23895	1.42206	1.37308	0.950324	1.07211	0.964495	0.835358
83	-477.79	-85.0857	-562.875	-604.86	-92.1743	-697.035	-92.1743	post	13.5945	162.813	149.219	32	stijn_230620 2	neg	VI	y	1	1.26596	1.42863	1.40948	0.943719	1.04566	0.985515	0.766494
84	-452.788	-92.9079	-545.696	-599.867	-94.0436	-693.911	-94.0436	post	13.6958	173.405	159.709	33	stijn_230620 2	neg	VI	y	1	1.32483	1.35387	1.39784	0.950754	1.11917	1.03135	0.782039
85	-428.059	-84.8382	-512.898	-600.871	-94.6019	-695.473	-94.6019	post	13.5156	163.135	149.62	33	stijn_230620 2	neg	VI	y	1	1.40371	1.27993	1.40018	0.938243	1.04847	1.09275	0.786681
86	-481.383	-86.4905	-567.873	-608.642	-88.5489	-697.191	-88.5489	post	13.6035	145.179	131.576	33	stijn_230620 2	neg	VI	y	1	1.26436	1.43937	1.41829	0.944342	0.922026	0.984275	0.736346
87	-442.934	-84.1758	-527.11	-636.37	-88.309	-724.679	-88.309	post	13.5662	143.881	130.315	34	stijn_230620 2	neg	VI	y	1	1.43671	1.3244	1.4829	0.941751	0.913187	1.11845	0.734352
88	-477.102	-84.6804	-561.782	-591.201	-91.4647	-682.666	-91.4647	post	13.6046	173.547	159.942	34	stijn_230620 2	neg	VI	y	1	1.23915	1.42657	1.37765	0.944423	1.1208	0.96465	0.760593
89	-490.07	-84.6756	-574.745	-606.278	-97.9405	-704.219	-97.9405	post	13.537	158.095	144.558	34	stijn_230620 2	neg	VI	y	1	1.23713	1.46534	1.41278	0.939725	1.013	0.963074	0.814445
90	-438.872	-83.8655	-522.737	-626.063	-90.4947	-716.557	-90.4947	post	13.5437	163.542	149.998	35	stijn_230620 2	neg	VI	y	1	1.42653	1.31226	1.45889	0.940191	1.05112	1.11052	0.752527
91	-478.921	-83.6416	-562.563	-604.322	-92.7129	-697.035	-92.7129	post	13.507	161.49	147.983	35	stijn_230620 2	neg	VI	y	1	1.26184	1.43201	1.40822	0.937647	1.037	0.982311	0.770973
92	-463.204	-82.8038	-546.008	-590.409	-88.5088	-678.918	-88.5088	post	13.3878	163.029	149.641	35	stijn_230620 2	neg	VI	y	1	1.27462	1.38501	1.3758	0.929367	1.04862	0.99226	0.736013
93	-450.93	-83.5207	-534.451	-627.707	-83.3837	-711.091	-83.3837	post	13.5058	170.315	156.81	36	stijn_230620 2	neg	VI	y	1	1.39203	1.34831	1.46272	0.937559	1.09885	1.08366	0.693394
94	-482.65	-80.3818	-563.032	-586.204	-94.7445	-680.948	-94.7445	post	13.4562	149.875	136.419	36	stijn_230620 2	neg	VI	y	1	1.21455	1.44316	1.366	0.934118	0.955964	0.9455	0.787867
95	-443.814	-80.6413	-524.455	-615.221	-87.4364	-702.657	-87.4364	post	13.3918	171.535	158.143	36	stijn_230620 2	neg	VI	y	1	1.38621	1.32703	1.43362	0.929649	1.1082	1.07913	0.727095
96	-422.097	-94.3932	-516.49	-597.361	-87.1797	-684.54	-87.1797	post	13.3632	168.006	154.643	37	stijn_230620 2	neg	VI	y	1	1.41522	1.2621	1.392	0.927664	1.08367	1.10172	0.724961
97	-479.404	-83.7842	-563.188	-609.575	-88.8656	-698.44	-88.8656	post	13.1845	161.42	148.236	37	stijn_230620 2	neg	VI	y	1	1.27153	1.43345	1.42046	0.915259	1.03877	0.989853	0.73898
98	-461.087	-78.6735	-539.761	-620.507	-92.6144	-713.121	-92.6144	post	13.1272	164.371	151.244	37	stijn_230620 2	neg	VI	y	1	1.34575	1.37868	1.44594	0.911278	1.05985	1.04763	0.770154
99	-466.174	-81.3962	-547.57	-597.739	-87.8941	-685.634	-87.8941	post	13.2411	160.99	147.749	38	stijn_230620 2	neg	VI	y	1	1.28223	1.39389	1.39289	0.919187	1.03536	0.998181	0.730902
100	-471.228	-78.3723	-549.6	-614.272	-83.8562	-698.128	-83.8562	post	13.3208	167.572	154.251	38	stijn_230620 2	neg	VI	y	1	1.30356	1.409	1.43141	0.924716	1.08092	1.01479	0.697324
101	-467.002	-81.5047	-548.507	-648.487	-87.4372	-735.924	-87.4372	post	13.2695	178.026	164.757	38	stijn_230620 2	neg	VI	y	1	1.38862	1.39637	1.51114	0.921154	1.15454	1.081	0.727102
102	-465.404	-78.8857	-544.29	-601.434	-84.0433	-685.477	-84.0433	post	13.268	162.012	148.744	39	stijn_230620 2	neg	VI	y	1	1.29228	1.39159	1.4015	0.921055	1.04233	1.00601	0.698879
103	-440.757	-77.7632	-518.52	-603.317	-84.6596	-687.976	-84.6596	post	13.326	173.336	160.01	39	stijn_230620 2	neg	VI	y	1	1.36882	1.31789	1.40588	0.92508	1.12128	1.06559	0.704004
104	-493.954	-76.8866	-570.841	-600.874	-82.1046	-682.978	-82.1046	post	13.1821	167.071	153.889	39	stijn_230620 2	neg	VI	y	1	1.21646	1.47696	1.40019	0.915088	1.07839	0.946982	0.682758
105	-471.864	-77.5798	-549.444	-615.782	-83.1266	-698.909	-83.1266	post	13.3856	171.978	158.592	40	stijn_230620 2	neg	VI	y	1	1.305	1.41091	1.43493	0.929216	1.11134	1.01591	0.691256
106	-458.415	-77.4412	-535.856	-607.053	-84.6712	-691.725	-84.6712	post	13.3778	163.426	150.048	40	stijn_230620 2	neg	VI	y	1	1.32424	1.37069	1.41459	0.928672	1.05147	1.03089	0.704101
107	-474.764	-80.146	-554.91	-625.898	-80.351	-706.249	-80.351	post	13.3095	177.037	163.727	40	stijn_230620 2	neg	VI	y	1	1.31834	1.41958	1.4585	0.923931	1.14733	1.02629	0.668175
108	-431.388	-76.6683	-508.056	-633.724	-85.6443	-719.369	-85.6443	post	13.4463	165.294	151.847	41	stijn_230620 2	neg	VI	y	1	1.46904	1.28988	1.47674	0.933427	1.06408	1.14361	0.712193
109	-463.142	-81.9292	-545.071	-646.514	-78.633	-725.147	-78.633	post	13.4328	171.766	158.334	41	stijn_230620 2	neg	VI	y	1	1.39593	1.38483	1.50654	0.932492	1.10953	1.0867	0.653889
110	-431.434	-77.8713	-509.305	-569.382	-78.6122	-647.994	-78.6122	post	13.4067	177	163.594	41	stijn_230620 2	neg	VI	y	1	1.31974	1.29002	1.32681	0.930679	1.14639	1.02739	0.653716
111	-436.077	-76.8209	-512.898	-607.507	-82.3433	-689.85	-82.3433	post	13.3353	167.143	153.808	42	stijn_230620 2	neg	VI	y	1	1.39312	1.3039	1.41565	0.925726	1.07782	1.08451	0.684742
112	-474.527	-77.416	-551.943	-613.731	-84.3965	-698.128	-84.3965	post	13.4624	168.754	155.291	42	stijn_230620 2	neg	VI	y	1	1.29335	1.41887	1.43015	0.934549	1.08821	1.00685	0.701816
113	-488.341	-75.6275	-563.969	-592.32	-88.4724	-680.792	-88.4724	post	13.4194	155.429	142.01	42	stijn_230620 2	neg	VI	y	1	1.21292	1.46017	1.38026	0.931562	0.995143	0.94423	0.73571
114	-499.242	-76.5962	-575.838	-591.86	-80.3418	-672.202	-80.3418	post	13.4453	159.604	146.158	43	stijn_230620 2	neg	VI	y	1	1.18552	1.49277	1.37919	0.933363	1.02421	0.922896	0.668098
115	-478.279	-82.4098	-560.689	-599.345	-80.9785	-680.323	-80.9785	post	13.5115	168.722	155.211	43	stijn_230620 2	neg	VI	y	1	1.25313	1.43009	1.39663	0.937954	1.08765	0.97553	0.673393
116	-474.834	-76.1718	-551.006	-611.981	-82.8671	-694.848	-82.8671	post	13.7299	170.587	156.857	43	stijn_230620 2	neg	VI	y	1	1.28883	1.41979	1.42607	0.95312	1.09918	1.00332	0.689098
117	-487.447	-77.1469	-564.593	-617.866	-83.2295	-701.095	-83.2295	post	13.6298	162.526	148.897	44	stijn_230620 2	neg	VI	y	1	1.26756	1.4575	1.43979	0.94617	1.0434	0.986762	0.692112
118	-477.688	-72.3806	-550.069	-608.521	-88.0451	-696.566	-88.0451	post	13.6713	146.257	132.585	44	stijn_230620 2	neg	VI	y	1	1.27389	1.42832	1.41801	0.949048	0.929099	0.991691	0.732157
119	-480.527	-76.414	-556.941	-598.001	-76.0748	-674.076	-76.0748	post	13.7286	167.034	153.305	44	stijn_230620 2	neg	VI	y	1	1.24447	1.43681	1.3935	0.953027	1.0743	0.96879	0.632616
15	-276.135	-100.573	-376.708	-327.628	-102.494	-430.122	-102.494	pre	12.5655	136.631	124.065	-5	stijn_230620 3	pos	?	n		1.18648	1.00565	0.930869	0.988874	1.00789	0.922452	1.00653
16	-261.563	-99.8395	-361.402	-334.351	-100.769	-435.12	-100.769	pre	12.6645	138.552	125.888	-5	stijn_230620 3	pos	?	n		1.27828	0.952578	0.949972	0.996661	1.0227	0.993828	0.989581
17	-271.393	-97.1933	-368.587	-361.312	-97.3911	-458.703	-97.3911	pre	12.4731	139.236	126.763	-5	stijn_230620 3	pos	?	n		1.33132	0.988379	1.02657	0.981604	1.02981	1.03506	0.956413
18	-252.211	-105.755	-357.966	-373.964	-106.76	-480.724	-106.76	pre	12.7098	138.522	125.813	-4	stijn_230620 3	pos	?	n		1.48274	0.918522	1.06252	1.00023	1.02209	1.15279	1.04842
19	-288.324	-97.5986	-385.923	-360.427	-99.057	-459.484	-99.057	pre	12.6882	140.597	127.908	-4	stijn_230620 3	pos	?	n		1.25008	1.05004	1.02406	0.998527	1.03912	0.971898	0.972772
20	-258.023	-102.911	-360.934	-354.97	-102.952	-457.922	-102.952	pre	12.6465	133.283	120.636	-4	stijn_230620 3	pos	?	n		1.37573	0.939687	1.00856	0.995243	0.98004	1.06959	1.01102
21	-307.66	-102.627	-410.287	-358.875	-107.95	-466.824	-107.95	pre	12.6651	129.484	116.819	-3	stijn_230620 3	pos	?	n		1.16646	1.12046	1.01965	0.996707	0.94903	0.906893	1.0601
22	-260.122	-106.122	-366.244	-352.996	-104.302	-457.297	-104.302	pre	12.7888	128.885	116.097	-3	stijn_230620 3	pos	?	n		1.35704	0.947332	1.00295	1.00645	0.943158	1.05506	1.02427
23	-290.963	-100.895	-391.858	-325.269	-104.384	-429.653	-104.384	pre	12.5947	129.937	117.343	-3	stijn_230620 3	pos	?	n		1.11791	1.05965	0.924169	0.991168	0.95328	0.869141	1.02509
24	-287.099	-100.229	-387.328	-365.713	-100.018	-465.731	-100.018	pre	12.6944	135.192	122.498	-2	stijn_230620 3	pos	?	n		1.27382	1.04558	1.03908	0.999019	0.99516	0.990361	0.982207
25	-290.838	-103.05	-393.888	-357.167	-103.098	-460.265	-103.098	pre	12.7376	141.668	128.931	-2	stijn_230620 3	pos	?	n		1.22806	1.0592	1.0148	1.00242	1.04742	0.954782	1.01245
26	-278.584	-99.373	-377.957	-330.518	-101.946	-432.465	-101.946	pre	12.9072	142.532	129.625	-2	stijn_230620 3	pos	?	n		1.18642	1.01457	0.939082	1.01576	1.05306	0.922408	1.00115
27	-262.824	-95.6107	-358.435	-358.278	-97.77	-456.048	-97.77	pre	12.8407	131.844	119.003	-1	stijn_230620 3	pos	?	n		1.36318	0.957172	1.01795	1.01053	0.966773	1.05984	0.960133
28	-271.475	-98.6738	-370.148	-351.095	-99.3306	-450.425	-99.3306	pre	12.8542	139.008	126.154	-1	stijn_230620 3	pos	?	n		1.29329	0.988676	0.997545	1.01159	1.02486	1.00549	0.975458
29	-261.547	-99.0747	-360.621	-366.82	-99.2236	-466.043	-99.2236	pre	12.7732	131.633	118.86	-1	stijn_230620 3	pos	?	n		1.4025	0.952519	1.04222	1.00522	0.965607	1.09041	0.974408
0	-172.504	-89.5673	-262.071	-187.842	-88.1296	-275.971	-88.1296	post	13.3497	147.867	134.517	5	stijn_230620 3	pos	?	n		1.08891	0.628238	0.533704	1.05058	1.0928	0.846598	0.865461
1	-202.689	-93.8979	-296.587	-234.211	-94.2375	-328.448	-94.2375	post	13.4544	132.018	118.564	5	stijn_230620 3	pos	?	n		1.15552	0.738169	0.665449	1.05883	0.963202	0.89838	0.925443
2	-221.972	-91.6393	-313.611	-260.845	-88.9994	-349.845	-88.9994	post	13.573	143.333	129.76	5	stijn_230620 3	pos	?	n		1.17513	0.808392	0.741125	1.06816	1.05416	0.91363	0.874003
3	-286.946	-88.6682	-375.615	-283.494	-95.088	-378.582	-95.088	post	13.2447	149.234	135.99	6	stijn_230620 3	pos	?	n		0.987969	1.04502	0.805475	1.04232	1.10477	0.768117	0.933796
4	-237.317	-87.5389	-324.856	-275.382	-92.8927	-368.274	-92.8927	post	13.4832	144.026	130.543	6	stijn_230620 3	pos	?	n		1.16039	0.864278	0.782425	1.06109	1.06052	0.902174	0.912237
5	-244.274	-87.7668	-332.04	-292.863	-89.4679	-382.33	-89.4679	post	13.5041	142.7	129.196	6	stijn_230620 3	pos	?	n		1.19891	0.889613	0.832093	1.06274	1.04958	0.93212	0.878604
6	-239.359	-93.4618	-332.821	-333.501	-93.6532	-427.154	-93.6532	post	13.5384	148.39	134.852	7	stijn_230620 3	pos	?	n		1.39331	0.871716	0.947557	1.06544	1.09552	1.08326	0.919705
7	-270.059	-91.1867	-361.246	-329.704	-95.1073	-424.812	-95.1073	post	13.6083	153.206	139.597	7	stijn_230620 3	pos	?	n		1.22086	0.983521	0.93677	1.07094	1.13408	0.949183	0.933984
8	-257.351	-87.8088	-345.159	-306.503	-103.003	-409.506	-103.003	post	13.5939	145.507	131.913	7	stijn_230620 3	pos	?	n		1.19099	0.937238	0.870848	1.06981	1.07165	0.925963	1.01153
9	-283.218	-94.5835	-377.801	-299.795	-95.6551	-395.45	-95.6551	post	13.6546	148.663	135.008	8	stijn_230620 3	pos	?	n		1.05853	1.03144	0.851789	1.07458	1.09679	0.822977	0.939364
10	-282.43	-90.0614	-372.491	-320.487	-94.9535	-415.441	-94.9535	post	13.5062	156.709	143.203	8	stijn_230620 3	pos	?	n		1.13475	1.02857	0.910582	1.0629	1.16337	0.882236	0.932474
11	-257.952	-93.1426	-351.094	-301.702	-94.5282	-396.231	-94.5282	post	13.6986	158.421	144.723	8	stijn_230620 3	pos	?	n		1.16961	0.939427	0.857209	1.07804	1.17572	0.909337	0.928298
12	-280.085	-87.0956	-367.181	-319.382	-93.8718	-413.254	-93.8718	post	13.7191	145.619	131.9	9	stijn_230620 3	pos	?	n		1.1403	1.02003	0.907443	1.07965	1.07154	0.886554	0.921852
13	-279.257	-97.2946	-376.552	-310.29	-99.9965	-410.287	-99.9965	post	13.63	136.095	122.465	9	stijn_230620 3	pos	?	n		1.11113	1.01702	0.88161	1.07264	0.994897	0.86387	0.981999
14	-281.493	-90.5292	-372.023	-334.596	-99.1179	-433.714	-99.1179	post	13.9042	149.814	135.91	9	stijn_230620 3	pos	?	n		1.18865	1.02516	0.950668	1.09422	1.10412	0.924138	0.97337
15	-277.287	-88.957	-366.244	-308.045	-94.7457	-402.79	-94.7457	post	13.9042	122.25	108.346	10	stijn_230620 3	pos	?	n		1.11092	1.00984	0.875229	1.09422	0.880193	0.863711	0.930433
16	-274.957	-93.3172	-368.274	-339.949	-91.7346	-431.684	-91.7346	post	13.8623	145.486	131.623	10	stijn_230620 3	pos	?	n		1.23637	1.00136	0.965877	1.09093	1.0693	0.961244	0.900863
17	-323.09	-88.6021	-411.692	-326.373	-98.1264	-424.499	-98.1264	post	13.9292	147.029	133.1	10	stijn_230620 3	pos	?	n		1.01016	1.17665	0.927304	1.09619	1.08129	0.785371	0.963633
18	-253.828	-91.4875	-345.316	-306.741	-90.2705	-397.011	-90.2705	post	13.9535	143.639	129.685	11	stijn_230620 3	pos	?	n		1.20846	0.92441	0.871525	1.09811	1.05355	0.939543	0.886485
19	-276.673	-98.7855	-375.459	-333.721	-98.5873	-432.308	-98.5873	post	14.1056	160.167	146.062	11	stijn_230620 3	pos	?	n		1.20619	1.00761	0.948182	1.11007	1.18659	0.937781	0.968159
20	-297.508	-93.1005	-390.608	-336.391	-93.1062	-429.497	-93.1062	post	13.9247	153.859	139.934	11	stijn_230620 3	pos	?	n		1.1307	1.08348	0.955768	1.09583	1.13681	0.879085	0.914333
21	-301.792	-91.6268	-393.419	-340.504	-96.3339	-436.838	-96.3339	post	14.1523	151.692	137.54	12	stijn_230620 3	pos	?	n		1.12827	1.09909	0.967453	1.11375	1.11736	0.877198	0.94603
22	-288.589	-91.7109	-380.3	-332.031	-90.594	-422.625	-90.594	post	14.1013	155.419	141.317	12	stijn_230620 3	pos	?	n		1.15053	1.051	0.943381	1.10974	1.14805	0.894506	0.889663
23	-304.361	-87.3403	-391.701	-325.251	-91.5956	-416.846	-91.5956	post	14.189	140.722	126.533	12	stijn_230620 3	pos	?	n		1.06863	1.10844	0.924116	1.11664	1.02794	0.830833	0.899499
24	-310.795	-87.4656	-398.261	-344.88	-88.8344	-433.714	-88.8344	post	14.2202	159.12	144.9	13	stijn_230620 3	pos	?	n		1.10967	1.13188	0.979886	1.11909	1.17715	0.862735	0.872383
25	-271.894	-83.105	-354.999	-313.759	-90.9052	-404.664	-90.9052	post	14.2502	148.414	134.164	13	stijn_230620 3	pos	?	n		1.15398	0.990203	0.891466	1.12145	1.08994	0.897184	0.892719
26	-307.805	-88.8937	-396.699	-352.889	-90.5083	-443.397	-90.5083	post	14.3162	145.934	131.617	13	stijn_230620 3	pos	?	n		1.14647	1.12099	1.00264	1.12664	1.06925	0.891345	0.888822
27	-331.694	-88.1196	-419.814	-371.068	-93.8819	-464.95	-93.8819	post	14.3161	143.82	129.504	14	stijn_230620 3	pos	?	n		1.11871	1.20799	1.05429	1.12664	1.05208	0.869762	0.92195
28	-311.927	-77.2758	-389.202	-329.996	-82.0089	-412.005	-82.0089	post	14.4181	152.441	138.023	14	stijn_230620 3	pos	?	n		1.05793	1.136	0.937598	1.13467	1.12129	0.822509	0.805354
29	-285.125	-82.5247	-367.649	-348.705	-88.4452	-437.15	-88.4452	post	14.3401	162.199	147.859	14	stijn_230620 3	pos	?	n		1.22299	1.03839	0.990755	1.12852	1.20119	0.95084	0.86856
30	-306.149	-83.3661	-389.515	-346.312	-84.2783	-430.59	-84.2783	post	14.551	163.233	148.682	15	stijn_230620 3	pos	?	n		1.13119	1.11495	0.983956	1.14513	1.20788	0.879467	0.827641
31	-318.315	-80.7266	-399.042	-370.025	-87.2718	-457.297	-87.2718	post	14.5502	159.901	145.351	15	stijn_230620 3	pos	?	n		1.16245	1.15926	1.05133	1.14506	1.18082	0.903772	0.857038
32	-294.361	-83.7525	-378.114	-350.398	-87.2209	-437.618	-87.2209	post	14.5398	148.526	133.986	15	stijn_230620 3	pos	?	n		1.19037	1.07203	0.995564	1.14425	1.08849	0.925476	0.856538
33	-312.971	-79.6678	-392.638	-332.601	-87.9938	-420.595	-87.9938	post	14.6619	155.273	140.611	16	stijn_230620 3	pos	?	n		1.06272	1.1398	0.945	1.15385	1.14231	0.826236	0.864128
34	-311.998	-77.9855	-389.983	-350.292	-85.4525	-435.744	-85.4525	post	14.696	151.862	137.166	16	stijn_230620 3	pos	?	n		1.12274	1.13626	0.995264	1.15653	1.11432	0.872897	0.839171
35	-266.355	-76.9298	-343.285	-347.485	-82.6368	-430.122	-82.6368	post	14.7994	156.046	141.247	16	stijn_230620 3	pos	?	n		1.30459	0.970032	0.987289	1.16468	1.14748	1.01428	0.811521
36	-299.517	-76.41	-375.927	-305.473	-81.8555	-387.328	-81.8555	post	14.6851	142.655	127.97	17	stijn_230620 3	pos	?	n		1.01988	1.0908	0.867922	1.15568	1.03962	0.792931	0.803848
37	-291.007	-74.4562	-365.463	-317.025	-79.3614	-396.387	-79.3614	post	14.8942	141.828	126.934	17	stijn_230620 3	pos	?	n		1.08941	1.05981	0.900746	1.17214	1.0312	0.846984	0.779355
38	-307.376	-77.7656	-385.142	-338.838	-81.4447	-420.282	-81.4447	post	14.818	155.034	140.216	17	stijn_230620 3	pos	?	n		1.10236	1.11942	0.96272	1.16613	1.1391	0.85705	0.799813
39	-282.997	-77.1557	-360.153	-326.709	-84.984	-411.692	-84.984	post	14.5271	137.383	122.856	18	stijn_230620 3	pos	?	n		1.15446	1.03064	0.928258	1.14325	0.998068	0.897559	0.83457
40	-270.738	-78.6386	-349.376	-360.116	-78.44	-438.556	-78.44	post	14.8774	147.739	132.862	18	stijn_230620 3	pos	?	n		1.33013	0.985992	1.02318	1.17081	1.07936	1.03414	0.770306
41	-311.812	-78.484	-390.296	-339.01	-87.0515	-426.061	-87.0515	post	14.6109	157.447	142.836	18	stijn_230620 3	pos	?	n		1.08723	1.13558	0.963208	1.14984	1.16038	0.845287	0.854875
42	-289.656	-78.4616	-368.118	-338.235	-84.0777	-422.313	-84.0777	post	14.881	155.902	141.02	19	stijn_230620 3	pos	?	n		1.16771	1.05489	0.961008	1.1711	1.14564	0.907862	0.825671
43	-304	-79.2677	-383.268	-353.355	-82.8575	-436.213	-82.8575	post	14.9961	160.133	145.137	19	stijn_230620 3	pos	?	n		1.16235	1.10713	1.00397	1.18016	1.17908	0.903697	0.813688
44	-301.744	-83.7101	-385.454	-345.298	-89.9781	-435.276	-89.9781	post	14.8634	132.212	117.349	19	stijn_230620 3	pos	?	n		1.14434	1.09891	0.981074	1.16971	0.953331	0.889691	0.883615
45	-282.055	-76.0676	-358.122	-342.012	-87.1729	-429.185	-87.1729	post	14.8679	137.202	122.334	20	stijn_230620 3	pos	?	n		1.21257	1.02721	0.971738	1.17007	0.99383	0.94274	0.856066
46	-327.508	-73.7205	-401.228	-360.47	-78.8665	-439.336	-78.8665	post	14.8657	153.385	138.52	20	stijn_230620 3	pos	?	n		1.10065	1.19274	1.02418	1.16989	1.12532	0.85572	0.774495
47	-274.929	-85.0677	-359.997	-345.288	-80.7731	-426.061	-80.7731	post	14.9634	175.527	160.564	20	stijn_230620 3	pos	?	n		1.25592	1.00126	0.981047	1.17758	1.30441	0.97644	0.793218
48	-273.131	-71.8724	-345.003	-340.625	-81.0626	-421.688	-81.0626	post	14.8183	156.622	141.804	21	stijn_230620 3	pos	?	n		1.24711	0.994708	0.967799	1.16616	1.152	0.969596	0.796061
49	-285.824	-77.7648	-363.589	-351.034	-77.8385	-428.872	-77.8385	post	14.7966	143.301	128.504	21	stijn_230620 3	pos	?	n		1.22815	1.04093	0.997372	1.16445	1.04396	0.954849	0.764399
50	-297.706	-72.5988	-370.305	-366.813	-76.2715	-443.085	-76.2715	post	14.8549	160.046	145.191	21	stijn_230620 3	pos	?	n		1.23213	1.08421	1.04221	1.16904	1.17952	0.957949	0.749011
51	-252.985	-79.2113	-332.196	-346.116	-74.7914	-420.907	-74.7914	post	14.8532	149.906	135.053	22	stijn_230620 3	pos	?	n		1.36813	0.92134	0.983399	1.1689	1.09716	1.06368	0.734476
52	-300.735	-71.912	-372.647	-355.521	-77.2554	-432.777	-77.2554	post	14.9447	158.303	143.358	22	stijn_230620 3	pos	?	n		1.18217	1.09524	1.01012	1.17611	1.16463	0.919107	0.758673
53	-320.29	-72.8171	-393.107	-338.31	-80.4107	-418.721	-80.4107	post	15.026	145.366	130.34	22	stijn_230620 3	pos	?	n		1.05626	1.16645	0.96122	1.18251	1.05887	0.821213	0.789659
54	-312.329	-70.4696	-382.799	-323.557	-84.2311	-407.788	-84.2311	post	15.0072	156.109	141.101	23	stijn_230620 3	pos	?	n		1.03595	1.13746	0.919303	1.18102	1.1463	0.805419	0.827177
55	-314.24	-71.8383	-386.079	-348.153	-77.1273	-425.28	-77.1273	post	15.0113	139.387	124.376	23	stijn_230620 3	pos	?	n		1.10792	1.14442	0.989187	1.18135	1.01042	0.861375	0.757415
56	-297.121	-71.1535	-368.274	-346.097	-73.405	-419.502	-73.405	post	15.0229	143.858	128.835	23	stijn_230620 3	pos	?	n		1.16483	1.08208	0.983344	1.18226	1.04664	0.905626	0.720861
57	-268.987	-67.4264	-336.413	-350.066	-69.7475	-419.814	-69.7475	post	15.1689	148.652	133.483	24	stijn_230620 3	pos	?	n		1.30143	0.979616	0.994623	1.19375	1.0844	1.01182	0.684943
58	-242.137	-76.1593	-318.296	-310.892	-74.8743	-385.766	-74.8743	post	15.0356	144.459	129.424	24	stijn_230620 3	pos	?	n		1.28395	0.881832	0.88332	1.18326	1.05143	0.998236	0.73529
59	-287.507	-72.021	-359.528	-346.904	-69.786	-416.69	-69.786	post	14.9208	157.851	142.93	24	stijn_230620 3	pos	?	n		1.20659	1.04706	0.985639	1.17423	1.16115	0.938092	0.685321
60	-323.062	-72.2316	-395.293	-348.695	-73.93	-422.625	-73.93	post	15.1447	150.488	135.343	25	stijn_230620 3	pos	?	n		1.07934	1.17655	0.990727	1.19184	1.09951	0.83916	0.726016
61	-261.989	-71.7695	-333.758	-323.131	-72.787	-395.918	-72.787	post	15.3044	150.056	134.751	25	stijn_230620 3	pos	?	n		1.23338	0.95413	0.918094	1.20441	1.09471	0.958916	0.714792
62	-288.783	-71.526	-360.309	-353.162	-69.4632	-422.625	-69.4632	post	15.2453	150.84	135.595	25	stijn_230620 3	pos	?	n		1.22293	1.05171	1.00342	1.19976	1.10156	0.950794	0.682151
63	-282.228	-67.4605	-349.689	-321.058	-73.2988	-394.356	-73.2988	post	15.1763	160.222	145.046	26	stijn_230620 3	pos	?	n		1.13758	1.02784	0.912202	1.19433	1.17834	0.884437	0.719818
64	-268.606	-74.523	-343.129	-338.504	-72.095	-410.599	-72.095	post	15.2299	137.158	121.928	26	stijn_230620 3	pos	?	n		1.26023	0.978229	0.961772	1.19856	0.990535	0.979789	0.707997
65	-284.973	-74.7109	-359.684	-321.455	-71.8083	-393.263	-71.8083	post	15.4199	138.856	123.436	26	stijn_230620 3	pos	?	n		1.12802	1.03784	0.913331	1.2135	1.00278	0.877001	0.705181
66	-309.417	-80.4103	-389.827	-334.678	-83.4177	-418.096	-83.4177	post	15.4709	138.41	122.939	27	stijn_230620 3	pos	?	n		1.08164	1.12686	0.950902	1.21752	0.998746	0.840945	0.819189
67	-294.473	-76.1437	-370.617	-329.263	-81.4919	-410.755	-81.4919	post	15.6219	136.004	120.382	27	stijn_230620 3	pos	?	n		1.11814	1.07243	0.935517	1.2294	0.977975	0.869325	0.800277
68	-281.382	-81.2697	-362.652	-335.556	-74.5743	-410.131	-74.5743	post	15.5439	136.511	120.967	27	stijn_230620 3	pos	?	n		1.19253	1.02476	0.953397	1.22327	0.982727	0.927157	0.732344
69	-284.417	-74.0181	-358.435	-313.039	-72.884	-385.923	-72.884	post	15.2681	146.119	130.851	28	stijn_230620 3	pos	?	n		1.10063	1.03581	0.889419	1.20156	1.06302	0.855711	0.715744
70	-286.606	-61.8336	-348.439	-325.334	-72.6148	-397.949	-72.6148	post	15.4578	143.484	128.026	28	stijn_230620 3	pos	?	n		1.13513	1.04378	0.924352	1.21649	1.04008	0.882528	0.713101
71	-267.223	-75.1249	-342.348	-332.055	-68.392	-400.447	-68.392	post	15.6034	143.458	127.855	28	stijn_230620 3	pos	?	n		1.24261	0.973193	0.94345	1.22794	1.03868	0.966097	0.671631
72	-281.031	-67.2522	-348.283	-330.388	-67.2478	-397.636	-67.2478	post	15.492	148.795	133.303	29	stijn_230620 3	pos	?	n		1.17563	1.02348	0.938713	1.21918	1.08294	0.914019	0.660396
73	-272.219	-68.8793	-341.099	-314.262	-74.0032	-388.265	-74.0032	post	15.4708	155.582	140.111	29	stijn_230620 3	pos	?	n		1.15444	0.991388	0.892895	1.21751	1.13825	0.897547	0.726736
74	-254.358	-66.7497	-321.108	-336.36	-70.0218	-406.382	-70.0218	post	15.5451	161.305	145.76	29	stijn_230620 3	pos	?	n		1.32239	0.926339	0.955681	1.22336	1.18414	1.02812	0.687637
75	-260.021	-67.3343	-327.355	-309.866	-68.4036	-378.27	-68.4036	post	15.5571	149.005	133.448	30	stijn_230620 3	pos	?	n		1.1917	0.946961	0.880405	1.2243	1.08412	0.926512	0.671745
76	-272.97	-70.3154	-343.285	-299.173	-75.5042	-374.678	-75.5042	post	15.7143	146.104	130.39	30	stijn_230620 3	pos	?	n		1.09599	0.994121	0.850024	1.23667	1.05928	0.852104	0.741476
77	-251.508	-69.4432	-320.951	-307.592	-65.9924	-373.584	-65.9924	post	15.7731	154.775	139.002	30	stijn_230620 3	pos	?	n		1.22299	0.915961	0.873943	1.2413	1.12924	0.950839	0.648067
78	-288.813	-70.4027	-359.216	-295.975	-72.6116	-368.587	-72.6116	post	15.6151	145.732	130.117	31	stijn_230620 3	pos	?	n		1.0248	1.05182	0.840936	1.22886	1.05706	0.796751	0.71307
79	-282.888	-63.9897	-346.877	-325.274	-65.9583	-391.233	-65.9583	post	15.647	147.988	132.341	31	stijn_230620 3	pos	?	n		1.14984	1.03024	0.924183	1.23138	1.07513	0.893964	0.647732
80	-254.253	-67.4797	-321.732	-329.119	-71.9533	-401.072	-71.9533	post	15.8307	143.199	127.368	31	stijn_230620 3	pos	?	n		1.29446	0.925955	0.935106	1.24584	1.03473	1.0064	0.706605
81	-280.942	-71.2453	-352.188	-316.495	-74.1126	-390.608	-74.1126	post	15.7842	146.604	130.82	32	stijn_230620 3	pos	?	n		1.12655	1.02316	0.89924	1.24218	1.06277	0.87586	0.72781
82	-266.522	-64.2688	-330.791	-317.476	-71.8824	-389.359	-71.8824	post	15.9164	161.823	145.907	32	stijn_230620 3	pos	?	n		1.19118	0.970639	0.902027	1.25258	1.18534	0.92611	0.705909
83	-264.93	-64.6116	-329.541	-303.393	-67.8485	-371.242	-67.8485	post	15.7896	156.994	141.204	32	stijn_230620 3	pos	?	n		1.14518	0.96484	0.862013	1.2426	1.14713	0.890347	0.666295
84	-278.775	-63.729	-342.504	-304.782	-70.3638	-375.146	-70.3638	post	15.9749	131.762	115.787	33	stijn_230620 3	pos	?	n		1.09329	1.01526	0.86596	1.25718	0.940643	0.850002	0.690996
85	-257.619	-61.1464	-318.765	-304.467	-67.7116	-372.179	-67.7116	post	15.9902	142.966	126.976	33	stijn_230620 3	pos	?	n		1.18185	0.938214	0.865065	1.25839	1.03154	0.918857	0.66495
86	-268.751	-75.7833	-344.535	-315.093	-80.6694	-395.762	-80.6694	post	16.1647	145.974	129.809	33	stijn_230620 3	pos	?	n		1.17243	0.978758	0.895254	1.27212	1.05456	0.911532	0.792199
87	-251.748	-72.952	-324.7	-299.99	-72.033	-372.023	-72.033	post	16.0632	155.328	139.265	34	stijn_230620 3	pos	?	n		1.19163	0.916833	0.852343	1.26413	1.13138	0.926456	0.707387
88	-258.187	-66.6688	-324.856	-316.166	-71.4751	-387.641	-71.4751	post	16.1326	155.357	139.225	34	stijn_230620 3	pos	?	n		1.22456	0.940285	0.898303	1.26959	1.13105	0.95206	0.701909
89	-255.844	-63.3894	-319.233	-315.992	-68.2129	-384.205	-68.2129	post	16.061	142.289	126.228	34	stijn_230620 3	pos	?	n		1.23509	0.931751	0.897809	1.26396	1.02547	0.960251	0.669873
90	-247.188	-64.5491	-311.737	-314.519	-64.3753	-378.895	-64.3753	post	16.2973	129.277	112.98	35	stijn_230620 3	pos	?	n		1.27239	0.900226	0.893625	1.28256	0.917837	0.989247	0.632186
91	-251.232	-65.1902	-316.422	-272.598	-68.6571	-341.255	-68.6571	post	16.4577	168.339	151.881	35	stijn_230620 3	pos	?	n		1.08504	0.914954	0.774517	1.29518	1.23387	0.843591	0.674235
92	-268.704	-65.0545	-333.758	-316.195	-66.2915	-382.487	-66.2915	post	16.4507	132.887	116.436	35	stijn_230620 3	pos	?	n		1.17674	0.978585	0.898387	1.29463	0.945915	0.914884	0.651004
93	-240.111	-71.1576	-311.268	-310.306	-67.8081	-378.114	-67.8081	post	16.3901	158.784	142.393	36	stijn_230620 3	pos	?	n		1.29234	0.874452	0.881653	1.28986	1.15679	1.00476	0.665897
94	-240.047	-62.007	-302.054	-313.85	-63.3261	-377.177	-63.3261	post	16.4529	143.906	127.453	36	stijn_230620 3	pos	?	n		1.30746	0.874219	0.891725	1.2948	1.03541	1.01651	0.621883
95	-252.675	-65.3092	-317.984	-295.662	-68.5513	-364.214	-68.5513	post	16.3429	142.489	126.146	36	stijn_230620 3	pos	?	n		1.17013	0.920209	0.840048	1.28614	1.0248	0.909742	0.673196
96	-243.791	-69.0387	-312.83	-284.062	-70.7811	-354.843	-70.7811	post	16.3943	149.481	133.087	37	stijn_230620 3	pos	?	n		1.16518	0.887857	0.807088	1.29018	1.08119	0.905897	0.695094
97	-249.297	-67.7496	-317.047	-312.152	-75.1758	-387.328	-75.1758	post	16.5732	137.541	120.968	37	stijn_230620 3	pos	?	n		1.25213	0.907909	0.886901	1.30426	0.982736	0.973495	0.738251
98	-245.297	-67.533	-312.83	-319.12	-66.8029	-385.923	-66.8029	post	16.6122	155.386	138.774	37	stijn_230620 3	pos	?	n		1.30095	0.89334	0.906696	1.30734	1.12739	1.01145	0.656026
99	-222.648	-68.1605	-290.809	-290.374	-73.6829	-364.057	-73.6829	post	16.5724	145.467	128.894	38	stijn_230620 3	pos	?	n		1.30419	0.810856	0.825024	1.30421	1.04713	1.01397	0.72359
100	-240.26	-68.822	-309.082	-281.013	-76.4849	-357.498	-76.4849	post	16.5721	142.236	125.664	38	stijn_230620 3	pos	?	n		1.16962	0.874995	0.798425	1.30418	1.02089	0.909347	0.751107
101	-247.811	-68.4548	-316.266	-294.925	-72.1002	-367.025	-72.1002	post	16.4583	146.437	129.978	38	stijn_230620 3	pos	?	n		1.19012	0.902497	0.837952	1.29522	1.05593	0.925283	0.708048
102	-265.141	-60.8084	-325.949	-294.443	-59.4624	-353.906	-59.4624	post	16.5163	137.875	121.359	39	stijn_230620 3	pos	?	n		1.11052	0.965609	0.836584	1.29979	0.985906	0.863394	0.58394
103	-258.119	-66.2687	-324.387	-292.101	-72.4246	-364.526	-72.4246	post	16.6645	142.184	125.519	39	stijn_230620 3	pos	?	n		1.13165	0.940035	0.82993	1.31145	1.01971	0.879829	0.711233
104	-225.891	-64.2924	-290.184	-256.897	-66.8662	-323.763	-66.8662	post	16.497	145.618	129.121	39	stijn_230620 3	pos	?	n		1.13726	0.822668	0.729905	1.29827	1.04897	0.884184	0.656648
105	-225.87	-72.435	-298.305	-270.132	-81.1183	-351.251	-81.1183	post	16.7922	138.848	122.055	40	stijn_230620 3	pos	?	n		1.19596	0.82259	0.767511	1.3215	0.991567	0.929826	0.796608
106	-231.689	-66.1482	-297.837	-275.555	-69.1356	-344.691	-69.1356	post	16.9888	173.727	156.738	40	stijn_230620 3	pos	?	n		1.18934	0.84378	0.782919	1.33698	1.27333	0.924674	0.678934
107	-249.663	-59.8869	-309.55	-282.607	-62.3966	-345.003	-62.3966	post	16.8007	148.597	131.796	40	stijn_230620 3	pos	?	n		1.13195	0.909242	0.802954	1.32217	1.0707	0.88006	0.612755
108	-248.301	-65.6227	-313.923	-294.812	-66.4341	-361.246	-66.4341	post	16.9292	151.211	134.282	41	stijn_230620 3	pos	?	n		1.18732	0.904279	0.837632	1.33228	1.09089	0.923107	0.652404
109	-213.279	-66.7529	-280.032	-267.885	-61.3442	-329.229	-61.3442	post	16.6602	162.493	145.833	41	stijn_230620 3	pos	?	n		1.25603	0.776736	0.761126	1.31111	1.18473	0.976526	0.60242
110	-217.452	-61.7987	-279.251	-277.062	-64.974	-342.036	-64.974	post	17.094	149.732	132.638	41	stijn_230620 3	pos	?	n		1.27413	0.791934	0.7872	1.34525	1.07754	0.990597	0.638066
111	-214.415	-64.2111	-278.626	-249.501	-68.4833	-317.984	-68.4833	post	16.9209	161.985	145.064	42	stijn_230620 3	pos	?	n		1.16363	0.780873	0.708892	1.33163	1.17849	0.904691	0.672528
112	-239.062	-60.3366	-299.399	-289.21	-62.8219	-352.031	-62.8219	post	17.0026	141.128	124.125	42	stijn_230620 3	pos	?	n		1.20977	0.870633	0.821714	1.33806	1.00838	0.94056	0.616932
113	-235.471	-62.8339	-298.305	-290.34	-63.8783	-354.218	-63.8783	post	16.9909	144.036	127.045	42	stijn_230620 3	pos	?	n		1.23301	0.857556	0.824925	1.33714	1.0321	0.958634	0.627306
114	-230.085	-62.2857	-292.37	-297.423	-69.289	-366.712	-69.289	post	16.9528	151.301	134.348	43	stijn_230620 3	pos	?	n		1.29267	0.837939	0.845052	1.33414	1.09143	1.00501	0.68044
115	-236.205	-81.6233	-317.828	-298.612	-89.653	-388.265	-89.653	post	17.0864	127.878	110.792	43	stijn_230620 3	pos	?	n		1.26421	0.860227	0.84843	1.34466	0.900064	0.982888	0.880421
116	-223.164	-66.7076	-289.871	-280.745	-66.6011	-347.346	-66.6011	post	16.8578	173.994	157.137	43	stijn_230620 3	pos	?	n		1.25802	0.812734	0.797664	1.32666	1.27656	0.978076	0.654044
117	-237.526	-71.2433	-308.769	-286.581	-71.8536	-358.435	-71.8536	post	17.2978	163.321	146.023	44	stijn_230620 3	pos	?	n		1.20653	0.865039	0.814247	1.36129	1.18628	0.938039	0.705625
118	-252.205	-69.8392	-322.045	-279.577	-68.7063	-348.283	-68.7063	post	17.4107	170.567	153.156	44	stijn_230620 3	pos	?	n		1.10853	0.9185	0.794345	1.37018	1.24423	0.861849	0.674718
119	-220.055	-63.2568	-283.312	-283.239	-66.1377	-349.376	-66.1377	post	17.2677	144.135	126.867	44	stijn_230620 3	pos	?	n		1.28713	0.801412	0.804749	1.35892	1.03066	1.0007	0.649494
15	-165.329	-177.8	-343.129	-302.489	-177.298	-479.787	-177.298	pre	15.4046	181.795	166.391	-5	stijn_090620 1	neg	VIII	y	2	1.82962	1.01247	1.05684	0.998887	1.09413	1.02025	1.01126
16	-134.494	-173.026	-307.52	-306.48	-176.431	-482.911	-176.431	pre	15.4443	164.922	149.478	-5	stijn_090620 1	neg	VIII	y	2	2.27876	0.823635	1.07078	1.00146	0.982915	1.27071	1.00631
17	-161.218	-170.822	-332.04	-282.22	-185.229	-467.449	-185.229	pre	15.3944	151.832	136.438	-5	stijn_090620 1	neg	VIII	y	2	1.75055	0.98729	0.98602	0.998223	0.897168	0.976158	1.0565
18	-152.867	-169.334	-322.201	-268.795	-173.352	-442.148	-173.352	pre	15.58	171.291	155.711	-4	stijn_090620 1	neg	VIII	y	2	1.75836	0.936152	0.939118	1.01026	1.0239	0.980512	0.988753
19	-186.998	-169.563	-356.561	-301.916	-178.183	-480.1	-178.183	pre	15.3906	176.616	161.225	-4	stijn_090620 1	neg	VIII	y	2	1.61454	1.14517	1.05483	0.997976	1.06016	0.900316	1.01631
20	-161.203	-174.742	-335.945	-282.856	-173.348	-456.204	-173.348	pre	15.4451	160.535	145.089	-4	stijn_090620 1	neg	VIII	y	2	1.75466	0.9872	0.988241	1.00151	0.954056	0.978448	0.98873
21	-209.659	-190.633	-400.291	-271.225	-198.723	-469.948	-198.723	pre	15.3743	163.324	147.949	-3	stijn_090620 1	neg	VIII	y	2	1.29365	1.28394	0.947605	0.996923	0.972861	0.721377	1.13346
22	-148.869	-171.926	-320.795	-292.432	-169.55	-461.983	-169.55	pre	15.4695	164.242	148.772	-3	stijn_090620 1	neg	VIII	y	2	1.96436	0.911667	1.0217	1.00309	0.978274	1.09538	0.967068
23	-133.511	-174.789	-308.301	-306.813	-172.349	-479.163	-172.349	pre	15.4215	168.19	152.768	-3	stijn_090620 1	neg	VIII	y	2	2.29803	0.817617	1.07194	0.999981	1.00455	1.28145	0.983034
24	-198.76	-166.546	-365.307	-286.542	-172.004	-458.547	-172.004	pre	15.4129	164.853	149.44	-2	stijn_090620 1	neg	VIII	y	2	1.44165	1.2172	1.00112	0.999426	0.982663	0.803905	0.981065
25	-168.59	-169.229	-337.819	-304.086	-166.955	-471.041	-166.955	pre	15.3246	155.061	139.736	-2	stijn_090620 1	neg	VIII	y	2	1.80371	1.03243	1.06242	0.993698	0.918857	1.0058	0.952266
26	-187.875	-167.593	-355.467	-258.825	-178.794	-437.618	-178.794	pre	15.4875	154.72	139.232	-2	stijn_090620 1	neg	VIII	y	2	1.37765	1.15054	0.904282	1.00426	0.915542	0.768216	1.01979
27	-168.169	-174.335	-342.504	-278.898	-173.401	-452.299	-173.401	pre	15.4653	169.4	153.935	-1	stijn_090620 1	neg	VIII	y	2	1.65844	1.02986	0.974414	1.00282	1.01222	0.924794	0.989034
28	-127.56	-164.654	-292.214	-292.33	-167.31	-459.64	-167.31	pre	15.3692	189.834	174.465	-1	stijn_090620 1	neg	VIII	y	2	2.2917	0.781174	1.02134	0.996588	1.14722	1.27792	0.954288
29	-144.296	-171.346	-315.641	-257.412	-166.932	-424.343	-166.932	pre	15.343	175.858	160.515	-1	stijn_090620 1	neg	VIII	y	2	1.78392	0.883661	0.899344	0.994891	1.05549	0.994764	0.952132
0	-196.967	-155.377	-352.344	-313.465	-156.639	-470.104	-156.639	post	15.4179	184.75	169.332	5	stijn_090620 1	neg	VIII	y	2	1.59146	1.20622	1.09518	0.999748	1.11347	0.887445	0.893425
1	-266.201	-153.613	-419.814	-319.472	-160.627	-480.1	-160.627	post	15.4393	179.178	163.738	5	stijn_090620 1	neg	VIII	y	2	1.20012	1.6302	1.11617	1.00114	1.07669	0.66922	0.916175
2	-207.687	-156.527	-364.214	-330.965	-157.568	-488.533	-157.568	post	15.4883	176.176	160.687	5	stijn_090620 1	neg	VIII	y	2	1.59358	1.27186	1.15633	1.00431	1.05662	0.888627	0.898724
3	-267.371	-154.317	-421.688	-311.025	-159.704	-470.729	-159.704	post	15.4596	246.258	230.798	6	stijn_090620 1	neg	VIII	y	2	1.16327	1.63737	1.08666	1.00245	1.51765	0.648674	0.910908
4	-254.558	-154.323	-408.881	-349.867	-161.156	-511.023	-161.156	post	15.2984	182.227	166.929	6	stijn_090620 1	neg	VIII	y	2	1.37441	1.5589	1.22237	0.991997	1.09766	0.766413	0.91919
5	-196.047	-154.11	-350.157	-269.068	-166.676	-435.744	-166.676	post	15.5595	186.987	171.428	6	stijn_090620 1	neg	VIII	y	2	1.37247	1.20058	0.94007	1.00893	1.12725	0.765329	0.950674
6	-229.39	-152.003	-381.393	-326.981	-156.555	-483.536	-156.555	post	15.5157	190.029	174.513	7	stijn_090620 1	neg	VIII	y	2	1.42543	1.40478	1.14241	1.00609	1.14754	0.794864	0.892945
7	-249.373	-158.259	-407.632	-293.612	-157.126	-450.738	-157.126	post	15.4495	180.083	164.634	7	stijn_090620 1	neg	VIII	y	2	1.1774	1.52715	1.02582	1.0018	1.08257	0.656554	0.896202
8	-176.085	-172.51	-348.595	-267.762	-156.113	-423.875	-156.113	post	15.3549	176.969	161.615	7	stijn_090620 1	neg	VIII	y	2	1.52064	1.07834	0.935506	0.995659	1.06272	0.847952	0.890424
9	-174.576	-159.026	-333.602	-362.305	-159.026	-521.331	-159.026	post	15.4064	172.418	157.011	8	stijn_090620 1	neg	VIII	y	2	2.07535	1.06909	1.26582	0.998999	1.03245	1.15727	0.907043
10	-231.024	-153.805	-384.829	-336.437	-158.656	-495.093	-158.656	post	15.4461	177.936	162.49	8	stijn_090620 1	neg	VIII	y	2	1.45629	1.41478	1.17544	1.00157	1.06848	0.812068	0.904928
11	-227.092	-153.989	-381.081	-318.354	-160.184	-478.538	-160.184	post	15.2557	192.261	177.005	8	stijn_090620 1	neg	VIII	y	2	1.40187	1.3907	1.11227	0.989231	1.16392	0.781724	0.913644
12	-197.69	-166.212	-363.901	-338.477	-157.866	-496.342	-157.866	post	15.5006	171.341	155.84	9	stijn_090620 1	neg	VIII	y	2	1.71216	1.21064	1.18257	1.00511	1.02475	0.954752	0.900424
13	-201.93	-162.284	-364.214	-358.657	-161.737	-520.394	-161.737	post	15.4661	194.893	179.427	9	stijn_090620 1	neg	VIII	y	2	1.77615	1.23661	1.25308	1.00287	1.17985	0.990434	0.922502
14	-169.12	-154.174	-323.294	-309.357	-161.372	-470.729	-161.372	post	15.4933	166.127	150.634	9	stijn_090620 1	neg	VIII	y	2	1.82922	1.03568	1.08083	1.00463	0.990517	1.02003	0.920419
15	-230.311	-157.329	-387.641	-312.828	-155.401	-468.23	-155.401	post	15.4741	173.232	157.758	10	stijn_090620 1	neg	VIII	y	2	1.35828	1.41042	1.09296	1.00339	1.03736	0.75742	0.886367
16	-214.894	-161.814	-376.708	-310.217	-158.95	-469.167	-158.95	post	15.668	203.441	187.773	10	stijn_090620 1	neg	VIII	y	2	1.44358	1.316	1.08384	1.01596	1.23473	0.804984	0.906604
17	-167.487	-163.304	-330.791	-265.489	-156.512	-422	-156.512	post	15.4124	180.753	165.341	10	stijn_090620 1	neg	VIII	y	2	1.58513	1.02568	0.927565	0.999392	1.08722	0.883918	0.892699
18	-179.481	-162.555	-342.036	-304.511	-157.159	-461.67	-157.159	post	15.1679	183.496	168.328	11	stijn_090620 1	neg	VIII	y	2	1.69662	1.09914	1.0639	0.983536	1.10686	0.946083	0.896394
19	-178.998	-167.098	-346.097	-328.467	-169.438	-497.904	-169.438	post	15.4385	191.216	175.777	11	stijn_090620 1	neg	VIII	y	2	1.83503	1.09618	1.1476	1.00109	1.15585	1.02326	0.966426
20	-215.879	-152.082	-367.962	-270.596	-157.027	-427.623	-157.027	post	15.4926	204.301	188.809	11	stijn_090620 1	neg	VIII	y	2	1.25346	1.32204	0.94541	1.00459	1.24154	0.698967	0.895636
21	-194.598	-159.308	-353.906	-305.704	-160.652	-466.356	-160.652	post	15.5964	174.028	158.431	12	stijn_090620 1	neg	VIII	y	2	1.57095	1.19171	1.06807	1.01132	1.04179	0.876009	0.916312
22	-188.738	-153.298	-342.036	-297.667	-160.567	-458.234	-160.567	post	15.3791	194.82	179.441	12	stijn_090620 1	neg	VIII	y	2	1.57715	1.15582	1.03999	0.997231	1.17994	0.879463	0.915832
23	-188.007	-170.584	-358.591	-276.544	-169.508	-446.052	-169.508	post	15.4835	168.086	152.603	12	stijn_090620 1	neg	VIII	y	2	1.47092	1.15135	0.96619	1.004	1.00346	0.82023	0.966828
24	-157.444	-164.289	-321.732	-310.587	-156.706	-467.293	-156.706	post	15.5305	189.862	174.332	13	stijn_090620 1	neg	VIII	y	2	1.97268	0.964179	1.08513	1.00705	1.14634	1.10003	0.893809
25	-244.203	-155.62	-399.823	-316.16	-162.691	-478.85	-162.691	post	15.1365	188.797	173.66	13	stijn_090620 1	neg	VIII	y	2	1.29466	1.49549	1.1046	0.981502	1.14193	0.721941	0.927943
26	-163.916	-158.129	-322.045	-260.504	-159.935	-420.439	-159.935	post	15.4891	181.195	165.705	13	stijn_090620 1	neg	VIII	y	2	1.58925	1.00381	0.910148	1.00436	1.08962	0.886213	0.912223
27	-150.588	-153.652	-304.24	-298.224	-158.137	-456.36	-158.137	post	15.4597	224.442	208.983	14	stijn_090620 1	neg	VIII	y	2	1.9804	0.922193	1.04193	1.00246	1.37419	1.10433	0.901968
28	-164.903	-160.265	-325.168	-328.543	-156.242	-484.785	-156.242	post	15.4213	236.578	221.156	14	stijn_090620 1	neg	VIII	y	2	1.99234	1.00986	1.14786	0.99997	1.45424	1.11099	0.891164
29	-206.223	-155.491	-361.715	-290.845	-167.389	-458.234	-167.389	post	15.6936	212.037	196.343	14	stijn_090620 1	neg	VIII	y	2	1.41034	1.2629	1.01616	1.01763	1.29108	0.786448	0.95474
30	-176.789	-152.128	-328.917	-261.692	-154.061	-415.753	-154.061	post	15.3259	150.279	134.953	15	stijn_090620 1	neg	VIII	y	2	1.48025	1.08265	0.914298	0.99378	0.887406	0.825432	0.878724
31	-136.854	-148.957	-285.811	-265.905	-154.533	-420.439	-154.533	post	15.3962	194.509	179.113	15	stijn_090620 1	neg	VIII	y	2	1.94299	0.838085	0.92902	0.998337	1.17778	1.08347	0.881415
32	-187.803	-148.298	-336.101	-275.166	-149.958	-425.124	-149.958	post	15.4481	195.577	180.129	15	stijn_090620 1	neg	VIII	y	2	1.46519	1.1501	0.961377	1.00171	1.18446	0.817031	0.855316
33	-190.38	-149.47	-339.849	-306.684	-154.674	-461.358	-154.674	post	15.4589	186.86	171.401	16	stijn_090620 1	neg	VIII	y	2	1.61091	1.16588	1.07149	1.0024	1.12707	0.898289	0.882219
34	-143.5	-147.621	-291.121	-244.006	-154.567	-398.573	-154.567	post	15.4059	205.736	190.33	16	stijn_090620 1	neg	VIII	y	2	1.7004	0.878785	0.85251	0.998966	1.25154	0.948191	0.881607
35	-143.162	-146.397	-289.559	-290.293	-149.512	-439.805	-149.512	post	15.5469	217.217	201.67	16	stijn_090620 1	neg	VIII	y	2	2.02772	0.87672	1.01422	1.00811	1.32611	1.13071	0.852777
36	-210.308	-149.845	-360.153	-297.494	-146.372	-443.866	-146.372	post	15.4379	211.538	196.1	17	stijn_090620 1	neg	VIII	y	2	1.41456	1.28792	1.03938	1.00105	1.28948	0.788801	0.834864
37	-175.3	-144.245	-319.546	-284.001	-143.31	-427.311	-143.31	post	15.517	137.807	122.29	17	stijn_090620 1	neg	VIII	y	2	1.62008	1.07353	0.992242	1.00617	0.804136	0.903404	0.8174
38	-162.751	-141.177	-303.928	-252.705	-145.556	-398.261	-145.556	post	15.3371	180.698	165.361	17	stijn_090620 1	neg	VIII	y	2	1.55271	0.996678	0.882902	0.994506	1.08736	0.865839	0.830209
39	-182.411	-140.571	-322.982	-225.401	-145.685	-371.085	-145.685	post	15.575	237.558	221.983	18	stijn_090620 1	neg	VIII	y	2	1.23568	1.11708	0.787506	1.00993	1.45968	0.689049	0.830945
40	-108.809	-147.952	-256.761	-280.324	-140.115	-420.439	-140.115	post	15.3234	218.271	202.948	18	stijn_090620 1	neg	VIII	y	2	2.57629	0.666342	0.979395	0.993617	1.33451	1.43661	0.799177
41	-235.959	-138.875	-374.834	-223.78	-141.996	-365.775	-141.996	post	15.4957	219.435	203.939	18	stijn_090620 1	neg	VIII	y	2	0.948385	1.445	0.781842	1.00479	1.34103	0.528848	0.809903
42	-173	-141.548	-314.548	-299.756	-141.923	-441.679	-141.923	post	15.352	186.516	171.164	19	stijn_090620 1	neg	VIII	y	2	1.73269	1.05945	1.04729	0.995472	1.12551	0.966199	0.809492
43	-162.628	-139.738	-302.366	-296.002	-140.055	-436.057	-140.055	post	15.3121	198.678	183.366	19	stijn_090620 1	neg	VIII	y	2	1.82011	0.995928	1.03417	0.992889	1.20575	1.01495	0.798834
44	-183.526	-135.083	-318.609	-260.728	-143.468	-404.196	-143.468	post	15.5226	216.515	200.992	19	stijn_090620 1	neg	VIII	y	2	1.42066	1.1239	0.910932	1.00654	1.32165	0.792202	0.8183
45	-164.84	-136.276	-301.116	-265.885	-138.936	-404.821	-138.936	post	15.5213	218.727	203.206	20	stijn_090620 1	neg	VIII	y	2	1.61298	1.00947	0.928947	1.00646	1.33621	0.899446	0.792453
46	-158.933	-133.125	-292.058	-269.261	-145.555	-414.816	-145.555	post	15.5839	190.505	174.922	20	stijn_090620 1	neg	VIII	y	2	1.69418	0.973297	0.940745	1.01051	1.15022	0.944727	0.830205
47	-162.969	-160.638	-323.607	-257.509	-141.376	-398.886	-141.376	post	15.4807	210.415	194.935	20	stijn_090620 1	neg	VIII	y	2	1.58012	0.998012	0.899686	1.00382	1.28182	0.881119	0.806372
48	-164.841	-147.208	-312.049	-259.437	-133.514	-392.951	-133.514	post	15.4779	141.556	126.078	21	stijn_090620 1	neg	VIII	y	2	1.57386	1.00948	0.906421	1.00364	0.829047	0.877631	0.761525
49	-157.134	-140.234	-297.368	-247.943	-136.262	-384.205	-136.262	post	15.4858	189.459	173.973	21	stijn_090620 1	neg	VIII	y	2	1.57791	0.96228	0.866263	1.00415	1.14399	0.879889	0.777199
50	-168.571	-133.482	-302.054	-240.196	-147.444	-387.641	-147.444	post	15.3476	200.077	184.73	21	stijn_090620 1	neg	VIII	y	2	1.4249	1.03232	0.839198	0.995186	1.21472	0.794564	0.840981
51	-162.38	-147.795	-310.175	-293.406	-133.592	-426.998	-133.592	post	15.5476	224.959	209.412	22	stijn_090620 1	neg	VIII	y	2	1.80691	0.994407	1.0251	1.00816	1.37702	1.00759	0.761973
52	-141.062	-131.317	-272.379	-224.614	-129.604	-354.218	-129.604	post	15.4678	239.403	223.936	22	stijn_090620 1	neg	VIII	y	2	1.5923	0.86386	0.784755	1.00299	1.47252	0.887913	0.739228
53	-131.985	-128.837	-260.822	-259.609	-137.09	-396.699	-137.09	post	15.3438	211.59	196.246	22	stijn_090620 1	neg	VIII	y	2	1.96696	0.808269	0.907023	0.994941	1.29045	1.09684	0.781923
54	-156.483	-139.948	-296.431	-266.858	-132.028	-398.886	-132.028	post	15.4379	227.891	212.453	23	stijn_090620 1	neg	VIII	y	2	1.70535	0.958293	0.932347	1.00105	1.39702	0.950953	0.753051
55	-123.914	-126.912	-250.826	-198.763	-132.028	-330.791	-132.028	post	15.4917	213.837	198.346	23	stijn_090620 1	neg	VIII	y	2	1.60404	0.758842	0.694438	1.00453	1.30425	0.894461	0.753051
56	-140.92	-131.147	-272.067	-268.656	-129.918	-398.573	-129.918	post	15.425	198.104	182.679	23	stijn_090620 1	neg	VIII	y	2	1.90644	0.862987	0.938629	1.00021	1.20123	1.06309	0.741014
57	-137.955	-125.991	-263.945	-253.305	-128.401	-381.706	-128.401	post	15.2807	244.293	229.012	24	stijn_090620 1	neg	VIII	y	2	1.83615	0.844829	0.884998	0.990853	1.5059	1.02389	0.732362
58	-145.96	-134.228	-280.188	-244.58	-130.879	-375.459	-130.879	post	15.4237	243.439	228.015	24	stijn_090620 1	neg	VIII	y	2	1.67566	0.893853	0.854513	1.00013	1.49935	0.934399	0.746496
59	-134.336	-142.104	-276.44	-265.753	-130.321	-396.074	-130.321	post	15.6499	288.481	272.831	24	stijn_090620 1	neg	VIII	y	2	1.97827	0.822669	0.928488	1.01479	1.79404	1.10314	0.743316
60	-191.29	-130.755	-322.045	-257.814	-130.764	-388.578	-130.764	post	15.4327	193.064	177.632	25	stijn_090620 1	neg	VIII	y	2	1.34776	1.17145	0.900749	1.00071	1.16804	0.751552	0.745843
61	-129.677	-128.646	-258.323	-230.174	-132.165	-362.339	-132.165	post	15.6069	219.498	203.891	25	stijn_090620 1	neg	VIII	y	2	1.77498	0.794138	0.804183	1.012	1.34072	0.98978	0.753832
62	-137.552	-141.387	-278.939	-241.053	-132.219	-373.272	-132.219	post	15.4666	214.809	199.342	25	stijn_090620 1	neg	VIII	y	2	1.75245	0.842362	0.842192	1.00291	1.3108	0.977219	0.754139
63	-155.348	-131.712	-287.06	-214.993	-132.041	-347.034	-132.041	post	15.5009	208.378	192.877	26	stijn_090620 1	neg	VIII	y	2	1.38395	0.951343	0.751142	1.00513	1.26829	0.771729	0.753124
64	-146.397	-133.478	-279.876	-237.441	-135.206	-372.647	-135.206	post	15.521	216.082	200.561	26	stijn_090620 1	neg	VIII	y	2	1.62189	0.896531	0.829572	1.00643	1.31882	0.904416	0.771178
65	-144.102	-131.089	-275.19	-211.179	-139.291	-350.47	-139.291	post	15.5743	221.855	206.281	26	stijn_090620 1	neg	VIII	y	2	1.46548	0.882474	0.737817	1.00989	1.35643	0.817196	0.794476
66	-151.039	-129.462	-280.501	-229.15	-133.502	-362.652	-133.502	post	15.6061	262.262	246.656	27	stijn_090620 1	neg	VIII	y	2	1.51716	0.924955	0.800604	1.01195	1.62192	0.846013	0.761457
67	-175.267	-139.594	-314.86	-260.187	-132.452	-392.638	-132.452	post	15.5714	246.802	231.23	27	stijn_090620 1	neg	VIII	y	2	1.48452	1.07333	0.90904	1.0097	1.52049	0.827811	0.755468
68	-93.9463	-126.581	-220.527	-212.518	-129.206	-341.723	-129.206	post	15.6719	259.65	243.978	27	stijn_090620 1	neg	VIII	y	2	2.26212	0.575323	0.742495	1.01622	1.60431	1.26143	0.736953
69	-111.764	-131.254	-243.017	-262.487	-130.151	-392.638	-130.151	post	15.5114	236.568	221.056	28	stijn_090620 1	neg	VIII	y	2	2.34859	0.684436	0.917077	1.00581	1.45359	1.30964	0.742348
70	-145.176	-129.39	-274.566	-264.326	-132.373	-396.699	-132.373	post	15.4118	195.324	179.912	28	stijn_090620 1	neg	VIII	y	2	1.82073	0.889051	0.923502	0.999352	1.18304	1.01529	0.75502
71	-109.022	-127.123	-236.145	-261.443	-133.694	-395.137	-133.694	post	15.6191	202.577	186.958	28	stijn_090620 1	neg	VIII	y	2	2.39808	0.667647	0.913431	1.01279	1.22937	1.33724	0.762553
72	-220.116	-146.908	-367.025	-237.931	-133.779	-371.71	-133.779	post	15.5702	249.211	233.641	29	stijn_090620 1	neg	VIII	y	2	1.08093	1.34798	0.831285	1.00962	1.53634	0.602761	0.763037
73	-140.451	-146.297	-286.748	-234.726	-131.674	-366.4	-131.674	post	15.6328	207.444	191.811	29	stijn_090620 1	neg	VIII	y	2	1.67124	0.860113	0.820086	1.01368	1.26128	0.931931	0.751032
74	-87.8745	-128.592	-216.467	-205.195	-125.596	-330.791	-125.596	post	15.4748	223.784	208.309	29	stijn_090620 1	neg	VIII	y	2	2.33509	0.538139	0.716911	1.00344	1.36977	1.30212	0.716364
75	-116.125	-126.268	-242.393	-278.821	-128.811	-407.632	-128.811	post	15.5754	217.845	202.27	30	stijn_090620 1	neg	VIII	y	2	2.40105	0.711143	0.974145	1.00996	1.33006	1.33889	0.734701
76	-161.04	-128.832	-289.871	-240.398	-135.997	-376.396	-135.997	post	15.5591	223.188	207.628	30	stijn_090620 1	neg	VIII	y	2	1.49279	0.986201	0.839903	1.0089	1.36529	0.832421	0.775692
77	-131.992	-123.52	-255.512	-243.472	-128.55	-372.023	-128.55	post	15.6577	255.064	239.407	30	stijn_090620 1	neg	VIII	y	2	1.8446	0.808313	0.850643	1.0153	1.57425	1.0286	0.733216
78	-81.5832	-125.825	-207.408	-187.099	-127.137	-314.236	-127.137	post	15.6277	200.184	184.556	31	stijn_090620 1	neg	VIII	y	2	2.29335	0.499612	0.653686	1.01335	1.21358	1.27884	0.725153
79	-122.182	-124.271	-246.453	-232.458	-124.571	-357.029	-124.571	post	15.6301	243.3	227.67	31	stijn_090620 1	neg	VIII	y	2	1.90255	0.748238	0.812161	1.01351	1.49708	1.06092	0.710521
80	-101.42	-132.539	-233.959	-217.071	-130.275	-347.346	-130.275	post	15.4743	226.733	211.259	31	stijn_090620 1	neg	VIII	y	2	2.14032	0.62109	0.758403	1.0034	1.38916	1.19351	0.743051
81	-114.019	-122.751	-236.77	-211.429	-128.42	-339.849	-128.42	post	15.7428	250.363	234.62	32	stijn_090620 1	neg	VIII	y	2	1.85433	0.698248	0.738692	1.02081	1.54278	1.03403	0.732471
82	-125.659	-119.232	-244.891	-251.487	-148.023	-399.51	-148.023	post	15.6666	195.377	179.71	32	stijn_090620 1	neg	VIII	y	2	2.00134	0.76953	0.878645	1.01588	1.18171	1.11601	0.844284
83	-98.2617	-125.701	-223.963	-203.211	-131.953	-335.164	-131.953	post	15.5973	219.427	203.829	32	stijn_090620 1	neg	VIII	y	2	2.06806	0.60175	0.709979	1.01138	1.34031	1.15321	0.752622
84	-90.926	-134.911	-225.837	-223.632	-130.273	-353.906	-130.273	post	15.5928	258.641	243.048	33	stijn_090620 1	neg	VIII	y	2	2.4595	0.556827	0.781327	1.01109	1.5982	1.37149	0.743042
85	-120.436	-125.08	-245.516	-207.755	-127.409	-335.164	-127.409	post	15.8248	290.918	275.093	33	stijn_090620 1	neg	VIII	y	2	1.72502	0.737546	0.725854	1.02613	1.80892	0.961922	0.726706
86	-138.699	-122.123	-260.822	-178.122	-123.307	-301.429	-123.307	post	15.6364	226.531	210.895	33	stijn_090620 1	neg	VIII	y	2	1.28424	0.849386	0.622323	1.01391	1.38677	0.716128	0.703307
87	-89.0094	-129.331	-218.341	-190.068	-125.73	-315.797	-125.73	post	15.4765	245.232	229.756	34	stijn_090620 1	neg	VIII	y	2	2.13537	0.54509	0.664059	1.00355	1.51079	1.19074	0.717126
88	-107.066	-124.082	-231.148	-229.042	-126.113	-355.155	-126.113	post	15.3926	215.659	200.266	34	stijn_090620 1	neg	VIII	y	2	2.13927	0.655664	0.800227	0.998106	1.31688	1.19292	0.719315
89	-116.615	-121.092	-237.707	-160.561	-124.937	-285.498	-124.937	post	15.6521	250.294	234.642	34	stijn_090620 1	neg	VIII	y	2	1.37685	0.714145	0.560968	1.01493	1.54292	0.767771	0.712608
90	-96.9554	-121.385	-218.341	-189.582	-149.33	-338.912	-149.33	post	15.7839	253.065	237.281	35	stijn_090620 1	neg	VIII	y	2	1.95535	0.59375	0.662361	1.02348	1.56028	1.09036	0.85174
91	-108.948	-120.013	-228.961	-192.127	-123.358	-315.485	-123.358	post	15.6506	195.998	180.348	35	stijn_090620 1	neg	VIII	y	2	1.76348	0.667191	0.671254	1.01483	1.1859	0.983369	0.7036
92	-143.44	-117.07	-260.509	-174.063	-125.804	-299.867	-125.804	post	15.7268	259.865	244.139	35	stijn_090620 1	neg	VIII	y	2	1.21349	0.878418	0.608141	1.01978	1.60537	0.67668	0.717551
93	-110.298	-127.097	-237.395	-203.614	-121.554	-325.168	-121.554	post	15.6672	244.555	228.888	36	stijn_090620 1	neg	VIII	y	2	1.84603	0.67546	0.711387	1.01591	1.50509	1.0294	0.693312
94	-83.2299	-125.428	-208.657	-205.381	-122.911	-328.292	-122.911	post	15.6956	205.471	189.775	36	stijn_090620 1	neg	VIII	y	2	2.46763	0.509696	0.71756	1.01775	1.24789	1.37602	0.701051
95	-173.125	-118.933	-292.058	-193.566	-132.227	-325.793	-132.227	post	15.5893	258.757	243.168	36	stijn_090620 1	neg	VIII	y	2	1.11807	1.06021	0.676282	1.01086	1.59898	0.62347	0.754184
96	-86.416	-120.367	-206.783	-188.798	-122.627	-311.424	-122.627	post	15.6002	250.012	234.411	37	stijn_090620 1	neg	VIII	y	2	2.18475	0.529208	0.659621	1.01157	1.54141	1.21828	0.699429
97	-105.879	-114.336	-220.215	-186.199	-116.166	-302.366	-116.166	post	15.4466	248.422	232.975	37	stijn_090620 1	neg	VIII	y	2	1.7586	0.6484	0.650544	1.00161	1.53196	0.980648	0.662581
98	-90.5112	-116.585	-207.096	-202.941	-126.912	-329.854	-126.912	post	15.4372	222.609	207.171	37	stijn_090620 1	neg	VIII	y	2	2.24217	0.554286	0.709036	1.001	1.36229	1.2503	0.723874
99	-90.0162	-113.956	-203.972	-194.695	-118.291	-312.986	-118.291	post	15.5495	220.114	204.564	38	stijn_090620 1	neg	VIII	y	2	2.16289	0.551255	0.680225	1.00828	1.34514	1.20609	0.674701
100	-102.551	-129.846	-232.397	-202.329	-127.838	-330.166	-127.838	post	15.3796	238.975	223.595	38	stijn_090620 1	neg	VIII	y	2	1.97296	0.628016	0.706896	0.997262	1.47028	1.10018	0.72915
101	-72.6617	-114.13	-186.792	-192.214	-125.77	-317.984	-125.77	post	15.6026	240.263	224.661	38	stijn_090620 1	neg	VIII	y	2	2.64532	0.444977	0.671556	1.01172	1.47729	1.47511	0.717359
102	-139.186	-114.452	-253.638	-146.82	-120.562	-267.381	-120.562	post	15.2529	222.408	207.155	39	stijn_090620 1	neg	VIII	y	2	1.05484	0.852368	0.512958	0.989047	1.36218	0.588213	0.687652
103	-93.8006	-114.857	-208.657	-182.505	-119.549	-302.054	-119.549	post	15.5463	233.515	217.969	39	stijn_090620 1	neg	VIII	y	2	1.94567	0.57443	0.637635	1.00807	1.43329	1.08496	0.681873
104	-119.562	-115.334	-234.896	-189.339	-126.771	-316.11	-126.771	post	15.4808	262.256	246.775	39	stijn_090620 1	neg	VIII	y	2	1.58361	0.73219	0.661513	1.00383	1.62271	0.883069	0.723065
105	-85.8962	-111.516	-197.412	-182.778	-119.9	-302.678	-119.9	post	15.546	234.126	218.58	40	stijn_090620 1	neg	VIII	y	2	2.12789	0.526024	0.63859	1.00805	1.43731	1.18658	0.683879
106	-73.9031	-116.95	-190.853	-177.555	-114.815	-292.37	-114.815	post	15.7646	261.697	245.932	40	stijn_090620 1	neg	VIII	y	2	2.40254	0.452579	0.620342	1.02223	1.61716	1.33973	0.654875
107	-74.2443	-119.42	-193.664	-207.75	-121.167	-328.917	-121.167	post	15.8327	215.359	199.526	40	stijn_090620 1	neg	VIII	y	2	2.79819	0.454669	0.725837	1.02665	1.31201	1.56036	0.691101
108	-92.6312	-114.777	-207.408	-173.286	-114.711	-287.997	-114.711	post	15.7203	244.72	229	41	stijn_090620 1	neg	VIII	y	2	1.87071	0.567269	0.605427	1.01936	1.50582	1.04316	0.654281
109	-99.8644	-110.98	-210.844	-180.535	-117.458	-297.993	-117.458	post	15.5915	254.571	238.98	41	stijn_090620 1	neg	VIII	y	2	1.80781	0.611565	0.630754	1.011	1.57145	1.00809	0.669945
110	-109.121	-109.219	-218.341	-163.198	-115.74	-278.939	-115.74	post	15.793	271.402	255.609	41	stijn_090620 1	neg	VIII	y	2	1.49557	0.668255	0.570183	1.02407	1.68079	0.833972	0.660151
111	-88.327	-114.396	-202.723	-174.063	-116.433	-290.496	-116.433	post	15.588	245.346	229.758	42	stijn_090620 1	neg	VIII	y	2	1.97067	0.540911	0.608141	1.01078	1.51081	1.0989	0.664103
112	-118.93	-115.341	-234.271	-176.346	-138.826	-315.173	-138.826	post	15.6032	231.399	215.796	42	stijn_090620 1	neg	VIII	y	2	1.48277	0.728325	0.616119	1.01176	1.419	0.826836	0.791827
113	-63.0738	-114.972	-178.046	-206.975	-120.38	-327.355	-120.38	post	15.686	236.886	221.2	42	stijn_090620 1	neg	VIII	y	2	3.28147	0.386261	0.723128	1.01713	1.45454	1.82984	0.686615
114	-105.621	-115.531	-221.152	-182.601	-113.518	-296.119	-113.518	post	15.8466	260.067	244.22	43	stijn_090620 1	neg	VIII	y	2	1.72884	0.646816	0.637971	1.02755	1.60591	0.964051	0.647474
115	-147.712	-109.049	-256.761	-187.35	-117.202	-304.552	-117.202	post	15.5723	217.121	201.548	43	stijn_090620 1	neg	VIII	y	2	1.26835	0.90458	0.654565	1.00976	1.32531	0.70727	0.668488
116	-83.338	-117.198	-200.536	-166.626	-117.31	-283.937	-117.31	post	15.682	236.515	220.833	43	stijn_090620 1	neg	VIII	y	2	1.9994	0.510358	0.582159	1.01687	1.45212	1.11493	0.669105
117	-102.31	-116.655	-218.965	-227.298	-126.607	-353.906	-126.607	post	16.072	174.819	158.747	44	stijn_090620 1	neg	VIII	y	2	2.22165	0.626544	0.794135	1.04216	1.04387	1.23886	0.722133
118	-105.75	-107.593	-213.343	-181.38	-111.302	-292.683	-111.302	post	15.777	266.954	251.177	44	stijn_090620 1	neg	VIII	y	2	1.71517	0.64761	0.633707	1.02303	1.65165	0.956432	0.634838
119	-130.05	-111.093	-241.143	-178.487	-113.258	-291.746	-113.258	post	15.9082	317.826	301.918	44	stijn_090620 1	neg	VIII	y	2	1.37245	0.796418	0.623599	1.03154	1.9853	0.765321	0.645994
15	-227.812	-242.761	-470.573	-244.151	-240.634	-484.785	-240.634	pre	11.1301	115.055	103.925	-5	stijn_020720 1	neg	VII	y	2	1.07172	1.01423	0.972787	1.05856	0.995723	0.958455	1.03137
16	-223.288	-229.012	-452.299	-256.409	-228.22	-484.629	-228.22	pre	10.3326	113.108	102.775	-5	stijn_020720 1	neg	VII	y	2	1.14834	0.994084	1.02163	0.982721	0.984706	1.02697	0.978162
17	-226.66	-230.168	-456.829	-250.421	-229.679	-480.1	-229.679	pre	9.76967	114.137	104.367	-5	stijn_020720 1	neg	VII	y	2	1.10483	1.0091	0.997768	0.929179	0.999958	0.988061	0.984417
18	-213.351	-232.233	-445.584	-256.071	-234.962	-491.032	-234.962	pre	11.0236	118.928	107.904	-4	stijn_020720 1	neg	VII	y	2	1.20024	0.949844	1.02028	1.04843	1.03385	1.07338	1.00706
19	-230.52	-237.242	-467.761	-256.188	-241.403	-497.592	-241.403	pre	10.8453	115.837	104.992	-4	stijn_020720 1	neg	VII	y	2	1.11135	1.02628	1.02075	1.03148	1.00594	0.993896	1.03467
20	-233.594	-225.578	-459.171	-248.052	-229.861	-477.913	-229.861	pre	9.89523	116.106	106.21	-4	stijn_020720 1	neg	VII	y	2	1.0619	1.03997	0.988332	0.94112	1.01762	0.949667	0.985196
21	-221.734	-232.284	-454.017	-260.972	-230.997	-491.969	-230.997	pre	10.2866	114.865	104.579	-3	stijn_020720 1	neg	VII	y	2	1.17696	0.987166	1.03981	0.978339	1.00198	1.05257	0.990065
22	-216.756	-236.012	-452.768	-243.784	-239.752	-483.536	-239.752	pre	11.1412	112.821	101.68	-3	stijn_020720 1	neg	VII	y	2	1.12469	0.965003	0.971324	1.05962	0.974215	1.00583	1.02759
23	-224.745	-230.366	-455.111	-251.591	-233.975	-485.566	-233.975	pre	10.3987	116.49	106.092	-3	stijn_020720 1	neg	VII	y	2	1.11945	1.00057	1.00243	0.989007	1.01648	1.00114	1.00283
24	-231.805	-229.24	-461.046	-252.293	-229.212	-481.505	-229.212	pre	9.6302	116.266	106.636	-2	stijn_020720 1	neg	VII	y	2	1.08838	1.03201	1.00523	0.915914	1.0217	0.973353	0.982417
25	-219.987	-230.438	-450.425	-246.106	-231.338	-477.445	-231.338	pre	10.7542	113.637	102.883	-2	stijn_020720 1	neg	VII	y	2	1.11873	0.979391	0.980579	1.02282	0.985736	1.00049	0.991528
26	-219.434	-235.676	-455.111	-248.084	-235.921	-484.004	-235.921	pre	11.0048	110.871	99.866	-2	stijn_020720 1	neg	VII	y	2	1.13056	0.976929	0.988456	1.04665	0.956833	1.01107	1.01117
27	-219.684	-225.431	-445.115	-248.543	-233.118	-481.661	-233.118	pre	10.1341	123.513	113.379	-1	stijn_020720 1	neg	VII	y	2	1.13137	0.97804	0.990288	0.963835	1.0863	1.0118	0.999157
28	-232.652	-229.174	-461.826	-246.545	-226.215	-472.759	-226.215	pre	10.1631	109.367	99.2042	-1	stijn_020720 1	neg	VII	y	2	1.05971	1.03577	0.982324	0.966598	0.950492	0.947714	0.969568
29	-227.226	-229.915	-457.141	-255.503	-234.437	-489.939	-234.437	pre	11.2054	112.286	101.08	-1	stijn_020720 1	neg	VII	y	2	1.12444	1.01162	1.01802	1.06573	0.968466	1.0056	1.00481
0	-152.774	-214.25	-367.025	-195.773	-217.325	-413.098	-217.325	post	9.8194	116.783	106.963	5	stijn_020720 1	neg	VII	y	2	1.28145	0.680157	0.780032	0.933909	1.02483	1.14602	0.931467
1	-167.31	-222.673	-389.983	-219.952	-230.473	-450.425	-230.473	post	10.8527	117.288	106.435	5	stijn_020720 1	neg	VII	y	2	1.31464	0.74487	0.87637	1.03218	1.01977	1.1757	0.98782
2	-182.364	-222.769	-405.133	-210.078	-227.228	-437.306	-227.228	post	10.6605	112.838	102.177	5	stijn_020720 1	neg	VII	y	2	1.15197	0.81189	0.837028	1.01391	0.978977	1.03022	0.973912
3	-185.839	-218.669	-404.508	-206.944	-218.181	-425.124	-218.181	post	9.94473	119.208	109.264	6	stijn_020720 1	neg	VII	y	2	1.11356	0.827364	0.824539	0.945828	1.04687	0.99587	0.935133
4	-164.238	-223.871	-388.109	-196.542	-222.959	-419.502	-222.959	post	10.1473	121.801	111.653	6	stijn_020720 1	neg	VII	y	2	1.19669	0.731195	0.783097	0.965095	1.06977	1.07021	0.955615
5	-171.176	-225.055	-396.231	-202.562	-224.749	-427.311	-224.749	post	11.1211	118.925	107.803	6	stijn_020720 1	neg	VII	y	2	1.18336	0.76208	0.807082	1.05771	1.03288	1.05829	0.963284
6	-141.738	-226.224	-367.962	-192.481	-230.301	-422.781	-230.301	post	10.3668	105.627	95.26	7	stijn_020720 1	neg	VII	y	2	1.35801	0.631021	0.766914	0.985971	0.912702	1.21448	0.98708
7	-147.819	-220.456	-368.274	-214.532	-215.433	-429.966	-215.433	post	9.60346	112.865	103.262	7	stijn_020720 1	neg	VII	y	2	1.45132	0.658094	0.854776	0.913371	0.989369	1.29793	0.923359
8	-173.537	-221.444	-394.981	-198.383	-222.837	-421.219	-222.837	post	10.6146	117.151	106.537	7	stijn_020720 1	neg	VII	y	2	1.14317	0.772592	0.79043	1.00954	1.02074	1.02235	0.95509
9	-167.527	-224.799	-392.326	-208.362	-224.727	-433.089	-224.727	post	10.9475	116.909	105.962	8	stijn_020720 1	neg	VII	y	2	1.24376	0.745834	0.830192	1.0412	1.01524	1.11231	0.963191
10	-156.956	-215.691	-372.647	-210.194	-220.396	-430.59	-220.396	post	10.0728	113.467	103.394	8	stijn_020720 1	neg	VII	y	2	1.33919	0.698775	0.837491	0.958006	0.990636	1.19765	0.94463
11	-185.314	-217.164	-402.478	-194.714	-226.037	-420.751	-226.037	post	9.90768	117.163	107.255	8	stijn_020720 1	neg	VII	y	2	1.05072	0.825024	0.775811	0.942304	1.02763	0.939674	0.968807
12	-162.153	-227.83	-389.983	-212.028	-223.092	-435.12	-223.092	post	10.9229	109.592	98.6687	9	stijn_020720 1	neg	VII	y	2	1.30758	0.721912	0.844797	1.03886	0.945361	1.16938	0.956183
13	-167.198	-223.254	-390.452	-224.841	-225.116	-449.957	-225.116	post	10.6696	116.46	105.791	9	stijn_020720 1	neg	VII	y	2	1.34476	0.744372	0.895849	1.01477	1.0136	1.20263	0.964858
14	-184.735	-215.712	-400.447	-214.093	-216.185	-430.278	-216.185	post	9.87284	114.336	104.463	9	stijn_020720 1	neg	VII	y	2	1.15892	0.822448	0.853025	0.938991	1.00088	1.03643	0.92658
15	-158.041	-215.075	-373.116	-204.085	-221.351	-425.436	-221.351	post	10.2528	104.301	94.0487	10	stijn_020720 1	neg	VII	y	2	1.29135	0.703602	0.81315	0.975128	0.901096	1.15487	0.948724
16	-180.508	-222.594	-403.103	-212.882	-237.388	-450.269	-237.388	post	11.0946	115.14	104.045	10	stijn_020720 1	neg	VII	y	2	1.17935	0.803628	0.848199	1.05519	0.996874	1.0547	1.01746
17	-192.516	-222.456	-414.972	-230.337	-225.242	-455.579	-225.242	post	10.5504	113.009	102.458	10	stijn_020720 1	neg	VII	y	2	1.19646	0.857089	0.917749	1.00343	0.98167	1.07	0.965399
18	-184.755	-214.131	-398.886	-219.455	-218.788	-438.243	-218.788	post	9.7542	111.623	101.869	11	stijn_020720 1	neg	VII	y	2	1.18782	0.822534	0.87439	0.927707	0.976019	1.06228	0.937737
19	-184.182	-215.172	-399.354	-219.836	-219.656	-439.493	-219.656	post	10.6047	114.543	103.939	11	stijn_020720 1	neg	VII	y	2	1.19358	0.819986	0.875909	1.0086	0.995852	1.06743	0.941458
20	-179.069	-226.22	-405.289	-219.241	-227.748	-446.989	-227.748	post	11.0994	119.691	108.592	11	stijn_020720 1	neg	VII	y	2	1.22434	0.79722	0.873538	1.05564	1.04044	1.09494	0.97614
21	-171.591	-214.019	-385.61	-218.03	-214.903	-432.933	-214.903	post	10.2395	111.166	100.927	12	stijn_020720 1	neg	VII	y	2	1.27064	0.763929	0.868712	0.973864	0.966998	1.13635	0.921086
22	-180.314	-217.634	-397.949	-224.986	-218.412	-443.397	-218.412	post	9.91267	112.127	102.215	12	stijn_020720 1	neg	VII	y	2	1.24774	0.802765	0.896425	0.942779	0.979336	1.11587	0.936124
23	-189.879	-222.907	-412.786	-220.989	-227.249	-448.239	-227.249	post	10.9483	117.115	106.167	12	stijn_020720 1	neg	VII	y	2	1.16384	0.845347	0.880503	1.04128	1.0172	1.04084	0.974003
24	-207.975	-222.459	-430.434	-236.368	-226.865	-463.232	-226.865	post	10.825	76.509	65.6839	13	stijn_020720 1	neg	VII	y	2	1.13652	0.925914	0.941775	1.02955	0.629328	1.0164	0.972354
25	-182.215	-212.453	-394.669	-229.164	-218.138	-447.302	-218.138	post	10.0594	116.384	106.325	13	stijn_020720 1	neg	VII	y	2	1.25765	0.811229	0.913072	0.956738	1.01871	1.12473	0.934951
26	-201.498	-217.692	-419.189	-218.534	-220.802	-439.336	-220.802	post	10.4456	114.196	103.75	13	stijn_020720 1	neg	VII	y	2	1.08455	0.897074	0.87072	0.993466	0.994046	0.969926	0.946371
27	-200.529	-243.805	-444.334	-226.377	-245.445	-471.822	-245.445	post	11.2551	115.944	104.689	14	stijn_020720 1	neg	VII	y	2	1.1289	0.892761	0.901969	1.07045	1.00304	1.00959	1.05199
28	-195.448	-235.767	-431.215	-230.229	-244.092	-474.321	-244.092	post	10.6967	110.745	100.048	14	stijn_020720 1	neg	VII	y	2	1.17795	0.870142	0.917317	1.01735	0.958578	1.05346	1.04619
29	-208.628	-235.862	-444.49	-237.152	-225.3	-462.451	-225.3	post	10.1813	119.382	109.2	14	stijn_020720 1	neg	VII	y	2	1.13672	0.92882	0.9449	0.96833	1.04627	1.01658	0.965646
30	-202.439	-223.309	-425.749	-230.822	-224.133	-454.955	-224.133	post	9.98381	116.343	106.359	15	stijn_020720 1	neg	VII	y	2	1.1402	0.901267	0.919678	0.949546	1.01904	1.01969	0.960646
31	-204.277	-243.337	-447.614	-240.233	-230.496	-470.729	-230.496	post	11.0715	110.669	99.5977	15	stijn_020720 1	neg	VII	y	2	1.17602	0.909447	0.957176	1.05299	0.954262	1.05173	0.987918
32	-218.722	-222.958	-441.679	-234.339	-222.49	-456.829	-222.49	post	10.9294	110.716	99.7865	15	stijn_020720 1	neg	VII	y	2	1.0714	0.973756	0.933692	1.03948	0.956071	0.958168	0.953604
33	-213.744	-227.623	-441.367	-237.4	-229.58	-466.98	-229.58	post	10.3503	116.387	106.036	16	stijn_020720 1	neg	VII	y	2	1.11068	0.951594	0.94589	0.984404	1.01595	0.993292	0.983993
34	-216.676	-224.067	-440.742	-233.22	-225.014	-458.234	-225.014	post	10.1356	119.726	109.59	16	stijn_020720 1	neg	VII	y	2	1.07636	0.964647	0.929234	0.963979	1.05	0.962598	0.964424
35	-214.026	-224.53	-438.556	-231.963	-227.365	-459.328	-227.365	post	10.0619	112.669	102.607	16	stijn_020720 1	neg	VII	y	2	1.08381	0.95285	0.924225	0.956972	0.983092	0.969263	0.974497
36	-217.364	-219.942	-437.306	-245.532	-222.542	-468.074	-222.542	post	10.985	111.145	100.16	17	stijn_020720 1	neg	VII	y	2	1.12959	0.967713	0.978291	1.04477	0.959651	1.0102	0.953825
37	-208.572	-227.016	-435.588	-242.295	-226.872	-469.167	-226.872	post	11.2491	111.251	100.002	17	stijn_020720 1	neg	VII	y	2	1.16169	0.928569	0.965393	1.06989	0.958131	1.03891	0.972384
38	-222.439	-224.082	-446.521	-240.152	-230.733	-470.885	-230.733	post	11.142	113.926	102.785	17	stijn_020720 1	neg	VII	y	2	1.07963	0.990304	0.956855	1.05969	0.984795	0.96553	0.988932
39	-198.856	-229.548	-428.404	-243.09	-229.045	-472.134	-229.045	post	11.1479	110.806	99.658	18	stijn_020720 1	neg	VII	y	2	1.22244	0.885312	0.968559	1.06026	0.954839	1.09325	0.981698
40	-209.406	-231.024	-440.43	-235.897	-232.021	-467.918	-232.021	post	11.0792	108.119	97.0394	18	stijn_020720 1	neg	VII	y	2	1.12651	0.932281	0.939901	1.05373	0.92975	1.00745	0.994452
41	-199.372	-224.971	-424.343	-228.542	-236.877	-465.419	-236.877	post	11.1559	116.866	105.71	18	stijn_020720 1	neg	VII	y	2	1.14631	0.887612	0.910596	1.06102	1.01282	1.02516	1.01527
42	-217.705	-223.193	-440.898	-236.885	-227.44	-464.325	-227.44	post	11.2871	115.741	104.454	19	stijn_020720 1	neg	VII	y	2	1.0881	0.969231	0.943837	1.0735	1.00079	0.973101	0.974822
43	-223.073	-224.385	-447.458	-232.65	-226.053	-458.703	-226.053	post	11.1543	112.341	101.187	19	stijn_020720 1	neg	VII	y	2	1.04293	0.993127	0.926962	1.06087	0.969485	0.932707	0.968876
44	-211.998	-223.747	-435.744	-236.739	-227.118	-463.857	-227.118	post	11.2866	119.875	108.588	19	stijn_020720 1	neg	VII	y	2	1.1167	0.943821	0.943255	1.07345	1.0404	0.998682	0.97344
45	-204.248	-224.156	-428.404	-237.391	-228.809	-466.2	-228.809	post	11.253	108.403	97.1503	20	stijn_020720 1	neg	VII	y	2	1.16227	0.909319	0.945852	1.07025	0.930813	1.03943	0.980687
46	-212.639	-229.04	-441.679	-242.457	-232.957	-475.414	-232.957	post	11.1184	113.694	102.575	20	stijn_020720 1	neg	VII	y	2	1.14023	0.946675	0.96604	1.05746	0.982789	1.01972	0.998465
47	-208.577	-218.734	-427.311	-243.107	-223.092	-466.2	-223.092	post	11.1839	117.442	106.258	20	stijn_020720 1	neg	VII	y	2	1.16555	0.928592	0.968629	1.06369	1.01808	1.04237	0.956185
48	-220.472	-224.643	-445.115	-231.566	-228.074	-459.64	-228.074	post	11.1679	111.086	99.918	21	stijn_020720 1	neg	VII	y	2	1.05032	0.98155	0.922644	1.06217	0.957331	0.939312	0.977537
49	-212.377	-224.929	-437.306	-238.071	-231.096	-469.167	-231.096	post	11.3626	117.574	106.211	21	stijn_020720 1	neg	VII	y	2	1.12098	0.945509	0.948563	1.08068	1.01762	1.00251	0.990489
50	-208.554	-223.598	-432.152	-248.136	-224.936	-473.071	-224.936	post	11.312	111.377	100.065	21	stijn_020720 1	neg	VII	y	2	1.18979	0.928488	0.988664	1.07587	0.958738	1.06405	0.964087
51	-217.108	-229.725	-446.833	-234.777	-226.894	-461.67	-226.894	post	11.3474	109.316	97.9683	22	stijn_020720 1	neg	VII	y	2	1.08138	0.966571	0.935436	1.07923	0.93865	0.967094	0.972479
52	-225.937	-224.332	-450.269	-236.896	-228.054	-464.95	-228.054	post	11.3654	110.237	98.8719	22	stijn_020720 1	neg	VII	y	2	1.0485	1.00588	0.943882	1.08094	0.947308	0.937689	0.977451
53	-216.446	-226.014	-442.46	-237.753	-224.386	-462.139	-224.386	post	11.2877	115.536	104.249	22	stijn_020720 1	neg	VII	y	2	1.09844	0.963623	0.947295	1.07355	0.998822	0.982349	0.961731
54	-218.173	-222.882	-441.054	-229.696	-230.412	-460.108	-230.412	post	11.2313	114.839	103.608	23	stijn_020720 1	neg	VII	y	2	1.05282	0.971313	0.915194	1.06819	0.992682	0.941547	0.987559
55	-207.846	-222.432	-430.278	-242.654	-221.359	-464.013	-221.359	post	11.3718	112.883	101.511	23	stijn_020720 1	neg	VII	y	2	1.16747	0.925336	0.966823	1.08155	0.972593	1.04408	0.948756
56	-199.012	-220.958	-419.97	-237.512	-223.222	-460.733	-223.222	post	11.3041	113.51	102.206	23	stijn_020720 1	neg	VII	y	2	1.19345	0.88601	0.946334	1.07512	0.979256	1.06732	0.956739
57	-203.671	-219.891	-423.562	-224.22	-225.268	-449.488	-225.268	post	11.5832	115.834	104.25	24	stijn_020720 1	neg	VII	y	2	1.10089	0.906752	0.893376	1.10166	0.998839	0.984542	0.96551
58	-204.8	-225.79	-430.59	-244.641	-223.276	-467.918	-223.276	post	11.5488	114.106	102.557	24	stijn_020720 1	neg	VII	y	2	1.19454	0.911777	0.97474	1.09839	0.982613	1.06829	0.956975
59	-198.764	-221.987	-420.751	-227.798	-220.753	-448.551	-220.753	post	11.3406	110.978	99.6377	24	stijn_020720 1	neg	VII	y	2	1.14608	0.884902	0.907631	1.07858	0.954645	1.02495	0.946159
60	-196.139	-217.583	-413.723	-227.938	-229.984	-457.922	-229.984	post	11.4207	116.08	104.659	25	stijn_020720 1	neg	VII	y	2	1.16212	0.873219	0.908188	1.0862	1.00276	1.0393	0.985724
61	-208.776	-216.661	-425.436	-232.119	-220.806	-452.924	-220.806	post	11.3703	114.811	103.441	25	stijn_020720 1	neg	VII	y	2	1.11181	0.929476	0.924846	1.08142	0.991081	0.994304	0.946384
62	-202.883	-217.712	-420.595	-229.337	-219.682	-449.02	-219.682	post	11.454	117.185	105.731	25	stijn_020720 1	neg	VII	y	2	1.13039	0.903243	0.913765	1.08938	1.01302	1.01092	0.94157
63	-211.526	-233.589	-445.115	-223.608	-246.028	-469.636	-246.028	post	11.3828	117.3	105.917	26	stijn_020720 1	neg	VII	y	2	1.05711	0.941723	0.890935	1.0826	1.01481	0.94539	1.05449
64	-221.773	-218.344	-440.117	-243.793	-222.251	-466.043	-222.251	post	11.4493	120.371	108.922	26	stijn_020720 1	neg	VII	y	2	1.09929	0.987343	0.971359	1.08893	1.0436	0.983105	0.952579
65	-189.69	-218.879	-408.569	-233.774	-217.745	-451.519	-217.745	post	11.4361	104.869	93.433	26	stijn_020720 1	neg	VII	y	2	1.2324	0.844504	0.931441	1.08767	0.895196	1.10215	0.933266
66	-213.399	-215.005	-428.404	-240.21	-224.428	-464.638	-224.428	post	11.1747	120.254	109.08	27	stijn_020720 1	neg	VII	y	2	1.12564	0.950058	0.957084	1.06281	1.04511	1.00667	0.961911
67	-200.736	-215.486	-416.222	-223.01	-223.354	-446.365	-223.354	post	11.3894	116.584	105.195	27	stijn_020720 1	neg	VII	y	2	1.11097	0.893681	0.888556	1.08323	1.00789	0.993551	0.957308
68	-208.249	-215.781	-424.031	-235.5	-219.923	-455.423	-219.923	post	11.2187	109.792	98.5735	27	stijn_020720 1	neg	VII	y	2	1.13085	0.927133	0.938318	1.06699	0.944449	1.01134	0.942603
69	-205.138	-220.923	-426.061	-231.958	-220.966	-452.924	-220.966	post	11.274	115.994	104.72	28	stijn_020720 1	neg	VII	y	2	1.13074	0.913282	0.924206	1.07225	1.00334	1.01123	0.947073
70	-213.549	-214.542	-428.091	-228.014	-216.477	-444.49	-216.477	post	11.2483	110.735	99.487	28	stijn_020720 1	neg	VII	y	2	1.06773	0.950728	0.908491	1.0698	0.953201	0.954888	0.92783
71	-196.424	-217.923	-414.348	-229.997	-219.179	-449.176	-219.179	post	11.283	115.359	104.076	28	stijn_020720 1	neg	VII	y	2	1.17092	0.874487	0.916393	1.07311	0.997166	1.04717	0.939412
72	-203.965	-214.599	-418.564	-232.18	-218.87	-451.05	-218.87	post	11.4326	115.611	104.178	29	stijn_020720 1	neg	VII	y	2	1.13833	0.90806	0.92509	1.08734	0.998147	1.01802	0.938089
73	-217.983	-214.013	-431.996	-228.942	-222.733	-451.675	-222.733	post	11.3894	116.689	105.3	29	stijn_020720 1	neg	VII	y	2	1.05027	0.970468	0.912188	1.08323	1.00889	0.939272	0.954645
74	-202.721	-217.092	-419.814	-235.081	-215.656	-450.738	-215.656	post	11.3355	114.151	102.815	29	stijn_020720 1	neg	VII	y	2	1.15963	0.902523	0.93665	1.0781	0.985089	1.03707	0.924315
75	-206.64	-210.831	-417.471	-232.714	-212.558	-445.271	-212.558	post	11.2768	117.279	106.002	30	stijn_020720 1	neg	VII	y	2	1.12618	0.91997	0.927217	1.07252	1.01562	1.00715	0.911033
76	-203.188	-211.628	-414.816	-226.949	-217.229	-444.178	-217.229	post	11.2558	110.048	98.7924	30	stijn_020720 1	neg	VII	y	2	1.11694	0.904601	0.904247	1.07052	0.946546	0.99889	0.931057
77	-203.63	-213.373	-417.003	-224.036	-217.955	-441.992	-217.955	post	11.3738	124.086	112.712	30	stijn_020720 1	neg	VII	y	2	1.10022	0.906566	0.892644	1.08175	1.07991	0.983936	0.934167
78	-199.139	-212.397	-411.536	-221.595	-216.336	-437.931	-216.336	post	11.3853	116.561	105.176	31	stijn_020720 1	neg	VII	y	2	1.11277	0.886575	0.882917	1.08283	1.00771	0.995159	0.927226
79	-201.134	-232.112	-433.245	-225.352	-230.071	-455.423	-230.071	post	11.4179	103.627	92.2092	31	stijn_020720 1	neg	VII	y	2	1.12041	0.895453	0.897887	1.08594	0.883472	1.002	0.986095
80	-195.284	-215.471	-410.755	-224.485	-225.784	-450.269	-225.784	post	11.3674	108.591	97.2238	31	stijn_020720 1	neg	VII	y	2	1.14953	0.869411	0.894431	1.08113	0.931518	1.02804	0.967723
81	-191.54	-213.593	-405.133	-221.878	-217.303	-439.18	-217.303	post	11.3541	114.085	102.731	32	stijn_020720 1	neg	VII	y	2	1.15839	0.852743	0.884042	1.07987	0.984285	1.03596	0.931371
82	-199.82	-208.905	-408.725	-223.908	-214.022	-437.931	-214.022	post	11.4224	124.486	113.063	32	stijn_020720 1	neg	VII	y	2	1.12055	0.889607	0.892133	1.08636	1.08328	1.00212	0.917312
83	-201.114	-213.858	-414.972	-232.914	-211.576	-444.49	-211.576	post	11.5225	119.101	107.578	32	stijn_020720 1	neg	VII	y	2	1.15812	0.895366	0.928015	1.09589	1.03073	1.03572	0.906828
84	-201.873	-215.129	-417.003	-221.741	-210.567	-432.308	-210.567	post	11.6688	119.854	108.185	33	stijn_020720 1	neg	VII	y	2	1.09842	0.898746	0.883498	1.1098	1.03654	0.982328	0.902503
85	-207.871	-212.724	-420.595	-222.322	-214.203	-436.525	-214.203	post	11.3493	112.23	100.88	33	stijn_020720 1	neg	VII	y	2	1.06952	0.925447	0.885813	1.07941	0.966551	0.956486	0.918086
86	-201.478	-212.87	-414.348	-237.513	-211.975	-449.488	-211.975	post	11.4372	113.504	102.067	33	stijn_020720 1	neg	VII	y	2	1.17886	0.896985	0.94634	1.08778	0.977921	1.05427	0.908536
87	-201.391	-232.792	-434.182	-223.274	-231.524	-454.798	-231.524	post	11.545	128.673	117.128	34	stijn_020720 1	neg	VII	y	2	1.10866	0.896598	0.889606	1.09803	1.12222	0.991489	0.992326
88	-205.557	-212.851	-418.408	-238.197	-213.946	-452.143	-213.946	post	11.4739	118.704	107.23	34	stijn_020720 1	neg	VII	y	2	1.15879	0.915149	0.949066	1.09127	1.02739	1.03632	0.916984
89	-198.779	-214.163	-412.942	-225.81	-215.401	-441.211	-215.401	post	11.4161	114.113	102.697	34	stijn_020720 1	neg	VII	y	2	1.13598	0.884972	0.899709	1.08577	0.983957	1.01592	0.92322
90	-198.925	-210.581	-409.506	-219.544	-216.669	-436.213	-216.669	post	11.3854	111.875	100.489	35	stijn_020720 1	neg	VII	y	2	1.10365	0.885623	0.874743	1.08285	0.962804	0.987006	0.928656
91	-195.823	-207.436	-403.259	-222.972	-209.492	-432.465	-209.492	post	11.3158	117.735	106.419	35	stijn_020720 1	neg	VII	y	2	1.13864	0.871811	0.888403	1.07623	1.01962	1.0183	0.897896
92	-201.607	-211.804	-413.41	-230.856	-215.977	-446.833	-215.977	post	11.4133	119.673	108.26	35	stijn_020720 1	neg	VII	y	2	1.14508	0.897561	0.919817	1.0855	1.03725	1.02406	0.925688
93	-209.168	-210.177	-419.345	-223.843	-217.211	-441.054	-217.211	post	11.3568	115.538	104.181	36	stijn_020720 1	neg	VII	y	2	1.07016	0.931225	0.891873	1.08013	0.998173	0.957054	0.93098
94	-208.825	-212.238	-421.063	-232.926	-215.469	-448.395	-215.469	post	11.1598	115.492	104.332	36	stijn_020720 1	neg	VII	y	2	1.11541	0.929697	0.928063	1.0614	0.999619	0.997525	0.923511
95	-194.836	-214.357	-409.194	-232.443	-212.984	-445.428	-212.984	post	10.9669	109.047	98.0796	36	stijn_020720 1	neg	VII	y	2	1.19302	0.867418	0.92614	1.04305	0.939717	1.06693	0.912861
96	-207.147	-212.979	-420.126	-221.592	-219.463	-441.054	-219.463	post	10.89	115.742	104.852	37	stijn_020720 1	neg	VII	y	2	1.06973	0.922227	0.882903	1.03574	1.0046	0.956672	0.940629
97	-187.866	-216.798	-404.664	-224.049	-221.534	-445.584	-221.534	post	10.8623	115.305	104.443	37	stijn_020720 1	neg	VII	y	2	1.1926	0.836387	0.892695	1.0331	1.00068	1.06656	0.949508
98	-188.493	-211.018	-399.51	-213.998	-227.994	-441.992	-227.994	post	10.7937	116.592	105.798	37	stijn_020720 1	neg	VII	y	2	1.13531	0.839175	0.852646	1.02658	1.01367	1.01532	0.977194
99	-201.53	-210.631	-412.161	-226.708	-216.064	-442.772	-216.064	post	10.7541	109.946	99.1921	38	stijn_020720 1	neg	VII	y	2	1.12493	0.89722	0.903288	1.02281	0.950376	1.00604	0.926064
15	-310.174	-139.314	-449.488	-516.923	-137.318	-654.241	-137.318	pre	11.5368	158.991	147.454	-5	stijn_030720 1	pos	VI	y	1	1.66656	0.838049	0.949376	0.964391	1.06253	1.12642	0.942965
16	-313.948	-141.475	-455.423	-540.123	-145.354	-685.477	-145.354	pre	11.9375	152.681	140.744	-5	stijn_030720 1	pos	VI	y	1	1.72042	0.848247	0.991985	0.997887	1.01418	1.16282	0.998149
17	-377.848	-140.36	-518.208	-578.688	-140.837	-719.525	-140.837	pre	12.1543	152.079	139.924	-5	stijn_030720 1	pos	VI	y	1	1.53154	1.0209	1.06281	1.01601	1.00827	1.03516	0.967126
18	-378.276	-129.78	-508.056	-480.762	-132.716	-613.478	-132.716	pre	11.9884	159.843	147.854	-4	stijn_030720 1	pos	VI	y	1	1.27093	1.02205	0.882963	1.00215	1.06541	0.859013	0.911365
19	-327.149	-144.517	-471.666	-526.216	-145.83	-672.046	-145.83	pre	11.7948	159.447	147.653	-4	stijn_030720 1	pos	VI	y	1	1.60849	0.883914	0.966444	0.985963	1.06396	1.08717	1.00141
20	-383.715	-140.584	-524.299	-493.417	-143.644	-637.061	-143.644	pre	11.8217	157.852	146.031	-4	stijn_030720 1	pos	VI	y	1	1.28589	1.03675	0.906206	0.988205	1.05227	0.869127	0.986407
21	-341.543	-145.585	-487.128	-509.144	-141.349	-650.493	-141.349	pre	12.1425	158.586	146.443	-3	stijn_030720 1	pos	VI	y	1	1.49072	0.922805	0.93509	1.01503	1.05525	1.00757	0.970644
22	-421.594	-147.685	-569.279	-538.253	-145.351	-683.603	-145.351	pre	12.125	150.202	138.077	-3	stijn_030720 1	pos	VI	y	1	1.27671	1.13909	0.98855	1.01356	0.994957	0.86292	0.998124
23	-406.221	-139.162	-545.383	-584.603	-141.95	-726.553	-141.95	pre	11.7897	138.98	127.19	-3	stijn_030720 1	pos	VI	y	1	1.43912	1.09756	1.07368	0.985533	0.916511	0.972695	0.974774
24	-366.045	-157.161	-523.206	-530.503	-155.443	-685.946	-155.443	pre	11.8553	149.428	137.573	-2	stijn_030720 1	pos	VI	y	1	1.44928	0.989006	0.974318	0.991017	0.991325	0.979562	1.06743
25	-387.856	-157.996	-545.852	-575.373	-156.021	-731.394	-156.021	pre	12.1133	141.824	129.711	-2	stijn_030720 1	pos	VI	y	1	1.48347	1.04794	1.05673	1.01258	0.934672	1.00267	1.0714
26	-385.886	-148.565	-534.451	-592.377	-146.983	-739.36	-146.983	pre	12.1649	150.157	137.992	-2	stijn_030720 1	pos	VI	y	1	1.53511	1.04261	1.08795	1.0169	0.994349	1.03757	1.00933
27	-386.67	-145.906	-532.576	-526.159	-146.356	-672.514	-146.356	pre	12.084	147.152	135.068	-1	stijn_030720 1	pos	VI	y	1	1.36074	1.04473	0.966338	1.01013	0.973277	0.919718	1.00503
28	-392.77	-146.679	-539.448	-591.314	-152.106	-743.42	-152.106	pre	11.8273	142.215	130.388	-1	stijn_030720 1	pos	VI	y	1	1.5055	1.06121	1.086	0.988681	0.939551	1.01756	1.04451
29	-372.016	-175.71	-547.726	-583.449	-153.099	-736.548	-153.099	pre	12.1058	141.654	129.548	-1	stijn_030720 1	pos	VI	y	1	1.56835	1.00514	1.07156	1.01196	0.933498	1.06003	1.05133
0	-365.632	-114.624	-480.256	-497.483	-114.745	-612.229	-114.745	post	12.3073	137.339	125.032	5	stijn_030720 1	pos	VI	y	1	1.36061	0.987889	0.913674	1.0288	0.900957	0.91963	0.787957
1	-472.482	-123.035	-595.517	-589.067	-131.707	-720.774	-131.707	post	12.6672	142.918	130.251	5	stijn_030720 1	pos	VI	y	1	1.24675	1.27659	1.08188	1.05889	0.938563	0.84267	0.904432
2	-541.143	-133.714	-674.857	-525.399	-137.745	-663.143	-137.745	post	12.722	150.83	138.108	5	stijn_030720 1	pos	VI	y	1	0.970906	1.4621	0.964943	1.06347	0.99518	0.656229	0.945894
3	-497.042	-132.678	-629.721	-668.07	-139.696	-807.767	-139.696	post	12.2494	138.948	126.698	6	stijn_030720 1	pos	VI	y	1	1.34409	1.34294	1.22697	1.02396	0.912966	0.908463	0.959297
4	-542.457	-135.523	-677.981	-615.886	-143.152	-759.038	-143.152	post	12.3188	147.301	134.983	6	stijn_030720 1	pos	VI	y	1	1.13536	1.46565	1.13113	1.02976	0.972661	0.767385	0.98303
5	-549.576	-136.526	-686.102	-668.006	-142.885	-810.89	-142.885	post	12.6199	151.253	138.633	6	stijn_030720 1	pos	VI	y	1	1.21549	1.48488	1.22685	1.05493	0.998966	0.821543	0.981193
6	-546.98	-147.4	-694.38	-635.647	-134.637	-770.283	-134.637	post	12.6244	134.449	121.824	7	stijn_030720 1	pos	VI	y	1	1.1621	1.47787	1.16742	1.05531	0.877845	0.785458	0.924551
7	-495.277	-153.341	-648.619	-640.459	-147.785	-788.244	-147.785	post	12.4654	148.333	135.867	7	stijn_030720 1	pos	VI	y	1	1.29313	1.33818	1.17626	1.04202	0.979035	0.87402	1.01484
8	-431.095	-141.308	-572.402	-702.233	-143.642	-845.875	-143.642	post	12.4546	154.735	142.28	7	stijn_030720 1	pos	VI	y	1	1.62895	1.16476	1.28972	1.04112	1.02525	1.101	0.98639
9	-537.337	-139.238	-676.575	-643.577	-144.511	-788.088	-144.511	post	12.5537	148.968	136.415	8	stijn_030720 1	pos	VI	y	1	1.19772	1.45181	1.18199	1.0494	0.98298	0.809529	0.99236
10	-526.956	-135.875	-662.831	-655.5	-144.145	-799.645	-144.145	post	12.8857	143.911	131.025	8	stijn_030720 1	pos	VI	y	1	1.24394	1.42377	1.20389	1.07715	0.944144	0.840769	0.989847
11	-562.814	-137.344	-700.158	-768.306	-148.475	-916.781	-148.475	post	12.4462	145.245	132.799	8	stijn_030720 1	pos	VI	y	1	1.36512	1.52065	1.41106	1.04041	0.956924	0.922673	1.01958
12	-472.231	-142.965	-615.196	-683.173	-143.647	-826.821	-143.647	post	12.3696	157.449	145.08	9	stijn_030720 1	pos	VI	y	1	1.44669	1.27591	1.25471	1.03401	1.04542	0.97781	0.986429
13	-561.959	-152.256	-714.215	-731.091	-163.512	-894.603	-163.512	post	12.7854	149.063	136.278	9	stijn_030720 1	pos	VI	y	1	1.30097	1.51834	1.34272	1.06877	0.981992	0.879317	1.12284
14	-550.013	-138.432	-688.445	-673.911	-151.192	-825.103	-151.192	post	12.913	142.959	130.046	9	stijn_030720 1	pos	VI	y	1	1.22527	1.48606	1.2377	1.07943	0.937088	0.828149	1.03824
15	-592.671	-144.033	-736.705	-730.754	-148.856	-879.61	-148.856	post	12.7103	143.28	130.57	10	stijn_030720 1	pos	VI	y	1	1.23298	1.60132	1.3421	1.06249	0.940861	0.833366	1.0222
16	-575.791	-137.331	-713.121	-723.428	-142.438	-865.866	-142.438	post	12.2149	150.66	138.445	10	stijn_030720 1	pos	VI	y	1	1.25641	1.55571	1.32864	1.02108	0.997609	0.849199	0.978121
17	-576.909	-133.869	-710.779	-732.058	-147.395	-879.454	-147.395	post	12.7719	146.185	133.413	10	stijn_030720 1	pos	VI	y	1	1.26893	1.55873	1.34449	1.06764	0.961351	0.857663	1.01217
18	-582.88	-131.022	-713.902	-733.685	-149.673	-883.358	-149.673	post	12.9581	151.397	138.439	11	stijn_030720 1	pos	VI	y	1	1.25872	1.57487	1.34748	1.0832	0.997565	0.850764	1.02781
19	-540.245	-131.332	-671.577	-718.076	-136.857	-854.933	-136.857	post	12.7099	143.019	130.309	11	stijn_030720 1	pos	VI	y	1	1.32917	1.45967	1.31881	1.06246	0.938985	0.898376	0.9398
20	-488.491	-133.733	-622.224	-758.533	-144.973	-903.506	-144.973	post	12.3347	156.248	143.914	11	stijn_030720 1	pos	VI	y	1	1.55281	1.31984	1.39312	1.03109	1.03702	1.04953	0.995528
21	-594.816	-140.64	-735.455	-792.859	-154.221	-947.08	-154.221	post	12.7337	143.482	130.749	12	stijn_030720 1	pos	VI	y	1	1.33295	1.60711	1.45616	1.06444	0.942151	0.900932	1.05904
22	-587.508	-137.64	-725.147	-720.684	-148.775	-869.458	-148.775	post	13.043	144.389	131.346	12	stijn_030720 1	pos	VI	y	1	1.22668	1.58737	1.3236	1.0903	0.946459	0.829105	1.02164
23	-520.275	-144.743	-665.018	-755.581	-149.487	-905.067	-149.487	post	12.8194	159.262	146.443	12	stijn_030720 1	pos	VI	y	1	1.45227	1.40572	1.38769	1.07161	1.05524	0.981582	1.02653
24	-577.221	-139.805	-717.026	-782.13	-156.361	-938.49	-156.361	post	12.3573	106.645	94.2874	13	stijn_030720 1	pos	VI	y	1	1.35499	1.55958	1.43645	1.03298	0.679418	0.91583	1.07373
25	-551.549	-138.458	-690.007	-769.085	-147.696	-916.781	-147.696	post	12.8552	142.234	129.379	13	stijn_030720 1	pos	VI	y	1	1.39441	1.49021	1.4125	1.0746	0.932282	0.942473	1.01423
26	-607.464	-137.206	-744.67	-776.963	-141.223	-918.187	-141.223	post	13.1785	148.203	135.025	13	stijn_030720 1	pos	VI	y	1	1.27903	1.64129	1.42696	1.10162	0.972966	0.864487	0.969783
27	-605.878	-139.885	-745.763	-818.588	-149.732	-968.321	-149.732	post	12.8353	130.636	117.801	14	stijn_030720 1	pos	VI	y	1	1.35108	1.63701	1.50341	1.07294	0.848854	0.913184	1.02821
28	-568.49	-137.759	-706.249	-729.805	-149.649	-879.454	-149.649	post	12.469	132.358	119.889	14	stijn_030720 1	pos	VI	y	1	1.28376	1.53599	1.34035	1.04232	0.863896	0.867686	1.02764
29	-650.314	-138.867	-789.181	-817.728	-175.737	-993.466	-175.737	post	12.882	144.801	131.919	14	stijn_030720 1	pos	VI	y	1	1.25744	1.75707	1.50183	1.07684	0.950583	0.849893	1.20679
30	-511.205	-141.006	-652.211	-781.246	-150.841	-932.087	-150.841	post	13.2242	147.995	134.77	15	stijn_030720 1	pos	VI	y	1	1.52824	1.38121	1.43483	1.10545	0.971132	1.03293	1.03583
31	-620.318	-136.846	-757.164	-789.813	-153.987	-943.8	-153.987	post	13.0077	142.008	129.001	15	stijn_030720 1	pos	VI	y	1	1.27324	1.67602	1.45056	1.08735	0.929556	0.860574	1.05743
32	-631.472	-132.408	-763.88	-802.033	-147.39	-949.423	-147.39	post	12.5969	152.024	139.427	15	stijn_030720 1	pos	VI	y	1	1.2701	1.70616	1.47301	1.05301	1.00469	0.858453	1.01213
33	-657.179	-134.502	-791.68	-795.428	-152.277	-947.705	-152.277	post	12.9652	152.831	139.866	16	stijn_030720 1	pos	VI	y	1	1.21037	1.77561	1.46088	1.0838	1.00785	0.81808	1.04569
34	-658.352	-130.361	-788.713	-792.149	-143.999	-936.147	-143.999	post	13.3216	143.347	130.026	16	stijn_030720 1	pos	VI	y	1	1.20323	1.77878	1.45485	1.11359	0.936942	0.813256	0.98884
35	-618.365	-131.459	-749.824	-817.488	-164.264	-981.752	-164.264	post	13.0087	142.423	129.414	16	stijn_030720 1	pos	VI	y	1	1.32201	1.67074	1.50139	1.08744	0.932534	0.893542	1.128
36	-639.128	-134.904	-774.032	-748.508	-153.124	-901.631	-153.124	post	12.7603	140.551	127.791	17	stijn_030720 1	pos	VI	y	1	1.17114	1.72684	1.3747	1.06667	0.920839	0.791566	1.0515
37	-566.627	-131.032	-697.659	-815.392	-142.308	-957.7	-142.308	post	12.9735	137.703	124.73	17	stijn_030720 1	pos	VI	y	1	1.43903	1.53095	1.49754	1.08449	0.898779	0.97263	0.97723
38	-571.561	-129.066	-700.627	-810.707	-139.184	-949.891	-139.184	post	13.0809	138.892	125.811	17	stijn_030720 1	pos	VI	y	1	1.41841	1.54428	1.48894	1.09347	0.906572	0.958693	0.95578
39	-628.523	-128.017	-756.54	-795.002	-137.866	-932.868	-137.866	post	13.2653	140.058	126.792	18	stijn_030720 1	pos	VI	y	1	1.26487	1.69819	1.46009	1.10888	0.913643	0.85492	0.946727
40	-614.038	-131.881	-745.919	-753.868	-144.015	-897.883	-144.015	post	12.9252	140.671	127.746	18	stijn_030720 1	pos	VI	y	1	1.22772	1.65905	1.38455	1.08045	0.920515	0.82981	0.98895
41	-578.49	-127.135	-705.625	-780.226	-135.462	-915.688	-135.462	post	13.1504	159.135	145.985	18	stijn_030720 1	pos	VI	y	1	1.34873	1.563	1.43296	1.09928	1.05194	0.911598	0.930219
42	-590.406	-126.62	-717.026	-792.377	-143.926	-936.304	-143.926	post	13.4181	120.526	107.108	19	stijn_030720 1	pos	VI	y	1	1.34209	1.5952	1.45527	1.12166	0.771803	0.90711	0.988343
43	-532.537	-126.234	-658.77	-766.243	-139.137	-905.38	-139.137	post	13.276	135.08	121.804	19	stijn_030720 1	pos	VI	y	1	1.43886	1.43885	1.40728	1.10978	0.877698	0.972513	0.955453
44	-591.465	-128.528	-719.993	-762.153	-150.099	-912.252	-150.099	post	12.8945	143.292	130.397	19	stijn_030720 1	pos	VI	y	1	1.28858	1.59806	1.39976	1.07789	0.93962	0.870946	1.03073
45	-572.895	-133.355	-706.249	-710.67	-146.919	-857.589	-146.919	post	12.9275	137.562	124.634	20	stijn_030720 1	pos	VI	y	1	1.24049	1.54789	1.30521	1.08064	0.898092	0.838439	1.00889
46	-630.054	-131.014	-761.069	-771.502	-151.37	-922.872	-151.37	post	13.4331	145.632	132.199	20	stijn_030720 1	pos	VI	y	1	1.2245	1.70233	1.41693	1.12291	0.952605	0.827632	1.03946
47	-534.712	-122.966	-657.677	-817.096	-134.669	-951.766	-134.669	post	13.4637	141.55	128.086	20	stijn_030720 1	pos	VI	y	1	1.52811	1.44472	1.50067	1.12547	0.922965	1.03284	0.924777
48	-565.946	-126.56	-692.505	-789.651	-133.533	-923.184	-133.533	post	13.1621	145.441	132.279	21	stijn_030720 1	pos	VI	y	1	1.39528	1.52911	1.45027	1.10026	0.953179	0.943059	0.916972
49	-561.786	-125.722	-687.508	-749.109	-132.375	-881.484	-132.375	post	12.9754	141.346	128.371	21	stijn_030720 1	pos	VI	y	1	1.33344	1.51787	1.37581	1.08465	0.925016	0.901265	0.909022
50	-608.13	-135.915	-744.045	-769.679	-148.664	-918.343	-148.664	post	13.544	135.837	122.293	21	stijn_030720 1	pos	VI	y	1	1.26565	1.64309	1.41359	1.13218	0.881222	0.855444	1.02087
51	-622.667	-124.033	-746.7	-741.006	-138.292	-879.298	-138.292	post	13.6754	148.311	134.636	22	stijn_030720 1	pos	VI	y	1	1.19005	1.68237	1.36093	1.14317	0.970162	0.804348	0.94965
52	-568.196	-127.59	-695.785	-746.136	-136.286	-882.421	-136.286	post	13.3184	134.095	120.777	22	stijn_030720 1	pos	VI	y	1	1.31317	1.53519	1.37035	1.11332	0.870298	0.887561	0.935876
53	-536.84	-126.304	-663.143	-784.345	-133.06	-917.406	-133.06	post	13.0764	138.493	125.416	22	stijn_030720 1	pos	VI	y	1	1.46104	1.45047	1.44052	1.09309	0.903729	0.987509	0.913727
54	-616.192	-126.291	-742.483	-739.597	-135.484	-875.081	-135.484	post	13.6363	142.282	128.645	23	stijn_030720 1	pos	VI	y	1	1.20027	1.66487	1.35834	1.1399	0.926996	0.811254	0.93037
55	-558.975	-123.692	-682.666	-701.565	-133.377	-834.942	-133.377	post	13.66	148.553	134.893	23	stijn_030720 1	pos	VI	y	1	1.25509	1.51028	1.28849	1.14188	0.972013	0.84831	0.915902
56	-546.165	-123.069	-669.235	-783.722	-136.026	-919.748	-136.026	post	13.4468	146.711	133.264	23	stijn_030720 1	pos	VI	y	1	1.43495	1.47567	1.43938	1.12405	0.960279	0.969877	0.934094
57	-653.701	-124.236	-777.936	-690.861	-140.489	-831.35	-140.489	post	13.224	149.471	136.247	24	stijn_030720 1	pos	VI	y	1	1.05685	1.76621	1.26883	1.10543	0.981774	0.714316	0.964739
58	-590.837	-126.97	-717.807	-734.184	-138.241	-872.426	-138.241	post	13.6444	131.74	118.096	24	stijn_030720 1	pos	VI	y	1	1.24262	1.59637	1.3484	1.14058	0.850976	0.839877	0.949304
59	-592.754	-121.929	-714.683	-724.198	-141.668	-865.866	-141.668	post	14.0259	138.846	124.82	24	stijn_030720 1	pos	VI	y	1	1.22175	1.60154	1.33006	1.17246	0.899432	0.825774	0.972835
60	-608.61	-118.724	-727.334	-749.326	-132.471	-881.797	-132.471	post	13.4383	139.205	125.766	25	stijn_030720 1	pos	VI	y	1	1.23121	1.64439	1.37621	1.12334	0.906251	0.832166	0.909676
61	-541.833	-122.091	-663.924	-713.974	-133.931	-847.905	-133.931	post	13.0424	143.474	130.431	25	stijn_030720 1	pos	VI	y	1	1.3177	1.46396	1.31128	1.09025	0.939866	0.890626	0.919708
62	-545.909	-126.293	-672.202	-771.215	-133.228	-904.443	-133.228	post	13.8232	151.165	137.341	25	stijn_030720 1	pos	VI	y	1	1.41272	1.47497	1.41641	1.15552	0.989658	0.954847	0.914879
63	-621.321	-120.694	-742.015	-743.173	-142.059	-885.233	-142.059	post	14.0183	139.43	125.411	26	stijn_030720 1	pos	VI	y	1	1.19612	1.67873	1.36491	1.17183	0.903693	0.808449	0.975522
64	-539.432	-117.152	-656.584	-755.861	-132.495	-888.356	-132.495	post	13.5851	139.444	125.859	26	stijn_030720 1	pos	VI	y	1	1.40122	1.45748	1.38821	1.13562	0.90692	0.947073	0.909847
65	-591.699	-122.516	-714.215	-701.355	-128.433	-829.788	-128.433	post	13.2273	144.187	130.96	26	stijn_030720 1	pos	VI	y	1	1.18532	1.59869	1.2881	1.10571	0.943674	0.801154	0.881951
66	-551.763	-121.844	-673.608	-732.525	-135.215	-867.74	-135.215	post	13.7307	126.644	112.913	27	stijn_030720 1	pos	VI	y	1	1.32761	1.49079	1.34535	1.14779	0.813634	0.897321	0.928525
67	-533.127	-129.391	-662.519	-747.733	-130.94	-878.673	-130.94	post	14.1423	171.67	157.528	27	stijn_030720 1	pos	VI	y	1	1.40254	1.44044	1.37328	1.1822	1.13512	0.947969	0.899163
68	-548.692	-116.794	-665.486	-714.933	-128.443	-843.376	-128.443	post	13.7563	144.035	130.279	27	stijn_030720 1	pos	VI	y	1	1.30298	1.48249	1.31304	1.14993	0.938768	0.880675	0.882017
69	-524.666	-120.204	-644.87	-725.163	-126.022	-851.185	-126.022	post	13.3548	139.27	125.915	28	stijn_030720 1	pos	VI	y	1	1.38214	1.41758	1.33183	1.11636	0.907322	0.934181	0.865393
70	-537.836	-126.87	-664.705	-738.479	-143.317	-881.797	-143.317	post	13.9572	144.595	130.638	28	stijn_030720 1	pos	VI	y	1	1.37306	1.45316	1.35629	1.16672	0.941353	0.928041	0.98416
71	-551.989	-125.836	-677.824	-762.066	-128.633	-890.699	-128.633	post	14.2169	145.614	131.397	28	stijn_030720 1	pos	VI	y	1	1.38058	1.4914	1.3996	1.18843	0.946826	0.933126	0.883326
72	-565.823	-120.592	-686.414	-715.27	-124.514	-839.784	-124.514	post	13.8894	137.139	123.25	29	stijn_030720 1	pos	VI	y	1	1.26412	1.52878	1.31366	1.16106	0.888117	0.854413	0.855037
73	-485.764	-120.686	-606.45	-713.935	-124.599	-838.534	-124.599	post	13.7364	126.959	113.223	29	stijn_030720 1	pos	VI	y	1	1.46972	1.31247	1.31121	1.14827	0.815864	0.993372	0.855625
74	-571.664	-123.965	-695.629	-725.013	-130.077	-855.09	-130.077	post	13.974	140.075	126.101	29	stijn_030720 1	pos	VI	y	1	1.26825	1.54456	1.33155	1.16812	0.908659	0.857202	0.893237
75	-500.104	-126.337	-626.441	-717.083	-129.105	-846.187	-129.105	post	14.2154	142.659	128.443	30	stijn_030720 1	pos	VI	y	1	1.43387	1.35122	1.31699	1.1883	0.925538	0.969143	0.886563
76	-521.449	-115.144	-636.593	-760.706	-129.055	-889.762	-129.055	post	13.9125	142.408	128.495	30	stijn_030720 1	pos	VI	y	1	1.45883	1.40889	1.39711	1.16298	0.925915	0.986015	0.886225
77	-494.148	-116.362	-610.511	-709.894	-121.612	-831.506	-121.612	post	13.6171	136.151	122.534	30	stijn_030720 1	pos	VI	y	1	1.4366	1.33512	1.30379	1.13829	0.882957	0.97099	0.835113
78	-530.106	-123.823	-653.929	-729.498	-132.932	-862.43	-132.932	post	14.0365	145.554	131.517	31	stijn_030720 1	pos	VI	y	1	1.37614	1.43228	1.33979	1.17335	0.947689	0.930122	0.912844
79	-531.016	-119.945	-650.961	-712.535	-126.312	-838.847	-126.312	post	14.3219	111.697	97.3753	31	stijn_030720 1	pos	VI	y	1	1.34183	1.43474	1.30863	1.19721	0.701669	0.906936	0.867387
80	-602.188	-122.647	-724.835	-683.392	-129.373	-812.765	-129.373	post	14.0283	137.023	122.995	31	stijn_030720 1	pos	VI	y	1	1.13485	1.62703	1.25511	1.17266	0.886278	0.767036	0.888405
81	-569.946	-118.186	-688.132	-714.352	-125.9	-840.252	-125.9	post	13.2679	174.567	161.299	32	stijn_030720 1	pos	VI	y	1	1.25337	1.53992	1.31197	1.1091	1.16229	0.847143	0.864557
82	-575.942	-124.06	-700.002	-712.068	-137.555	-849.623	-137.555	post	14.21	142.058	127.848	32	stijn_030720 1	pos	VI	y	1	1.23635	1.55612	1.30778	1.18785	0.921249	0.835644	0.94459
83	-513.973	-121.995	-635.968	-707.874	-125.975	-833.849	-125.975	post	14.3585	145.459	131.101	32	stijn_030720 1	pos	VI	y	1	1.37726	1.38869	1.30008	1.20027	0.94469	0.930882	0.865069
84	-506.553	-113.953	-620.506	-682.866	-123.963	-806.83	-123.963	post	14.3152	129.722	115.407	33	stijn_030720 1	pos	VI	y	1	1.34807	1.36864	1.25415	1.19665	0.831603	0.911149	0.851259
85	-512.95	-115.678	-628.628	-743.652	-126.275	-869.927	-126.275	post	13.7213	134.893	121.172	33	stijn_030720 1	pos	VI	y	1	1.44976	1.38592	1.36579	1.147	0.873142	0.979881	0.867129
86	-548.922	-120.624	-669.547	-743.132	-131.793	-874.925	-131.793	post	14.1477	140.036	125.888	33	stijn_030720 1	pos	VI	y	1	1.3538	1.48312	1.36483	1.18264	0.90713	0.915025	0.905024
87	-508.8	-121.857	-630.658	-683.255	-136.538	-819.793	-136.538	post	15.0411	206.501	191.46	34	stijn_030720 1	pos	VI	y	1	1.34287	1.37471	1.25486	1.25733	1.37963	0.90764	0.937608
88	-491.415	-123.313	-614.727	-641.984	-137.826	-779.81	-137.826	post	14.4324	137.303	122.871	34	stijn_030720 1	pos	VI	y	1	1.3064	1.32774	1.17906	1.20645	0.885383	0.882988	0.946455
89	-538.375	-116.96	-655.334	-730.885	-124.048	-854.933	-124.048	post	14.0707	143.112	129.042	34	stijn_030720 1	pos	VI	y	1	1.35758	1.45462	1.34234	1.17621	0.929851	0.917578	0.851842
90	-488.98	-116.845	-605.825	-704.947	-126.091	-831.038	-126.091	post	14.1481	135.298	121.15	35	stijn_030720 1	pos	VI	y	1	1.44167	1.32116	1.2947	1.18268	0.872983	0.974414	0.865869
91	-481.756	-119.697	-601.452	-716.607	-136.452	-853.059	-136.452	post	14.7307	139.085	124.355	35	stijn_030720 1	pos	VI	y	1	1.48749	1.30164	1.31611	1.23138	0.896077	1.00539	0.937017
92	-504.504	-113.347	-617.851	-704.575	-118.498	-823.073	-118.498	post	14.6119	143.167	128.555	35	stijn_030720 1	pos	VI	y	1	1.39657	1.36311	1.29402	1.22145	0.926346	0.943932	0.813724
93	-496.701	-118.963	-615.665	-649.753	-125.997	-775.75	-125.997	post	14.3188	141.052	126.734	36	stijn_030720 1	pos	VI	y	1	1.30814	1.34202	1.19333	1.19695	0.91322	0.884161	0.86522
94	-540.695	-114.796	-655.491	-691.892	-123.996	-815.888	-123.996	post	14.2394	145.875	131.635	36	stijn_030720 1	pos	VI	y	1	1.27964	1.46089	1.27072	1.19031	0.948541	0.864898	0.851484
95	-499.758	-116.219	-615.977	-698.407	-124.51	-822.916	-124.51	post	14.879	139.067	124.188	36	stijn_030720 1	pos	VI	y	1	1.39749	1.35028	1.28269	1.24378	0.89488	0.944554	0.855009
96	-555.084	-113.526	-668.61	-686.794	-122.847	-809.641	-122.847	post	14.8704	145.643	130.773	37	stijn_030720 1	pos	VI	y	1	1.23728	1.49977	1.26136	1.24305	0.942326	0.836269	0.843594
97	-484.874	-115.484	-600.359	-680.615	-123.247	-803.862	-123.247	post	14.5127	142.626	128.113	37	stijn_030720 1	pos	VI	y	1	1.40369	1.31007	1.25001	1.21316	0.923162	0.948747	0.846342
98	-497.887	-117.309	-615.196	-685.026	-121.179	-806.205	-121.179	post	14.5636	139.943	125.379	37	stijn_030720 1	pos	VI	y	1	1.37587	1.34523	1.25811	1.21741	0.903461	0.929939	0.832138
99	-528.213	-121.811	-650.024	-678.034	-126.453	-804.487	-126.453	post	15.0124	147.717	132.704	38	stijn_030720 1	pos	VI	y	1	1.28364	1.42716	1.24527	1.25493	0.956245	0.867603	0.868352
100	-508.515	-122.455	-630.97	-679.909	-127.077	-806.986	-127.077	post	15.1469	145.583	130.436	38	stijn_030720 1	pos	VI	y	1	1.33705	1.37394	1.24871	1.26617	0.9399	0.903702	0.87264
101	-540.559	-114.307	-654.866	-681.261	-119.165	-800.426	-119.165	post	14.5965	143.784	129.188	38	stijn_030720 1	pos	VI	y	1	1.26029	1.46052	1.2512	1.22017	0.930903	0.851822	0.818308
102	-423.763	-131.303	-555.066	-668.185	-137.239	-805.424	-137.239	post	14.7599	156.253	141.493	39	stijn_030720 1	pos	VI	y	1	1.57679	1.14495	1.22718	1.23382	1.01957	1.06574	0.942423
103	-482.526	-117.832	-600.359	-629.402	-122.608	-752.01	-122.608	post	15.1195	132.769	117.649	39	stijn_030720 1	pos	VI	y	1	1.30439	1.30372	1.15596	1.26388	0.84776	0.881629	0.84195
104	-469.522	-120.998	-590.519	-685.382	-123.165	-808.548	-123.165	post	15.1904	149.787	134.597	39	stijn_030720 1	pos	VI	y	1	1.45975	1.26859	1.25877	1.26981	0.96988	0.986633	0.845778
105	-504.693	-113.47	-618.163	-628.581	-123.273	-751.854	-123.273	post	14.7966	142.033	127.236	40	stijn_030720 1	pos	VI	y	1	1.24547	1.36362	1.15445	1.23689	0.916844	0.841807	0.846515
106	-530.123	-115.685	-645.807	-628.26	-133.277	-761.537	-133.277	post	14.7197	131.424	116.704	40	stijn_030720 1	pos	VI	y	1	1.18512	1.43232	1.15386	1.23046	0.84095	0.801017	0.915215
107	-520.013	-121.734	-641.747	-666.6	-153.661	-820.261	-153.661	post	15.2929	146.241	130.948	40	stijn_030720 1	pos	VI	y	1	1.28189	1.40501	1.22427	1.27837	0.94359	0.866423	1.05519
108	-458.854	-116.828	-575.682	-664.89	-131.007	-795.897	-131.007	post	15.2503	141.134	125.884	41	stijn_030720 1	pos	VI	y	1	1.44902	1.23976	1.22113	1.27481	0.907096	0.979386	0.899628
15	-245.541	-123.732	-369.274	-344.8	-122.93	-467.73	-122.93	pre	11.7223	115.474	103.752	-5	stijn_140820 1	neg	?	n		1.40424	0.931584	0.977703	1.00021	0.854596	1.0439	0.942283
16	-282.187	-124.445	-406.632	-303.125	-118.314	-421.438	-118.314	pre	12.0013	123.026	111.025	-5	stijn_140820 1	neg	?	n		1.0742	1.07062	0.859528	1.02401	0.914506	0.798547	0.906899
17	-224.914	-122.994	-347.908	-360.153	-125.069	-485.222	-125.069	pre	12.0637	140.224	128.161	-5	stijn_140820 1	neg	?	n		1.60129	0.853323	1.02124	1.02933	1.05565	1.19039	0.958684
18	-257.276	-124.117	-381.393	-366.113	-126.981	-493.094	-126.981	pre	12.035	168.139	156.104	-4	stijn_140820 1	neg	?	n		1.42303	0.976106	1.03813	1.02688	1.28581	1.05787	0.973339
19	-259.325	-125.254	-384.579	-337.456	-163.51	-500.965	-163.51	pre	11.7748	127.032	115.257	-4	stijn_140820 1	neg	?	n		1.30128	0.98388	0.956877	1.00468	0.949367	0.967362	1.25334
20	-254.561	-124.272	-378.832	-345.946	-128.031	-473.977	-128.031	pre	11.9343	127.673	115.739	-4	stijn_140820 1	neg	?	n		1.35899	0.965802	0.980953	1.0183	0.953333	1.01026	0.981384
21	-246.796	-123.164	-369.961	-348.917	-124.623	-473.54	-124.623	pre	11.5358	140.838	129.302	-3	stijn_140820 1	neg	?	n		1.41378	0.936346	0.989375	0.984291	1.06505	1.05099	0.955265
22	-267.738	-121.465	-389.202	-340.54	-121.13	-461.67	-121.13	pre	11.5965	135.259	123.662	-3	stijn_140820 1	neg	?	n		1.27192	1.0158	0.965623	0.989472	1.0186	0.945532	0.928487
23	-268.76	-120.63	-389.39	-340.579	-120.404	-460.983	-120.404	pre	11.6537	166.121	154.467	-3	stijn_140820 1	neg	?	n		1.26722	1.01967	0.965733	0.994347	1.27234	0.942042	0.922924
24	-294.788	-126.838	-421.626	-368.322	-126.771	-495.093	-126.771	pre	11.6548	102.653	90.9983	-2	stijn_140820 1	neg	?	n		1.24945	1.11842	1.0444	0.994443	0.749547	0.928827	0.97173
25	-286.082	-120.8	-406.882	-329.767	-128.155	-457.922	-128.155	pre	11.492	122.83	111.338	-2	stijn_140820 1	neg	?	n		1.1527	1.0854	0.935074	0.980557	0.917086	0.856906	0.982337
26	-260.044	-118.788	-378.832	-374.848	-158.103	-532.951	-158.103	pre	11.6314	150.181	138.549	-2	stijn_140820 1	neg	?	n		1.44148	0.986606	1.06291	0.992446	1.14122	1.07158	1.21189
27	-259.486	-124.719	-384.205	-386.689	-129.582	-516.271	-129.582	pre	11.8418	134.329	122.487	-1	stijn_140820 1	neg	?	n		1.49022	0.984488	1.09648	1.0104	1.00892	1.10781	0.993271
28	-257.195	-141.816	-399.011	-368.65	-132.565	-501.215	-132.565	pre	11.5673	130.653	119.086	-1	stijn_140820 1	neg	?	n		1.43335	0.975797	1.04533	0.986976	0.9809	1.06554	1.01614
29	-288.919	-129.895	-418.814	-374.052	-130.724	-504.776	-130.724	pre	11.294	112.433	101.139	-1	stijn_140820 1	neg	?	n		1.29466	1.09616	1.06065	0.963661	0.833073	0.962437	1.00203
0	-276.623	-91.4013	-368.024	-278.231	-98.9769	-377.208	-98.9769	post	10.2743	153.169	142.895	5	stijn_140820 1	neg	?	n		1.00581	1.04951	0.788941	0.876651	1.17701	0.747711	0.75868
1	-275.582	-113.621	-389.202	-272.655	-115.986	-388.64	-115.986	post	10.8986	137.791	126.893	5	stijn_140820 1	neg	?	n		0.989379	1.04556	0.773129	0.929923	1.04521	0.735495	0.889054
2	-324.323	-113.67	-437.993	-297.708	-138.911	-436.619	-138.911	post	10.7405	143.204	132.463	5	stijn_140820 1	neg	?	n		0.917935	1.23048	0.844168	0.916433	1.09109	0.682384	1.06479
3	-274.519	-113.184	-387.703	-320.872	-119.12	-439.992	-119.12	post	10.2096	136.848	126.638	6	stijn_140820 1	neg	?	n		1.16885	1.04153	0.909853	0.871131	1.04311	0.868914	0.913081
4	-288.444	-105.569	-394.013	-352.584	-111.772	-464.357	-111.772	post	10.7544	151.034	140.28	6	stijn_140820 1	neg	?	n		1.22237	1.09436	0.999775	0.917621	1.15548	0.908695	0.856758
5	-343.095	-146.313	-489.408	-324.879	-139.665	-464.544	-139.665	post	10.7849	150.29	139.505	6	stijn_140820 1	neg	?	n		0.946906	1.3017	0.921215	0.92022	1.14909	0.703921	1.07056
6	-295.362	-115.58	-410.943	-334.73	-143.433	-478.163	-143.433	post	10.2633	143.802	133.539	7	stijn_140820 1	neg	?	n		1.13329	1.1206	0.949147	0.875717	1.09995	0.842474	1.09945
7	-269.097	-117.044	-386.141	-343.115	-129.988	-473.103	-129.988	post	10.6617	150.811	140.149	7	stijn_140820 1	neg	?	n		1.27506	1.02095	0.972922	0.909706	1.1544	0.947865	0.996387
8	-239.025	-119.504	-358.529	-363.243	-123.229	-486.472	-123.229	post	11.1146	164.132	153.018	7	stijn_140820 1	neg	?	n		1.51969	0.90686	1.03	0.94835	1.2604	1.12972	0.944577
9	-260.673	-122.157	-382.83	-360.589	-126.82	-487.409	-126.82	post	10.4501	135.521	125.071	8	stijn_140820 1	neg	?	n		1.3833	0.988993	1.02247	0.891653	1.0302	1.02833	0.972102
10	-300.401	-113.666	-414.066	-352.807	-119.671	-472.478	-119.671	post	10.4836	140.289	129.805	8	stijn_140820 1	neg	?	n		1.17445	1.13972	1.00041	0.894508	1.0692	0.873079	0.917302
11	-312.136	-120.048	-432.183	-377.361	-130.352	-507.712	-130.352	post	10.9864	135.602	124.616	8	stijn_140820 1	neg	?	n		1.20896	1.18424	1.07003	0.937409	1.02645	0.898732	0.999173
12	-291.304	-126.761	-418.065	-347.757	-122.722	-470.479	-122.722	post	10.6614	142.983	132.322	9	stijn_140820 1	neg	?	n		1.1938	1.10521	0.986087	0.909684	1.08993	0.887458	0.940687
13	-250.195	-121.266	-371.46	-364.104	-125.304	-489.408	-125.304	post	10.3099	145.33	135.02	9	stijn_140820 1	neg	?	n		1.45528	0.949238	1.03244	0.879693	1.11215	1.08184	0.960484
14	-279.861	-116.775	-396.637	-314.132	-125.174	-439.305	-125.174	post	11.0094	139.177	128.168	9	stijn_140820 1	neg	?	n		1.12245	1.06179	0.89074	0.939379	1.05571	0.834422	0.959482
15	-321.109	-118.571	-439.68	-359.582	-123.329	-482.911	-123.329	post	10.8089	146.437	135.628	10	stijn_140820 1	neg	?	n		1.11981	1.21829	1.01962	0.922263	1.11716	0.832458	0.945343
16	-285.497	-119.199	-404.696	-373.876	-119.655	-493.531	-119.655	post	10.2343	143.594	133.36	10	stijn_140820 1	neg	?	n		1.30956	1.08318	1.06015	0.873238	1.09847	0.973516	0.917182
17	-283.219	-111.793	-395.012	-351.63	-122.473	-474.102	-122.473	post	10.8802	141.624	130.744	10	stijn_140820 1	neg	?	n		1.24155	1.07453	0.997067	0.928348	1.07693	0.922953	0.93878
18	-264.895	-116.686	-381.581	-347.167	-122.188	-469.354	-122.188	post	11.0161	130.466	119.45	11	stijn_140820 1	neg	?	n		1.31058	1.00501	0.984413	0.939944	0.983902	0.974276	0.936595
19	-293.013	-119.617	-412.63	-325.995	-116.371	-442.366	-116.371	post	10.3946	141.723	131.328	11	stijn_140820 1	neg	?	n		1.11256	1.11169	0.924379	0.886918	1.08174	0.827069	0.892011
20	-277.635	-128.81	-406.445	-356.727	-117.875	-474.602	-117.875	post	10.7461	143.641	132.895	11	stijn_140820 1	neg	?	n		1.28488	1.05335	1.01152	0.916908	1.09465	0.955166	0.903537
21	-315.033	-117.837	-432.871	-329.395	-120.031	-449.426	-120.031	post	11.0031	140.558	129.555	12	stijn_140820 1	neg	?	n		1.04559	1.19524	0.93402	0.938837	1.06713	0.77728	0.920061
22	-287.022	-121.359	-408.381	-396.075	-121.259	-517.333	-121.259	post	10.7497	196.488	185.738	12	stijn_140820 1	neg	?	n		1.37995	1.08896	1.12309	0.917213	1.52991	1.02584	0.929473
23	-238.841	-119.875	-358.716	-358.119	-122.106	-480.225	-122.106	post	10.6566	139.857	129.201	12	stijn_140820 1	neg	?	n		1.4994	0.906161	1.01547	0.909273	1.06422	1.11464	0.935966
24	-306.399	-119.1	-425.499	-385.157	-120.057	-505.213	-120.057	post	11.2685	132.36	121.091	13	stijn_140820 1	neg	?	n		1.25704	1.16248	1.09214	0.96148	0.99742	0.934474	0.92026
25	-276.296	-118.904	-395.2	-329.059	-123.803	-452.862	-123.803	post	10.8012	139.662	128.86	13	stijn_140820 1	neg	?	n		1.19097	1.04827	0.933067	0.921614	1.06141	0.885353	0.948975
26	-297.429	-130.819	-428.248	-335.444	-128.038	-463.482	-128.038	post	10.422	125.296	114.874	13	stijn_140820 1	neg	?	n		1.12781	1.12845	0.951171	0.889255	0.946212	0.838404	0.981441
27	-363.389	-115.836	-479.225	-374.171	-127.045	-501.215	-127.045	post	11.1437	144.215	133.071	14	stijn_140820 1	neg	?	n		1.02967	1.3787	1.06098	0.950833	1.0961	0.765447	0.973824
28	-321.464	-124.589	-446.052	-371.049	-125.418	-496.467	-125.418	post	11.0674	135.008	123.94	14	stijn_140820 1	neg	?	n		1.15425	1.21963	1.05213	0.944327	1.02089	0.858058	0.961357
29	-283.301	-116.397	-399.698	-373.604	-123.426	-497.03	-123.426	post	10.6435	162.098	151.454	14	stijn_140820 1	neg	?	n		1.31875	1.07484	1.05938	0.908154	1.24752	0.980348	0.946085
30	-316.153	-115.031	-431.184	-373.987	-119.231	-493.219	-119.231	post	11.1735	162.962	151.789	15	stijn_140820 1	neg	?	n		1.18293	1.19948	1.06046	0.953379	1.25028	0.879379	0.913934
31	-324.176	-118.94	-443.116	-362.254	-129.528	-491.782	-129.528	post	10.9485	137.178	126.229	15	stijn_140820 1	neg	?	n		1.11746	1.22992	1.02719	0.934178	1.03974	0.83071	0.992856
32	-287.717	-117.854	-405.57	-402.146	-117.686	-519.832	-117.686	post	10.4927	109.527	99.0344	15	stijn_140820 1	neg	?	n		1.39771	1.0916	1.14031	0.895292	0.815739	1.03905	0.902091
33	-299.84	-119.849	-419.689	-399.823	-123.195	-523.018	-123.195	post	10.927	138.2	127.273	16	stijn_140820 1	neg	?	n		1.33346	1.13759	1.13372	0.932345	1.04834	0.991278	0.944315
34	-316.528	-117.905	-434.432	-393.196	-138.568	-531.764	-138.568	post	11.2808	124.551	113.27	16	stijn_140820 1	neg	?	n		1.24222	1.20091	1.11493	0.962528	0.932998	0.923454	1.06215
35	-324.551	-113.63	-438.181	-404.532	-125.358	-529.89	-125.358	post	10.8624	161.981	151.118	16	stijn_140820 1	neg	?	n		1.24644	1.23135	1.14708	0.926831	1.24475	0.926588	0.960897
36	-291.151	-117.543	-408.694	-416.158	-119.73	-535.887	-119.73	post	10.7448	130.028	119.283	17	stijn_140820 1	neg	?	n		1.42935	1.10463	1.18004	0.916794	0.982529	1.06257	0.917753
37	-291.066	-120.189	-411.255	-397.827	-120.756	-518.583	-120.756	post	10.9498	156.154	145.204	17	stijn_140820 1	neg	?	n		1.36679	1.1043	1.12806	0.934292	1.19604	1.01606	0.92562
38	-334.793	-127.065	-461.858	-404.082	-121.372	-525.455	-121.372	post	10.8916	138.733	127.841	17	stijn_140820 1	neg	?	n		1.20696	1.2702	1.1458	0.929325	1.05302	0.897244	0.930346
39	-319.439	-133.36	-452.799	-392.343	-132.674	-525.017	-132.674	post	10.5521	151.894	141.342	18	stijn_140820 1	neg	?	n		1.22822	1.21195	1.11251	0.900352	1.16423	0.91305	1.01698
40	-347.747	-121.295	-469.042	-425.358	-128.521	-553.879	-128.521	post	11.3622	141.434	130.072	18	stijn_140820 1	neg	?	n		1.22318	1.31935	1.20613	0.969474	1.07139	0.909304	0.985141
41	-315.156	-120.713	-435.869	-339.514	-121.969	-461.483	-121.969	post	11.1442	131.885	120.741	18	stijn_140820 1	neg	?	n		1.07729	1.1957	0.962713	0.950877	0.994538	0.800845	0.934917
42	-297.966	-117.287	-415.253	-372.738	-120.543	-493.281	-120.543	post	10.5803	133.836	123.256	19	stijn_140820 1	neg	?	n		1.25094	1.13048	1.05692	0.902766	1.01525	0.929939	0.923987
43	-332.223	-117.14	-449.363	-383.799	-116.729	-500.528	-116.729	post	11.1513	136.625	125.474	19	stijn_140820 1	neg	?	n		1.15525	1.26045	1.08829	0.951486	1.03352	0.858798	0.894754
44	-326.078	-121.411	-447.489	-399.715	-119.868	-519.582	-119.868	post	11.2824	144.376	133.094	19	stijn_140820 1	neg	?	n		1.22583	1.23714	1.13342	0.962666	1.09628	0.911267	0.91881
45	-329.98	-119.508	-449.488	-404.097	-123.857	-527.953	-123.857	post	10.6324	146.782	136.15	20	stijn_140820 1	neg	?	n		1.22461	1.25194	1.14584	0.907208	1.12145	0.910364	0.949389
46	-319.922	-117.571	-437.494	-414.472	-119.104	-533.576	-119.104	post	10.9769	114.702	103.725	20	stijn_140820 1	neg	?	n		1.29554	1.21378	1.17526	0.9366	0.854375	0.963091	0.912961
47	-342.627	-116.544	-459.171	-383.19	-145.326	-528.516	-145.326	post	11.4753	162.872	151.396	20	stijn_140820 1	neg	?	n		1.11839	1.29993	1.08656	0.979127	1.24704	0.831399	1.11395
48	-299.61	-115.956	-415.566	-420.449	-117.625	-538.074	-117.625	post	10.5372	150.883	140.346	21	stijn_140820 1	neg	?	n		1.40332	1.13672	1.19221	0.899082	1.15602	1.04322	0.901624
49	-334.956	-118.78	-453.736	-399.218	-117.302	-516.521	-117.302	post	10.7289	142.158	131.429	21	stijn_140820 1	neg	?	n		1.19185	1.27082	1.13201	0.915438	1.08257	0.886012	0.899149
50	-301.639	-120.112	-421.75	-424.203	-121.867	-546.07	-121.867	post	11.2795	139.765	128.486	21	stijn_140820 1	neg	?	n		1.40633	1.14442	1.20285	0.96242	1.05833	1.04545	0.934138
51	-319.274	-112.223	-431.496	-386.428	-146.648	-533.076	-146.648	post	11.0411	135.868	124.827	22	stijn_140820 1	neg	?	n		1.21034	1.21132	1.09574	0.942082	1.02819	0.899752	1.12409
52	-358.94	-110.977	-469.917	-446.312	-114.939	-561.251	-114.939	post	10.5928	137.701	127.108	22	stijn_140820 1	neg	?	n		1.24342	1.36182	1.26554	0.90383	1.04698	0.924345	0.881034
53	-343.262	-116.284	-459.546	-371.266	-127.513	-498.779	-127.513	post	11.3938	175.882	164.488	22	stijn_140820 1	neg	?	n		1.08158	1.30234	1.05275	0.972171	1.35488	0.804037	0.977413
54	-331.138	-115.913	-447.052	-431.072	-153.482	-584.553	-153.482	post	11.1861	147.989	136.803	23	stijn_140820 1	neg	?	n		1.30179	1.25634	1.22233	0.954454	1.12683	0.967736	1.17647
55	-315.427	-110.134	-425.561	-378.317	-121.836	-500.153	-121.836	post	10.5271	132.638	122.111	23	stijn_140820 1	neg	?	n		1.19938	1.19673	1.07274	0.898219	1.00582	0.891608	0.933899
56	-302.801	-107.142	-409.943	-392.641	-122.693	-515.334	-122.693	post	11.052	136.1	125.048	23	stijn_140820 1	neg	?	n		1.29669	1.14883	1.11336	0.943007	1.03001	0.963951	0.940471
57	-365.507	-118.778	-484.285	-368.129	-117.156	-485.285	-117.156	post	11.2566	139.786	128.53	24	stijn_140820 1	neg	?	n		1.00717	1.38673	1.04385	0.960465	1.05869	0.748722	0.898025
58	-327.012	-117.853	-444.865	-386.063	-117.964	-504.027	-117.964	post	10.5593	181.151	170.592	24	stijn_140820 1	neg	?	n		1.18058	1.24068	1.0947	0.900966	1.40515	0.877629	0.904217
59	-317.762	-113.86	-431.621	-381.835	-129.938	-511.773	-129.938	post	10.8967	144.226	133.329	24	stijn_140820 1	neg	?	n		1.20164	1.20559	1.08272	0.929757	1.09823	0.893288	0.996003
60	-328.878	-109.927	-438.805	-407.688	-114.268	-521.956	-114.268	post	11.2217	133.324	122.102	25	stijn_140820 1	neg	?	n		1.23963	1.24776	1.15602	0.95749	1.00575	0.921531	0.875891
61	-296.164	-118.09	-414.254	-417.8	-117.463	-535.263	-117.463	post	10.6756	161.421	150.746	25	stijn_140820 1	neg	?	n		1.41071	1.12364	1.1847	0.910891	1.24168	1.04871	0.900375
62	-297.365	-148.375	-445.74	-391.171	-126.849	-518.02	-126.849	post	10.8156	157.841	147.025	25	stijn_140820 1	neg	?	n		1.31546	1.1282	1.10919	0.922843	1.21104	0.977899	0.972325
63	-389.503	-143.636	-533.139	-377.135	-124.643	-501.778	-124.643	post	11.4581	134.728	123.27	26	stijn_140820 1	neg	?	n		0.968247	1.47777	1.06939	0.977656	1.01537	0.719786	0.955414
64	-322.202	-125.225	-447.427	-413.928	-127.082	-541.01	-127.082	post	10.9443	147.109	136.164	26	stijn_140820 1	neg	?	n		1.28469	1.22243	1.17372	0.933817	1.12158	0.955024	0.97411
65	-337.909	-112.828	-450.738	-363.483	-127.611	-491.095	-127.611	post	10.6175	104.163	93.5459	26	stijn_140820 1	neg	?	n		1.07568	1.28203	1.03068	0.905932	0.770531	0.799653	0.978168
66	-336.921	-121.438	-458.359	-407.689	-115.891	-523.58	-115.891	post	10.7764	115.96	105.184	27	stijn_140820 1	neg	?	n		1.21004	1.27828	1.15603	0.919497	0.866393	0.899534	0.888331
67	-345.895	-114.651	-460.546	-418.724	-118.913	-537.637	-118.913	post	11.0331	149.084	138.05	27	stijn_140820 1	neg	?	n		1.21055	1.31233	1.18732	0.941401	1.13711	0.899912	0.911492
68	-355.189	-116.415	-471.603	-437.878	-127.621	-565.499	-127.621	post	10.5878	144.164	133.576	27	stijn_140820 1	neg	?	n		1.2328	1.34759	1.24163	0.903404	1.10026	0.916454	0.978246
69	-310.752	-118.433	-429.185	-423.174	-124.52	-547.695	-124.52	post	11.1444	91.2346	80.0901	28	stijn_140820 1	neg	?	n		1.36178	1.17899	1.19994	0.950898	0.659697	1.01233	0.954475
70	-349.076	-121.903	-470.979	-468.876	-125.61	-594.486	-125.61	post	11.1879	131.148	119.96	28	stijn_140820 1	neg	?	n		1.34319	1.32439	1.32953	0.954603	0.988103	0.998518	0.962828
71	-311.269	-113.293	-424.562	-393.596	-120.239	-513.835	-120.239	post	10.5721	132.874	122.302	28	stijn_140820 1	neg	?	n		1.26449	1.18095	1.11607	0.902059	1.00739	0.940009	0.921656
72	-342.951	-114.096	-457.047	-411.61	-123.466	-535.075	-123.466	post	10.6208	141.188	130.567	29	stijn_140820 1	neg	?	n		1.2002	1.30116	1.16714	0.906218	1.07547	0.892217	0.94639
73	-355.366	-113.114	-468.48	-390.272	-128.998	-519.27	-128.998	post	11.2597	120.159	108.899	29	stijn_140820 1	neg	?	n		1.09823	1.34826	1.10664	0.960733	0.896995	0.81641	0.988798
74	-370.947	-114.838	-485.785	-442.398	-118.915	-561.314	-118.915	post	10.7923	131.583	120.791	29	stijn_140820 1	neg	?	n		1.19262	1.40737	1.25445	0.920853	0.994945	0.886582	0.911511
75	-352.895	-110.274	-463.17	-414.088	-118.676	-532.764	-118.676	post	10.4608	149.854	139.393	30	stijn_140820 1	neg	?	n		1.1734	1.33888	1.17417	0.892564	1.14817	0.872295	0.909679
76	-327.326	-117.789	-445.115	-420.042	-121.28	-541.322	-121.28	post	11.4659	221.246	209.78	30	stijn_140820 1	neg	?	n		1.28325	1.24187	1.19106	0.978325	1.72794	0.953959	0.929639
77	-310.115	-127.753	-437.868	-383.125	-128.586	-511.711	-128.586	post	10.9474	152.623	141.675	30	stijn_140820 1	neg	?	n		1.23543	1.17658	1.08637	0.934089	1.16697	0.918405	0.985636
78	-357.79	-120.186	-477.976	-401.046	-120.098	-521.144	-120.098	post	10.2745	94.9639	84.6893	31	stijn_140820 1	neg	?	n		1.1209	1.35745	1.13719	0.876673	0.69758	0.833265	0.920576
79	-339.069	-118.165	-457.235	-428.555	-122.139	-550.693	-122.139	post	10.9652	139.515	128.55	31	stijn_140820 1	neg	?	n		1.26391	1.28643	1.21519	0.935602	1.05886	0.939582	0.93622
80	-315.871	-110.628	-426.498	-387.312	-120.837	-508.15	-120.837	post	10.8951	140.885	129.99	31	stijn_140820 1	neg	?	n		1.22617	1.19841	1.09825	0.929622	1.07072	0.911526	0.926245
81	-319.364	-111.757	-431.121	-424.442	-123.127	-547.57	-123.127	post	10.2963	147.265	136.969	32	stijn_140820 1	neg	?	n		1.32902	1.21167	1.20353	0.878527	1.1282	0.987984	0.943797
82	-301.066	-112.75	-413.817	-416.748	-114.016	-530.765	-114.016	post	10.9738	144.831	133.857	32	stijn_140820 1	neg	?	n		1.38424	1.14224	1.18172	0.936334	1.10257	1.02903	0.873959
83	-299.485	-119.641	-419.127	-386.883	-128.138	-515.022	-128.138	post	10.8654	152.649	141.784	32	stijn_140820 1	neg	?	n		1.29183	1.13625	1.09703	0.927085	1.16786	0.960332	0.982208
84	-333.987	-117.188	-451.175	-409.594	-127.48	-537.074	-127.48	post	10.3044	100.733	90.4286	33	stijn_140820 1	neg	?	n		1.22638	1.26715	1.16143	0.879223	0.744855	0.911678	0.977162
85	-303.753	-112.874	-416.628	-398.933	-121.087	-520.019	-121.087	post	10.3952	123.586	113.191	33	stijn_140820 1	neg	?	n		1.31334	1.15244	1.1312	0.886968	0.932343	0.976327	0.928157
86	-335.171	-112.131	-447.302	-446.066	-114.622	-560.689	-114.622	post	11.1697	138.754	127.584	33	stijn_140820 1	neg	?	n		1.33086	1.27164	1.26485	0.953051	1.0509	0.989352	0.878605
87	-376.708	-119.946	-496.655	-373.176	-121.105	-494.281	-121.105	post	10.5425	136.167	125.624	34	stijn_140820 1	neg	?	n		0.990623	1.42923	1.05816	0.899534	1.03476	0.736419	0.928295
88	-274.668	-111.786	-386.454	-396.551	-112.473	-509.024	-112.473	post	10.6365	140.378	129.741	34	stijn_140820 1	neg	?	n		1.44375	1.04209	1.12445	0.907558	1.06867	1.07327	0.86213
89	-237.057	-143.149	-380.206	-439.834	-121.355	-561.189	-121.355	post	11.1845	139.422	128.237	34	stijn_140820 1	neg	?	n		1.85539	0.899394	1.24718	0.954318	1.05628	1.37928	0.930208
90	-290.185	-117.634	-407.819	-388.833	-123.628	-512.46	-123.628	post	10.6083	135.412	124.804	35	stijn_140820 1	neg	?	n		1.33995	1.10096	1.10256	0.905154	1.028	0.996103	0.947632
91	-330.605	-111.2	-441.804	-371.302	-113.733	-485.035	-113.733	post	10.4253	129.571	119.145	35	stijn_140820 1	neg	?	n		1.1231	1.25431	1.05285	0.889541	0.981391	0.834901	0.87179
92	-348.821	-115.91	-464.731	-390.132	-122.703	-512.835	-122.703	post	11.1405	132.422	121.282	35	stijn_140820 1	neg	?	n		1.11843	1.32343	1.10624	0.950559	0.998992	0.83143	0.940542
93	-331.164	-118.699	-449.863	-384.868	-129.841	-514.709	-129.841	post	10.7205	162.074	151.354	36	stijn_140820 1	neg	?	n		1.16217	1.25643	1.09132	0.914723	1.24669	0.863946	0.995258
15	-192.154	-50.5513	-242.705	-292.481	-59.3001	-351.782	-59.3001	pre	14.5874	149.364	134.777	-5	stijn_270820 1	neg	III	y	0	1.52212	0.948181	0.959052	1.09215	0.942561	1.00801	0.989743
16	-179.654	-55.3048	-234.958	-305.377	-62.0223	-367.4	-62.0223	pre	14.5402	151.65	137.11	-5	stijn_270820 1	neg	III	y	0	1.69981	0.8865	1.00134	1.08861	0.958877	1.12568	1.03518
17	-190.136	-54.8805	-245.016	-300.249	-63.4025	-363.651	-63.4025	pre	13.2082	168.983	155.774	-5	stijn_270820 1	neg	III	y	0	1.57913	0.938225	0.984521	0.988886	1.08941	1.04576	1.05821
18	-198.652	-49.0502	-247.703	-315.204	-58.693	-373.897	-58.693	pre	12.2228	154.289	142.066	-4	stijn_270820 1	neg	III	y	0	1.58671	0.98025	1.03356	0.915112	0.993536	1.05078	0.97961
19	-193.532	-46.9241	-240.456	-289.535	-60.31	-349.845	-60.31	pre	12.6606	149.04	136.379	-4	stijn_270820 1	neg	III	y	0	1.49606	0.954982	0.94939	0.947895	0.953767	0.99075	1.0066
20	-210.502	-51.5691	-262.071	-317.716	-59.8041	-377.52	-59.8041	pre	13.828	149.252	135.424	-4	stijn_270820 1	neg	III	y	0	1.50932	1.03872	1.0418	1.0353	0.947087	0.999535	0.998154
21	-200.031	-49.1715	-249.202	-287.395	-59.8885	-347.284	-59.8885	pre	14.9929	167.595	152.602	-3	stijn_270820 1	neg	III	y	0	1.43676	0.98705	0.942373	1.12251	1.06722	0.951477	0.999563
22	-200.464	-60.6699	-261.134	-272.165	-68.2467	-340.412	-68.2467	pre	13.3919	167.711	154.319	-3	stijn_270820 1	neg	III	y	0	1.35767	0.98919	0.892434	1.00264	1.07923	0.899105	1.13906
23	-208.942	-47.6316	-256.574	-297.885	-59.6441	-357.529	-59.6441	pre	12.4881	150.344	137.856	-3	stijn_270820 1	neg	III	y	0	1.42568	1.03102	0.97677	0.934974	0.964093	0.944143	0.995483
24	-204.961	-49.8013	-254.762	-306.299	-56.2898	-362.589	-56.2898	pre	12.2381	155.636	143.398	-2	stijn_270820 1	neg	III	y	0	1.49443	1.01138	1.00436	0.916257	1.00285	0.989671	0.939499
25	-216.343	-47.3526	-263.696	-305.841	-55.9358	-361.777	-55.9358	pre	13.3771	145.318	131.94	-2	stijn_270820 1	neg	III	y	0	1.41369	1.06754	1.00286	1.00153	0.922724	0.9362	0.93359
26	-228.308	-47.5068	-275.815	-288.297	-66.92	-355.217	-66.92	pre	14.7168	174.184	159.467	-2	stijn_270820 1	neg	III	y	0	1.26275	1.12659	0.945333	1.10184	1.11523	0.836247	1.11692
27	-219.973	-46.659	-266.632	-330.635	-57.2554	-387.891	-57.2554	pre	13.587	148.396	134.809	-1	stijn_270820 1	neg	III	y	0	1.50307	1.08545	1.08416	1.01725	0.942782	0.995395	0.955615
28	-194.131	-68.3149	-262.446	-344.65	-57.2346	-401.884	-57.2346	pre	12.5537	156.378	143.824	-1	stijn_270820 1	neg	III	y	0	1.77534	0.95794	1.13011	0.939885	1.00583	1.1757	0.955267
29	-202.042	-45.8484	-247.89	-320.81	-53.7736	-374.584	-53.7736	pre	11.9563	157.063	145.107	-1	stijn_270820 1	neg	III	y	0	1.58784	0.996974	1.05194	0.895161	1.0148	1.05153	0.897503
0	-322.863	-32.0424	-354.905	-340.825	-32.8848	-373.709	-32.8848	post	12.2552	151.062	138.807	5	stijn_270820 1	neg	III	y	0	1.05563	1.59316	1.11757	0.917541	0.970745	0.699082	0.54886
1	-292.878	-30.2914	-323.169	-366.344	-37.4765	-403.821	-37.4765	post	11.3756	155.251	143.875	5	stijn_270820 1	neg	III	y	0	1.25084	1.4452	1.20125	0.851682	1.00619	0.828359	0.625498
2	-277.72	-51.6343	-329.354	-303.301	-46.1693	-349.47	-46.1693	post	12.0515	156.36	144.309	5	stijn_270820 1	neg	III	y	0	1.09211	1.37041	0.994529	0.902289	1.00922	0.72324	0.770583
3	-253.523	-36.4106	-289.934	-334.287	-43.4203	-377.708	-43.4203	post	13.1112	157.948	144.837	6	stijn_270820 1	neg	III	y	0	1.31857	1.25101	1.09613	0.981625	1.01291	0.873207	0.724703
4	-308.847	-40.2485	-349.095	-304.715	-46.0041	-350.719	-46.0041	post	13.3734	164.277	150.904	6	stijn_270820 1	neg	III	y	0	0.986623	1.524	0.999167	1.00126	1.05535	0.653382	0.767827
5	-250.169	-54.1334	-304.303	-314.406	-36.4382	-350.844	-36.4382	post	12.2809	156.465	144.184	6	stijn_270820 1	neg	III	y	0	1.25677	1.23446	1.03094	0.919462	1.00835	0.832286	0.608168
6	-250.493	-38.1286	-288.622	-357.734	-44.4007	-402.134	-44.4007	post	11.4548	128.558	117.103	7	stijn_270820 1	neg	III	y	0	1.42812	1.23606	1.17301	0.857615	0.818958	0.945755	0.741065
7	-238.181	-36.6972	-274.878	-325.381	-44.5801	-369.961	-44.5801	post	11.9513	154.25	142.299	7	stijn_270820 1	neg	III	y	0	1.36611	1.1753	1.06693	0.894785	0.995167	0.904692	0.744059
8	-224.963	-41.3568	-266.319	-333.036	-43.7971	-376.833	-43.7971	post	12.8884	161.603	148.714	7	stijn_270820 1	neg	III	y	0	1.48041	1.11008	1.09203	0.96495	1.04003	0.980384	0.730991
9	-281.521	-35.8384	-317.359	-415.41	-44.0113	-459.421	-44.0113	post	13.5246	161.131	147.606	8	stijn_270820 1	neg	III	y	0	1.47559	1.38916	1.36214	1.01258	1.03228	0.977197	0.734565
10	-217.121	-45.5753	-262.696	-311.785	-43.3699	-355.155	-43.3699	post	12.3194	143.102	130.783	8	stijn_270820 1	neg	III	y	0	1.436	1.07138	1.02235	0.922346	0.914626	0.950976	0.72386
11	-186.902	-43.9954	-230.898	-362.283	-51.2209	-413.504	-51.2209	post	11.5198	154.816	143.297	8	stijn_270820 1	neg	III	y	0	1.93836	0.922268	1.18793	0.862483	1.00214	1.28366	0.854897
12	-261.433	-43.2444	-304.677	-358.866	-45.5168	-404.383	-45.5168	post	11.3995	160.635	149.236	9	stijn_270820 1	neg	III	y	0	1.37269	1.29004	1.17673	0.853476	1.04368	0.90905	0.759694
13	-245.512	-39.0492	-284.561	-413.856	-43.9409	-457.797	-43.9409	post	12.1851	156.214	144.029	9	stijn_270820 1	neg	III	y	0	1.68568	1.21148	1.35704	0.912294	1.00727	1.11633	0.733392
14	-265.82	-38.1706	-303.99	-357.004	-48.8785	-405.883	-48.8785	post	13.0089	149.407	136.398	9	stijn_270820 1	neg	III	y	0	1.34303	1.31169	1.17062	0.973969	0.953899	0.889409	0.815801
15	-257.567	-46.4228	-303.99	-372.001	-41.4408	-413.442	-41.4408	post	11.9482	137.281	125.333	10	stijn_270820 1	neg	III	y	0	1.44429	1.27097	1.2198	0.894554	0.876517	0.956464	0.691663
16	-282.369	-39.6758	-322.045	-403.226	-41.764	-444.99	-41.764	post	11.0914	149.892	138.801	10	stijn_270820 1	neg	III	y	0	1.42801	1.39335	1.32219	0.830409	0.970703	0.945687	0.697058
17	-235.941	-60.9903	-296.931	-399.713	-39.7795	-439.493	-39.7795	post	10.638	155.282	144.644	10	stijn_270820 1	neg	III	y	0	1.69413	1.16425	1.31067	0.796462	1.01156	1.12192	0.663935
18	-243.943	-36.4952	-280.438	-392.553	-40.0681	-432.621	-40.0681	post	11.567	157.812	146.245	11	stijn_270820 1	neg	III	y	0	1.6092	1.20374	1.28719	0.866016	1.02277	1.06568	0.668753
19	-302.487	-36.6748	-339.162	-405.62	-42.9314	-448.551	-42.9314	post	12.2654	328.523	316.257	11	stijn_270820 1	neg	III	y	0	1.34095	1.49262	1.33003	0.918303	2.21174	0.888029	0.716543
20	-289.764	-42.8387	-332.603	-394.195	-66.038	-460.233	-66.038	post	11.4647	174.443	162.978	11	stijn_270820 1	neg	III	y	0	1.3604	1.42984	1.29257	0.858355	1.13978	0.900913	1.1022
21	-279.621	-39.9874	-319.608	-401.974	-40.8918	-442.866	-40.8918	post	10.6254	163.341	152.716	12	stijn_270820 1	neg	III	y	0	1.43757	1.37979	1.31808	0.795518	1.06802	0.952016	0.6825
22	-315.129	-37.7144	-352.844	-383.477	-49.7686	-433.245	-49.7686	post	10.086	165.277	155.191	12	stijn_270820 1	neg	III	y	0	1.21689	1.555	1.25743	0.755135	1.08532	0.805872	0.830658
23	-313.308	-40.5349	-353.843	-423.12	-42.7982	-465.918	-42.7982	post	10.9212	144.779	133.858	12	stijn_270820 1	neg	III	y	0	1.35049	1.54602	1.38742	0.817665	0.936133	0.89435	0.714318
24	-331.787	-36.9866	-368.774	-434.167	-41.5591	-475.727	-41.5591	post	11.3633	144.411	133.048	13	stijn_270820 1	neg	III	y	0	1.30857	1.6372	1.42364	0.850763	0.93047	0.866588	0.693638
25	-280.585	-38.7732	-319.358	-436.258	-46.4027	-482.661	-46.4027	post	11.156	152.266	141.11	13	stijn_270820 1	neg	III	y	0	1.55482	1.38455	1.4305	0.835244	0.986851	1.02966	0.774479
26	-315.372	-40.533	-355.905	-465.064	-35.1517	-500.216	-35.1517	post	10.5226	140.5	129.977	13	stijn_270820 1	neg	III	y	0	1.47465	1.5562	1.52495	0.787818	0.908993	0.976575	0.586696
27	-257.709	-32.4122	-290.121	-442.589	-41.2594	-483.848	-41.2594	post	10.0228	146.743	136.721	14	stijn_270820 1	neg	III	y	0	1.7174	1.27166	1.45126	0.750399	0.956154	1.13733	0.688636
28	-280.046	-44.7473	-324.793	-445.428	-46.3541	-491.782	-46.3541	post	10.8117	154.589	143.777	14	stijn_270820 1	neg	III	y	0	1.59055	1.38189	1.46057	0.809466	1.00551	1.05333	0.773669
29	-358.401	-38.7359	-397.136	-471.597	-42.6124	-514.209	-42.6124	post	11.249	158.829	147.58	14	stijn_270820 1	neg	III	y	0	1.31584	1.76853	1.54638	0.842205	1.0321	0.871401	0.711217
30	-352.823	-65.8042	-418.627	-444.259	-58.3932	-502.652	-58.3932	post	11.1633	187.694	176.531	15	stijn_270820 1	neg	III	y	0	1.25916	1.741	1.45673	0.835788	1.23457	0.833864	0.974605
31	-318.45	-41.5156	-359.965	-410.398	-45.1497	-455.548	-45.1497	post	10.4272	127.887	117.46	15	stijn_270820 1	neg	III	y	0	1.28874	1.57139	1.3457	0.780677	0.821453	0.853454	0.753566
32	-283.531	-40.0753	-323.607	-490.457	-41.4321	-531.889	-41.4321	post	9.84435	158.984	149.14	15	stijn_270820 1	neg	III	y	0	1.72982	1.39908	1.60822	0.737041	1.04301	1.14555	0.691518
33	-338.737	-37.4712	-376.208	-464.76	-45.139	-509.899	-45.139	post	10.2829	155.583	145.301	16	stijn_270820 1	neg	III	y	0	1.37204	1.6715	1.52396	0.769873	1.01616	0.908618	0.753387
34	-314.778	-38.0658	-352.844	-486.945	-47.9424	-534.888	-47.9424	post	11.0311	158.898	147.867	16	stijn_270820 1	neg	III	y	0	1.54695	1.55327	1.5967	0.825891	1.03411	1.02445	0.800177
35	-360.576	-45.4944	-406.07	-532.07	-51.734	-583.804	-51.734	post	11.1024	156.245	145.143	16	stijn_270820 1	neg	III	y	0	1.47561	1.77926	1.74467	0.831233	1.01505	0.97721	0.86346
36	-340.086	-41.3078	-381.393	-506.832	-45.423	-552.255	-45.423	post	10.4356	132.873	122.438	17	stijn_270820 1	neg	III	y	0	1.49031	1.67815	1.66191	0.781308	0.856266	0.986942	0.758127
37	-386.039	-42.3333	-428.373	-518.501	-55.7444	-574.245	-55.7444	post	9.89194	157.932	148.04	17	stijn_270820 1	neg	III	y	0	1.34313	1.90491	1.70017	0.740603	1.03532	0.889475	0.930395
38	-381.916	-50.0172	-431.933	-516.398	-44.4785	-560.876	-44.4785	post	10.1587	144.042	133.884	17	stijn_270820 1	neg	III	y	0	1.35212	1.88456	1.69328	0.760576	0.936315	0.89543	0.742364
39	-345.815	-41.5132	-387.328	-514.49	-47.2605	-561.751	-47.2605	post	10.7843	151.275	140.49	18	stijn_270820 1	neg	III	y	0	1.48776	1.70642	1.68702	0.807414	0.982517	0.985256	0.788796
40	-341.103	-42.4772	-383.58	-507.082	-50.4212	-557.503	-50.4212	post	11.2059	158.294	147.088	18	stijn_270820 1	neg	III	y	0	1.48659	1.68317	1.66273	0.838981	1.02866	0.984483	0.84155
41	-398.765	-41.727	-440.492	-525.822	-45.6748	-571.497	-45.6748	post	10.4552	132.906	122.451	18	stijn_270820 1	neg	III	y	0	1.31863	1.96771	1.72418	0.782773	0.856359	0.873247	0.76233
42	-356.074	-42.8119	-398.886	-473.28	-46.8022	-520.082	-46.8022	post	9.94128	159.769	149.828	19	stijn_270820 1	neg	III	y	0	1.32916	1.75704	1.55189	0.744297	1.04782	0.880225	0.781147
43	-360.255	-36.6945	-396.949	-504.852	-46.5286	-551.381	-46.5286	post	10.0285	153.733	143.704	19	stijn_270820 1	neg	III	y	0	1.40138	1.77767	1.65542	0.750828	1.005	0.928047	0.77658
44	-339.81	-35.4609	-375.271	-560.892	-42.2156	-603.108	-42.2156	post	10.7022	151.993	141.291	19	stijn_270820 1	neg	III	y	0	1.6506	1.67679	1.83918	0.801267	0.988114	1.0931	0.704595
45	-356.658	-50.5362	-407.194	-560.243	-50.2987	-610.542	-50.2987	post	11.216	149.031	137.815	20	stijn_270820 1	neg	III	y	0	1.57081	1.75993	1.83705	0.839734	0.963808	1.04025	0.839505
46	-352.01	-43.252	-395.262	-562.765	-48.5269	-611.291	-48.5269	post	10.5199	120.155	109.635	20	stijn_270820 1	neg	III	y	0	1.59872	1.73699	1.84532	0.787615	0.76673	1.05873	0.809933
47	-370.928	-42.4509	-413.379	-504.605	-46.9005	-551.505	-46.9005	post	9.9801	140.786	130.806	20	stijn_270820 1	neg	III	y	0	1.36038	1.83034	1.65461	0.747204	0.914791	0.900901	0.782788
48	-395.447	-45.5452	-440.992	-566.975	-51.0014	-617.976	-51.0014	post	9.83131	141.955	132.124	21	stijn_270820 1	neg	III	y	0	1.43376	1.95133	1.85912	0.736064	0.924007	0.949491	0.851234
49	-374.612	-42.8278	-417.44	-560.367	-53.7358	-614.103	-53.7358	post	10.6988	167.574	156.876	21	stijn_270820 1	neg	III	y	0	1.49586	1.84852	1.83745	0.80101	1.09711	0.990618	0.896872
50	-344.879	-42.4494	-387.328	-522.117	-65.4971	-587.614	-65.4971	post	11.1338	126.385	115.251	21	stijn_270820 1	neg	III	y	0	1.51392	1.7018	1.71203	0.833578	0.806009	1.00258	1.09317
51	-414.789	-48.5054	-463.295	-512.238	-58.0712	-570.31	-58.0712	post	10.6069	147.199	136.592	22	stijn_270820 1	neg	III	y	0	1.23494	2.04678	1.67964	0.794133	0.955257	0.817825	0.969231
52	-390.521	-49.1595	-439.68	-566.969	-52.1319	-619.1	-52.1319	post	10.0627	154.474	144.411	22	stijn_270820 1	neg	III	y	0	1.45183	1.92702	1.8591	0.753388	1.00994	0.961459	0.870101
53	-360.98	-42.091	-403.071	-550.532	-51.7005	-602.233	-51.7005	post	9.75267	153.78	144.028	22	stijn_270820 1	neg	III	y	0	1.5251	1.78126	1.80521	0.730176	1.00726	1.00998	0.862901
54	-388.749	-41.6226	-430.372	-554.154	-45.8928	-600.046	-45.8928	post	10.567	148.719	138.152	23	stijn_270820 1	neg	III	y	0	1.42548	1.91828	1.81708	0.791142	0.966165	0.944009	0.765969
55	-416.992	-44.3664	-461.358	-529.013	-50.9173	-579.93	-50.9173	post	11.1853	140.894	129.708	23	stijn_270820 1	neg	III	y	0	1.26864	2.05764	1.73464	0.837436	0.907113	0.840146	0.84983
56	-401.211	-49.9014	-451.112	-545.629	-78.4072	-624.036	-78.4072	post	10.7551	124.502	113.747	23	stijn_270820 1	neg	III	y	0	1.35995	1.97977	1.78913	0.805227	0.795487	0.900616	1.30865
57	-391.203	-46.7903	-437.993	-554.197	-54.2208	-608.418	-54.2208	post	10.1896	140.432	130.243	24	stijn_270820 1	neg	III	y	0	1.41665	1.93039	1.81722	0.762891	0.910851	0.938161	0.904967
58	-398.531	-46.6463	-445.178	-516.828	-51.2954	-568.123	-51.2954	post	9.70057	135.567	125.867	24	stijn_270820 1	neg	III	y	0	1.29683	1.96655	1.69469	0.726276	0.880247	0.858813	0.85614
59	-356.116	-51.8909	-408.007	-481.195	-47.9454	-529.14	-47.9454	post	10.5348	154.554	144.019	24	stijn_270820 1	neg	III	y	0	1.35123	1.75725	1.57785	0.788731	1.0072	0.89484	0.800228
60	-344.111	-43.1546	-387.266	-521.727	-52.2055	-573.933	-52.2055	post	11.0986	145.142	134.043	25	stijn_270820 1	neg	III	y	0	1.51616	1.69802	1.71075	0.830944	0.937431	1.00406	0.871331
61	-414.985	-49.6839	-464.669	-548.277	-55.3304	-603.607	-55.3304	post	10.7041	142.325	131.621	25	stijn_270820 1	neg	III	y	0	1.3212	2.04774	1.79781	0.801413	0.92049	0.874949	0.923487
62	-375.673	-47.139	-422.813	-610.48	-53.2878	-663.768	-53.2878	post	10.2349	141.484	131.249	25	stijn_270820 1	neg	III	y	0	1.62503	1.85376	2.00178	0.76628	0.917888	1.07616	0.889394
63	-344.046	-42.4701	-386.516	-516.804	-58.0662	-574.87	-58.0662	post	9.7979	152.98	143.182	26	stijn_270820 1	neg	III	y	0	1.50214	1.69769	1.69461	0.733563	1.00134	0.994775	0.969149
64	-414.367	-45.0541	-459.421	-586.873	-50.5941	-637.467	-50.5941	post	10.2025	146.417	136.214	26	stijn_270820 1	neg	III	y	0	1.41631	2.04469	1.92437	0.763857	0.952613	0.937939	0.844435
65	-384.51	-45.0499	-429.56	-591.551	-45.7912	-637.342	-45.7912	post	11.0536	144.093	133.039	26	stijn_270820 1	neg	III	y	0	1.53846	1.89736	1.93971	0.82758	0.930408	1.01883	0.764274
66	-410.615	-47.6193	-458.234	-551.425	-53.8068	-605.232	-53.8068	post	11.0215	146.719	135.698	27	stijn_270820 1	neg	III	y	0	1.34292	2.02618	1.80813	0.825172	0.949002	0.889338	0.898056
67	-418.398	-37.0251	-455.423	-536.959	-42.8467	-579.805	-42.8467	post	10.2989	117.044	106.745	27	stijn_270820 1	neg	III	y	0	1.28337	2.06458	1.7607	0.771074	0.746519	0.849898	0.715129
68	-407.331	-48.9046	-456.235	-559.394	-55.2082	-614.602	-55.2082	post	9.75607	146.296	136.54	27	stijn_270820 1	neg	III	y	0	1.37332	2.00997	1.83426	0.730431	0.954891	0.909466	0.921447
69	-398.699	-48.0409	-446.739	-540.713	-54.8358	-595.548	-54.8358	post	10.3124	137.869	127.556	28	stijn_270820 1	neg	III	y	0	1.35619	1.96738	1.77301	0.772086	0.892063	0.898126	0.915231
70	-391.819	-45.6745	-437.494	-556.189	-60.35	-616.539	-60.35	post	10.9511	161.906	150.955	28	stijn_270820 1	neg	III	y	0	1.41951	1.93343	1.82375	0.819899	1.0557	0.940053	1.00727
71	-386.041	-49.953	-435.994	-589.279	-57.6837	-646.963	-57.6837	post	11.1305	142.024	130.893	28	stijn_270820 1	neg	III	y	0	1.52647	1.90492	1.93226	0.833337	0.915402	1.01089	0.962764
72	-360.011	-41.0616	-401.072	-552.71	-51.7722	-604.482	-51.7722	post	10.5113	126.04	115.529	29	stijn_270820 1	neg	III	y	0	1.53526	1.77647	1.81235	0.786972	0.80795	1.01671	0.864099
73	-403.477	-49.5096	-452.987	-560.824	-52.8415	-613.665	-52.8415	post	9.9147	148.435	138.52	29	stijn_270820 1	neg	III	y	0	1.38998	1.99096	1.83895	0.742307	0.968741	0.920499	0.881945
74	-405.864	-46.4352	-452.299	-585.489	-51.1035	-636.593	-51.1035	post	10.249	143.331	133.082	29	stijn_270820 1	neg	III	y	0	1.44257	2.00274	1.91983	0.76734	0.93071	0.95533	0.852937
75	-408.499	-46.1114	-454.611	-529.622	-54.994	-584.616	-54.994	post	10.8185	146.964	136.146	30	stijn_270820 1	neg	III	y	0	1.29651	2.01574	1.73664	0.809971	0.952133	0.858598	0.917872
76	-358.288	-48.3439	-406.632	-560.674	-56.1778	-616.851	-56.1778	post	11.0739	120.607	109.533	30	stijn_270820 1	neg	III	y	0	1.56487	1.76797	1.83846	0.829094	0.766018	1.03632	0.93763
77	-399.412	-41.5175	-440.929	-528.732	-62.4433	-591.175	-62.4433	post	10.494	128.774	118.28	30	stijn_270820 1	neg	III	y	0	1.32378	1.9709	1.73372	0.78568	0.827186	0.876658	1.0422
78	-362.943	-50.249	-413.192	-568.641	-53.3328	-621.974	-53.3328	post	9.9373	138.482	128.544	31	stijn_270820 1	neg	III	y	0	1.56675	1.79094	1.86459	0.744	0.898975	1.03757	0.890145
79	-387.512	-47.7952	-435.307	-570.999	-64.532	-635.531	-64.532	post	10.0667	138.333	128.266	31	stijn_270820 1	neg	III	y	0	1.4735	1.91218	1.87232	0.753687	0.89703	0.975811	1.07706
80	-396.033	-48.5197	-444.553	-556.309	-57.2318	-613.54	-57.2318	post	10.7994	144.496	133.696	31	stijn_270820 1	neg	III	y	0	1.4047	1.95422	1.82415	0.808547	0.935004	0.93025	0.955222
81	-333.513	-51.816	-385.329	-542.923	-54.6245	-597.548	-54.6245	post	11.22	143.097	131.877	32	stijn_270820 1	neg	III	y	0	1.62789	1.64572	1.78025	0.840037	0.922281	1.07805	0.911705
82	-395.632	-45.735	-441.367	-571.972	-58.8106	-630.783	-58.8106	post	10.6347	127.845	117.21	32	stijn_270820 1	neg	III	y	0	1.44572	1.95224	1.87551	0.796214	0.819707	0.957413	0.981573
83	-365.77	-57.6047	-423.375	-568.286	-56.749	-625.035	-56.749	post	10.0902	144.963	134.873	32	stijn_270820 1	neg	III	y	0	1.55367	1.80489	1.86342	0.755447	0.943232	1.0289	0.947164
84	-393.265	-49.7262	-442.991	-517.138	-56.6079	-573.746	-56.6079	post	9.96548	134.905	124.94	33	stijn_270820 1	neg	III	y	0	1.31499	1.94056	1.6957	0.746109	0.873766	0.870836	0.944809
85	-381.681	-54.875	-436.556	-560.746	-75.409	-636.155	-75.409	post	10.8423	150.412	139.569	33	stijn_270820 1	neg	III	y	0	1.46915	1.88341	1.8387	0.811758	0.976077	0.972929	1.25861
86	-393.987	-63.1233	-457.11	-563.608	-59.3032	-622.911	-59.3032	post	11.3782	135.649	124.27	33	stijn_270820 1	neg	III	y	0	1.43053	1.94412	1.84808	0.851877	0.869084	0.947352	0.989794
87	-381.225	-54.3315	-435.557	-540.466	-73.3247	-613.79	-73.3247	post	10.874	135.379	124.505	34	stijn_270820 1	neg	III	y	0	1.41771	1.88115	1.7722	0.81413	0.870728	0.938862	1.22382
88	-365.37	-51.1956	-416.565	-542.333	-60.6499	-602.983	-60.6499	post	10.0819	141.57	131.488	34	stijn_270820 1	neg	III	y	0	1.48434	1.80292	1.77832	0.754822	0.919563	0.982989	1.01227
89	-384.61	-59.8182	-444.428	-557.907	-61.3188	-619.225	-61.3188	post	9.82373	136.854	127.03	34	stijn_270820 1	neg	III	y	0	1.45058	1.89786	1.82939	0.735497	0.888384	0.960631	1.02344
90	-361.81	-49.4452	-411.255	-560.575	-54.9649	-615.54	-54.9649	post	10.7523	130.561	119.808	35	stijn_270820 1	neg	III	y	0	1.54936	1.78535	1.83813	0.805017	0.837879	1.02605	0.917386
91	-401.503	-51.5459	-453.049	-545.776	-57.4567	-603.233	-57.4567	post	11.2834	129.581	118.298	35	stijn_270820 1	neg	III	y	0	1.35933	1.98122	1.78961	0.844784	0.827315	0.900204	0.958976
92	-376.167	-52.2677	-428.435	-569.522	-54.076	-623.598	-54.076	post	10.9103	131.179	120.269	35	stijn_270820 1	neg	III	y	0	1.51401	1.8562	1.86747	0.816847	0.8411	1.00264	0.90255
93	-367.03	-51.4096	-418.439	-558.798	-72.4219	-631.22	-72.4219	post	10.1752	121.954	111.779	36	stijn_270820 1	neg	III	y	0	1.52249	1.81111	1.83231	0.761813	0.781727	1.00825	1.20875
94	-393.147	-56.4034	-449.551	-507.44	-56.8722	-564.312	-56.8722	post	9.85226	141.289	131.437	36	stijn_270820 1	neg	III	y	0	1.29071	1.93998	1.66391	0.737633	0.9192	0.854761	0.94922
15	-273.973	-222.682	-496.655	-320.325	-231.243	-551.568	-231.243	pre	11.5554	134.971	123.416	-5	stijn_050321 3	pos	VII	y	2	1.16919	1.122	0.974041	0.996815	1.06653	0.864599	1.05195
16	-253.024	-228.263	-481.287	-324.137	-233.991	-558.128	-233.991	pre	11.4952	129.97	118.475	-5	stijn_050321 3	pos	VII	y	2	1.28105	1.03621	0.985632	0.991623	1.02383	0.947323	1.06445
17	-268.911	-219.685	-488.596	-350.707	-221.414	-572.121	-221.414	pre	11.4855	119.203	107.718	-5	stijn_050321 3	pos	VII	y	2	1.30418	1.10127	1.06643	0.990781	0.93087	0.964422	1.00723
18	-242.49	-229.551	-472.041	-338.583	-228.353	-566.936	-228.353	pre	11.4849	131.251	119.766	-4	stijn_050321 3	pos	VII	y	2	1.39628	0.993072	1.02956	0.99073	1.03498	1.03253	1.0388
19	-257.438	-217.102	-474.54	-309.43	-227.144	-536.575	-227.144	pre	11.5838	134.572	122.988	-4	stijn_050321 3	pos	VII	y	2	1.20196	1.05429	0.940913	0.999265	1.06283	0.888836	1.0333
20	-217.431	-217.438	-434.87	-323.483	-219.651	-543.134	-219.651	pre	11.5253	126.103	114.578	-4	stijn_050321 3	pos	VII	y	2	1.48775	0.89045	0.983645	0.994213	0.990151	1.10017	0.999213
21	-232.5	-218.988	-451.487	-318.811	-224.76	-543.571	-224.76	pre	11.5652	127.526	115.961	-3	stijn_050321 3	pos	VII	y	2	1.37123	0.952159	0.969438	0.997654	1.00211	1.01401	1.02246
22	-242.353	-218.693	-461.046	-321.788	-220.471	-542.26	-220.471	pre	11.6445	125.213	113.569	-3	stijn_050321 3	pos	VII	y	2	1.32777	0.99251	0.978491	1.0045	0.981432	0.981868	1.00294
23	-233.881	-214.42	-448.301	-340.204	-213.988	-554.192	-213.988	pre	11.6505	122.702	111.051	-3	stijn_050321 3	pos	VII	y	2	1.4546	0.957815	1.03449	1.00501	0.959675	1.07566	0.97345
24	-243.47	-207.58	-451.05	-333.102	-212.094	-545.196	-212.094	pre	11.5533	128.801	117.248	-2	stijn_050321 3	pos	VII	y	2	1.36815	0.997085	1.01289	0.996629	1.01322	1.01173	0.964834
25	-237.966	-210.96	-448.926	-333.686	-215.571	-549.256	-215.571	pre	11.7008	117.68	105.979	-2	stijn_050321 3	pos	VII	y	2	1.40224	0.974546	1.01467	1.00936	0.915847	1.03694	0.980652
26	-232.36	-213.379	-445.74	-316.728	-215.162	-531.889	-215.162	pre	11.645	122.289	110.644	-2	stijn_050321 3	pos	VII	y	2	1.36309	0.951589	0.963102	1.00455	0.956156	1.00799	0.97879
27	-265.234	-207.557	-472.79	-332.254	-211.693	-543.946	-211.693	pre	11.7132	138.172	126.459	-1	stijn_050321 3	pos	VII	y	2	1.25268	1.08621	1.01031	1.01043	1.09282	0.926344	0.963009
28	-221.654	-207.03	-428.685	-330.615	-211.832	-542.447	-211.832	pre	11.6137	126.15	114.536	-1	stijn_050321 3	pos	VII	y	2	1.49158	0.907744	1.00533	1.00184	0.989789	1.10301	0.963641
29	-240.041	-209.073	-449.113	-339.074	-209.995	-549.069	-209.995	pre	11.669	125.043	113.374	-1	stijn_050321 3	pos	VII	y	2	1.41257	0.983041	1.03105	1.00661	0.97975	1.04458	0.955287
0	-136.882	-177.354	-314.236	-85.6683	-174.654	-260.322	-174.654	post	11.3346	149.568	138.233	5	stijn_050321 3	pos	VII	y	2	0.625856	0.560574	0.260499	0.977769	1.19458	0.462813	0.794516
1	-182.417	-183.108	-365.525	-189.529	-191.49	-381.019	-191.49	post	11.4249	138.845	127.42	5	stijn_050321 3	pos	VII	y	2	1.03898	0.747055	0.576317	0.985558	1.10113	0.768316	0.871105
2	-223.133	-184.124	-407.257	-216.959	-186.049	-403.009	-186.049	post	11.2751	149.455	138.18	5	stijn_050321 3	pos	VII	y	2	0.972332	0.9138	0.659728	0.972629	1.19411	0.719027	0.846356
3	-217.066	-177.197	-394.263	-205.833	-179.121	-384.954	-179.121	post	11.4086	138.183	126.775	6	stijn_050321 3	pos	VII	y	2	0.948251	0.888952	0.625895	0.984147	1.09556	0.70122	0.81484
4	-208.327	-183.5	-391.826	-238.079	-187.17	-425.249	-187.17	post	11.3663	149.22	137.853	6	stijn_050321 3	pos	VII	y	2	1.14282	0.853163	0.723949	0.980503	1.19129	0.845099	0.851452
5	-232.171	-186.83	-419.002	-245.186	-179.375	-424.562	-179.375	post	11.3896	146.617	135.227	6	stijn_050321 3	pos	VII	y	2	1.05606	0.950814	0.74556	0.982513	1.1686	0.780941	0.815995
6	-217.121	-186.7	-403.821	-244.702	-184.483	-429.185	-184.483	post	11.576	151.914	140.338	7	stijn_050321 3	pos	VII	y	2	1.12703	0.889177	0.744087	0.998593	1.21276	0.833426	0.83923
7	-195.543	-190.536	-386.079	-241.945	-178.181	-420.126	-178.181	post	11.3254	138.938	127.613	7	stijn_050321 3	pos	VII	y	2	1.2373	0.800808	0.735705	0.976969	1.1028	0.914969	0.810562
8	-234.362	-175.581	-409.943	-242.829	-183.794	-426.623	-183.794	post	11.4429	142.65	131.207	7	stijn_050321 3	pos	VII	y	2	1.03613	0.959787	0.738392	0.987109	1.13386	0.766203	0.836098
9	-244.672	-182.202	-426.873	-280.422	-179.499	-459.921	-179.499	post	11.4748	124.297	112.822	8	stijn_050321 3	pos	VII	y	2	1.14612	1.00201	0.852706	0.989857	0.974982	0.847539	0.816556
10	-229.67	-181.335	-411.005	-292.851	-187.249	-480.1	-187.249	post	11.4323	154.156	142.723	8	stijn_050321 3	pos	VII	y	2	1.27509	0.940572	0.890498	0.986193	1.23338	0.942915	0.851812
11	-268.934	-178.68	-447.614	-273.849	-194.694	-468.542	-194.694	post	11.409	144.54	133.131	8	stijn_050321 3	pos	VII	y	2	1.01827	1.10137	0.832716	0.984184	1.15048	0.753001	0.885679
12	-229.511	-178.496	-408.007	-280.671	-183.811	-464.482	-183.811	post	11.4609	153.796	142.336	9	stijn_050321 3	pos	VII	y	2	1.22291	0.939919	0.853461	0.988664	1.23003	0.904325	0.836172
13	-255.87	-181.748	-437.618	-267.609	-183.691	-451.3	-183.691	post	11.3641	134.957	123.593	9	stijn_050321 3	pos	VII	y	2	1.04588	1.04787	0.813742	0.980314	1.06806	0.773413	0.835629
14	-264.242	-181.185	-445.427	-321.046	-198.973	-520.019	-198.973	post	11.4501	148.093	136.643	9	stijn_050321 3	pos	VII	y	2	1.21497	1.08215	0.976234	0.987727	1.18083	0.898454	0.905149
15	-246.481	-188.388	-434.87	-332.538	-194.104	-526.641	-194.104	post	11.4022	131.296	119.894	10	stijn_050321 3	pos	VII	y	2	1.34914	1.00942	1.01118	0.983596	1.03609	0.997673	0.882996
16	-253.493	-185.562	-439.055	-340.449	-186.568	-527.016	-186.568	post	11.4219	150.383	138.961	10	stijn_050321 3	pos	VII	y	2	1.34303	1.03813	1.03523	0.985292	1.20086	0.993153	0.848714
17	-241.12	-186.378	-427.498	-346.614	-193.209	-539.823	-193.209	post	11.4465	132.241	120.794	10	stijn_050321 3	pos	VII	y	2	1.43752	0.98746	1.05398	0.987422	1.04387	1.06303	0.878926
18	-246.406	-186.715	-433.12	-339.066	-190.762	-529.828	-190.762	post	11.3211	147.339	136.018	11	stijn_050321 3	pos	VII	y	2	1.37605	1.00911	1.03103	0.976597	1.17543	1.01757	0.867792
19	-267.738	-185.686	-453.424	-294.323	-195.71	-490.033	-195.71	post	11.4448	146.951	135.507	11	stijn_050321 3	pos	VII	y	2	1.0993	1.09647	0.894975	0.987273	1.17101	0.812917	0.890301
20	-258.738	-195.185	-453.924	-341.112	-191.839	-532.951	-191.839	post	11.4536	140.195	128.741	11	stijn_050321 3	pos	VII	y	2	1.31837	1.05961	1.03725	0.988033	1.11255	0.974916	0.872693
21	-286.221	-182.571	-468.792	-307.302	-199.286	-506.588	-199.286	post	11.4283	122.824	111.396	12	stijn_050321 3	pos	VII	y	2	1.07365	1.17217	0.93444	0.985845	0.962653	0.793952	0.906571
22	-253.307	-183.874	-437.181	-368.735	-196.827	-565.562	-196.827	post	11.5256	138.819	127.294	12	stijn_050321 3	pos	VII	y	2	1.45568	1.03737	1.12125	0.994238	1.10004	1.07646	0.895382
23	-255.326	-184.916	-440.242	-376.536	-192.587	-569.123	-192.587	post	11.6094	142.285	130.676	12	stijn_050321 3	pos	VII	y	2	1.47473	1.04564	1.14497	1.00147	1.12926	1.09054	0.876095
24	-259.566	-184.987	-444.553	-378.119	-188.692	-566.811	-188.692	post	11.5363	139.128	127.592	13	stijn_050321 3	pos	VII	y	2	1.45673	1.06301	1.14978	0.995162	1.10261	1.07724	0.858378
25	-295.851	-186.06	-481.911	-347.693	-198.44	-546.133	-198.44	post	11.5657	155.551	143.985	13	stijn_050321 3	pos	VII	y	2	1.17523	1.2116	1.05726	0.997697	1.24428	0.869068	0.902721
26	-309.426	-181.044	-490.47	-355.344	-195.537	-550.881	-195.537	post	11.6134	145.106	133.492	13	stijn_050321 3	pos	VII	y	2	1.1484	1.2672	1.08053	1.00181	1.1536	0.849225	0.889517
27	-267.197	-183.291	-450.488	-381.238	-189.946	-571.184	-189.946	post	11.5818	137.07	125.488	14	stijn_050321 3	pos	VII	y	2	1.42681	1.09425	1.15927	0.999086	1.08444	1.05511	0.864082
28	-299.267	-190.016	-489.283	-335.396	-193.62	-529.015	-193.62	post	11.6291	146.274	134.645	14	stijn_050321 3	pos	VII	y	2	1.12072	1.22559	1.01987	1.00317	1.16356	0.828762	0.880793
29	-301.025	-188.008	-489.033	-374.677	-193.883	-568.56	-193.883	post	11.579	150.837	139.258	14	stijn_050321 3	pos	VII	y	2	1.24467	1.23279	1.13931	0.998844	1.20343	0.920418	0.881994
30	-312.17	-190.607	-502.777	-386.935	-198.055	-584.991	-198.055	post	11.6618	165.045	153.383	15	stijn_050321 3	pos	VII	y	2	1.2395	1.27843	1.17659	1.00599	1.32549	0.916598	0.900971
31	-306	-185.782	-491.782	-364.321	-198.429	-562.75	-198.429	post	11.6092	159.061	147.452	15	stijn_050321 3	pos	VII	y	2	1.19059	1.25317	1.10782	1.00145	1.27424	0.880428	0.902673
32	-324.557	-185.342	-509.899	-399.34	-194.209	-593.549	-194.209	post	11.6707	158.849	147.178	15	stijn_050321 3	pos	VII	y	2	1.23042	1.32916	1.21431	1.00676	1.27188	0.909877	0.883476
33	-311.607	-190.108	-501.715	-389.107	-193.51	-582.617	-193.51	post	11.5516	148.583	137.032	16	stijn_050321 3	pos	VII	y	2	1.24871	1.27613	1.18319	0.996483	1.18419	0.923407	0.880294
34	-293.861	-193.61	-487.471	-393.257	-191.671	-584.928	-191.671	post	11.4938	141.111	129.617	16	stijn_050321 3	pos	VII	y	2	1.33824	1.20345	1.19581	0.991494	1.12012	0.989611	0.871931
35	-319.453	-197.755	-517.208	-411.341	-195.828	-607.168	-195.828	post	11.6792	149.415	137.735	16	stijn_050321 3	pos	VII	y	2	1.28764	1.30826	1.2508	1.00749	1.19027	0.952194	0.890838
36	-266.454	-189.968	-456.423	-435.036	-190.061	-625.098	-190.061	post	11.5991	142.359	130.76	17	stijn_050321 3	pos	VII	y	2	1.63269	1.09121	1.32285	1.00058	1.12999	1.20735	0.864607
37	-329.351	-186.42	-515.771	-376.896	-195.913	-572.809	-195.913	post	11.546	143.268	131.722	17	stijn_050321 3	pos	VII	y	2	1.14436	1.3488	1.14606	0.996001	1.13831	0.846238	0.891225
38	-298.291	-194.928	-493.219	-410.002	-196.979	-606.981	-196.979	post	11.5255	146.058	134.532	17	stijn_050321 3	pos	VII	y	2	1.37451	1.22159	1.24673	0.994237	1.16259	1.01643	0.896075
39	-319.156	-194.366	-513.522	-429.549	-197.736	-627.284	-197.736	post	11.7648	153.58	141.815	18	stijn_050321 3	pos	VII	y	2	1.34589	1.30704	1.30617	1.01488	1.22553	0.995268	0.899518
40	-353.361	-198.52	-551.88	-401.409	-195.639	-597.048	-195.639	post	11.5868	144.296	132.71	18	stijn_050321 3	pos	VII	y	2	1.13597	1.44712	1.2206	0.999517	1.14684	0.840039	0.88998
41	-288.364	-187.799	-476.164	-391.803	-194.749	-586.552	-194.749	post	11.6969	148.681	136.984	18	stijn_050321 3	pos	VII	y	2	1.35871	1.18094	1.19139	1.00901	1.18378	1.00475	0.885931
42	-334.724	-188.169	-522.893	-382.151	-195.28	-577.431	-195.28	post	11.6709	150.354	138.683	19	stijn_050321 3	pos	VII	y	2	1.14169	1.3708	1.16204	1.00678	1.19847	0.844266	0.888347
43	-309.089	-188.628	-497.717	-375.797	-197.198	-572.996	-197.198	post	11.6846	153.803	142.118	19	stijn_050321 3	pos	VII	y	2	1.21582	1.26582	1.14272	1.00796	1.22815	0.899085	0.897074
44	-324.754	-189.768	-514.522	-387.2	-195.479	-582.679	-195.479	post	11.7422	146.911	135.169	19	stijn_050321 3	pos	VII	y	2	1.19229	1.32997	1.17739	1.01292	1.16809	0.881681	0.889253
45	-326.305	-185.343	-511.648	-396.923	-190.129	-587.052	-190.129	post	11.6497	142.854	131.204	20	stijn_050321 3	pos	VII	y	2	1.21642	1.33632	1.20696	1.00495	1.13383	0.899524	0.864917
46	-305.814	-183.844	-489.658	-388.425	-191.068	-579.493	-191.068	post	11.7565	148.008	136.251	20	stijn_050321 3	pos	VII	y	2	1.27013	1.2524	1.18112	1.01416	1.17745	0.939248	0.869188
47	-304.687	-188.095	-492.781	-395.686	-195.052	-590.738	-195.052	post	11.7504	155.281	143.53	20	stijn_050321 3	pos	VII	y	2	1.29867	1.24779	1.2032	1.01363	1.24035	0.960348	0.887309
48	-325.861	-185.974	-511.836	-389.339	-198.526	-587.864	-198.526	post	11.7511	156.91	145.159	21	stijn_050321 3	pos	VII	y	2	1.1948	1.3345	1.1839	1.01369	1.25443	0.883539	0.903111
49	-321.415	-188.921	-510.336	-386.076	-194.292	-580.368	-194.292	post	11.6463	150.327	138.681	21	stijn_050321 3	pos	VII	y	2	1.20118	1.31629	1.17398	1.00465	1.19844	0.888254	0.883852
50	-270.311	-184.987	-455.298	-382.646	-189.101	-571.746	-189.101	post	11.7723	148.937	137.164	21	stijn_050321 3	pos	VII	y	2	1.41558	1.10701	1.16355	1.01552	1.18534	1.0468	0.860236
51	-291.321	-187.466	-478.788	-418.428	-195.799	-614.228	-195.799	post	11.7663	135.167	123.401	22	stijn_050321 3	pos	VII	y	2	1.43631	1.19305	1.27235	1.01501	1.0664	1.06213	0.89071
52	-306.705	-185.639	-492.344	-398.672	-186.631	-585.303	-186.631	post	11.6898	151.799	140.109	22	stijn_050321 3	pos	VII	y	2	1.29986	1.25605	1.21228	1.00841	1.21079	0.961229	0.849
53	-335.68	-186.401	-522.081	-355.408	-194.16	-549.569	-194.16	post	11.7936	149.55	137.756	22	stijn_050321 3	pos	VII	y	2	1.05877	1.37472	1.08072	1.01736	1.19046	0.782948	0.883253
54	-314.173	-186.979	-501.153	-383.052	-194.817	-577.869	-194.817	post	11.7429	143.466	131.723	23	stijn_050321 3	pos	VII	y	2	1.21924	1.28664	1.16478	1.01298	1.13832	0.90161	0.886241
55	-315.035	-183.744	-498.779	-377.949	-191.299	-569.248	-191.299	post	11.8435	150.254	138.411	23	stijn_050321 3	pos	VII	y	2	1.1997	1.29017	1.14926	1.02167	1.19611	0.887166	0.870237
56	-326.879	-185.081	-511.96	-385.571	-192.985	-578.556	-192.985	post	11.737	139.653	127.915	23	stijn_050321 3	pos	VII	y	2	1.17955	1.33867	1.17244	1.01248	1.10541	0.872264	0.877908
57	-284.212	-188.266	-472.478	-417.009	-192.47	-609.48	-192.47	post	11.8161	151.723	139.907	24	stijn_050321 3	pos	VII	y	2	1.46725	1.16394	1.26804	1.0193	1.20904	1.08501	0.875565
58	-285.257	-192.031	-477.288	-391.486	-191.443	-582.929	-191.443	post	11.8034	160.276	148.472	24	stijn_050321 3	pos	VII	y	2	1.3724	1.16822	1.19043	1.01821	1.28306	1.01487	0.870891
59	-288.396	-186.018	-474.415	-381.91	-191.836	-573.746	-191.836	post	11.7708	142.535	130.764	24	stijn_050321 3	pos	VII	y	2	1.32425	1.18107	1.16131	1.0154	1.13003	0.97927	0.872678
60	-280.512	-186.218	-466.731	-348.457	-197.239	-545.696	-197.239	post	11.9025	154.492	142.59	25	stijn_050321 3	pos	VII	y	2	1.24222	1.14878	1.05958	1.02675	1.23222	0.918603	0.897258
61	-275.666	-182.881	-458.547	-366.908	-197.342	-564.25	-197.342	post	11.8658	142.056	130.19	25	stijn_050321 3	pos	VII	y	2	1.33099	1.12894	1.11569	1.02359	1.12507	0.98425	0.897725
62	-307.735	-190.044	-497.779	-342.616	-205.641	-548.257	-205.641	post	11.8372	145.925	134.088	25	stijn_050321 3	pos	VII	y	2	1.11335	1.26027	1.04182	1.02112	1.15876	0.823307	0.935479
63	-277.209	-185.211	-462.42	-359.501	-193.066	-552.567	-193.066	post	11.8124	128.312	116.499	26	stijn_050321 3	pos	VII	y	2	1.29686	1.13526	1.09317	1.01899	1.00676	0.959013	0.878276
64	-296.267	-181.834	-478.101	-385.224	-198.142	-583.366	-198.142	post	11.8289	156.717	144.889	26	stijn_050321 3	pos	VII	y	2	1.30026	1.2133	1.17139	1.0204	1.25209	0.961527	0.901367
65	-315.347	-181.87	-497.217	-405.165	-192.695	-597.86	-192.695	post	11.854	145.655	133.801	26	stijn_050321 3	pos	VII	y	2	1.28482	1.29145	1.23202	1.02257	1.15627	0.95011	0.876586
66	-286.478	-185.812	-472.291	-347.563	-204.942	-552.505	-204.942	post	11.8505	152.375	140.525	27	stijn_050321 3	pos	VII	y	2	1.21323	1.17322	1.05687	1.02227	1.21438	0.897166	0.9323
67	-304.737	-183.546	-488.283	-388.836	-193.781	-582.617	-193.781	post	11.7443	152.3	140.556	27	stijn_050321 3	pos	VII	y	2	1.27597	1.24799	1.18237	1.01311	1.21465	0.943565	0.881526
68	-256.359	-177.823	-434.182	-344.088	-186.989	-531.077	-186.989	post	11.882	158.285	146.403	27	stijn_050321 3	pos	VII	y	2	1.34221	1.04987	1.0463	1.02499	1.26518	0.992548	0.850631
69	-303.031	-188.127	-491.157	-367.734	-187.645	-555.379	-187.645	post	11.7763	162.508	150.732	28	stijn_050321 3	pos	VII	y	2	1.21352	1.24101	1.1182	1.01587	1.30258	0.897384	0.853613
70	-287.247	-180.733	-467.98	-349.535	-189.351	-538.886	-189.351	post	11.8934	169.541	157.648	28	stijn_050321 3	pos	VII	y	2	1.21684	1.17637	1.06286	1.02597	1.36235	0.899841	0.861374
71	-275.815	-178.421	-454.236	-382.798	-186.949	-569.747	-186.949	post	11.931	162.217	150.286	28	stijn_050321 3	pos	VII	y	2	1.38788	1.12955	1.16401	1.02921	1.29873	1.02632	0.85045
72	-299.519	-180.706	-480.225	-377.402	-185.661	-563.063	-185.661	post	11.9009	146.909	135.008	29	stijn_050321 3	pos	VII	y	2	1.26003	1.22662	1.1476	1.02662	1.16671	0.931775	0.844589
73	-279.577	-180.344	-459.921	-375.738	-185.888	-561.626	-185.888	post	11.8845	158.47	146.586	29	stijn_050321 3	pos	VII	y	2	1.34395	1.14496	1.14254	1.02521	1.26676	0.993835	0.845623
74	-242.881	-184.18	-427.061	-329.575	-196.817	-526.392	-196.817	post	11.9138	161.542	149.629	29	stijn_050321 3	pos	VII	y	2	1.35694	0.994672	1.00217	1.02773	1.29305	1.00344	0.895337
75	-274.312	-186.047	-460.358	-359.193	-186.877	-546.07	-186.877	post	11.9797	154.53	142.551	30	stijn_050321 3	pos	VII	y	2	1.30943	1.12339	1.09223	1.03341	1.23189	0.968311	0.850122
76	-250.89	-186.853	-437.743	-361.402	-193.352	-554.754	-193.352	post	12.0238	159.541	147.517	30	stijn_050321 3	pos	VII	y	2	1.44048	1.02747	1.09895	1.03722	1.27481	1.06522	0.879577
77	-275.315	-181.67	-456.985	-357.066	-189.754	-546.82	-189.754	post	11.939	155.435	143.496	30	stijn_050321 3	pos	VII	y	2	1.29694	1.1275	1.08576	1.0299	1.24006	0.95907	0.863207
78	-244.458	-175.418	-419.876	-392.484	-181.699	-574.183	-181.699	post	12.0047	139.027	127.022	31	stijn_050321 3	pos	VII	y	2	1.60552	1.00113	1.19346	1.03557	1.09769	1.18726	0.826567
79	-301.832	-174.082	-475.914	-366.801	-181.518	-548.319	-181.518	post	11.951	152.495	140.544	31	stijn_050321 3	pos	VII	y	2	1.21525	1.2361	1.11537	1.03094	1.21454	0.898664	0.825742
80	-251.236	-172.326	-423.562	-352.495	-179.956	-532.451	-179.956	post	11.9804	157.647	145.667	31	stijn_050321 3	pos	VII	y	2	1.40304	1.02889	1.07186	1.03347	1.25881	1.03753	0.818638
81	-267.839	-177.651	-445.49	-339.722	-181.422	-521.144	-181.422	post	11.9945	130.27	118.275	32	stijn_050321 3	pos	VII	y	2	1.26838	1.09689	1.03302	1.03469	1.02211	0.93795	0.825306
82	-249.039	-178.896	-427.935	-344.276	-186.239	-530.515	-186.239	post	12.0511	145.582	133.531	32	stijn_050321 3	pos	VII	y	2	1.38242	1.01989	1.04687	1.03957	1.15394	1.02228	0.847219
83	-295.122	-187.102	-482.224	-397.974	-188.891	-586.865	-188.891	post	12.0796	168.464	156.385	32	stijn_050321 3	pos	VII	y	2	1.34851	1.20861	1.21016	1.04203	1.35143	0.997205	0.859282
84	-254.68	-186.437	-441.117	-354.639	-187.12	-541.76	-187.12	post	12.0759	132.494	120.418	33	stijn_050321 3	pos	VII	y	2	1.39249	1.04299	1.07838	1.04171	1.04062	1.02973	0.851228
85	-274.217	-185.641	-459.859	-342.746	-190.518	-533.264	-190.518	post	12.0311	159.384	147.353	33	stijn_050321 3	pos	VII	y	2	1.24991	1.12301	1.04222	1.03785	1.27338	0.92429	0.866683
86	-262.851	-186.512	-449.363	-323.002	-193.081	-516.084	-193.081	post	12.162	145.518	133.356	33	stijn_050321 3	pos	VII	y	2	1.22884	1.07646	0.982182	1.04914	1.15243	0.908712	0.878345
87	-234.379	-194.556	-428.935	-335.344	-190.298	-525.642	-190.298	post	12.1632	146.126	133.963	34	stijn_050321 3	pos	VII	y	2	1.43078	0.959854	1.01971	1.04924	1.15767	1.05804	0.865683
88	-294.916	-184.434	-479.35	-360.404	-188.603	-549.007	-188.603	post	12.2044	140.219	128.015	34	stijn_050321 3	pos	VII	y	2	1.22206	1.20777	1.09591	1.05279	1.10627	0.903697	0.857971
89	-270.113	-193.556	-463.669	-342.395	-201.614	-544.009	-201.614	post	12.0876	148.572	136.484	34	stijn_050321 3	pos	VII	y	2	1.2676	1.1062	1.04115	1.04273	1.17946	0.937373	0.917161
15	-259.827	-180.416	-440.242	-376.021	-167.8	-543.821	-167.8	pre	11.5568	120.281	108.724	-5	stijn_100321 1	pos	VIII	y	2	1.4472	0.936637	1.05502	1.01027	1.10709	1.12445	0.801479
16	-291.299	-120.955	-412.255	-409.898	-127.676	-537.574	-127.676	pre	11.4517	112.897	101.445	-5	stijn_100321 1	pos	VIII	y	2	1.40714	1.05009	1.15007	1.00109	1.03297	1.09332	0.609833
17	-301.878	-120.184	-422.063	-370.849	-135.364	-506.213	-135.364	pre	11.4461	138.913	127.467	-5	stijn_100321 1	pos	VIII	y	2	1.22847	1.08823	1.04051	1.00059	1.29794	0.954505	0.646552
18	-303.402	-193.128	-496.53	-339.198	-203.561	-542.759	-203.561	pre	11.3954	98.4927	87.0974	-4	stijn_100321 1	pos	VIII	y	2	1.11798	1.09372	0.951704	0.996163	0.886873	0.868656	0.972289
19	-283.109	-185.371	-468.48	-375.211	-184.791	-560.002	-184.791	pre	11.4812	108.578	97.0973	-4	stijn_100321 1	pos	VIII	y	2	1.32532	1.02057	1.05275	1.00367	0.988697	1.02976	0.882634
20	-261.126	-202.668	-463.794	-365.264	-196.987	-562.251	-196.987	pre	11.4307	90.1633	78.7326	-4	stijn_100321 1	pos	VIII	y	2	1.3988	0.941321	1.02484	0.999251	0.801699	1.08685	0.940887
21	-270.666	-209.808	-480.474	-364.816	-224.547	-589.364	-224.547	pre	11.3285	107.924	96.5956	-3	stijn_100321 1	pos	VIII	y	2	1.34785	0.975711	1.02358	0.990314	0.983589	1.04726	1.07253
22	-256.811	-208.982	-465.793	-304.487	-220.53	-525.017	-220.53	pre	11.1391	92.9859	81.8468	-3	stijn_100321 1	pos	VIII	y	2	1.18564	0.925767	0.854314	0.973758	0.833409	0.921229	1.05334
23	-269.928	-236.223	-506.151	-360.222	-237.513	-597.735	-237.513	pre	11.6327	128.011	116.379	-3	stijn_100321 1	pos	VIII	y	2	1.33451	0.97305	1.01069	1.01691	1.18503	1.0369	1.13446
24	-266.568	-224.714	-491.282	-359.702	-230.161	-589.863	-230.161	pre	11.4963	104.893	93.3969	-2	stijn_100321 1	pos	VIII	y	2	1.34938	0.960939	1.00923	1.00499	0.951019	1.04845	1.09934
25	-271.993	-237.093	-509.087	-332.748	-238.124	-570.872	-238.124	pre	11.4078	108.663	97.2553	-2	stijn_100321 1	pos	VIII	y	2	1.22337	0.980496	0.933607	0.997252	0.990306	0.950539	1.13737
26	-280.893	-234.004	-514.897	-327.864	-253.94	-581.805	-253.94	pre	11.5145	112.078	100.564	-2	stijn_100321 1	pos	VIII	y	2	1.16722	1.01258	0.919905	1.00658	1.02399	0.906915	1.21292
27	-271.135	-255.131	-526.267	-337.095	-255.642	-592.737	-255.642	pre	11.3719	112.107	100.735	-1	stijn_100321 1	pos	VIII	y	2	1.24327	0.977403	0.945804	0.994112	1.02574	0.966006	1.22105
28	-276.815	-219.527	-496.342	-366.194	-221.857	-588.052	-221.857	pre	11.4555	100.569	89.1139	-1	stijn_100321 1	pos	VIII	y	2	1.32288	0.997877	1.02745	1.00142	0.907406	1.02786	1.05968
29	-295.607	-239.719	-535.325	-356.597	-241.95	-598.547	-241.95	pre	11.4809	108.141	96.6598	-1	stijn_100321 1	pos	VIII	y	2	1.20632	1.06562	1.00052	1.00364	0.984243	0.937296	1.15565
0	-270.069	-133.127	-403.196	-299.985	-133.511	-433.495	-133.511	post	11.4998	139.302	127.802	5	stijn_100321 1	pos	VIII	y	2	1.11077	0.97356	0.841682	1.00529	1.30135	0.863052	0.637699
1	-344.179	-123.426	-467.605	-349.891	-140.454	-490.345	-140.454	post	11.6159	145.46	133.844	5	stijn_100321 1	pos	VIII	y	2	1.0166	1.24071	0.981707	1.01545	1.36287	0.789881	0.670862
2	-324.995	-154.105	-479.1	-322.855	-153.497	-476.351	-153.497	post	11.4555	155.658	144.203	5	stijn_100321 1	pos	VIII	y	2	0.993415	1.17156	0.905849	1.00142	1.46835	0.77187	0.73316
3	-354.524	-163.746	-518.27	-360.321	-157.637	-517.958	-157.637	post	11.5938	137.606	126.012	6	stijn_100321 1	pos	VIII	y	2	1.01635	1.27801	1.01097	1.01351	1.28313	0.78969	0.752935
4	-326.627	-187.708	-514.334	-396.986	-197.438	-594.424	-197.438	post	11.4861	121.703	110.217	6	stijn_100321 1	pos	VIII	y	2	1.21541	1.17744	1.11384	1.0041	1.12229	0.944358	0.943041
5	-324.483	-178.669	-503.152	-371.596	-186.907	-558.502	-186.907	post	11.5168	103.928	92.4115	6	stijn_100321 1	pos	VIII	y	2	1.14519	1.16971	1.0426	1.00678	0.940984	0.889799	0.89274
6	-317.025	-260.031	-577.057	-390.145	-260.879	-651.024	-260.879	post	11.5665	99.9642	88.3977	7	stijn_100321 1	pos	VIII	y	2	1.23064	1.14283	1.09465	1.01113	0.900113	0.956193	1.24606
7	-284.937	-279.438	-564.375	-334.35	-284.001	-618.351	-284.001	post	11.5688	82.392	70.8232	7	stijn_100321 1	pos	VIII	y	2	1.17342	1.02716	0.938102	1.01132	0.72116	0.911729	1.3565
8	-262.482	-299.518	-562.001	-381.381	-279.95	-661.332	-279.95	post	11.6058	93.1212	81.5154	7	stijn_100321 1	pos	VIII	y	2	1.45298	0.94621	1.07006	1.01456	0.830034	1.12894	1.33715
9	-280.31	-261.2	-541.51	-365.108	-259.053	-624.161	-259.053	post	11.551	100.157	88.6056	8	stijn_100321 1	pos	VIII	y	2	1.30252	1.01047	1.0244	1.00977	0.902231	1.01204	1.23734
10	-286.338	-263.668	-550.006	-372.767	-270.948	-643.715	-270.948	post	11.581	100.525	88.944	8	stijn_100321 1	pos	VIII	y	2	1.30184	1.03221	1.04589	1.01239	0.905676	1.01151	1.29415
11	-295.992	-244.394	-540.385	-360.203	-240.218	-600.421	-240.218	post	11.7842	114.265	102.481	8	stijn_100321 1	pos	VIII	y	2	1.21694	1.06701	1.01064	1.03015	1.04352	0.945544	1.14737
12	-334.19	-227.998	-562.188	-359.723	-230.39	-590.113	-230.39	post	11.6191	110.436	98.8167	9	stijn_100321 1	pos	VIII	y	2	1.0764	1.20471	1.00929	1.01573	1.00621	0.836349	1.10044
13	-290.926	-246.898	-537.824	-378.944	-240.594	-619.538	-240.594	post	11.4055	108.732	97.3262	9	stijn_100321 1	pos	VIII	y	2	1.30254	1.04874	1.06322	0.99705	0.991028	1.01206	1.14917
14	-297.927	-198.853	-496.78	-386.894	-195.223	-582.117	-195.223	post	11.5342	108.359	96.8247	9	stijn_100321 1	pos	VIII	y	2	1.29862	1.07398	1.08553	1.0083	0.985922	1.00901	0.932463
15	-342.503	-180.452	-522.956	-418.366	-182.93	-601.296	-182.93	post	11.6346	109.686	98.0519	10	stijn_100321 1	pos	VIII	y	2	1.2215	1.23467	1.17383	1.01708	0.998418	0.949085	0.873744
16	-318.703	-188.198	-506.9	-409.784	-198.196	-607.98	-198.196	post	11.5981	122.786	111.188	10	stijn_100321 1	pos	VIII	y	2	1.28579	1.14888	1.14975	1.01388	1.13218	0.999041	0.946662
17	-300.06	-246.885	-546.945	-387.417	-252.862	-640.279	-252.862	post	11.7424	115.96	104.218	10	stijn_100321 1	pos	VIII	y	2	1.29113	1.08167	1.08699	1.0265	1.06121	1.00319	1.20777
18	-408.85	-238.925	-647.775	-391.919	-235.99	-627.909	-235.99	post	11.6634	96.3321	84.6687	11	stijn_100321 1	pos	VIII	y	2	0.958588	1.47384	1.09963	1.01959	0.862143	0.74481	1.12718
19	-349.419	-242.443	-591.863	-366.506	-249.409	-615.914	-249.409	post	11.4231	102.537	91.1135	11	stijn_100321 1	pos	VIII	y	2	1.0489	1.25961	1.02832	0.998585	0.927768	0.81498	1.19127
20	-329.367	-284.549	-613.915	-391.205	-279.81	-671.015	-279.81	post	11.6963	88.6663	76.97	11	stijn_100321 1	pos	VIII	y	2	1.18775	1.18732	1.09762	1.02247	0.783751	0.922865	1.33648
21	-330.906	-266.204	-597.11	-410.326	-264.437	-674.763	-264.437	post	11.482	91.403	79.921	12	stijn_100321 1	pos	VIII	y	2	1.24001	1.19287	1.15127	1.00374	0.813799	0.96347	1.26305
22	-327.923	-266.689	-594.611	-378.171	-271.791	-649.962	-271.791	post	11.7	102.16	90.4603	12	stijn_100321 1	pos	VIII	y	2	1.15323	1.18211	1.06105	1.02279	0.921117	0.896046	1.29818
23	-321.874	-183.59	-505.463	-377.295	-172.461	-549.756	-172.461	post	11.9006	128.002	116.101	12	stijn_100321 1	pos	VIII	y	2	1.17218	1.16031	1.0586	1.04033	1.18221	0.91077	0.823742
24	-356.839	-161.057	-517.895	-401.261	-171.423	-572.684	-171.423	post	11.433	112.995	101.562	13	stijn_100321 1	pos	VIII	y	2	1.12449	1.28635	1.12584	0.999451	1.03416	0.873712	0.818782
25	-334.988	-155.107	-490.095	-460.958	-146.023	-606.981	-146.023	post	11.5578	122.494	110.937	13	stijn_100321 1	pos	VIII	y	2	1.37604	1.20758	1.29333	1.01036	1.12962	1.06917	0.697464
26	-349.117	-132.045	-481.162	-466.37	-143.859	-610.229	-143.859	post	11.5326	121.205	109.672	13	stijn_100321 1	pos	VIII	y	2	1.33586	1.25851	1.30852	1.00816	1.11674	1.03794	0.687127
27	-354.193	-225.113	-579.306	-424.756	-232.016	-656.771	-232.016	post	11.6275	100.12	88.4926	14	stijn_100321 1	pos	VIII	y	2	1.19922	1.27681	1.19176	1.01645	0.90108	0.931778	1.1082
28	-337.783	-238.649	-576.432	-461.89	-234.302	-696.191	-234.302	post	11.7438	110.824	99.0804	14	stijn_100321 1	pos	VIII	y	2	1.36742	1.21766	1.29595	1.02662	1.00889	1.06246	1.11912
29	-342.331	-235.725	-578.056	-465.187	-245.561	-710.747	-245.561	post	11.6532	96.7692	85.116	14	stijn_100321 1	pos	VIII	y	2	1.35888	1.23405	1.3052	1.0187	0.866698	1.05583	1.17289
30	-351.865	-231.002	-582.867	-434.518	-241.682	-676.2	-241.682	post	11.6496	91.4965	79.8469	15	stijn_100321 1	pos	VIII	y	2	1.2349	1.26842	1.21915	1.01839	0.813045	0.959502	1.15437
31	-352.641	-249.217	-601.858	-413.08	-248.189	-661.269	-248.189	post	11.6245	100.142	88.5172	15	stijn_100321 1	pos	VIII	y	2	1.17139	1.27122	1.159	1.01619	0.90133	0.910153	1.18545
32	-380.106	-223.376	-603.482	-420.621	-221.845	-642.465	-221.845	post	11.7691	120.715	108.945	15	stijn_100321 1	pos	VIII	y	2	1.10659	1.37023	1.18016	1.02884	1.10934	0.859802	1.05962
33	-314.655	-236.101	-550.756	-386.09	-238.508	-624.598	-238.508	post	11.63	99.7981	88.1681	16	stijn_100321 1	pos	VIII	y	2	1.22703	1.13428	1.08327	1.01667	0.897776	0.953383	1.13921
34	-329.23	-231.646	-560.876	-427.085	-231.936	-659.02	-231.936	post	11.6921	112.153	100.461	16	stijn_100321 1	pos	VIII	y	2	1.29722	1.18683	1.19829	1.0221	1.02295	1.00792	1.10782
35	-348.364	-202.329	-550.693	-440.564	-210.835	-651.399	-210.835	post	11.6355	105.18	93.5442	16	stijn_100321 1	pos	VIII	y	2	1.26466	1.2558	1.23611	1.01715	0.952518	0.982627	1.00703
36	-304.883	-209.202	-514.085	-414.29	-220.616	-634.906	-220.616	post	11.5483	82.9733	71.425	17	stijn_100321 1	pos	VIII	y	2	1.35885	1.09906	1.16239	1.00953	0.727288	1.05581	1.05375
37	-334.598	-218.657	-553.255	-451.918	-209.477	-661.394	-209.477	post	11.6345	112.445	100.811	17	stijn_100321 1	pos	VIII	y	2	1.35063	1.20617	1.26797	1.01707	1.02651	1.04942	1.00054
38	-354.076	-206.238	-560.314	-446.552	-202.535	-649.087	-202.535	post	11.7265	123.138	111.411	17	stijn_100321 1	pos	VIII	y	2	1.26118	1.27639	1.25291	1.02511	1.13445	0.979916	0.967388
39	-400.022	-183.657	-583.679	-473.789	-199.038	-672.827	-199.038	post	11.6013	101.587	89.9861	18	stijn_100321 1	pos	VIII	y	2	1.18441	1.44202	1.32933	1.01416	0.916288	0.920267	0.950684
40	-369.36	-214.506	-583.866	-473.596	-207.852	-681.448	-207.852	post	11.6441	131.07	119.426	18	stijn_100321 1	pos	VIII	y	2	1.28221	1.33149	1.32879	1.01791	1.21606	0.996256	0.992781
41	-374.199	-152.505	-526.704	-425.063	-155.367	-580.43	-155.367	post	11.5623	128.883	117.321	18	stijn_100321 1	pos	VIII	y	2	1.13593	1.34893	1.19262	1.01075	1.19463	0.8826	0.742093
42	-368.774	-241.83	-610.604	-447.382	-233.629	-681.011	-233.629	post	11.6561	103.254	91.5981	19	stijn_100321 1	pos	VIII	y	2	1.21316	1.32937	1.25524	1.01896	0.932701	0.942609	1.1159
43	-379.41	-207.643	-587.052	-430.209	-218.254	-648.462	-218.254	post	11.6945	114.853	103.159	19	stijn_100321 1	pos	VIII	y	2	1.13389	1.36772	1.20706	1.02232	1.05042	0.881016	1.04247
44	-416.962	-143.04	-560.002	-488.769	-151.197	-639.966	-151.197	post	11.6113	136.107	124.495	19	stijn_100321 1	pos	VIII	y	2	1.17222	1.50309	1.37136	1.01504	1.26768	0.910795	0.722177
45	-361.686	-166.455	-528.141	-471.762	-160.458	-632.22	-160.458	post	11.5541	138.057	126.503	20	stijn_100321 1	pos	VIII	y	2	1.30434	1.30382	1.32365	1.01004	1.28812	1.01346	0.76641
46	-386.435	-140.394	-526.829	-448.979	-149.131	-598.11	-149.131	post	11.8219	131.945	120.123	20	stijn_100321 1	pos	VIII	y	2	1.16185	1.39304	1.25972	1.03345	1.22316	0.902739	0.712309
47	-370.689	-135.837	-506.525	-476.095	-141.568	-617.664	-141.568	post	11.5894	127.139	115.55	20	stijn_100321 1	pos	VIII	y	2	1.28435	1.33628	1.3358	1.01313	1.17659	0.997925	0.676185
48	-408.565	-155.185	-563.75	-487.395	-177.622	-665.018	-177.622	post	11.7693	185.445	173.675	21	stijn_100321 1	pos	VIII	y	2	1.19294	1.47282	1.36751	1.02886	1.76846	0.926901	0.848394
49	-411.901	-162.969	-574.87	-474.81	-169.717	-644.527	-169.717	post	11.6395	136.827	125.188	21	stijn_100321 1	pos	VIII	y	2	1.15273	1.48484	1.3322	1.0175	1.27473	0.895654	0.810635
50	-400.932	-126.584	-527.516	-468.458	-139.834	-608.293	-139.834	post	11.6834	153.679	141.996	21	stijn_100321 1	pos	VIII	y	2	1.16842	1.4453	1.31438	1.02135	1.44588	0.907849	0.667904
51	-393.756	-118.704	-512.46	-525.365	-124.285	-649.649	-124.285	post	11.7485	170.369	158.621	22	stijn_100321 1	pos	VIII	y	2	1.33424	1.41943	1.47404	1.02703	1.61517	1.03668	0.593633
52	-411.923	-134.772	-546.695	-529.448	-145.815	-675.263	-145.815	post	11.6183	181.161	169.543	22	stijn_100321 1	pos	VIII	y	2	1.28531	1.48492	1.4855	1.01565	1.72638	0.998667	0.696469
53	-409.865	-117.088	-526.954	-491.945	-118.159	-610.104	-118.159	post	11.6504	148.42	136.77	22	stijn_100321 1	pos	VIII	y	2	1.20026	1.4775	1.38027	1.01845	1.39267	0.932585	0.564376
54	-411.124	-134.384	-545.508	-475.475	-144.563	-620.038	-144.563	post	11.6643	181.953	170.289	23	stijn_100321 1	pos	VIII	y	2	1.15652	1.48204	1.33406	1.01967	1.73397	0.898603	0.690487
55	-385.524	-132.559	-518.083	-494.418	-144.361	-638.779	-144.361	post	11.6259	143.359	131.734	23	stijn_100321 1	pos	VIII	y	2	1.28246	1.38976	1.38721	1.01631	1.34138	0.996452	0.689527
56	-395.136	-117.637	-512.773	-463.051	-124.813	-587.864	-124.813	post	11.6702	155.657	143.987	23	stijn_100321 1	pos	VIII	y	2	1.17188	1.42441	1.2992	1.02019	1.46615	0.910533	0.596158
57	-374.116	-140.718	-514.834	-453.254	-158.412	-611.666	-158.412	post	11.9083	204.69	192.782	24	stijn_100321 1	pos	VIII	y	2	1.21153	1.34863	1.27172	1.041	1.96301	0.941344	0.75664
58	-396.15	-189.778	-585.928	-453.593	-203.428	-657.021	-203.428	post	11.724	124.618	112.894	24	stijn_100321 1	pos	VIII	y	2	1.145	1.42806	1.27267	1.02489	1.14955	0.889652	0.971651
59	-365.916	-162.85	-528.766	-445.143	-173.52	-618.663	-173.52	post	11.5425	119.918	108.375	24	stijn_100321 1	pos	VIII	y	2	1.21652	1.31907	1.24896	1.00903	1.10354	0.945218	0.8288
60	-393.001	-194.364	-587.365	-485.436	-189.077	-674.513	-189.077	post	11.6916	130.286	118.595	25	stijn_100321 1	pos	VIII	y	2	1.2352	1.41671	1.36201	1.02206	1.2076	0.959736	0.903108
61	-388.037	-132.982	-521.019	-484.515	-136.897	-621.412	-136.897	post	11.6796	136.37	124.69	25	stijn_100321 1	pos	VIII	y	2	1.24863	1.39881	1.35943	1.02101	1.26966	0.97017	0.653874
62	-349.906	-307.053	-656.959	-427.785	-303.891	-731.676	-303.891	post	11.7501	87.7358	75.9857	25	stijn_100321 1	pos	VIII	y	2	1.22257	1.26136	1.20026	1.02717	0.773728	0.949921	1.4515
63	-339.583	-245.845	-585.428	-404.019	-262.186	-666.205	-262.186	post	11.907	89.6538	77.7468	26	stijn_100321 1	pos	VIII	y	2	1.18975	1.22415	1.13357	1.04089	0.79166	0.924418	1.2523
64	-363.666	-236.443	-600.109	-423.662	-258.973	-682.635	-258.973	post	11.8475	100.004	88.157	26	stijn_100321 1	pos	VIII	y	2	1.16498	1.31096	1.18869	1.03569	0.897662	0.905171	1.23696
65	-361.132	-234.916	-596.048	-399.365	-237.353	-636.718	-237.353	post	11.9156	106.05	94.1346	26	stijn_100321 1	pos	VIII	y	2	1.10587	1.30183	1.12052	1.04164	0.95853	0.859245	1.13369
66	-329.568	-181.08	-510.649	-413.582	-173.97	-587.552	-173.97	post	11.7413	121.733	109.992	27	stijn_100321 1	pos	VIII	y	2	1.25492	1.18805	1.16041	1.0264	1.11999	0.975054	0.830951
67	-355.735	-123.803	-479.537	-428.301	-125.328	-553.63	-125.328	post	11.7171	139.392	127.675	27	stijn_100321 1	pos	VIII	y	2	1.20399	1.28237	1.20171	1.02428	1.30006	0.935485	0.598616
68	-350.066	-120.663	-470.729	-433.021	-131.542	-564.562	-131.542	post	11.8052	131.978	120.173	27	stijn_100321 1	pos	VIII	y	2	1.23697	1.26194	1.21495	1.03199	1.22366	0.961108	0.628294
69	-361.794	-131.05	-492.844	-426.201	-135.55	-561.751	-135.55	post	11.8437	179.05	167.207	28	stijn_100321 1	pos	VIII	y	2	1.17802	1.30421	1.19581	1.03535	1.70259	0.915307	0.647438
70	-361.962	-184.296	-546.258	-437.763	-186.71	-624.473	-186.71	post	11.716	126.039	114.323	28	stijn_100321 1	pos	VIII	y	2	1.20942	1.30482	1.22825	1.02419	1.1641	0.9397	0.891801
71	-363.782	-189.285	-553.067	-406.878	-193.293	-600.171	-193.293	post	11.811	139.443	127.632	28	stijn_100321 1	pos	VIII	y	2	1.11847	1.31138	1.1416	1.0325	1.29962	0.869033	0.923244
72	-374.482	-211.258	-585.74	-436.453	-211.635	-648.088	-211.635	post	12.0449	112.012	99.9671	29	stijn_100321 1	pos	VIII	y	2	1.16548	1.34995	1.22458	1.05294	1.01792	0.905566	1.01085
73	-349.129	-212.871	-562.001	-415.762	-206.525	-622.287	-206.525	post	11.9294	121.549	109.62	29	stijn_100321 1	pos	VIII	y	2	1.19085	1.25856	1.16652	1.04284	1.11621	0.925276	0.986444
74	-363.822	-199.053	-562.875	-412.925	-209.424	-622.349	-209.424	post	11.8552	103.923	92.0682	29	stijn_100321 1	pos	VIII	y	2	1.13496	1.31153	1.15856	1.03636	0.937489	0.88185	1.00029
75	-343.383	-215.182	-558.565	-451.763	-221.813	-673.576	-221.813	post	11.8282	104.189	92.3612	30	stijn_100321 1	pos	VIII	y	2	1.31563	1.23784	1.26753	1.034	0.940472	1.02222	1.05947
76	-360.767	-200.297	-561.064	-437.093	-210.308	-647.4	-210.308	post	11.9314	122.202	110.271	30	stijn_100321 1	pos	VIII	y	2	1.21157	1.30051	1.22637	1.04303	1.12284	0.94137	1.00451
77	-331.579	-215.116	-546.695	-431.457	-212.757	-644.214	-212.757	post	11.9081	111.924	100.016	30	stijn_100321 1	pos	VIII	y	2	1.30122	1.19529	1.21056	1.04098	1.01842	1.01103	1.01621
78	-389.975	-209.571	-599.547	-461.217	-216.295	-677.512	-216.295	post	12.0769	102.807	90.7306	31	stijn_100321 1	pos	VIII	y	2	1.18268	1.4058	1.29406	1.05574	0.923868	0.918928	1.03311
79	-356.595	-239.078	-595.673	-431.699	-236.505	-668.204	-236.505	post	12.0206	112.258	100.237	31	stijn_100321 1	pos	VIII	y	2	1.21061	1.28547	1.21124	1.05082	1.02067	0.940629	1.12964
80	-360.395	-215.662	-576.057	-439.457	-216.564	-656.022	-216.564	post	12.0025	121.106	109.103	31	stijn_100321 1	pos	VIII	y	2	1.21938	1.29917	1.23301	1.04924	1.11095	0.947438	1.0344
81	-346.361	-170.785	-517.146	-454.227	-178.68	-632.907	-178.68	post	11.8714	113.281	101.409	32	stijn_100321 1	pos	VIII	y	2	1.31143	1.24858	1.27445	1.03778	1.0326	1.01896	0.853446
82	-396.799	-117.785	-514.584	-413.542	-123.345	-536.887	-123.345	post	11.5014	136.055	124.554	32	stijn_100321 1	pos	VIII	y	2	1.0422	1.4304	1.16029	1.00543	1.26827	0.809771	0.589144
83	-342.725	-139.499	-482.224	-477.554	-128.677	-606.231	-128.677	post	11.5867	166.025	154.438	32	stijn_100321 1	pos	VIII	y	2	1.3934	1.23547	1.3399	1.01289	1.57258	1.08265	0.614613
84	-355.237	-147.353	-502.59	-470.394	-146.52	-616.914	-146.52	post	11.5741	135.456	123.882	33	stijn_100321 1	pos	VIII	y	2	1.32417	1.28058	1.31981	1.01179	1.26143	1.02886	0.699836
85	-366.731	-132.86	-499.591	-500.831	-137.885	-638.717	-137.885	post	11.4339	194.701	183.267	33	stijn_100321 1	pos	VIII	y	2	1.36566	1.32201	1.40521	0.999533	1.86613	1.0611	0.658595
86	-381.705	-141	-522.706	-500.453	-143.824	-644.277	-143.824	post	11.6339	224.793	213.159	33	stijn_100321 1	pos	VIII	y	2	1.3111	1.37599	1.40414	1.01701	2.17051	1.0187	0.68696
87	-363.766	-130.452	-494.218	-482.689	-133.475	-616.164	-133.475	post	11.4854	265.573	254.087	34	stijn_100321 1	pos	VIII	y	2	1.32692	1.31132	1.3543	1.00404	2.58725	1.031	0.63753
88	-377.986	-115.733	-493.719	-482.469	-117.015	-599.484	-117.015	post	11.6201	273.221	261.601	34	stijn_100321 1	pos	VIII	y	2	1.27642	1.36258	1.35369	1.01581	2.66376	0.991761	0.558909
89	-378.653	-130.059	-508.712	-486.737	-121.743	-608.48	-121.743	post	11.371	271.256	259.885	34	stijn_100321 1	pos	VIII	y	2	1.28544	1.36499	1.36566	0.994036	2.64629	0.99877	0.581495
90	-386.538	-113.677	-500.216	-513.267	-119.14	-632.407	-119.14	post	11.455	296.811	285.356	35	stijn_100321 1	pos	VIII	y	2	1.32786	1.39341	1.4401	1.00138	2.90565	1.03173	0.569058
91	-427.159	-113.789	-540.948	-527.319	-118.52	-645.839	-118.52	post	11.6095	481.805	470.195	35	stijn_100321 1	pos	VIII	y	2	1.23448	1.53984	1.47952	1.01488	4.78779	0.959174	0.566097
92	-379.871	-114.098	-493.968	-531.308	-123.09	-654.397	-123.09	post	11.526	383.191	371.665	35	stijn_100321 1	pos	VIII	y	2	1.39865	1.36938	1.49072	1.00758	3.7845	1.08674	0.587925
93	-408.023	-118.431	-526.454	-513.666	-130.174	-643.84	-130.174	post	11.4935	293.055	281.561	36	stijn_100321 1	pos	VIII	y	2	1.25891	1.47086	1.44122	1.00475	2.86701	0.978159	0.621761
94	-404.89	-110.319	-515.209	-511.136	-118.398	-629.533	-118.398	post	11.4917	194.246	182.754	36	stijn_100321 1	pos	VIII	y	2	1.26241	1.45957	1.43412	1.00458	1.8609	0.980873	0.565514
95	-441.274	-125.537	-566.811	-502.77	-129.388	-632.157	-129.388	post	11.3207	205.879	194.558	36	stijn_100321 1	pos	VIII	y	2	1.13936	1.59073	1.41064	0.989638	1.9811	0.885265	0.618006
96	-443.691	-141.112	-584.803	-510.533	-147.488	-658.021	-147.488	post	11.3376	203.785	192.447	37	stijn_100321 1	pos	VIII	y	2	1.15065	1.59944	1.43243	0.991114	1.9596	0.894039	0.70446
97	-403.436	-126.204	-529.64	-514.668	-128.796	-643.465	-128.796	post	11.3875	222.235	210.848	37	stijn_100321 1	pos	VIII	y	2	1.27571	1.45433	1.44403	0.995477	2.14697	0.99121	0.615182
98	-410.224	-124.851	-535.075	-514.575	-129.265	-643.84	-129.265	post	11.4703	278.092	266.621	37	stijn_100321 1	pos	VIII	y	2	1.25437	1.4788	1.44377	1.00272	2.71488	0.974631	0.617419
99	-421.517	-128.365	-549.881	-528.408	-123.678	-652.086	-123.678	post	11.5177	282.514	270.997	38	stijn_100321 1	pos	VIII	y	2	1.25359	1.5195	1.48258	1.00686	2.75944	0.97402	0.590735
100	-392.362	-116.475	-508.837	-511.41	-120.56	-631.97	-120.56	post	11.428	968.863	957.435	38	stijn_100321 1	pos	VIII	y	2	1.30341	1.41441	1.43489	0.999012	9.74913	1.01274	0.57584
101	-417.222	-118.79	-536.012	-499.244	-126.166	-625.41	-126.166	post	11.4818	327.349	315.867	38	stijn_100321 1	pos	VIII	y	2	1.19659	1.50402	1.40075	1.00372	3.21633	0.929734	0.60262
102	-398.487	-125.718	-524.205	-497.358	-141.047	-638.404	-141.047	post	11.5572	265.514	253.957	39	stijn_100321 1	pos	VIII	y	2	1.24812	1.43649	1.39546	1.01031	2.58593	0.969769	0.673694
103	-383.384	-124.391	-507.775	-478.931	-127.113	-606.044	-127.113	post	11.4882	383.109	371.621	39	stijn_100321 1	pos	VIII	y	2	1.24922	1.38204	1.34376	1.00428	3.78405	0.970626	0.60714
104	-381.27	-124.506	-505.776	-503.939	-124.657	-628.596	-124.657	post	11.5443	233.336	221.792	39	stijn_100321 1	pos	VIII	y	2	1.32174	1.37442	1.41393	1.00919	2.2584	1.02697	0.595411
105	-387.052	-188.193	-575.245	-514.708	-130.693	-645.401	-130.693	post	11.701	460.294	448.593	40	stijn_100321 1	pos	VIII	y	2	1.32982	1.39527	1.44414	1.02288	4.56781	1.03325	0.624243
106	-404.985	-130.777	-535.762	-518.639	-140.631	-659.27	-140.631	post	11.6688	249.688	238.02	40	stijn_100321 1	pos	VIII	y	2	1.28064	1.45991	1.45517	1.02006	2.42364	0.995037	0.67171
107	-390.094	-125.177	-515.272	-497.611	-127.799	-625.41	-127.799	post	11.7139	298.394	286.68	40	stijn_100321 1	pos	VIII	y	2	1.27562	1.40623	1.39617	1.02401	2.91914	0.991138	0.610417
108	-391.397	-152.8	-544.196	-536.203	-144.995	-681.198	-144.995	post	11.6192	255.08	243.461	41	stijn_100321 1	pos	VIII	y	2	1.36997	1.41093	1.50445	1.01573	2.47905	1.06445	0.692554
109	-351.327	-150.138	-501.465	-505.558	-147.653	-653.21	-147.653	post	11.7038	315.246	303.542	41	stijn_100321 1	pos	VIII	y	2	1.43899	1.26648	1.41847	1.02313	3.09083	1.11808	0.705247
110	-398.563	-160.876	-559.439	-509.644	-159.559	-669.203	-159.559	post	11.4755	194.036	182.561	41	stijn_100321 1	pos	VIII	y	2	1.2787	1.43676	1.42993	1.00317	1.85893	0.993535	0.762118
111	-382.504	-146.199	-528.703	-482.596	-197.353	-679.949	-197.353	post	11.6842	236.629	224.945	42	stijn_100321 1	pos	VIII	y	2	1.26168	1.37887	1.35404	1.02142	2.29051	0.980305	0.942633
112	-376.19	-133.084	-509.274	-484.974	-142.685	-627.659	-142.685	post	11.7172	207.644	195.927	42	stijn_100321 1	pos	VIII	y	2	1.28917	1.35611	1.36071	1.0243	1.99503	1.00167	0.681521
113	-405.684	-138.45	-544.134	-494.185	-130.6	-624.785	-130.6	post	11.8293	443.185	431.356	42	stijn_100321 1	pos	VIII	y	2	1.21815	1.46243	1.38656	1.0341	4.3923	0.946488	0.623797
114	-364.309	-132.096	-496.405	-515.385	-129.517	-644.902	-129.517	post	11.6084	343.148	331.54	43	stijn_100321 1	pos	VIII	y	2	1.41469	1.31328	1.44604	1.01479	3.37592	1.0992	0.618622
115	-383.298	-147.654	-530.952	-506.447	-162.506	-668.953	-162.506	post	11.8206	209.471	197.651	43	stijn_100321 1	pos	VIII	y	2	1.32129	1.38173	1.42096	1.03334	2.01259	1.02662	0.776192
116	-393.441	-143.446	-536.887	-508.281	-154.862	-663.143	-154.862	post	11.7856	214	202.214	43	stijn_100321 1	pos	VIII	y	2	1.29189	1.4183	1.42611	1.03028	2.05905	1.00378	0.739682
117	-398.116	-146.393	-544.509	-502.595	-153.489	-656.084	-153.489	post	11.8073	222.847	211.04	44	stijn_100321 1	pos	VIII	y	2	1.26243	1.43515	1.41016	1.03217	2.14892	0.980893	0.733125
118	-401.602	-145.343	-546.945	-516.618	-155.459	-672.077	-155.459	post	11.8775	247.571	235.694	44	stijn_100321 1	pos	VIII	y	2	1.28639	1.44772	1.4495	1.03831	2.39996	0.99951	0.742532
119	-349.258	-155.519	-504.776	-488.986	-164.911	-653.898	-164.911	post	11.9825	241.436	229.454	44	stijn_100321 1	pos	VIII	y	2	1.40007	1.25902	1.37197	1.04749	2.33642	1.08784	0.787682
15	-275.691	-128.879	-404.571	-371.742	-134.721	-506.463	-134.721	pre	11.977	189.904	177.927	-5	stijn_170321 1	pos	VII	y	2	1.3484	1.30246	0.9904	0.988883	1.04799	0.748943	0.993097
16	-252.704	-133.062	-385.766	-403.701	-145.493	-549.194	-145.493	pre	12.0836	170.112	158.028	-5	stijn_170321 1	pos	VII	y	2	1.59752	1.19387	1.07555	0.997691	0.930788	0.887314	1.0725
17	-246.846	-132.549	-379.394	-454.315	-127.177	-581.492	-127.177	pre	12.1224	160.017	147.894	-5	stijn_170321 1	pos	VII	y	2	1.84048	1.16619	1.21039	1.00089	0.871098	1.02226	0.937488
18	-242.127	-128.084	-370.211	-366.022	-127.321	-493.344	-127.321	pre	12.0927	189.474	177.382	-4	stijn_170321 1	pos	VII	y	2	1.5117	1.14389	0.975161	0.998438	1.04478	0.839643	0.938553
19	-216.482	-124.429	-340.911	-389.723	-129.859	-519.582	-129.859	pre	12.0392	175.894	163.855	-4	stijn_170321 1	pos	VII	y	2	1.80025	1.02274	1.03831	0.994023	0.965107	0.999917	0.957257
20	-214.165	-133.119	-347.284	-372.975	-138.111	-511.086	-138.111	pre	11.9885	192.206	180.217	-4	stijn_170321 1	pos	VII	y	2	1.74153	1.01179	0.993684	0.989833	1.06148	0.9673	1.01809
21	-188.285	-126.763	-315.048	-365.159	-130.184	-495.343	-130.184	pre	12.0783	156.027	143.948	-3	stijn_170321 1	pos	VII	y	2	1.9394	0.889524	0.972861	0.997254	0.847858	1.0772	0.959653
22	-191.266	-137.838	-329.104	-359.81	-141.343	-501.153	-141.343	pre	11.8811	188.253	176.372	-3	stijn_170321 1	pos	VII	y	2	1.8812	0.903608	0.95861	0.980969	1.03883	1.04488	1.04191
23	-213.828	-127.084	-340.911	-372.139	-133.699	-505.838	-133.699	pre	12.021	201.5	189.479	-3	stijn_170321 1	pos	VII	y	2	1.74037	1.0102	0.991457	0.992517	1.11603	0.966654	0.985567
24	-225.419	-142.231	-367.649	-368.727	-140.735	-509.462	-140.735	pre	12.2556	181.392	169.136	-2	stijn_170321 1	pos	VII	y	2	1.63574	1.06496	0.982366	1.01189	0.996216	0.908541	1.03743
25	-181.901	-151.076	-332.977	-385.055	-136.464	-521.519	-136.464	pre	12.1198	170.032	157.912	-2	stijn_170321 1	pos	VII	y	2	2.11684	0.859366	1.02587	1.00068	0.930106	1.17576	1.00595
26	-170.087	-136.527	-306.614	-395.181	-139.582	-534.763	-139.582	pre	12.3401	185.324	172.984	-2	stijn_170321 1	pos	VII	y	2	2.3234	0.803552	1.05284	1.01886	1.01888	1.29049	1.02893
27	-190.742	-138.549	-329.291	-364.51	-140.453	-504.964	-140.453	pre	12.2236	180.586	168.363	-1	stijn_170321 1	pos	VII	y	2	1.91101	0.901134	0.971133	1.00925	0.99166	1.06143	1.03535
28	-170.934	-132.931	-303.865	-309.897	-133.844	-443.741	-133.844	pre	12.1478	184.414	172.266	-1	stijn_170321 1	pos	VII	y	2	1.81296	0.807556	0.825632	1.00299	1.01465	1.00697	0.986632
29	-194.557	-128.175	-322.732	-351.225	-135.872	-487.097	-135.872	pre	12.3033	203.223	190.919	-1	stijn_170321 1	pos	VII	y	2	1.80525	0.919158	0.935738	1.01583	1.12452	1.00269	1.00158
0	-121.774	-131.801	-253.575	-207.308	-135.478	-342.786	-135.478	post	11.1079	189.964	178.856	5	stijn_170321 1	pos	VII	y	2	1.7024	0.575303	0.552312	0.917131	1.05346	0.945566	0.998679
1	-185.387	-131.91	-317.297	-199.462	-137.889	-337.35	-137.889	post	11.6034	171.572	159.969	5	stijn_170321 1	pos	VII	y	2	1.07592	0.875834	0.531408	0.95804	0.942217	0.5976	1.01645
2	-198.066	-132.6	-330.666	-213.855	-135.303	-349.158	-135.303	post	11.6878	173.515	161.827	5	stijn_170321 1	pos	VII	y	2	1.07972	0.935733	0.569755	0.965006	0.953165	0.599709	0.997387
3	-160.01	-133.36	-293.37	-249.63	-133.95	-383.58	-133.95	post	11.8657	170.385	158.519	6	stijn_170321 1	pos	VII	y	2	1.56009	0.755944	0.665067	0.979699	0.933681	0.866523	0.987415
4	-188.327	-130.157	-318.484	-266.585	-132.301	-398.886	-132.301	post	11.8393	171.132	159.293	6	stijn_170321 1	pos	VII	y	2	1.41554	0.889725	0.710238	0.977521	0.938238	0.786235	0.97526
5	-184.976	-136.131	-321.108	-233.354	-136.67	-370.023	-136.67	post	12.0326	198.088	186.056	6	stijn_170321 1	pos	VII	y	2	1.26154	0.873894	0.621704	0.993476	1.09587	0.700696	1.00746
6	-208.174	-133.799	-341.973	-206.59	-137.32	-343.91	-137.32	post	12.0976	168.285	156.188	7	stijn_170321 1	pos	VII	y	2	0.992394	0.983488	0.550401	0.998845	0.919947	0.551206	1.01225
7	-187.44	-129.669	-317.109	-240.963	-143.679	-384.642	-143.679	post	12.1278	188.087	175.959	7	stijn_170321 1	pos	VII	y	2	1.28555	0.885534	0.641977	1.00134	1.0364	0.714033	1.05913
8	-226.431	-133.035	-359.466	-209.992	-139.603	-349.595	-139.603	post	12.2747	189.302	177.028	7	stijn_170321 1	pos	VII	y	2	0.927399	1.06974	0.559463	1.01347	1.0427	0.515106	1.02909
9	-225.179	-132.538	-357.716	-242.201	-140.067	-382.268	-140.067	post	12.3855	161.658	149.272	8	stijn_170321 1	pos	VII	y	2	1.0756	1.06382	0.645275	1.02262	0.879216	0.597419	1.03251
10	-137.32	-131.436	-268.756	-286.596	-141.339	-427.935	-141.339	post	12.4802	174.469	161.989	8	stijn_170321 1	pos	VII	y	2	2.08707	0.64875	0.763554	1.03043	0.954116	1.15922	1.04188
11	-162.362	-138.567	-300.929	-257.309	-139.827	-397.136	-139.827	post	12.5942	188.422	175.828	8	stijn_170321 1	pos	VII	y	2	1.58479	0.767056	0.685526	1.03984	1.03563	0.880239	1.03074
12	-149.648	-133.914	-283.562	-215.854	-139.363	-355.217	-139.363	post	12.4645	188.009	175.545	9	stijn_170321 1	pos	VII	y	2	1.44241	0.70699	0.575081	1.02913	1.03396	0.801161	1.02732
13	-189.856	-143.371	-333.227	-255.579	-141.245	-396.824	-141.245	post	12.7035	178.71	166.006	9	stijn_170321 1	pos	VII	y	2	1.34617	0.896949	0.680917	1.04887	0.977779	0.747705	1.04119
14	-129.256	-136.751	-266.007	-339.565	-140.035	-479.6	-140.035	post	12.9328	171.958	159.025	9	stijn_170321 1	pos	VII	y	2	2.62708	0.61065	0.904674	1.0678	0.936662	1.45916	1.03227
15	-146.043	-133.271	-279.314	-249.796	-137.844	-387.641	-137.844	post	12.8793	167.403	154.523	10	stijn_170321 1	pos	VII	y	2	1.71043	0.689958	0.66551	1.06339	0.910145	0.950027	1.01612
16	-209.991	-137.98	-347.971	-222.297	-144.478	-366.775	-144.478	post	13.0507	189.488	176.438	10	stijn_170321 1	pos	VII	y	2	1.0586	0.992071	0.592245	1.07754	1.03922	0.587981	1.06502
17	-160.416	-135.015	-295.432	-268.875	-143.193	-412.067	-143.193	post	13.1103	173.769	160.659	10	stijn_170321 1	pos	VII	y	2	1.67611	0.757863	0.716339	1.08246	0.946284	0.930962	1.05555
18	-220.513	-132.893	-353.406	-196.649	-143.95	-340.599	-143.95	post	13.1966	170.704	157.508	11	stijn_170321 1	pos	VII	y	2	0.891779	1.04178	0.523915	1.08959	0.927722	0.495322	1.06113
19	-113.26	-142.439	-255.699	-259.598	-141.037	-400.635	-141.037	post	13.3351	169.411	156.076	11	stijn_170321 1	pos	VII	y	2	2.29206	0.535079	0.691624	1.10102	0.919289	1.27308	1.03966
20	-159.317	-135.489	-294.807	-237.902	-145.865	-383.767	-145.865	post	13.3879	173.815	160.427	11	stijn_170321 1	pos	VII	y	2	1.49326	0.752673	0.633821	1.10538	0.944916	0.829401	1.07525
21	-202.737	-145.859	-348.595	-191.594	-144.757	-336.351	-144.757	post	13.5389	187.081	173.543	12	stijn_170321 1	pos	VII	y	2	0.945036	0.957801	0.510446	1.11785	1.02217	0.524902	1.06708
22	-153.468	-135.154	-288.622	-270.939	-137.442	-408.381	-137.442	post	13.4003	146.788	133.388	12	stijn_170321 1	pos	VII	y	2	1.76545	0.725036	0.72184	1.1064	0.785658	0.980585	1.01316
23	-186.537	-134.571	-321.108	-302.002	-148.361	-450.363	-148.361	post	13.506	182.73	169.224	12	stijn_170321 1	pos	VII	y	2	1.61899	0.881266	0.804597	1.11513	0.99673	0.899239	1.09365
24	-193.849	-140.441	-334.289	-333.858	-142.493	-476.351	-142.493	post	13.5642	182.408	168.844	13	stijn_170321 1	pos	VII	y	2	1.72226	0.915811	0.889469	1.11993	0.994492	0.956597	1.05039
25	-152.461	-135.787	-288.247	-266.295	-144.273	-410.568	-144.273	post	13.5643	173.886	160.322	13	stijn_170321 1	pos	VII	y	2	1.74665	0.720278	0.709468	1.11994	0.9443	0.970144	1.06351
26	-197.228	-134.625	-331.853	-284.691	-144.993	-429.684	-144.993	post	13.6566	172.287	158.631	13	stijn_170321 1	pos	VII	y	2	1.44346	0.931776	0.758478	1.12756	0.934336	0.801743	1.06882
27	-161.191	-139.426	-300.617	-297.622	-141.808	-439.43	-141.808	post	13.7823	177.326	163.543	14	stijn_170321 1	pos	VII	y	2	1.8464	0.761523	0.792929	1.13794	0.963272	1.02555	1.04534
28	-184.133	-139.661	-323.794	-326.95	-142.03	-468.98	-142.03	post	13.6887	162.326	148.637	14	stijn_170321 1	pos	VII	y	2	1.77562	0.869909	0.871064	1.13021	0.875474	0.986234	1.04697
29	-196.954	-188.25	-385.204	-275.851	-144.4	-420.251	-144.4	post	13.7215	177.257	163.535	14	stijn_170321 1	pos	VII	y	2	1.40058	0.930484	0.734925	1.13293	0.963225	0.777926	1.06445
30	-175.233	-139.127	-314.361	-274.934	-143.88	-418.814	-143.88	post	13.8792	179.61	165.73	15	stijn_170321 1	pos	VII	y	2	1.56896	0.827864	0.732483	1.14594	0.976154	0.87145	1.06062
31	-151.904	-136.343	-288.247	-304.746	-139.494	-444.241	-139.494	post	13.8144	164.894	151.079	15	stijn_170321 1	pos	VII	y	2	2.00617	0.71765	0.811908	1.1406	0.889859	1.11429	1.02829
32	-130.818	-137.188	-268.006	-245.192	-142.574	-387.766	-142.574	post	13.8915	180.606	166.715	15	stijn_170321 1	pos	VII	y	2	1.87429	0.618032	0.653243	1.14696	0.981951	1.04104	1.05098
33	-177.804	-137.431	-315.235	-330.507	-145.72	-476.226	-145.72	post	14.0606	178.826	164.765	16	stijn_170321 1	pos	VII	y	2	1.85882	0.840012	0.88054	1.16092	0.970468	1.03245	1.07417
34	-178.629	-138.481	-317.109	-273.897	-143.169	-417.065	-143.169	post	13.9992	170.748	156.749	16	stijn_170321 1	pos	VII	y	2	1.53333	0.843906	0.729719	1.15585	0.923256	0.851658	1.05537
35	-217.286	-135.308	-352.594	-316.204	-146.404	-462.607	-146.404	post	13.9281	173.912	159.984	16	stijn_170321 1	pos	VII	y	2	1.45525	1.02653	0.842434	1.14998	0.942307	0.808288	1.07922
36	-217.087	-138.943	-356.03	-272.183	-148.194	-420.376	-148.194	post	14.1198	168.602	154.482	17	stijn_170321 1	pos	VII	y	2	1.2538	1.0256	0.725152	1.1658	0.909902	0.696397	1.09241
37	-220.1	-135.742	-355.842	-335.458	-147.578	-483.036	-147.578	post	14.2229	173.099	158.876	17	stijn_170321 1	pos	VII	y	2	1.52411	1.03983	0.89373	1.17432	0.93578	0.846538	1.08788
38	-188.12	-145.169	-333.29	-331.21	-146.828	-478.038	-146.828	post	14.1709	164.965	150.794	17	stijn_170321 1	pos	VII	y	2	1.76063	0.888748	0.882415	1.17003	0.888179	0.977908	1.08234
39	-188.754	-138.476	-327.23	-320.74	-149.739	-470.479	-149.739	post	14.2686	179.339	165.07	18	stijn_170321 1	pos	VII	y	2	1.69925	0.891741	0.85452	1.1781	0.972267	0.943816	1.1038
40	-195.942	-135.286	-331.228	-344.247	-142.912	-487.159	-142.912	post	14.1875	167.912	153.724	18	stijn_170321 1	pos	VII	y	2	1.75688	0.925699	0.917146	1.1714	0.905439	0.975827	1.05348
41	-190.673	-140.305	-330.978	-279.571	-143.741	-423.312	-143.741	post	14.2845	168.978	154.694	18	stijn_170321 1	pos	VII	y	2	1.46624	0.900807	0.744837	1.1794	0.911149	0.814392	1.05959
42	-203.379	-140.406	-343.785	-280.366	-144.57	-424.937	-144.57	post	14.4042	181.739	167.335	19	stijn_170321 1	pos	VII	y	2	1.37854	0.960835	0.746956	1.18929	0.985605	0.765684	1.0657
43	-154.14	-139.918	-294.057	-284.056	-148.565	-432.621	-148.565	post	14.4283	166.832	152.404	19	stijn_170321 1	pos	VII	y	2	1.84285	0.72821	0.756786	1.19128	0.897661	1.02358	1.09515
44	-246.12	-141.895	-388.015	-332.262	-147.713	-479.975	-147.713	post	14.4385	177.939	163.501	19	stijn_170321 1	pos	VII	y	2	1.35	1.16276	0.885216	1.19212	0.963022	0.74983	1.08887
45	-188.749	-140.043	-328.792	-352.149	-146.567	-498.716	-146.567	post	14.5558	168.728	154.172	20	stijn_170321 1	pos	VII	y	2	1.8657	0.891717	0.9382	1.2018	0.908074	1.03627	1.08042
46	-185.71	-141.583	-327.292	-237.252	-144.641	-381.893	-144.641	post	14.5704	171.113	156.543	20	stijn_170321 1	pos	VII	y	2	1.27754	0.877359	0.632089	1.20301	0.922038	0.709586	1.06623
47	-134.079	-138.55	-272.629	-286.396	-143.85	-430.247	-143.85	post	14.6038	200.217	185.614	20	stijn_170321 1	pos	VII	y	2	2.13602	0.633439	0.763021	1.20577	1.09327	1.18641	1.0604
48	-208.612	-149.354	-357.966	-289.319	-149.049	-438.368	-149.049	post	14.6533	155.419	140.765	21	stijn_170321 1	pos	VII	y	2	1.38687	0.985558	0.770806	1.20985	0.82911	0.770313	1.09872
49	-125.495	-144.448	-269.943	-314.292	-145.441	-459.734	-145.441	post	14.2851	187.335	173.05	21	stijn_170321 1	pos	VII	y	2	2.50443	0.592881	0.837342	1.17946	1.01927	1.39104	1.07212
50	-174.106	-137.943	-312.049	-305.162	-146.887	-452.05	-146.887	post	14.4341	164.862	150.428	21	stijn_170321 1	pos	VII	y	2	1.75274	0.822538	0.813017	1.19176	0.886025	0.973526	1.08278
51	-177.269	-150.211	-327.48	-366.6	-147.298	-513.897	-147.298	post	14.3834	161.281	146.898	22	stijn_170321 1	pos	VII	y	2	2.06804	0.837482	0.976699	1.18757	0.865229	1.14865	1.08581
52	-229.42	-139.854	-369.274	-259.145	-148.736	-407.882	-148.736	post	14.4521	167.185	152.733	22	stijn_170321 1	pos	VII	y	2	1.12957	1.08386	0.690418	1.19325	0.899599	0.627396	1.09641
53	-204.289	-162.486	-366.775	-281.836	-153.721	-435.557	-153.721	post	14.5071	165.193	150.686	22	stijn_170321 1	pos	VII	y	2	1.37959	0.965135	0.75087	1.19779	0.887545	0.766268	1.13316
54	-129.319	-140.812	-270.13	-300.505	-146.797	-447.302	-146.797	post	14.5914	167.057	152.466	23	stijn_170321 1	pos	VII	y	2	2.32375	0.610947	0.800609	1.20474	0.898027	1.29069	1.08212
55	-165.503	-147.671	-313.174	-292.01	-153.604	-445.615	-153.604	post	14.6099	167.673	153.063	23	stijn_170321 1	pos	VII	y	2	1.76438	0.781895	0.777978	1.20628	0.901542	0.979993	1.1323
56	-186.442	-140.413	-326.855	-299.651	-152.336	-451.987	-152.336	post	14.6698	164.206	149.537	23	stijn_170321 1	pos	VII	y	2	1.60721	0.880817	0.798333	1.21122	0.880773	0.892693	1.12295
57	-217.498	-145.403	-362.902	-278.838	-150.972	-429.809	-150.972	post	14.7559	185.823	171.067	24	stijn_170321 1	pos	VII	y	2	1.28202	1.02754	0.742883	1.21833	1.00759	0.712074	1.11289
58	-231.518	-147.189	-378.707	-277.049	-153.323	-430.372	-153.323	post	14.7169	162.469	147.752	24	stijn_170321 1	pos	VII	y	2	1.19666	1.09377	0.738117	1.2151	0.870261	0.664663	1.13022
59	-214.361	-144.979	-359.341	-239.547	-154.153	-393.7	-154.153	post	14.8132	161.403	146.59	24	stijn_170321 1	pos	VII	y	2	1.11749	1.01272	0.638205	1.22306	0.863417	0.620691	1.13634
60	-178.323	-141.473	-319.796	-308.096	-148.077	-456.173	-148.077	post	14.6489	169.391	154.742	25	stijn_170321 1	pos	VII	y	2	1.72775	0.84246	0.820833	1.2095	0.911434	0.959643	1.09155
61	-112.281	-147.666	-259.947	-284.615	-150.817	-435.432	-150.817	post	14.8056	162.12	147.314	25	stijn_170321 1	pos	VII	y	2	2.53484	0.530456	0.758274	1.22243	0.867683	1.40793	1.11175
62	-151.194	-142.613	-293.807	-281.964	-155.155	-437.119	-155.155	post	14.8192	156.361	141.541	25	stijn_170321 1	pos	VII	y	2	1.86491	0.714294	0.751211	1.22356	0.83368	1.03583	1.14373
63	-208.23	-146.112	-354.343	-271.218	-153.656	-424.874	-153.656	post	14.9897	173.755	158.765	26	stijn_170321 1	pos	VII	y	2	1.30249	0.983755	0.722583	1.23763	0.935128	0.723443	1.13268
64	-185.398	-150.828	-336.226	-232.466	-155.799	-388.265	-155.799	post	15.0835	160.717	145.634	26	stijn_170321 1	pos	VII	y	2	1.25388	0.875885	0.619339	1.24538	0.857784	0.696443	1.14848
65	-203.677	-144.418	-348.096	-264.232	-151.146	-415.378	-151.146	post	14.9402	171.815	156.875	26	stijn_170321 1	pos	VII	y	2	1.29731	0.962245	0.703971	1.23354	0.923994	0.720565	1.11418
66	-163.995	-144.306	-308.301	-284.214	-155.029	-439.243	-155.029	post	14.9242	156.901	141.977	27	stijn_170321 1	pos	VII	y	2	1.73306	0.774772	0.757207	1.23222	0.836248	0.962597	1.1428
67	-216	-146.777	-362.777	-256.773	-157.668	-414.441	-157.668	post	15.0466	169.655	154.608	27	stijn_170321 1	pos	VII	y	2	1.18877	1.02046	0.684098	1.24233	0.910645	0.660278	1.16225
68	-210.962	-151.752	-362.714	-270.204	-155.482	-425.686	-155.482	post	15.0811	169.837	154.755	27	stijn_170321 1	pos	VII	y	2	1.28082	0.99666	0.719882	1.24518	0.911512	0.711407	1.14614
69	-226.546	-148.725	-375.271	-232.385	-160.878	-393.263	-160.878	post	15.1974	172.943	157.746	28	stijn_170321 1	pos	VII	y	2	1.02577	1.07028	0.619123	1.25478	0.929126	0.569747	1.18592
70	-167.564	-148.609	-316.172	-302.265	-154.407	-456.673	-154.407	post	15.1871	155.454	140.267	28	stijn_170321 1	pos	VII	y	2	1.80388	0.791631	0.805299	1.25393	0.826175	1.00193	1.13822
71	-160.638	-150.411	-311.05	-309.871	-155.11	-464.981	-155.11	post	15.2959	173.949	158.653	28	stijn_170321 1	pos	VII	y	2	1.929	0.758913	0.825563	1.26291	0.934467	1.07143	1.1434
72	-198.276	-143.26	-341.536	-249.566	-151.006	-400.572	-151.006	post	15.3302	168.001	152.671	29	stijn_170321 1	pos	VII	y	2	1.25868	0.936728	0.664897	1.26574	0.899235	0.699108	1.11315
73	-112.913	-148.971	-261.884	-259.241	-155.887	-415.128	-155.887	post	15.2137	160.881	145.667	29	stijn_170321 1	pos	VII	y	2	2.29594	0.533441	0.690674	1.25613	0.857982	1.27524	1.14913
74	-160.541	-152.258	-312.799	-243.611	-159.273	-402.884	-159.273	post	15.1483	159.024	143.876	29	stijn_170321 1	pos	VII	y	2	1.51744	0.758451	0.649031	1.25073	0.847432	0.842834	1.17409
75	-153.309	-148.058	-301.366	-228.4	-153.493	-381.893	-153.493	post	15.3244	165.566	150.242	30	stijn_170321 1	pos	VII	y	2	1.4898	0.724285	0.608505	1.26527	0.884926	0.827483	1.13148
76	-136.827	-147.172	-283.999	-254.837	-151.795	-406.632	-151.795	post	15.0806	179.998	164.917	30	stijn_170321 1	pos	VII	y	2	1.86248	0.64642	0.67894	1.24514	0.971363	1.03448	1.11896
77	-190.274	-152.199	-342.473	-214.559	-156.151	-370.711	-156.151	post	15.0594	167.803	152.744	30	stijn_170321 1	pos	VII	y	2	1.12763	0.898922	0.571632	1.24338	0.899663	0.626323	1.15107
78	-142.819	-151.363	-294.182	-259.897	-152.982	-412.879	-152.982	post	15.0836	138.988	123.905	31	stijn_170321 1	pos	VII	y	2	1.81977	0.674728	0.692421	1.24538	0.729801	1.01075	1.12771
79	-144.12	-151.311	-295.432	-217.699	-154.448	-372.147	-154.448	post	14.9432	163.608	148.665	31	stijn_170321 1	pos	VII	y	2	1.51054	0.680875	0.579998	1.23379	0.875639	0.839002	1.13852
80	-129.834	-149.48	-279.314	-211.652	-154.311	-365.963	-154.311	post	15.1804	180.215	165.035	31	stijn_170321 1	pos	VII	y	2	1.63017	0.613381	0.563885	1.25338	0.972058	0.905449	1.13751
81	-107.974	-152.098	-260.072	-217.142	-158.192	-375.334	-158.192	post	15.232	165.823	150.591	32	stijn_170321 1	pos	VII	y	2	2.01106	0.510107	0.578512	1.25764	0.886983	1.117	1.16612
82	-113.985	-153.271	-267.256	-251.62	-167.257	-418.877	-167.257	post	15.0533	169.306	154.253	32	stijn_170321 1	pos	VII	y	2	2.20748	0.538506	0.670368	1.24288	0.908551	1.2261	1.23294
83	-156.982	-149.882	-306.864	-231.036	-160.353	-391.389	-160.353	post	15.2732	179.976	164.703	32	stijn_170321 1	pos	VII	y	2	1.47174	0.741638	0.615528	1.26104	0.970102	0.817448	1.18205
84	-130.351	-154.711	-285.061	-225.733	-157.034	-382.768	-157.034	post	15.3603	165.166	149.805	33	stijn_170321 1	pos	VII	y	2	1.73174	0.615823	0.601402	1.26823	0.882356	0.961863	1.15758
85	-168.574	-154.095	-322.669	-207.557	-162.967	-370.523	-162.967	post	15.3307	166.859	151.529	33	stijn_170321 1	pos	VII	y	2	1.23125	0.796404	0.552975	1.26579	0.892505	0.683874	1.20131
86	-108.537	-157.157	-265.695	-233.33	-159.496	-392.826	-159.496	post	15.2656	160.496	145.231	33	stijn_170321 1	pos	VII	y	2	2.14976	0.51277	0.62164	1.26041	0.855412	1.19404	1.17573
87	-170.877	-156.352	-327.23	-245.321	-157.5	-402.821	-157.5	post	15.1412	171.681	156.54	34	stijn_170321 1	pos	VII	y	2	1.43565	0.807286	0.653587	1.25014	0.922024	0.797407	1.16102
88	-139.382	-153.051	-292.433	-251.445	-162.309	-413.754	-162.309	post	15.3282	163.278	147.95	34	stijn_170321 1	pos	VII	y	2	1.804	0.658489	0.669902	1.26558	0.871429	1.002	1.19647
89	-171.641	-156.526	-328.167	-242.889	-155.871	-398.761	-155.871	post	15.0889	181.78	166.692	34	stijn_170321 1	pos	VII	y	2	1.4151	0.810893	0.647109	1.24582	0.981816	0.785992	1.14901
90	-129.649	-156.162	-285.811	-206.293	-159.42	-365.713	-159.42	post	15.1957	164.535	149.339	35	stijn_170321 1	pos	VII	y	2	1.59116	0.612509	0.549609	1.25464	0.879609	0.883782	1.17516
91	-146.633	-156.171	-302.803	-246.066	-158.193	-404.258	-158.193	post	14.0055	156.421	142.416	35	stijn_170321 1	pos	VII	y	2	1.67811	0.692745	0.655571	1.15637	0.838831	0.932075	1.16612
92	-167.447	-160.657	-328.105	-240.483	-164.525	-405.008	-164.525	post	13.8945	150.135	136.24	35	stijn_170321 1	pos	VII	y	2	1.43617	0.791081	0.640697	1.14721	0.802457	0.797694	1.2128
93	-140.661	-152.896	-293.557	-237.402	-159.734	-397.136	-159.734	post	13.9312	158.091	144.159	36	stijn_170321 1	pos	VII	y	2	1.68776	0.664534	0.632491	1.15024	0.8491	0.937434	1.17748
94	-191.995	-167.283	-359.278	-234.382	-163.254	-397.636	-163.254	post	13.8986	173.914	160.016	36	stijn_170321 1	pos	VII	y	2	1.22077	0.907054	0.624443	1.14754	0.942494	0.678053	1.20343
95	-162.176	-163.991	-326.168	-177.691	-163.533	-341.224	-163.533	post	13.8532	167.142	153.289	36	stijn_170321 1	pos	VII	y	2	1.09566	0.76618	0.473407	1.14379	0.902875	0.608566	1.20548
96	-126.031	-178.833	-304.865	-249.936	-163.318	-413.254	-163.318	post	13.8063	159.729	145.923	37	stijn_170321 1	pos	VII	y	2	1.98313	0.595418	0.665884	1.13993	0.859486	1.10149	1.2039
97	-157.902	-159.707	-317.609	-204.63	-167.58	-372.21	-167.58	post	13.677	163.009	149.332	37	stijn_170321 1	pos	VII	y	2	1.29592	0.745988	0.545177	1.12925	0.879569	0.719797	1.23532
98	-135.596	-157.836	-293.432	-238.34	-161.046	-399.385	-161.046	post	13.7015	169.328	155.627	37	stijn_170321 1	pos	VII	y	2	1.75772	0.640605	0.634987	1.13127	0.916644	0.97629	1.18715
99	-170.568	-162.971	-333.54	-232.023	-165.363	-397.386	-165.363	post	13.7402	169.577	155.837	38	stijn_170321 1	pos	VII	y	2	1.3603	0.805825	0.61816	1.13446	0.91788	0.755551	1.21898
100	-176.592	-159.571	-336.163	-224.863	-166.151	-391.014	-166.151	post	13.7321	168.255	154.523	38	stijn_170321 1	pos	VII	y	2	1.27334	0.834286	0.599082	1.1338	0.910143	0.707254	1.22479
101	-156.963	-176.389	-333.352	-260.563	-174.993	-435.557	-174.993	post	13.7612	162.585	148.823	38	stijn_170321 1	pos	VII	y	2	1.66003	0.741551	0.694196	1.1362	0.876571	0.922031	1.28997
102	-157.95	-164.157	-322.107	-202.012	-163.201	-365.213	-163.201	post	13.649	157.093	143.444	39	stijn_170321 1	pos	VII	y	2	1.27896	0.746212	0.538204	1.12693	0.844887	0.710376	1.20304
103	-96.7113	-164.236	-260.947	-241.755	-173.249	-415.003	-173.249	post	13.1317	162.805	149.673	39	stijn_170321 1	pos	VII	y	2	2.49976	0.456899	0.644086	1.08423	0.881579	1.38844	1.27711
104	-161.494	-158.489	-319.983	-228.107	-168.218	-396.324	-168.218	post	13.5433	162.986	149.443	39	stijn_170321 1	pos	VII	y	2	1.41248	0.762954	0.607725	1.11821	0.880219	0.784535	1.24002
105	-174.846	-174.749	-349.595	-186.389	-167.329	-353.718	-167.329	post	13.6694	159.749	146.08	40	stijn_170321 1	pos	VII	y	2	1.06602	0.826036	0.496579	1.12862	0.860413	0.592098	1.23347
106	-95.0127	-161.686	-256.699	-252.918	-162.398	-415.316	-162.398	post	13.8004	163.876	150.075	40	stijn_170321 1	pos	VII	y	2	2.66194	0.448874	0.673828	1.13944	0.883946	1.47852	1.19712
107	-165.116	-162.676	-327.792	-199.29	-167.235	-366.525	-167.235	post	13.7764	159.024	145.248	40	stijn_170321 1	pos	VII	y	2	1.20697	0.780067	0.53095	1.13745	0.855512	0.670387	1.23278
108	-168.306	-164.609	-332.915	-183.707	-167.888	-351.594	-167.888	post	13.5809	154.499	140.918	41	stijn_170321 1	pos	VII	y	2	1.0915	0.795138	0.489433	1.12131	0.830012	0.606255	1.23759
109	-146.204	-173.53	-319.733	-221.352	-172.037	-393.388	-172.037	post	13.6975	160.292	146.594	41	stijn_170321 1	pos	VII	y	2	1.514	0.690718	0.589728	1.13094	0.863443	0.84092	1.26817
110	-97.4707	-163.851	-261.322	-232.33	-168.68	-401.01	-168.68	post	13.7105	171.318	157.607	41	stijn_170321 1	pos	VII	y	2	2.38358	0.460487	0.618976	1.13201	0.928309	1.32392	1.24343
111	-114.096	-176.588	-290.684	-237.062	-168.195	-405.258	-168.195	post	13.6667	161.508	147.842	42	stijn_170321 1	pos	VII	y	2	2.07774	0.539031	0.631585	1.1284	0.870789	1.15404	1.23986
112	-170.259	-161.219	-331.478	-174.902	-173.131	-348.033	-173.131	post	13.5881	160.864	147.276	42	stijn_170321 1	pos	VII	y	2	1.02727	0.804364	0.465977	1.12191	0.86746	0.570579	1.27624
113	-176.392	-162.707	-339.1	-225.458	-174.614	-400.073	-174.614	post	13.5811	171.949	158.368	42	stijn_170321 1	pos	VII	y	2	1.27816	0.833341	0.600669	1.12133	0.932791	0.709931	1.28717
15	-339.251	-130.29	-469.542	-526.843	-144.984	-671.827	-144.984	pre	12.6481	250.793	238.145	-5	stijn_260321 1	neg	VIII	y	2	1.55296	0.993167	1.02638	1.01973	1.09469	1.03089	1.0847
16	-352.102	-126.748	-478.85	-520.536	-125.178	-645.714	-125.178	pre	12.4631	261.58	249.116	-5	stijn_260321 1	neg	VIII	y	2	1.47837	1.03079	1.0141	1.00482	1.14512	0.98138	0.936521
17	-344.335	-132.203	-476.539	-533.571	-126.886	-660.457	-126.886	pre	12.4912	225.995	213.504	-5	stijn_260321 1	neg	VIII	y	2	1.54957	1.00805	1.03949	1.00708	0.981421	1.02864	0.949305
18	-323.319	-124.045	-447.364	-495.553	-136.292	-631.845	-136.292	pre	12.4517	216.863	204.411	-4	stijn_260321 1	neg	VIII	y	2	1.5327	0.946526	0.965424	1.0039	0.939626	1.01745	1.01967
19	-366.888	-126.456	-493.344	-502.636	-126.96	-629.596	-126.96	pre	12.4671	206.966	194.498	-4	stijn_260321 1	neg	VIII	y	2	1.37	1.07407	0.979223	1.00514	0.894059	0.909442	0.949854
20	-374.474	-132.489	-506.963	-498.215	-129.32	-627.534	-129.32	pre	12.411	203.765	191.354	-4	stijn_260321 1	neg	VIII	y	2	1.33044	1.09628	0.970609	1.00061	0.879605	0.883182	0.96751
21	-364.46	-126.572	-491.032	-542.568	-143.253	-685.821	-143.253	pre	12.2438	190.778	178.534	-3	stijn_260321 1	neg	VIII	y	2	1.48869	1.06697	1.05702	0.987134	0.820674	0.988232	1.07175
22	-329.777	-128.769	-458.547	-525.131	-139.012	-664.143	-139.012	pre	12.5317	219.008	206.476	-3	stijn_260321 1	neg	VIII	y	2	1.59238	0.965431	1.02305	1.01035	0.949117	1.05707	1.04002
23	-351.58	-130.331	-481.911	-530.401	-133.992	-664.393	-133.992	pre	12.3304	263.955	251.625	-3	stijn_260321 1	neg	VIII	y	2	1.50862	1.02926	1.03331	0.994118	1.15665	1.00146	1.00246
24	-345.437	-130.602	-476.039	-511.2	-132.889	-644.089	-132.889	pre	12.4253	277.643	265.218	-2	stijn_260321 1	neg	VIII	y	2	1.47987	1.01127	0.995907	1.00176	1.21914	0.982374	0.994217
25	-316.975	-129.514	-446.49	-502.463	-126.57	-629.034	-126.57	pre	12.3187	214.672	202.354	-2	stijn_260321 1	neg	VIII	y	2	1.58518	0.927953	0.978887	0.993175	0.930166	1.05229	0.94694
26	-326.007	-129.728	-455.735	-497.326	-127.022	-624.348	-127.022	pre	12.0252	209.098	197.072	-2	stijn_260321 1	neg	VIII	y	2	1.52551	0.954395	0.968878	0.969511	0.905891	1.01267	0.950321
27	-356.689	-128.408	-485.097	-521.586	-132.124	-653.71	-132.124	pre	12.3601	252.559	240.199	-1	stijn_260321 1	neg	VIII	y	2	1.4623	1.04422	1.01614	0.996514	1.10413	0.970713	0.988489
28	-304.705	-129.102	-433.808	-497.09	-143.002	-640.091	-143.002	pre	12.4531	227.303	214.85	-1	stijn_260321 1	neg	VIII	y	2	1.63138	0.892032	0.968418	1.00401	0.987608	1.08295	1.06987
29	-327.781	-130.766	-458.547	-494.393	-137.452	-631.845	-137.452	pre	12.4302	228.256	215.826	-1	stijn_260321 1	neg	VIII	y	2	1.5083	0.959587	0.963164	1.00216	0.992095	1.00125	1.02835
0	-330.329	-121.408	-451.737	-440.934	-126.377	-567.311	-126.377	post	12.321	240.141	227.82	5	stijn_260321 1	neg	VIII	y	2	1.33483	0.967048	0.859017	0.993355	1.04723	0.886096	0.945494
1	-337.09	-124.456	-461.545	-410.199	-131.686	-541.885	-131.686	post	12.7635	207.83	195.066	5	stijn_260321 1	neg	VIII	y	2	1.21688	0.986839	0.79914	1.02903	0.896669	0.8078	0.98521
2	-362.525	-143.564	-506.088	-403.444	-128.696	-532.139	-128.696	post	12.6056	284.475	271.869	5	stijn_260321 1	neg	VIII	y	2	1.11287	1.0613	0.785979	1.0163	1.24971	0.738755	0.96284
3	-364.325	-127.27	-491.595	-436.676	-128.698	-565.374	-128.698	post	12.7284	203.084	190.356	6	stijn_260321 1	neg	VIII	y	2	1.19859	1.06657	0.850721	1.0262	0.875017	0.795656	0.962862
4	-350.777	-131.696	-482.474	-485.771	-139.015	-624.785	-139.015	post	12.8472	221.312	208.465	6	stijn_260321 1	neg	VIII	y	2	1.38484	1.02691	0.946366	1.03578	0.95826	0.919294	1.04005
5	-346.981	-129.245	-476.226	-415.684	-135.447	-551.131	-135.447	post	12.735	263.642	250.907	6	stijn_260321 1	neg	VIII	y	2	1.198	1.0158	0.809825	1.02673	1.15335	0.795265	1.01335
6	-396.994	-127.836	-524.83	-446.502	-128.681	-575.182	-128.681	post	12.6694	246.046	233.377	7	stijn_260321 1	neg	VIII	y	2	1.12471	1.16221	0.869864	1.02145	1.07277	0.746611	0.962729
7	-332.919	-135.436	-468.355	-490.75	-139.346	-630.096	-139.346	post	12.9469	320.665	307.718	7	stijn_260321 1	neg	VIII	y	2	1.47408	0.974628	0.956067	1.04382	1.4145	0.978536	1.04252
8	-326.386	-144.655	-471.041	-462.172	-131.69	-593.862	-131.69	post	12.5201	129.183	116.663	7	stijn_260321 1	neg	VIII	y	2	1.41603	0.955503	0.900391	1.00941	0.536268	0.939997	0.985245
9	-322.021	-128.779	-450.8	-463.21	-137.336	-600.546	-137.336	post	12.7896	277.627	264.838	8	stijn_260321 1	neg	VIII	y	2	1.43845	0.942725	0.902415	1.03114	1.21739	0.954879	1.02748
10	-345.15	-125.079	-470.229	-434.119	-129.381	-563.5	-129.381	post	12.8778	246.793	233.915	8	stijn_260321 1	neg	VIII	y	2	1.25777	1.01043	0.84574	1.03825	1.07525	0.834941	0.967969
11	-352.038	-141.181	-493.219	-488.838	-137.509	-626.347	-137.509	post	12.5837	306.457	293.873	8	stijn_260321 1	neg	VIII	y	2	1.3886	1.0306	0.952343	1.01454	1.35086	0.921787	1.02878
12	-378.359	-138.661	-517.021	-455.97	-135.58	-591.55	-135.58	post	12.8263	195.477	182.65	9	stijn_260321 1	neg	VIII	y	2	1.20512	1.10766	0.88831	1.0341	0.839597	0.799993	1.01435
13	-382.967	-144.111	-527.079	-505.604	-163.599	-669.203	-163.599	post	12.8637	304.83	291.966	9	stijn_260321 1	neg	VIII	y	2	1.32023	1.12115	0.985006	1.03711	1.34209	0.876403	1.22397
14	-311.22	-130.772	-441.992	-498.402	-148.123	-646.526	-148.123	post	12.5806	235.962	223.381	9	stijn_260321 1	neg	VIII	y	2	1.60145	0.911103	0.970975	1.01429	1.02682	1.06308	1.10819
15	-298.185	-161.798	-459.984	-465.501	-154.287	-619.788	-154.287	post	12.9046	331.79	318.886	10	stijn_260321 1	neg	VIII	y	2	1.56111	0.872944	0.906878	1.04041	1.46583	1.03631	1.1543
16	-337.146	-155.073	-492.219	-521.076	-141.943	-663.019	-141.943	post	12.7418	180.576	167.834	10	stijn_260321 1	neg	VIII	y	2	1.54555	0.987003	1.01515	1.02728	0.77149	1.02598	1.06195
17	-323.873	-144.419	-468.292	-495.951	-153.324	-649.275	-153.324	post	12.6013	262.476	249.874	10	stijn_260321 1	neg	VIII	y	2	1.53131	0.948146	0.966199	1.01596	1.14861	1.01653	1.1471
18	-363.686	-207.748	-571.434	-488.277	-167.87	-656.147	-167.87	post	12.5638	235.803	223.239	11	stijn_260321 1	neg	VIII	y	2	1.34258	1.0647	0.951249	1.01293	1.02617	0.89124	1.25592
19	-419.105	-131.464	-550.568	-541.477	-155.089	-696.566	-155.089	post	12.715	315.629	302.914	11	stijn_260321 1	neg	VIII	y	2	1.29199	1.22694	1.05489	1.02512	1.39242	0.857654	1.1603
20	-399.614	-127.277	-526.891	-545.729	-152.774	-698.503	-152.774	post	12.5633	228.422	215.859	11	stijn_260321 1	neg	VIII	y	2	1.36564	1.16988	1.06318	1.01289	0.992247	0.906548	1.14298
21	-330.072	-152.589	-482.661	-510.238	-187.265	-697.503	-187.265	post	12.8887	190.207	177.318	12	stijn_260321 1	neg	VIII	y	2	1.54584	0.966295	0.994033	1.03912	0.815085	1.02617	1.40103
22	-371.711	-173.423	-545.133	-599.497	-139.3	-738.797	-139.3	post	12.9055	375.778	362.872	12	stijn_260321 1	neg	VIII	y	2	1.61281	1.08819	1.16793	1.04048	1.66803	1.07062	1.04218
23	-373.707	-138.441	-512.148	-560.41	-147.151	-707.561	-147.151	post	12.7964	170.873	158.076	12	stijn_260321 1	neg	VIII	y	2	1.4996	1.09404	1.09178	1.03169	0.726636	0.995474	1.10092
24	-414.676	-153.822	-568.498	-543.193	-151.311	-694.505	-151.311	post	12.6447	216.43	203.785	13	stijn_260321 1	neg	VIII	y	2	1.30992	1.21397	1.05824	1.01946	0.936747	0.869562	1.13204
25	-371.158	-150.236	-521.394	-573.258	-156.231	-729.489	-156.231	post	12.7536	225.376	212.622	13	stijn_260321 1	neg	VIII	y	2	1.54451	1.08657	1.11681	1.02824	0.977369	1.02529	1.16885
26	-397.036	-136.977	-534.013	-551.085	-146.855	-697.941	-146.855	post	12.4669	196.782	184.315	13	stijn_260321 1	neg	VIII	y	2	1.388	1.16233	1.07361	1.00512	0.847247	0.92139	1.0987
27	-324.932	-136.426	-461.358	-540.049	-149.77	-689.819	-149.77	post	12.9475	295.528	282.581	14	stijn_260321 1	neg	VIII	y	2	1.66204	0.951247	1.05211	1.04387	1.29895	1.1033	1.12051
28	-382.683	-142.147	-524.83	-536.604	-157.338	-693.942	-157.338	post	12.7388	152.384	139.646	14	stijn_260321 1	neg	VIII	y	2	1.40222	1.12031	1.0454	1.02704	0.641915	0.930829	1.17713
29	-381.368	-133.528	-514.897	-530.865	-141.836	-672.702	-141.836	post	12.8047	292.636	279.831	14	stijn_260321 1	neg	VIII	y	2	1.392	1.11647	1.03422	1.03236	1.28631	0.924048	1.06115
30	-360.294	-137.922	-498.217	-530.57	-146.38	-676.95	-146.38	post	12.7279	248.041	235.313	15	stijn_260321 1	neg	VIII	y	2	1.4726	1.05477	1.03364	1.02616	1.08167	0.977553	1.09515
31	-357.424	-134.108	-491.532	-518.951	-143.005	-661.956	-143.005	post	12.6481	280.549	267.9	15	stijn_260321 1	neg	VIII	y	2	1.45192	1.04637	1.01101	1.01973	1.23147	0.963823	1.0699
32	-393.198	-142.69	-535.887	-576.093	-136.966	-713.059	-136.966	post	12.9078	301.687	288.78	15	stijn_260321 1	neg	VIII	y	2	1.46515	1.1511	1.12233	1.04067	1.32745	0.972604	1.02472
33	-388.576	-143.251	-531.827	-544.676	-174.693	-719.369	-174.693	post	12.8507	263.367	250.516	16	stijn_260321 1	neg	VIII	y	2	1.40172	1.13757	1.06112	1.03606	1.15156	0.930501	1.30697
34	-351.88	-145.337	-497.217	-549.56	-147.193	-696.754	-147.193	post	12.8139	186.113	173.299	16	stijn_260321 1	neg	VIII	y	2	1.56178	1.03014	1.07064	1.0331	0.796609	1.03675	1.10123
35	-402.679	-137.144	-539.823	-586.64	-154.281	-740.921	-154.281	post	12.7782	301.241	288.463	16	stijn_260321 1	neg	VIII	y	2	1.45684	1.17885	1.14288	1.03022	1.32599	0.96709	1.15426
36	-400.436	-149.32	-549.756	-573.645	-145.036	-718.681	-145.036	post	12.8782	242.192	229.313	17	stijn_260321 1	neg	VIII	y	2	1.43255	1.17229	1.11756	1.03828	1.05409	0.950966	1.08509
37	-395.205	-150.428	-545.633	-571.672	-153.943	-725.616	-153.943	post	12.7541	263.688	250.934	17	stijn_260321 1	neg	VIII	y	2	1.44652	1.15697	1.11372	1.02827	1.15348	0.96024	1.15173
38	-366.066	-142.771	-508.837	-554.814	-149.374	-704.188	-149.374	post	12.6546	207.695	195.04	17	stijn_260321 1	neg	VIII	y	2	1.51561	1.07167	1.08087	1.02026	0.89655	1.0061	1.11755
39	-431.092	-145.715	-576.807	-524.419	-141.848	-666.267	-141.848	post	12.5951	254.341	241.746	18	stijn_260321 1	neg	VIII	y	2	1.21649	1.26203	1.02166	1.01546	1.11124	0.807538	1.06124
40	-375.658	-140.425	-516.084	-548.239	-144.579	-692.818	-144.579	post	12.8837	241.276	228.392	18	stijn_260321 1	neg	VIII	y	2	1.45941	1.09975	1.06807	1.03872	1.04986	0.968794	1.08167
41	-408.808	-137.387	-546.195	-583.16	-156.45	-739.61	-156.45	post	12.7954	249.818	237.022	18	stijn_260321 1	neg	VIII	y	2	1.42649	1.1968	1.1361	1.03161	1.08953	0.946941	1.17049
42	-366.197	-140.704	-506.9	-546.924	-150.204	-697.128	-150.204	post	12.8898	252.694	239.804	19	stijn_260321 1	neg	VIII	y	2	1.49353	1.07205	1.0655	1.03922	1.10232	0.991443	1.12376
43	-343.584	-150.384	-493.968	-588.209	-151.025	-739.235	-151.025	post	12.8438	235.746	222.902	19	stijn_260321 1	neg	VIII	y	2	1.71198	1.00585	1.14594	1.03551	1.02462	1.13646	1.1299
44	-390.515	-143.748	-534.263	-530.954	-147.245	-678.199	-147.245	post	13.0807	411.721	398.64	19	stijn_260321 1	neg	VIII	y	2	1.35963	1.14324	1.03439	1.05461	1.83244	0.902557	1.10162
45	-407.157	-145.597	-552.755	-586.201	-145.038	-731.238	-145.038	post	12.878	261.951	249.073	20	stijn_260321 1	neg	VIII	y	2	1.43974	1.19196	1.14202	1.03826	1.14492	0.955738	1.0851
46	-397.875	-139.45	-537.324	-546.349	-147.219	-693.567	-147.219	post	12.8041	171.538	158.734	20	stijn_260321 1	neg	VIII	y	2	1.37317	1.16479	1.06438	1.03231	0.729659	0.911545	1.10142
47	-383.114	-143.215	-526.329	-574.617	-151.81	-726.428	-151.81	post	12.8989	259.007	246.108	20	stijn_260321 1	neg	VIII	y	2	1.49986	1.12158	1.11946	1.03995	1.13129	0.995647	1.13578
48	-404.484	-142.461	-546.945	-558.401	-157.844	-716.245	-157.844	post	12.9127	298.077	285.164	21	stijn_260321 1	neg	VIII	y	2	1.38053	1.18414	1.08786	1.04106	1.31082	0.916431	1.18092
49	-369.53	-150.615	-520.144	-542.326	-160.675	-703.001	-160.675	post	12.8591	267.692	254.833	21	stijn_260321 1	neg	VIII	y	2	1.46761	1.08181	1.05655	1.03674	1.1714	0.97424	1.20209
50	-440.201	-142.978	-583.179	-578.858	-151.444	-730.301	-151.444	post	12.9051	245.1	232.195	21	stijn_260321 1	neg	VIII	y	2	1.31499	1.2887	1.12772	1.04045	1.06734	0.872922	1.13303
51	-407.174	-157.013	-564.187	-551.221	-155.841	-707.061	-155.841	post	12.8933	267.703	254.81	22	stijn_260321 1	neg	VIII	y	2	1.35377	1.19201	1.07388	1.0395	1.17129	0.89867	1.16593
52	-410.384	-147.119	-557.503	-535.404	-159.413	-694.817	-159.413	post	12.8716	282.835	269.963	22	stijn_260321 1	neg	VIII	y	2	1.30464	1.20141	1.04306	1.03775	1.24095	0.866056	1.19265
53	-400.232	-144.964	-545.196	-538.754	-161.748	-700.502	-161.748	post	12.9043	245.838	232.934	22	stijn_260321 1	neg	VIII	y	2	1.3461	1.17169	1.04959	1.04039	1.07074	0.89358	1.21012
54	-349.602	-137.869	-487.471	-569.028	-160.711	-729.739	-160.711	post	12.8936	334.915	322.021	23	stijn_260321 1	neg	VIII	y	2	1.62764	1.02347	1.10857	1.03952	1.48025	1.08047	1.20237
55	-389.39	-147.746	-537.137	-528.507	-146.569	-675.076	-146.569	post	12.3286	296.021	283.692	23	stijn_260321 1	neg	VIII	y	2	1.35727	1.13995	1.02962	0.993968	1.30406	0.90099	1.09656
56	-412.271	-146.919	-559.19	-545.062	-155.69	-700.752	-155.69	post	13.0411	415.146	402.105	23	stijn_260321 1	neg	VIII	y	2	1.3221	1.20693	1.06188	1.05141	1.84837	0.877644	1.1648
57	-417.612	-146.763	-564.375	-568.039	-155.827	-723.867	-155.827	post	12.9496	321.359	308.409	24	stijn_260321 1	neg	VIII	y	2	1.36021	1.22257	1.10664	1.04404	1.41768	0.902943	1.16583
58	-416.788	-171.139	-587.927	-550.779	-173.025	-723.804	-173.025	post	12.8558	251.315	238.46	24	stijn_260321 1	neg	VIII	y	2	1.32149	1.22016	1.07301	1.03648	1.09614	0.877238	1.29449
59	-401.1	-156.153	-557.253	-553.269	-152.981	-706.249	-152.981	post	12.9024	296.331	283.429	24	stijn_260321 1	neg	VIII	y	2	1.37938	1.17423	1.07786	1.04023	1.30285	0.915669	1.14453
60	-446.081	-159.088	-605.169	-552.931	-167.75	-720.68	-167.75	post	12.992	486.59	473.598	25	stijn_260321 1	neg	VIII	y	2	1.23953	1.30591	1.07721	1.04745	2.17701	0.822833	1.25503
61	-413.188	-146.439	-559.627	-555.17	-159.576	-714.746	-159.576	post	12.9901	261.636	248.646	25	stijn_260321 1	neg	VIII	y	2	1.34363	1.20962	1.08157	1.0473	1.14296	0.891936	1.19387
62	-468.612	-145.366	-613.978	-558.981	-157.264	-716.245	-157.264	post	12.7161	317.876	305.16	25	stijn_260321 1	neg	VIII	y	2	1.19284	1.37187	1.08899	1.02521	1.40274	0.791842	1.17657
63	-339.304	-143.794	-483.098	-590.122	-162.107	-752.229	-162.107	post	12.9064	435.864	422.957	26	stijn_260321 1	neg	VIII	y	2	1.73921	0.993321	1.14966	1.04055	1.94423	1.15454	1.21281
64	-426.39	-144.731	-571.122	-577.002	-149.426	-726.428	-149.426	post	13.059	704.679	691.62	26	stijn_260321 1	neg	VIII	y	2	1.35323	1.24827	1.1241	1.05286	3.1792	0.898307	1.11793
65	-437.73	-147.948	-585.678	-583.493	-155.741	-739.235	-155.741	post	12.9181	290.693	277.774	26	stijn_260321 1	neg	VIII	y	2	1.333	1.28147	1.13675	1.0415	1.27686	0.884879	1.16518
66	-376.264	-149.128	-525.392	-558.129	-154.305	-712.434	-154.305	post	12.8498	238.723	225.873	27	stijn_260321 1	neg	VIII	y	2	1.48334	1.10152	1.08733	1.03599	1.03828	0.984683	1.15444
67	-411.021	-155.29	-566.311	-608.858	-160.55	-769.409	-160.55	post	12.8116	247.814	235.002	27	stijn_260321 1	neg	VIII	y	2	1.48133	1.20328	1.18616	1.03291	1.08024	0.983347	1.20116
68	-386.024	-148.926	-534.95	-581.949	-157.599	-739.547	-157.599	post	12.7288	296.395	283.667	27	stijn_260321 1	neg	VIII	y	2	1.50754	1.1301	1.13374	1.02624	1.30394	1.00075	1.17908
69	-376.277	-143.68	-519.957	-529.048	-150.151	-679.199	-150.151	post	12.8424	281.564	268.722	28	stijn_260321 1	neg	VIII	y	2	1.40601	1.10156	1.03068	1.0354	1.23524	0.933346	1.12336
70	-437.335	-146.844	-584.178	-591.854	-157.439	-749.293	-157.439	post	12.8622	311.125	298.263	28	stijn_260321 1	neg	VIII	y	2	1.35332	1.28031	1.15304	1.03699	1.37104	0.89837	1.17789
71	-430.018	-148.101	-578.119	-538.248	-155.007	-693.255	-155.007	post	12.9502	214.261	201.311	28	stijn_260321 1	neg	VIII	y	2	1.25169	1.25889	1.0486	1.04409	0.925373	0.830904	1.15969
72	-395.079	-148.867	-543.946	-597.875	-158.103	-755.977	-158.103	post	12.7747	239.916	227.142	29	stijn_260321 1	neg	VIII	y	2	1.5133	1.1566	1.16476	1.02993	1.04411	1.00457	1.18285
73	-426.072	-147.111	-573.183	-529.849	-163.468	-693.318	-163.468	post	12.7523	183.962	171.209	29	stijn_260321 1	neg	VIII	y	2	1.24357	1.24734	1.03224	1.02813	0.787004	0.825513	1.22299
74	-405.997	-166.499	-572.496	-531.376	-157.818	-689.194	-157.818	post	12.9129	249.587	236.674	29	stijn_260321 1	neg	VIII	y	2	1.30882	1.18857	1.03521	1.04108	1.08793	0.868828	1.18072
75	-469.895	-147.269	-617.164	-586.421	-152.626	-739.047	-152.626	post	12.6466	278.805	266.158	30	stijn_260321 1	neg	VIII	y	2	1.24798	1.37563	1.14245	1.01961	1.22346	0.828445	1.14188
76	-357.578	-170.438	-528.016	-551.325	-171.104	-722.43	-171.104	post	12.8537	247.669	234.815	30	stijn_260321 1	neg	VIII	y	2	1.54183	1.04682	1.07408	1.03631	1.07938	1.02351	1.28012
77	-422.376	-176.858	-599.234	-544.555	-156.384	-700.939	-156.384	post	12.7865	320.079	307.293	30	stijn_260321 1	neg	VIII	y	2	1.28927	1.23652	1.06089	1.03088	1.41255	0.85585	1.16999
78	-425.304	-150.066	-575.37	-583.267	-158.154	-741.421	-158.154	post	13.0472	297.876	284.829	31	stijn_260321 1	neg	VIII	y	2	1.37141	1.24509	1.13631	1.05191	1.30928	0.91038	1.18324
79	-405.05	-151.453	-556.503	-582.005	-160.541	-742.546	-160.541	post	13.0916	373.011	359.919	31	stijn_260321 1	neg	VIII	y	2	1.43687	1.18579	1.13385	1.05549	1.65445	0.953833	1.20109
80	-379.509	-154.13	-533.638	-593.656	-156.199	-749.855	-156.199	post	13.0093	364.443	351.434	31	stijn_260321 1	neg	VIII	y	2	1.56427	1.11102	1.15655	1.04885	1.61545	1.03841	1.16861
81	-452.503	-155.04	-607.543	-597.871	-154.108	-751.979	-154.108	post	12.9417	361.017	348.075	32	stijn_260321 1	neg	VIII	y	2	1.32125	1.32471	1.16476	1.0434	1.60001	0.877082	1.15297
82	-411.667	-150.647	-562.313	-584.214	-153.459	-737.673	-153.459	post	12.6248	387.844	375.22	32	stijn_260321 1	neg	VIII	y	2	1.41914	1.20516	1.13815	1.01785	1.72479	0.942066	1.14811
83	-409.727	-204.938	-614.665	-507.941	-160.075	-668.016	-160.075	post	12.8993	254.427	241.528	32	stijn_260321 1	neg	VIII	y	2	1.23971	1.19949	0.989558	1.03998	1.11024	0.822949	1.19761
84	-385.002	-149.948	-534.95	-599.131	-158.658	-757.789	-158.658	post	12.9698	353.565	340.595	33	stijn_260321 1	neg	VIII	y	2	1.55618	1.1271	1.16721	1.04567	1.56563	1.03303	1.187
85	-375.981	-157.533	-533.513	-539.86	-159.58	-699.44	-159.58	post	12.8299	360.752	347.922	33	stijn_260321 1	neg	VIII	y	2	1.43587	1.10069	1.05174	1.03439	1.59931	0.95317	1.1939
86	-386.808	-156.451	-543.259	-561.113	-158.443	-719.556	-158.443	post	12.8469	318.901	306.055	33	stijn_260321 1	neg	VIII	y	2	1.45062	1.13239	1.09315	1.03576	1.40685	0.962962	1.1854
87	-399.645	-150.236	-549.881	-622.791	-171.231	-794.023	-171.231	post	12.9874	332.572	319.585	34	stijn_260321 1	neg	VIII	y	2	1.55836	1.16997	1.21331	1.04709	1.46905	1.03448	1.28107
88	-410.977	-157.708	-568.685	-600.35	-158.064	-758.414	-158.064	post	12.9806	301.675	288.695	34	stijn_260321 1	neg	VIII	y	2	1.46079	1.20315	1.16959	1.04654	1.32706	0.969709	1.18256
89	-420.403	-156.029	-576.432	-621.329	-164.197	-785.527	-164.197	post	12.8826	289.119	276.237	34	stijn_260321 1	neg	VIII	y	2	1.47794	1.23074	1.21046	1.03864	1.26979	0.981094	1.22845
90	-380.603	-160.594	-541.198	-551.755	-179.671	-731.426	-179.671	post	12.8757	307.522	294.646	35	stijn_260321 1	neg	VIII	y	2	1.44969	1.11422	1.07492	1.03808	1.35441	0.96234	1.34421
91	-411.854	-156.894	-568.748	-587.058	-162.422	-749.48	-162.422	post	13.0094	272.492	259.482	35	stijn_260321 1	neg	VIII	y	2	1.4254	1.20571	1.14369	1.04886	1.19277	0.946221	1.21516
92	-398.896	-168.977	-567.873	-565.872	-163.804	-729.676	-163.804	post	12.9689	341.234	328.265	35	stijn_260321 1	neg	VIII	y	2	1.4186	1.16778	1.10242	1.0456	1.50895	0.941703	1.22551
93	-411.098	-158.024	-569.123	-620.059	-163.094	-783.153	-163.094	post	12.9497	315.94	302.99	36	stijn_260321 1	neg	VIII	y	2	1.5083	1.2035	1.20798	1.04404	1.39277	1.00125	1.22019
94	-463.234	-156.928	-620.163	-560.41	-164.518	-724.929	-164.518	post	13.0481	398.332	385.284	36	stijn_260321 1	neg	VIII	y	2	1.20978	1.35613	1.09178	1.05198	1.77105	0.803083	1.23085
95	-397.364	-153.766	-551.131	-565.428	-170.37	-735.799	-170.37	post	12.9991	333.438	320.439	36	stijn_260321 1	neg	VIII	y	2	1.42295	1.16329	1.10155	1.04803	1.47297	0.94459	1.27463
96	-399.975	-160.464	-560.439	-582.459	-159.712	-742.171	-159.712	post	13.0574	418.797	405.74	37	stijn_260321 1	neg	VIII	y	2	1.45624	1.17094	1.13473	1.05273	1.86508	0.966688	1.19489
97	-362.26	-151.637	-513.897	-570.807	-160.681	-731.488	-160.681	post	12.9428	420.048	407.106	37	stijn_260321 1	neg	VIII	y	2	1.57568	1.06053	1.11203	1.04349	1.87136	1.04598	1.20214
98	-442.837	-163.894	-606.731	-625.433	-163.404	-788.838	-163.404	post	12.9922	387.4	374.407	37	stijn_260321 1	neg	VIII	y	2	1.41233	1.29642	1.21845	1.04747	1.72105	0.937545	1.22252
99	-412.026	-168.717	-580.742	-536.403	-176.781	-713.184	-176.781	post	12.9185	271.614	258.696	38	stijn_260321 1	neg	VIII	y	2	1.30187	1.20622	1.04501	1.04153	1.18916	0.864214	1.32259
100	-345.031	-156.372	-501.403	-602.061	-166.598	-768.659	-166.598	post	12.8835	278.391	265.508	38	stijn_260321 1	neg	VIII	y	2	1.74495	1.01009	1.17292	1.03871	1.22047	1.15834	1.24641
101	-387.252	-165.441	-552.692	-571.487	-169.309	-740.797	-169.309	post	12.9028	422.942	410.039	38	stijn_260321 1	neg	VIII	y	2	1.47575	1.13369	1.11336	1.04027	1.88484	0.979643	1.26669
102	-469.446	-158.588	-628.034	-606.753	-175.401	-782.153	-175.401	post	12.9431	324.247	311.304	39	stijn_260321 1	neg	VIII	y	2	1.29249	1.37432	1.18206	1.04351	1.43098	0.857986	1.31227
103	-509.056	-156.962	-666.017	-554.85	-167.017	-721.867	-167.017	post	13.1076	454.456	441.348	39	stijn_260321 1	neg	VIII	y	2	1.08996	1.49027	1.08095	1.05677	2.02876	0.723545	1.24954
104	-435.158	-168.199	-603.357	-624.31	-162.841	-787.151	-162.841	post	12.979	349.41	336.431	39	stijn_260321 1	neg	VIII	y	2	1.43467	1.27394	1.21627	1.04641	1.54649	0.952375	1.2183
105	-352.958	-160.314	-513.272	-621.264	-160.701	-781.966	-160.701	post	13.0216	468.048	455.027	40	stijn_260321 1	neg	VIII	y	2	1.76016	1.03329	1.21033	1.04985	2.09164	1.16844	1.20229
106	-404.835	-174.096	-578.931	-550.599	-164.209	-714.808	-164.209	post	12.9471	337.998	325.05	40	stijn_260321 1	neg	VIII	y	2	1.36006	1.18516	1.07266	1.04384	1.49417	0.902843	1.22853
107	-387.583	-153.614	-541.198	-544.428	-183.249	-727.677	-183.249	post	12.9622	356.893	343.931	40	stijn_260321 1	neg	VIII	y	2	1.40467	1.13466	1.06064	1.04506	1.58096	0.93246	1.37098
108	-435.908	-184.005	-619.913	-572.682	-163.929	-736.611	-163.929	post	12.9039	387.031	374.127	41	stijn_260321 1	neg	VIII	y	2	1.31377	1.27613	1.11569	1.04035	1.71976	0.872115	1.22644
109	-389.995	-169.257	-559.252	-595.121	-166.042	-761.162	-166.042	post	13.0733	379.142	366.069	41	stijn_260321 1	neg	VIII	y	2	1.52597	1.14172	1.1594	1.05401	1.68272	1.01298	1.24225
110	-362.949	-159.945	-522.893	-639.614	-168.466	-808.079	-168.466	post	13.1998	377.963	364.763	41	stijn_260321 1	neg	VIII	y	2	1.76227	1.06254	1.24608	1.06421	1.67672	1.16984	1.26038
111	-378.699	-167.496	-546.195	-569.233	-168.627	-737.86	-168.627	post	12.9015	304.592	291.691	42	stijn_260321 1	neg	VIII	y	2	1.50313	1.10865	1.10897	1.04016	1.34083	0.997816	1.26159
112	-416.998	-162.808	-579.805	-573.463	-165.397	-738.86	-165.397	post	12.9765	353.146	340.169	42	stijn_260321 1	neg	VIII	y	2	1.37522	1.22077	1.11721	1.04621	1.56367	0.912907	1.23742
113	-428.947	-161.978	-590.925	-607.461	-179.815	-787.276	-179.815	post	12.8014	344.262	331.46	42	stijn_260321 1	neg	VIII	y	2	1.41617	1.25575	1.18344	1.03209	1.52364	0.94009	1.34529
114	-449.829	-162.837	-612.666	-584.24	-167.177	-751.417	-167.177	post	12.9163	456.678	443.762	43	stijn_260321 1	neg	VIII	y	2	1.2988	1.31688	1.1382	1.04136	2.03986	0.862181	1.25074
115	-364.571	-173.003	-537.574	-623.375	-163.089	-786.464	-163.089	post	13.0082	365.485	352.477	43	stijn_260321 1	neg	VIII	y	2	1.70989	1.06729	1.21444	1.04876	1.62025	1.13507	1.22015
116	-360.12	-160.587	-520.707	-502.523	-166.555	-669.078	-166.555	post	13.0748	432.541	419.467	43	stijn_260321 1	neg	VIII	y	2	1.39543	1.05426	0.979004	1.05413	1.92818	0.926327	1.24609
117	-374.857	-160.968	-535.825	-550.087	-166.533	-716.62	-166.533	post	13.0785	401.104	388.025	44	stijn_260321 1	neg	VIII	y	2	1.46746	1.0974	1.07167	1.05443	1.78365	0.974137	1.24592
118	-391.899	-165.853	-557.753	-582.782	-172.008	-754.79	-172.008	post	13.0859	455.958	442.872	44	stijn_260321 1	neg	VIII	y	2	1.48707	1.1473	1.13536	1.05503	2.03577	0.987157	1.28689
119	-459.309	-160.292	-619.6	-595.241	-181.914	-777.155	-181.914	post	13.0644	320.312	307.248	44	stijn_260321 1	neg	VIII	y	2	1.29595	1.34464	1.15963	1.05329	1.41234	0.860287	1.361
15	-235.046	-226.874	-461.92	-380.367	-225.615	-605.981	-225.615	pre	9.33356	114.914	105.581	-5	stijn_060421 1	neg	IV-V	y		1.61827	1.06392	1.06991	1.00542	1.08132	0.981003	0.980779
16	-223.78	-222.584	-446.365	-371.106	-235.312	-606.419	-235.312	pre	9.24829	108.866	99.6175	-5	stijn_060421 1	neg	IV-V	y		1.65835	1.01292	1.04386	0.996235	1.02025	1.0053	1.02294
17	-268.746	-223.786	-492.532	-339.705	-229.73	-569.435	-229.73	pre	9.30902	112.531	103.222	-5	stijn_060421 1	neg	IV-V	y		1.26404	1.21646	0.955536	1.00278	1.05717	0.766267	0.998669
18	-240.534	-234.755	-475.289	-347.341	-245.271	-592.612	-245.271	pre	9.30703	101.777	92.4695	-4	stijn_060421 1	neg	IV-V	y		1.44404	1.08876	0.977015	1.00256	0.947041	0.875385	1.06623
19	-234.605	-225.003	-459.609	-371.274	-225.461	-596.735	-225.461	pre	9.26943	110.904	101.635	-4	stijn_060421 1	neg	IV-V	y		1.58255	1.06192	1.04434	0.998513	1.04091	0.959351	0.980111
20	-143.355	-228.356	-371.71	-373.827	-222.096	-595.923	-222.096	pre	9.27633	109.542	100.265	-4	stijn_060421 1	neg	IV-V	y		2.60771	0.648883	1.05152	0.999256	1.02688	1.58081	0.965483
21	-258.512	-223.274	-481.786	-372.827	-226.72	-599.547	-226.72	pre	9.15863	100.373	91.2143	-3	stijn_060421 1	neg	IV-V	y		1.4422	1.17013	1.0487	0.986577	0.934186	0.874271	0.985584
22	-236.871	-221.114	-457.984	-387.531	-225.822	-613.353	-225.822	pre	9.27728	107.29	98.0131	-3	stijn_060421 1	neg	IV-V	y		1.63604	1.07218	1.09006	0.999358	1.00382	0.99178	0.981681
23	-265.252	-222.344	-487.596	-370.528	-224.895	-595.423	-224.895	pre	9.25553	104.242	94.9861	-3	stijn_060421 1	neg	IV-V	y		1.39689	1.20064	1.04224	0.997015	0.972815	0.846803	0.977651
24	-170.7	-231.434	-402.134	-342.331	-230.79	-573.121	-230.79	pre	9.35774	107.393	98.0349	-2	stijn_060421 1	neg	IV-V	y		2.00546	0.772659	0.962922	1.00803	1.00404	1.21572	1.00328
25	-195.152	-221.413	-416.565	-322.216	-239.784	-562.001	-239.784	pre	9.34124	97.4573	88.116	-2	stijn_060421 1	neg	IV-V	y		1.65111	0.883339	0.906343	1.00625	0.902455	1.00091	1.04238
26	-210.084	-229.846	-439.93	-319.147	-226.985	-546.133	-226.985	pre	9.31211	114.382	105.07	-2	stijn_060421 1	neg	IV-V	y		1.51914	0.950927	0.897711	1.00311	1.07609	0.920914	0.986738
27	-204.915	-226.831	-431.746	-339.09	-227.409	-566.499	-227.409	pre	9.28961	111.817	102.528	-1	stijn_060421 1	neg	IV-V	y		1.65478	0.927531	0.953806	1.00069	1.05005	1.00314	0.988579
28	-195.314	-233.684	-428.997	-320.131	-232.874	-553.005	-232.874	pre	9.30198	105.437	96.1355	-1	stijn_060421 1	neg	IV-V	y		1.63906	0.884071	0.900477	1.00202	0.984587	0.993608	1.01234
29	-231.014	-228.095	-459.109	-375.266	-231.777	-607.043	-231.777	pre	9.21077	96.9294	87.7187	-1	stijn_060421 1	neg	IV-V	y		1.62443	1.04567	1.05556	0.992194	0.898385	0.984738	1.00757
0	-331.904	-227.098	-559.002	-419.238	-216.605	-635.843	-216.605	post	9.2756	86.7153	77.4397	5	stijn_060421 1	neg	IV-V	y		1.26313	1.50234	1.17925	0.999178	0.793111	0.765717	0.941614
1	-382.309	-217.55	-599.859	-426.044	-217.234	-643.277	-217.234	post	9.33286	105.034	95.7013	5	stijn_060421 1	neg	IV-V	y		1.1144	1.73049	1.19839	1.00535	0.98014	0.675554	0.944346
2	-316.158	-214.419	-530.577	-344.989	-225.571	-570.56	-225.571	post	9.42802	102.177	92.749	5	stijn_060421 1	neg	IV-V	y		1.09119	1.43106	0.970398	1.0156	0.949904	0.661486	0.980588
3	-291.438	-216.212	-507.65	-367.261	-227.038	-594.299	-227.038	post	9.52565	98.8419	89.3163	6	stijn_060421 1	neg	IV-V	y		1.26017	1.31917	1.03305	1.02611	0.914747	0.763921	0.986966
4	-246.86	-222.869	-469.729	-363.5	-218.242	-581.742	-218.242	post	9.53561	104.103	94.5676	6	stijn_060421 1	neg	IV-V	y		1.4725	1.11739	1.02247	1.02719	0.968529	0.892636	0.948729
5	-205.689	-236.303	-441.992	-264.334	-229.01	-493.344	-229.01	post	9.5695	105.024	95.4549	6	stijn_060421 1	neg	IV-V	y		1.28512	0.931033	0.743529	1.03084	0.977616	0.779046	0.995538
6	-295.45	-217.011	-512.46	-286.287	-216.178	-502.465	-216.178	post	9.47135	107.766	98.2947	7	stijn_060421 1	neg	IV-V	y		0.968987	1.33733	0.805279	1.02026	1.0067	0.587405	0.939756
7	-194.826	-217.804	-412.63	-378.038	-218.323	-596.361	-218.323	post	9.56933	109.255	99.6853	7	stijn_060421 1	neg	IV-V	y		1.94039	0.881862	1.06336	1.03082	1.02094	1.17628	0.94908
8	-221.091	-225.211	-446.302	-232.247	-225.55	-457.797	-225.55	post	9.54245	94.6301	85.0876	7	stijn_060421 1	neg	IV-V	y		1.05046	1.00075	0.653274	1.02792	0.871439	0.636795	0.980498
9	-141.445	-220.644	-362.089	-344.121	-224.315	-568.435	-224.315	post	9.61566	101.544	91.928	8	stijn_060421 1	neg	IV-V	y		2.4329	0.640239	0.967957	1.03581	0.941496	1.47484	0.975128
10	-198.357	-221.02	-419.377	-290.604	-225.167	-515.771	-225.167	post	9.50631	99.3896	89.8833	8	stijn_060421 1	neg	IV-V	y		1.46506	0.897846	0.817424	1.02403	0.920554	0.888127	0.978832
11	-239.2	-219.847	-459.046	-319.101	-223.159	-542.26	-223.159	post	9.70156	92.8643	83.1627	8	stijn_060421 1	neg	IV-V	y		1.33403	1.08272	0.89758	1.04506	0.851725	0.808699	0.970103
12	-221.588	-221.715	-443.303	-290.781	-232.112	-522.893	-232.112	post	9.54172	100.634	91.0927	9	stijn_060421 1	neg	IV-V	y		1.31226	1.003	0.817922	1.02784	0.932941	0.795501	1.00902
13	-220.397	-226.655	-447.052	-313.621	-234.199	-547.82	-234.199	post	9.63566	91.1895	81.5538	9	stijn_060421 1	neg	IV-V	y		1.42298	0.997608	0.882165	1.03796	0.835246	0.86262	1.0181
14	-243.324	-209.537	-452.862	-319.369	-217.643	-537.012	-217.643	post	9.67599	98.4917	88.8157	9	stijn_060421 1	neg	IV-V	y		1.31252	1.10139	0.898334	1.04231	0.909621	0.795659	0.946124
15	-245.732	-213.502	-459.234	-330.321	-216.436	-546.758	-216.436	post	9.67749	102.489	92.8118	10	stijn_060421 1	neg	IV-V	y		1.34423	1.11228	0.929141	1.04247	0.950547	0.814883	0.94088
16	-238.482	-209.819	-448.301	-321.687	-214.263	-535.95	-214.263	post	9.75595	90.4803	80.7244	10	stijn_060421 1	neg	IV-V	y		1.34889	1.07947	0.904853	1.05092	0.826751	0.817707	0.931433
17	-246.316	-222.351	-468.667	-344.852	-208.715	-553.567	-208.715	post	9.75454	103.159	93.4041	10	stijn_060421 1	neg	IV-V	y		1.40004	1.11493	0.970013	1.05077	0.956613	0.848711	0.907315
18	-214.248	-227.369	-441.617	-330.123	-214.449	-544.571	-214.449	post	9.66434	85.5384	75.8741	11	stijn_060421 1	neg	IV-V	y		1.54084	0.969776	0.928582	1.04105	0.777076	0.934068	0.932238
19	-182.145	-226.237	-408.381	-328.975	-224.404	-553.38	-224.404	post	9.75265	95.4041	85.6515	11	stijn_060421 1	neg	IV-V	y		1.80612	0.824462	0.925355	1.05057	0.877213	1.09488	0.975517
20	-124.017	-231.325	-355.342	-288.205	-211.574	-499.778	-211.574	post	9.76143	90.5783	80.8168	11	stijn_060421 1	neg	IV-V	y		2.32391	0.561354	0.810674	1.05151	0.827699	1.40877	0.919741
21	-215.706	-274.764	-490.47	-307.296	-252.831	-560.127	-252.831	post	9.83569	109.481	99.6452	12	stijn_060421 1	neg	IV-V	y		1.4246	0.976377	0.864373	1.05951	1.02053	0.863601	1.09909
22	-212.578	-224.228	-436.806	-363.338	-241.706	-605.044	-241.706	post	9.87113	131.066	121.195	12	stijn_060421 1	neg	IV-V	y		1.7092	0.962216	1.02201	1.06333	1.24124	1.03613	1.05073
23	-252.495	-211.549	-464.044	-302.567	-223.887	-526.454	-223.887	post	9.81217	88.8716	79.0595	12	stijn_060421 1	neg	IV-V	y		1.19831	1.1429	0.851072	1.05698	0.8097	0.726422	0.973271
24	-191.244	-209.765	-401.01	-343.039	-214.339	-557.378	-214.339	post	9.77454	95.2467	85.4722	13	stijn_060421 1	neg	IV-V	y		1.79372	0.865651	0.964913	1.05292	0.875377	1.08736	0.931763
25	-213.889	-216.92	-430.809	-347.263	-193.373	-540.635	-193.373	post	9.7303	88.907	79.1767	13	stijn_060421 1	neg	IV-V	y		1.62357	0.96815	0.976794	1.04816	0.810901	0.984215	0.840619
26	-269.506	-217.84	-487.346	-310.354	-209.666	-520.019	-209.666	post	9.81455	89.6966	79.882	13	stijn_060421 1	neg	IV-V	y		1.15156	1.2199	0.872975	1.05723	0.818125	0.698084	0.911447
27	-228.003	-211.677	-439.68	-364.864	-200.136	-564.999	-200.136	post	9.91922	89.5045	79.5852	14	stijn_060421 1	neg	IV-V	y		1.60026	1.03204	1.0263	1.06851	0.815085	0.970087	0.870018
28	-154.552	-206.226	-360.778	-342.886	-202.122	-545.008	-202.122	post	9.91806	94.9067	84.9886	14	stijn_060421 1	neg	IV-V	y		2.21859	0.699565	0.964484	1.06838	0.870424	1.34492	0.878654
29	-172.904	-210.8	-383.705	-346.956	-220.855	-567.811	-220.855	post	10.0036	97.6968	87.6931	14	stijn_060421 1	neg	IV-V	y		2.00663	0.782638	0.975931	1.0776	0.898123	1.21643	0.960088
30	-268.192	-202.287	-470.479	-290.138	-201.831	-491.969	-201.831	post	9.92949	71.5195	61.5901	15	stijn_060421 1	neg	IV-V	y		1.08183	1.21395	0.816112	1.06961	0.630784	0.655812	0.87739
31	-203.472	-199.974	-403.446	-324.637	-202.879	-527.516	-202.879	post	9.76953	79.2779	69.5083	15	stijn_060421 1	neg	IV-V	y		1.59549	0.921001	0.913153	1.05238	0.711881	0.967193	0.881943
32	-205.494	-198.264	-403.758	-304.77	-209.815	-514.584	-209.815	post	10.036	84.0507	74.0147	15	stijn_060421 1	neg	IV-V	y		1.48311	0.930152	0.857268	1.08109	0.758034	0.899068	0.912094
33	-216.641	-192.053	-408.694	-299.451	-199.765	-499.216	-199.765	post	10.0725	87.184	77.1115	16	stijn_060421 1	neg	IV-V	y		1.38225	0.980606	0.842308	1.08502	0.78975	0.837927	0.868408
34	-220.823	-206.487	-427.311	-283.849	-211.369	-495.218	-211.369	post	10.0204	87.6797	77.6593	16	stijn_060421 1	neg	IV-V	y		1.28541	0.999538	0.798423	1.07941	0.795361	0.779225	0.91885
35	-217.431	-196.761	-414.191	-329.777	-201.237	-531.015	-201.237	post	9.98193	85.8577	75.8758	16	stijn_060421 1	neg	IV-V	y		1.5167	0.984181	0.92761	1.07526	0.777094	0.919433	0.874808
36	-259.123	-200.548	-459.671	-303.473	-204.489	-507.962	-204.489	post	10.002	87.386	77.3839	17	stijn_060421 1	neg	IV-V	y		1.17115	1.1729	0.853621	1.07743	0.79254	0.70996	0.888944
37	-231.463	-201.657	-433.12	-339.648	-198.613	-538.261	-198.613	post	9.94901	81.785	71.836	17	stijn_060421 1	neg	IV-V	y		1.46739	1.0477	0.955375	1.07172	0.73572	0.889543	0.863401
38	-253.242	-202.681	-455.923	-270.932	-210.98	-481.911	-210.98	post	10.1502	89.507	79.3569	17	stijn_060421 1	neg	IV-V	y		1.06986	1.14628	0.762088	1.09339	0.812746	0.648552	0.917158
39	-185.595	-215.04	-400.635	-312.526	-208.368	-520.894	-208.368	post	10.0298	87.9802	77.9504	18	stijn_060421 1	neg	IV-V	y		1.68392	0.840079	0.879087	1.08042	0.798342	1.0208	0.905804
40	-200.332	-198.616	-398.948	-332.709	-204.116	-536.824	-204.116	post	10.0795	88.7501	78.6706	18	stijn_060421 1	neg	IV-V	y		1.66079	0.906786	0.935856	1.08578	0.805717	1.00678	0.88732
41	-158.137	-203.266	-361.402	-295.013	-203.329	-498.342	-203.329	post	10.2159	87.8262	77.6103	18	stijn_060421 1	neg	IV-V	y		1.86556	0.715792	0.829823	1.10047	0.794858	1.13091	0.8839
42	-205.22	-195.227	-400.447	-326.311	-198.832	-525.142	-198.832	post	10.1355	92.662	82.5265	19	stijn_060421 1	neg	IV-V	y		1.59005	0.928913	0.91786	1.09181	0.845209	0.963897	0.864349
43	-182.557	-199.961	-382.518	-323.447	-204.007	-527.454	-204.007	post	10.1759	96.5769	86.401	19	stijn_060421 1	neg	IV-V	y		1.77176	0.826329	0.909804	1.09616	0.884889	1.07405	0.886848
44	-196.601	-205.97	-402.571	-348.189	-197.506	-545.696	-197.506	post	10.1284	85.74	75.6116	19	stijn_060421 1	neg	IV-V	y		1.77104	0.8899	0.979401	1.09105	0.774388	1.07362	0.858588
45	-172.371	-197.653	-370.023	-266.197	-203.97	-470.167	-203.97	post	10.0829	88.9972	78.9142	20	stijn_060421 1	neg	IV-V	y		1.54433	0.780222	0.748769	1.08615	0.808213	0.936179	0.886686
46	-177.128	-198.268	-375.396	-296.12	-194.1	-490.22	-194.1	post	10.1611	80.5577	70.3966	20	stijn_060421 1	neg	IV-V	y		1.67178	0.801755	0.832937	1.09456	0.720978	1.01345	0.843783
47	-182.054	-194.529	-376.583	-293.646	-203.883	-497.529	-203.883	post	10.1973	86.2827	76.0853	20	stijn_060421 1	neg	IV-V	y		1.61296	0.824052	0.825979	1.09847	0.77924	0.977787	0.88631
48	-216.066	-197.938	-414.004	-295.31	-196.847	-492.157	-196.847	post	10.1078	88.9065	78.7987	21	stijn_060421 1	neg	IV-V	y		1.36676	0.978003	0.830659	1.08882	0.80703	0.828537	0.855723
49	-188.207	-195.436	-383.642	-305.756	-198.521	-504.276	-198.521	post	10.2157	80.6978	70.4821	21	stijn_060421 1	neg	IV-V	y		1.62457	0.851902	0.860042	1.10044	0.721854	0.984825	0.862998
50	-225.862	-200.637	-426.498	-297.324	-196.644	-493.968	-196.644	post	10.2098	85.0832	74.8734	21	stijn_060421 1	neg	IV-V	y		1.3164	1.02234	0.836325	1.09981	0.766827	0.798009	0.854841
51	-150.462	-190.512	-340.974	-334.158	-191.983	-526.142	-191.983	post	10.2815	84.3147	74.0332	22	stijn_060421 1	neg	IV-V	y		2.22088	0.681055	0.939934	1.10753	0.758223	1.34631	0.834579
52	-181.464	-196.993	-378.457	-315.4	-195.623	-511.023	-195.623	post	10.2861	82.8602	72.5741	22	stijn_060421 1	neg	IV-V	y		1.73809	0.821381	0.88717	1.10803	0.743279	1.05364	0.850403
53	-159.75	-196.217	-355.967	-284.03	-196.069	-480.1	-196.069	post	10.3734	85.6173	75.2438	22	stijn_060421 1	neg	IV-V	y		1.77796	0.723096	0.798931	1.11744	0.770622	1.07781	0.852342
54	-186.399	-194.682	-381.081	-305.145	-196.133	-501.278	-196.133	post	10.2821	82.9494	72.6673	23	stijn_060421 1	neg	IV-V	y		1.63705	0.843719	0.858324	1.1076	0.744234	0.992391	0.852617
55	-226.834	-205.411	-432.246	-277.417	-197.497	-474.914	-197.497	post	10.3362	82.2452	71.909	23	stijn_060421 1	neg	IV-V	y		1.22299	1.02675	0.78033	1.11343	0.736467	0.741386	0.858549
56	-159.364	-200.726	-360.09	-273.711	-201.203	-474.914	-201.203	post	10.4493	87.6837	77.2345	23	stijn_060421 1	neg	IV-V	y		1.71752	0.72135	0.769906	1.1256	0.791009	1.04117	0.874659
57	-202.126	-203.632	-405.758	-301.589	-194.129	-495.718	-194.129	post	10.4411	80.3916	69.9505	24	stijn_060421 1	neg	IV-V	y		1.49208	0.914907	0.84832	1.12473	0.716409	0.904508	0.843907
58	-223.894	-194.109	-418.002	-296.288	-192.995	-489.283	-192.995	post	10.3625	85.1532	74.7907	24	stijn_060421 1	neg	IV-V	y		1.32334	1.01344	0.833411	1.11626	0.765981	0.802218	0.838977
59	-147.618	-198.416	-346.034	-280.18	-195.734	-475.914	-195.734	post	10.4559	80.7349	70.279	24	stijn_060421 1	neg	IV-V	y		1.898	0.668182	0.788101	1.12632	0.719774	1.15058	0.850884
60	-164.502	-195.464	-359.965	-281.682	-196.481	-478.163	-196.481	post	10.2655	83.9879	73.7224	25	stijn_060421 1	neg	IV-V	y		1.71234	0.744604	0.792327	1.10581	0.75504	1.03803	0.85413
61	-158.522	-194.322	-352.844	-312.89	-193.636	-506.525	-193.636	post	10.4285	86.4933	76.0648	25	stijn_060421 1	neg	IV-V	y		1.9738	0.717535	0.880109	1.12337	0.77903	1.19653	0.841762
62	-135.734	-196.556	-332.29	-281.839	-195.512	-477.351	-195.512	post	10.4112	87.1159	76.7047	25	stijn_060421 1	neg	IV-V	y		2.0764	0.61439	0.792769	1.1215	0.785583	1.25873	0.849917
63	-216.733	-201.331	-418.065	-323.119	-208.271	-531.389	-208.271	post	10.4821	81.2121	70.73	26	stijn_060421 1	neg	IV-V	y		1.49086	0.981026	0.908881	1.12914	0.724392	0.903767	0.905382
64	-155.721	-192.937	-348.658	-305.093	-198.558	-503.652	-198.558	post	10.4364	86.3728	75.9364	26	stijn_060421 1	neg	IV-V	y		1.95923	0.704858	0.858179	1.12422	0.777715	1.1877	0.863161
65	-172.68	-195.844	-368.524	-270.358	-193.812	-464.169	-193.812	post	10.5362	81.3746	70.8383	26	stijn_060421 1	neg	IV-V	y		1.56565	0.781623	0.760472	1.13497	0.725502	0.949109	0.842527
66	-164.342	-198.06	-362.402	-249.28	-192.274	-441.554	-192.274	post	10.4647	82.1842	71.7195	27	stijn_060421 1	neg	IV-V	y		1.51684	0.743881	0.701185	1.12727	0.734527	0.919514	0.835844
67	-140.428	-195.86	-336.288	-253.981	-196.382	-450.363	-196.382	post	10.5871	82.2301	71.643	27	stijn_060421 1	neg	IV-V	y		1.80861	0.635638	0.714407	1.14045	0.733744	1.09639	0.853701
68	-186.991	-202.961	-389.952	-290.103	-197.618	-487.721	-197.618	post	10.5987	75.8392	65.2405	27	stijn_060421 1	neg	IV-V	y		1.55143	0.846398	0.816013	1.1417	0.668171	0.940485	0.859075
69	-148.356	-206.612	-354.968	-279.11	-212.484	-491.595	-212.484	post	10.5945	76.2794	65.6849	28	stijn_060421 1	neg	IV-V	y		1.88136	0.671519	0.785092	1.14125	0.672722	1.14049	0.9237
70	-164.461	-200.065	-364.526	-251.398	-200.34	-451.737	-200.34	post	10.5415	84.4024	73.8608	28	stijn_060421 1	neg	IV-V	y		1.52861	0.744419	0.707141	1.13555	0.756457	0.926655	0.870905
71	-177.344	-195.616	-372.96	-242.781	-200.085	-442.866	-200.085	post	10.6628	80.0813	69.4185	28	stijn_060421 1	neg	IV-V	y		1.36899	0.802731	0.682905	1.14861	0.710961	0.829888	0.869797
72	-153.002	-194.032	-347.034	-259.955	-199.717	-459.671	-199.717	post	10.4783	80.9313	70.453	29	stijn_060421 1	neg	IV-V	y		1.69903	0.692549	0.731211	1.12874	0.721556	1.02996	0.868197
73	-188.119	-204.582	-392.701	-284.657	-198.004	-482.661	-198.004	post	10.6073	84.2966	73.6893	29	stijn_060421 1	neg	IV-V	y		1.51317	0.851506	0.800694	1.14262	0.754701	0.917294	0.860753
74	-215.91	-199.031	-414.941	-248.977	-204.134	-453.112	-204.134	post	10.7232	84.9591	74.2359	29	stijn_060421 1	neg	IV-V	y		1.15315	0.977299	0.700333	1.15512	0.760299	0.699048	0.887401
75	-150.005	-191.718	-341.723	-285.252	-190.1	-475.352	-190.1	post	10.6065	82.2835	71.6771	30	stijn_060421 1	neg	IV-V	y		1.90161	0.678986	0.802367	1.14254	0.734092	1.15277	0.826392
76	-146.699	-194.275	-340.974	-255.812	-194.988	-450.8	-194.988	post	10.6128	79.4957	68.8829	30	stijn_060421 1	neg	IV-V	y		1.74379	0.664019	0.719558	1.14323	0.705475	1.0571	0.847641
77	-199.945	-195.879	-395.824	-233.53	-199.903	-433.433	-199.903	post	10.742	84.7374	73.9954	30	stijn_060421 1	neg	IV-V	y		1.16797	0.905035	0.656883	1.15714	0.757836	0.708031	0.869005
78	-137.695	-200.905	-338.6	-236.704	-197.416	-434.12	-197.416	post	10.6595	84.9663	74.3067	31	stijn_060421 1	neg	IV-V	y		1.71905	0.623263	0.665809	1.14826	0.761024	1.0421	0.858198
79	-156.356	-200.236	-356.592	-238.36	-197.197	-435.557	-197.197	post	10.6974	63.7507	53.0533	31	stijn_060421 1	neg	IV-V	y		1.52447	0.707731	0.670468	1.15233	0.543354	0.924143	0.857244
80	-225.118	-201.006	-426.124	-248.502	-201.423	-449.926	-201.423	post	10.6681	84.9171	74.249	31	stijn_060421 1	neg	IV-V	y		1.10388	1.01898	0.698998	1.14918	0.760433	0.669177	0.875615
81	-175.906	-213.296	-389.202	-254.393	-199.656	-454.049	-199.656	post	10.6111	80.4179	69.8068	32	stijn_060421 1	neg	IV-V	y		1.44619	0.796224	0.715566	1.14304	0.714937	0.876686	0.867933
82	-174.777	-197.808	-372.585	-240.037	-214.574	-454.611	-214.574	post	10.6583	84.5563	73.898	32	stijn_060421 1	neg	IV-V	y		1.37339	0.791114	0.675185	1.14812	0.756839	0.832556	0.932784
83	-147.13	-202.278	-349.408	-274.812	-199.665	-474.477	-199.665	post	10.6816	85.3905	74.7088	32	stijn_060421 1	neg	IV-V	y		1.86782	0.665971	0.773002	1.15064	0.765143	1.13228	0.867974
84	-151.053	-198.23	-349.283	-229.021	-196.79	-425.811	-196.79	post	10.7336	82.5834	71.8497	33	stijn_060421 1	neg	IV-V	y		1.51617	0.683728	0.6442	1.15624	0.73586	0.91911	0.855474
85	-194.119	-200.581	-394.7	-255.637	-207.532	-463.17	-207.532	post	10.779	75.1111	64.3321	33	stijn_060421 1	neg	IV-V	y		1.31691	0.878665	0.719067	1.16113	0.658867	0.798318	0.902172
86	-155.111	-197.983	-353.093	-229.989	-199.195	-429.185	-199.195	post	10.836	77.4791	66.6431	33	stijn_060421 1	neg	IV-V	y		1.48274	0.702096	0.646923	1.16727	0.682536	0.898848	0.865931
87	-185.948	-201.38	-387.328	-259.769	-204.4	-464.169	-204.4	post	11.0384	83.1575	72.1191	34	stijn_060421 1	neg	IV-V	y		1.397	0.841678	0.73069	1.18907	0.738619	0.84687	0.888555
88	-150.242	-199.728	-349.97	-247.812	-200.614	-448.426	-200.614	post	10.8201	81.1694	70.3493	34	stijn_060421 1	neg	IV-V	y		1.64942	0.680058	0.697055	1.16555	0.720494	0.999886	0.8721
89	-198.041	-198.971	-397.011	-259.095	-199.264	-458.359	-199.264	post	10.9268	81.901	70.9742	34	stijn_060421 1	neg	IV-V	y		1.30829	0.896415	0.728792	1.17705	0.726893	0.793094	0.866231
90	-152.733	-200.361	-353.093	-256.106	-201.753	-457.859	-201.753	post	11.0442	85.0547	74.0105	35	stijn_060421 1	neg	IV-V	y		1.67682	0.691333	0.720386	1.18969	0.75799	1.0165	0.877051
91	-132.827	-198.214	-331.041	-244.828	-201.411	-446.24	-201.411	post	10.9867	82.4851	71.4984	35	stijn_060421 1	neg	IV-V	y		1.84322	0.601229	0.688663	1.1835	0.732262	1.11737	0.875563
92	-155.725	-199.555	-355.28	-246.045	-209.253	-455.298	-209.253	post	11.0777	83.8131	72.7354	35	stijn_060421 1	neg	IV-V	y		1.58	0.704875	0.692085	1.1933	0.744932	0.957805	0.909653
93	-172.827	-200.57	-373.397	-250.36	-205.125	-455.486	-205.125	post	11.0426	80.909	69.8664	36	stijn_060421 1	neg	IV-V	y		1.44862	0.782289	0.704224	1.18952	0.715548	0.878159	0.891708
94	-157.529	-197.626	-355.155	-214.295	-191.775	-406.07	-191.775	post	11.184	83.6671	72.4831	36	stijn_060421 1	neg	IV-V	y		1.36035	0.713044	0.602779	1.20475	0.742347	0.824653	0.833672
95	-141.72	-198.379	-340.099	-255.341	-208.828	-464.169	-208.828	post	11.1675	86.1756	75.0081	36	stijn_060421 1	neg	IV-V	y		1.80173	0.641485	0.718234	1.20298	0.768207	1.09222	0.907805
96	-123.691	-195.043	-318.734	-245.307	-206.742	-452.05	-206.742	post	11.107	79.6701	68.5631	37	stijn_060421 1	neg	IV-V	y		1.98323	0.559877	0.690011	1.19646	0.7022	1.20224	0.898738
97	-160.588	-192.38	-352.968	-261.364	-200.931	-462.295	-200.931	post	11.2511	84.931	73.6799	37	stijn_060421 1	neg	IV-V	y		1.62754	0.72689	0.735176	1.21198	0.754604	0.986625	0.873474
98	-166.866	-203.907	-370.773	-261.424	-201.746	-463.17	-201.746	post	10.9885	85.2165	74.228	37	stijn_060421 1	neg	IV-V	y		1.56667	0.755304	0.735344	1.1837	0.760218	0.949726	0.877017
99	-151.79	-206.614	-358.404	-276.348	-201.753	-478.101	-201.753	post	11.25	85.9059	74.6559	38	stijn_060421 1	neg	IV-V	y		1.82059	0.687065	0.777322	1.21186	0.7646	1.10365	0.877049
100	-161.768	-201.946	-363.714	-274.376	-195.103	-469.479	-195.103	post	11.2317	81.884	70.6523	38	stijn_060421 1	neg	IV-V	y		1.69611	0.732229	0.771776	1.20989	0.723597	1.02819	0.848142
101	-110.53	-198.708	-309.238	-240.154	-198.776	-438.93	-198.776	post	11.1583	86.388	75.2296	38	stijn_060421 1	neg	IV-V	y		2.17275	0.500306	0.675516	1.20199	0.770476	1.31713	0.864108
102	-196.552	-197.086	-393.638	-259.198	-198.1	-457.297	-198.1	post	11.3013	85.0534	73.7521	39	stijn_060421 1	neg	IV-V	y		1.31872	0.889678	0.729082	1.21739	0.755344	0.799416	0.861167
103	-219.323	-193.869	-413.192	-239.44	-203.739	-443.178	-203.739	post	11.2872	79.6242	68.337	39	stijn_060421 1	neg	IV-V	y		1.09172	0.992746	0.673505	1.21587	0.699884	0.661808	0.885683
104	-169.926	-198.473	-368.399	-266.054	-199.49	-465.544	-199.49	post	11.2845	72.5502	61.2656	39	stijn_060421 1	neg	IV-V	y		1.5657	0.769156	0.748367	1.21558	0.627462	0.949139	0.86721
105	-104.551	-200.689	-305.24	-265.038	-198.256	-463.295	-198.256	post	11.2702	84.0002	72.73	40	stijn_060421 1	neg	IV-V	y		2.53501	0.473242	0.74551	1.21404	0.744875	1.53674	0.861849
106	-202.673	-212.205	-414.879	-237.217	-201.714	-438.93	-201.714	post	11.3621	84.8723	73.5102	40	stijn_060421 1	neg	IV-V	y		1.17044	0.917384	0.667252	1.22394	0.752866	0.709527	0.876879
107	-151.6	-198.682	-350.282	-213.127	-202.751	-415.878	-202.751	post	11.3162	83.7294	72.4132	40	stijn_060421 1	neg	IV-V	y		1.40585	0.686205	0.599492	1.21899	0.741631	0.852235	0.881388
108	-156.22	-196.811	-353.031	-236.605	-195.766	-432.371	-195.766	post	11.4412	82.9746	71.5334	41	stijn_060421 1	neg	IV-V	y		1.51456	0.707117	0.665532	1.23245	0.732621	0.918137	0.851022
109	-184.738	-203.652	-388.39	-239.436	-205.054	-444.49	-205.054	post	11.4057	82.4537	71.048	41	stijn_060421 1	neg	IV-V	y		1.29608	0.836202	0.673495	1.22864	0.727649	0.785693	0.891401
110	-151.355	-191.93	-343.285	-232.714	-201.594	-434.307	-201.594	post	11.4581	85.0383	73.5801	41	stijn_060421 1	neg	IV-V	y		1.53754	0.685095	0.654586	1.23428	0.753583	0.932064	0.876357
111	-167.578	-198.447	-366.025	-274.064	-203.974	-478.038	-203.974	post	11.4232	88.0807	76.6575	42	stijn_060421 1	neg	IV-V	y		1.63544	0.758529	0.770897	1.23052	0.7851	0.991411	0.886706
15	-283.785	-109.915	-393.7	-402.246	-109.964	-512.21	-109.964	pre	12.4657	228.332	215.867	-5	stijn_090421 1	neg	VI	y	1	1.41743	0.893532	0.94389	1.00211	0.989834	1.04791	0.993054
16	-347.654	-109.019	-456.673	-446.043	-109.836	-555.879	-109.836	pre	12.5104	224.865	212.355	-5	stijn_090421 1	neg	VI	y	1	1.28301	1.09463	1.04666	1.00571	0.973733	0.948533	0.991894
17	-317.778	-106.784	-424.562	-444.185	-115.005	-559.19	-115.005	pre	12.4568	230.107	217.651	-5	stijn_090421 1	neg	VI	y	1	1.39778	1.00056	1.0423	1.0014	0.998015	1.03339	1.03857
18	-356.078	-107.591	-463.669	-446.721	-109.22	-555.941	-109.22	pre	12.2783	226.2	213.922	-4	stijn_090421 1	neg	VI	y	1	1.25456	1.12115	1.04825	0.987045	0.980918	0.927502	0.986329
19	-374.887	-110.96	-485.847	-432.123	-110.262	-542.385	-110.262	pre	12.4019	231.546	219.144	-4	stijn_090421 1	neg	VI	y	1	1.15267	1.18038	1.014	0.996986	1.00486	0.852178	0.99574
20	-300.297	-107.522	-407.819	-422.859	-110.654	-533.513	-110.654	pre	12.4207	221.953	209.532	-4	stijn_090421 1	neg	VI	y	1	1.40814	0.945521	0.99226	0.998494	0.960789	1.04104	0.999284
21	-280.327	-108.438	-388.765	-441.429	-109.264	-550.693	-109.264	pre	12.4721	243.755	231.283	-3	stijn_090421 1	neg	VI	y	1	1.5747	0.882643	1.03584	1.00263	1.06052	1.16418	0.986728
22	-269.4	-109.495	-378.894	-382.231	-110.363	-492.594	-110.363	pre	12.3809	246.1	233.719	-3	stijn_090421 1	neg	VI	y	1	1.41882	0.848238	0.896925	0.9953	1.0717	1.04894	0.996652
23	-347.315	-105.859	-453.174	-413.352	-109.479	-522.831	-109.479	pre	12.5474	236.016	223.469	-3	stijn_090421 1	neg	VI	y	1	1.19013	1.09356	0.969951	1.00868	1.02469	0.879871	0.988669
24	-328.578	-110.103	-438.68	-457.144	-108.168	-565.312	-108.168	pre	12.3802	192.203	179.823	-2	stijn_090421 1	neg	VI	y	1	1.39128	1.03457	1.07271	0.99524	0.824561	1.02858	0.976833
25	-292.631	-108.317	-400.947	-444.543	-109.836	-554.379	-109.836	pre	12.483	227.206	214.723	-2	stijn_090421 1	neg	VI	y	1	1.51913	0.921383	1.04314	1.0035	0.984593	1.1231	0.991897
26	-291.038	-108.16	-399.198	-382.352	-109.867	-492.219	-109.867	pre	12.3826	233.267	220.884	-2	stijn_090421 1	neg	VI	y	1	1.31375	0.91637	0.897208	0.995435	1.01284	0.971261	0.992177
27	-356.952	-106.218	-463.17	-446.285	-107.345	-553.63	-107.345	pre	12.4349	232.011	219.577	-1	stijn_090421 1	neg	VI	y	1	1.25027	1.12391	1.04723	0.999641	1.00685	0.924326	0.969398
28	-340.257	-110.106	-450.363	-419.755	-119.568	-539.323	-119.568	pre	12.5495	236.94	224.39	-1	stijn_090421 1	neg	VI	y	1	1.23364	1.07134	0.984977	1.00885	1.02892	0.912038	1.07978
29	-277.013	-110.128	-387.141	-411.096	-112.172	-523.268	-112.172	pre	12.4267	247.341	234.914	-1	stijn_090421 1	neg	VI	y	1	1.48403	0.872208	0.964657	0.998979	1.07717	1.09715	1.01299
0	-272.613	-113.029	-385.642	-379.74	-114.104	-493.844	-114.104	post	12.4917	260.331	247.84	5	stijn_090421 1	neg	VI	y	1	1.39297	0.858354	0.891079	1.0042	1.13644	1.02983	1.03043
1	-282.366	-113.646	-396.012	-346.947	-115.66	-462.607	-115.66	post	12.4282	286.208	273.78	5	stijn_090421 1	neg	VI	y	1	1.22872	0.889063	0.814129	0.9991	1.25539	0.908395	1.04449
2	-261.742	-112.967	-374.709	-344.107	-119.75	-463.857	-119.75	post	12.3776	271.295	258.917	5	stijn_090421 1	neg	VI	y	1	1.31468	0.824127	0.807464	0.995034	1.18724	0.971947	1.08142
3	-235.254	-117.215	-352.469	-328.379	-115.799	-444.178	-115.799	post	12.5546	277.553	264.999	6	stijn_090421 1	neg	VI	y	1	1.39585	0.740725	0.770558	1.00926	1.21513	1.03196	1.04575
4	-217.948	-114.405	-332.353	-336.942	-115.982	-452.924	-115.982	post	12.6479	229.621	216.974	6	stijn_090421 1	neg	VI	y	1	1.54598	0.686235	0.790651	1.01676	0.99491	1.14295	1.0474
5	-285.515	-116.307	-401.822	-334.24	-117.31	-451.55	-117.31	post	12.586	261.065	248.479	6	stijn_090421 1	neg	VI	y	1	1.17066	0.898978	0.784311	1.01179	1.13938	0.865472	1.05939
6	-264.938	-113.707	-378.645	-332.782	-116.894	-449.676	-116.894	post	12.5937	248.073	235.479	7	stijn_090421 1	neg	VI	y	1	1.25607	0.834189	0.780889	1.0124	1.07976	0.928621	1.05563
7	-267.044	-110.101	-377.145	-428.889	-116.182	-545.071	-116.182	post	12.5327	255.812	243.279	7	stijn_090421 1	neg	VI	y	1	1.60606	0.84082	1.00641	1.0075	1.11553	1.18737	1.0492
8	-297.66	-113.283	-410.943	-426.987	-118.646	-545.633	-118.646	post	12.6605	271.359	258.698	7	stijn_090421 1	neg	VI	y	1	1.43448	0.937218	1.00195	1.01777	1.18624	1.06052	1.07145
9	-249.834	-118.878	-368.712	-307.114	-120.946	-428.06	-120.946	post	12.6435	252.353	239.709	8	stijn_090421 1	neg	VI	y	1	1.22927	0.786632	0.720658	1.01641	1.09916	0.908808	1.09223
10	-295.96	-114.608	-410.568	-345.899	-117.771	-463.669	-117.771	post	12.4553	296.931	284.476	8	stijn_090421 1	neg	VI	y	1	1.16874	0.931866	0.811669	1.00128	1.30444	0.864051	1.06355
11	-280.959	-115.49	-396.449	-383.606	-117.547	-501.153	-117.547	post	12.5464	254.679	242.133	8	stijn_090421 1	neg	VI	y	1	1.36534	0.884634	0.900151	1.0086	1.11027	1.00941	1.06153
12	-268.215	-117.614	-385.829	-397.716	-116.244	-513.96	-116.244	post	12.6013	318.643	306.042	9	stijn_090421 1	neg	VI	y	1	1.48282	0.844508	0.93326	1.01301	1.40332	1.09626	1.04976
13	-308.199	-113.927	-422.125	-366.287	-116.561	-482.848	-116.561	post	12.6054	291.088	278.483	9	stijn_090421 1	neg	VI	y	1	1.18848	0.970401	0.859511	1.01335	1.27695	0.878646	1.05263
14	-272.169	-118.595	-390.764	-447.012	-116.863	-563.875	-116.863	post	12.5685	285.397	272.829	9	stijn_090421 1	neg	VI	y	1	1.64241	0.856957	1.04894	1.01038	1.25103	1.21424	1.05535
15	-291.228	-112.78	-404.008	-338.474	-118.386	-456.86	-118.386	post	12.6371	311.487	298.85	10	stijn_090421 1	neg	VI	y	1	1.16223	0.916968	0.794246	1.01589	1.37035	0.859241	1.06911
16	-313.233	-115.889	-429.122	-423.007	-118.003	-541.01	-118.003	post	12.5861	348.367	335.781	10	stijn_090421 1	neg	VI	y	1	1.35045	0.986253	0.992607	1.01179	1.53969	0.998396	1.06565
17	-302.122	-114.569	-416.69	-342.531	-117.39	-459.921	-117.39	post	12.6569	316.865	304.208	10	stijn_090421 1	neg	VI	y	1	1.13375	0.951267	0.803766	1.01748	1.39491	0.838188	1.06011
18	-298.058	-119.445	-417.502	-427.064	-118.944	-546.008	-118.944	post	12.5031	293.919	281.416	11	stijn_090421 1	neg	VI	y	1	1.43282	0.938471	1.00213	1.00512	1.2904	1.05929	1.07415
19	-313.275	-116.285	-429.56	-458.966	-121.714	-580.68	-121.714	post	12.4343	290.424	277.99	11	stijn_090421 1	neg	VI	y	1	1.46506	0.986384	1.07699	0.999591	1.27469	1.08312	1.09916
20	-259.837	-117.433	-377.27	-415.192	-119.883	-535.075	-119.883	post	12.5563	356.358	343.802	11	stijn_090421 1	neg	VI	y	1	1.59789	0.81813	0.974268	1.0094	1.57647	1.18133	1.08263
21	-278.95	-118.999	-397.949	-415.44	-119.323	-534.763	-119.323	post	12.4317	320.17	307.739	12	stijn_090421 1	neg	VI	y	1	1.4893	0.878308	0.974851	0.999382	1.4111	1.10105	1.07757
22	-309.667	-117.706	-427.373	-400.939	-120.142	-521.081	-120.142	post	12.5899	290.381	277.791	12	stijn_090421 1	neg	VI	y	1	1.29474	0.975024	0.940823	1.0121	1.27378	0.957209	1.08497
23	-300.477	-117.526	-418.002	-459	-123.741	-582.742	-123.741	post	12.5341	299.332	286.798	12	stijn_090421 1	neg	VI	y	1	1.52757	0.946087	1.07707	1.00762	1.31508	1.12934	1.11747
24	-297.226	-120.339	-417.565	-445.537	-117.713	-563.25	-117.713	post	12.572	342.671	330.099	13	stijn_090421 1	neg	VI	y	1	1.49899	0.935851	1.04547	1.01066	1.51364	1.10821	1.06303
25	-238.996	-119.408	-358.404	-407.246	-121.582	-528.828	-121.582	post	12.5349	267.072	254.537	13	stijn_090421 1	neg	VI	y	1	1.70399	0.752507	0.955622	1.00768	1.16715	1.25976	1.09797
26	-324.29	-118.763	-443.054	-367.451	-118.583	-486.034	-118.583	post	12.5715	305.413	292.841	13	stijn_090421 1	neg	VI	y	1	1.13309	1.02107	0.862243	1.01062	1.34279	0.837701	1.07089
27	-346.507	-117.975	-464.482	-473.639	-123.347	-596.985	-123.347	post	12.6211	302.425	289.804	14	stijn_090421 1	neg	VI	y	1	1.36689	1.09102	1.11142	1.0146	1.32887	1.01055	1.11391
28	-338.209	-126.709	-464.919	-435.605	-119.524	-555.129	-119.524	post	12.4832	309.767	297.284	14	stijn_090421 1	neg	VI	y	1	1.28797	1.06489	1.02217	1.00352	1.36317	0.952204	1.07938
29	-303.527	-121.535	-425.062	-428.41	-124.969	-553.38	-124.969	post	12.5628	303.985	291.422	14	stijn_090421 1	neg	VI	y	1	1.41144	0.955692	1.00529	1.00992	1.33629	1.04348	1.12856
30	-322.992	-119.312	-442.304	-413.547	-121.466	-535.013	-121.466	post	12.5798	367.78	355.2	15	stijn_090421 1	neg	VI	y	1	1.28036	1.01698	0.970409	1.01129	1.62874	0.946577	1.09692
31	-240.586	-118.193	-358.778	-411.066	-120.886	-531.952	-120.886	post	12.4598	330.965	318.505	15	stijn_090421 1	neg	VI	y	1	1.70861	0.757514	0.964587	1.00164	1.46047	1.26318	1.09168
32	-317.264	-124.04	-441.304	-417.245	-123.266	-540.51	-123.266	post	12.6594	317.418	304.758	15	stijn_090421 1	neg	VI	y	1	1.31513	0.998946	0.979086	1.01768	1.39744	0.972283	1.11317
33	-284.916	-120.779	-405.695	-458.205	-119.539	-577.744	-119.539	post	12.665	342.15	329.485	16	stijn_090421 1	neg	VI	y	1	1.60821	0.897093	1.0752	1.01814	1.51082	1.18896	1.07952
34	-330.644	-119.531	-450.175	-432.369	-125.009	-557.378	-125.009	post	12.6956	330.815	318.12	16	stijn_090421 1	neg	VI	y	1	1.30766	1.04107	1.01458	1.0206	1.45871	0.966755	1.12892
35	-330.927	-119.873	-450.8	-471.667	-124.881	-596.548	-124.881	post	12.68	310.879	298.199	16	stijn_090421 1	neg	VI	y	1	1.42529	1.04196	1.10679	1.01934	1.36736	1.05373	1.12776
36	-338.764	-121.532	-460.296	-417.765	-125.431	-543.197	-125.431	post	12.6192	281.275	268.656	17	stijn_090421 1	neg	VI	y	1	1.23321	1.06664	0.980307	1.01445	1.2319	0.911714	1.13273
37	-343.168	-119.439	-462.607	-386.585	-122.564	-509.149	-122.564	post	12.5247	347.14	334.615	17	stijn_090421 1	neg	VI	y	1	1.12652	1.08051	0.907141	1.00685	1.53434	0.832839	1.10684
38	-321.701	-118.291	-439.992	-448.346	-123.901	-572.246	-123.901	post	12.7099	332.091	319.382	17	stijn_090421 1	neg	VI	y	1	1.39367	1.01292	1.05207	1.02174	1.46449	1.03035	1.11891
39	-345.255	-121.726	-466.98	-397.866	-125.339	-523.206	-125.339	post	12.7051	316.933	304.228	18	stijn_090421 1	neg	VI	y	1	1.15238	1.08708	0.933613	1.02135	1.395	0.851963	1.1319
40	-335.12	-123.301	-458.422	-416.545	-122.779	-539.323	-122.779	post	12.6095	315.065	302.456	18	stijn_090421 1	neg	VI	y	1	1.24297	1.05517	0.977443	1.01367	1.38688	0.918933	1.10878
41	-319.651	-122.84	-442.491	-427.99	-124.952	-552.942	-124.952	post	12.7322	310.254	297.522	18	stijn_090421 1	neg	VI	y	1	1.33893	1.00646	1.0043	1.02354	1.36426	0.989877	1.1284
42	-325.236	-121.878	-447.114	-443.241	-122.82	-566.062	-122.82	post	12.7077	343.038	330.33	19	stijn_090421 1	neg	VI	y	1	1.36283	1.02405	1.04009	1.02157	1.5147	1.00755	1.10915
43	-354.633	-121.281	-475.914	-450.697	-125.798	-576.494	-125.798	post	12.8176	355.304	342.487	19	stijn_090421 1	neg	VI	y	1	1.27088	1.11661	1.05758	1.0304	1.57044	0.939568	1.13604
44	-336.744	-119.366	-456.11	-399.568	-123.138	-522.706	-123.138	post	12.7754	299.669	286.894	19	stijn_090421 1	neg	VI	y	1	1.18656	1.06028	0.937606	1.02701	1.31552	0.87723	1.11202
45	-331.152	-123.959	-455.111	-444.374	-122.875	-567.248	-122.875	post	12.6993	337.999	325.299	20	stijn_090421 1	neg	VI	y	1	1.3419	1.04267	1.04274	1.02089	1.49163	0.992074	1.10964
46	-375.855	-120.113	-495.968	-391.298	-125.348	-516.646	-125.348	post	12.7016	319.645	306.943	20	stijn_090421 1	neg	VI	y	1	1.04109	1.18342	0.918199	1.02108	1.40746	0.769681	1.13198
47	-274.873	-120.702	-395.575	-424.113	-121.77	-545.883	-121.77	post	12.7113	366.193	353.482	20	stijn_090421 1	neg	VI	y	1	1.54294	0.865471	0.995203	1.02186	1.62085	1.14071	1.09966
48	-289.524	-124.167	-413.692	-458.935	-128.742	-587.677	-128.742	post	12.7247	332.656	319.931	21	stijn_090421 1	neg	VI	y	1	1.58514	0.911602	1.07691	1.02293	1.46701	1.1719	1.16263
49	-228.787	-124.306	-353.093	-433.315	-120.44	-553.754	-120.44	post	12.6098	337.766	325.156	21	stijn_090421 1	neg	VI	y	1	1.89396	0.720365	1.01679	1.0137	1.49097	1.40021	1.08765
50	-295.477	-120.588	-416.066	-402.621	-123.146	-525.767	-123.146	post	12.6613	341.778	329.117	21	stijn_090421 1	neg	VI	y	1	1.36261	0.930346	0.94477	1.01784	1.50913	1.00739	1.11209
51	-289.294	-121.398	-410.693	-361.356	-122.992	-484.348	-122.992	post	12.743	395.037	382.294	22	stijn_090421 1	neg	VI	y	1	1.24909	0.910879	0.84794	1.02441	1.75297	0.92346	1.1107
52	-274.58	-128.991	-403.571	-454.528	-121.966	-576.494	-121.966	post	12.7597	361.766	349.006	22	stijn_090421 1	neg	VI	y	1	1.65536	0.864549	1.06657	1.02575	1.60033	1.22381	1.10144
53	-325.131	-119.735	-444.865	-469.034	-121.517	-590.551	-121.517	post	12.755	338.451	325.696	22	stijn_090421 1	neg	VI	y	1	1.4426	1.02371	1.10061	1.02537	1.49345	1.06652	1.09738
54	-310.844	-122.026	-432.871	-456.057	-124.498	-580.555	-124.498	post	12.6968	373.84	361.143	23	stijn_090421 1	neg	VI	y	1	1.46716	0.978731	1.07016	1.02069	1.65599	1.08468	1.1243
55	-284.145	-121.987	-406.132	-415.506	-122.381	-537.886	-122.381	post	12.6909	319.754	307.063	23	stijn_090421 1	neg	VI	y	1	1.4623	0.894666	0.975006	1.02022	1.40801	1.08109	1.10518
56	-266.214	-119.802	-386.016	-449.156	-123.59	-572.746	-123.59	post	12.6918	345.096	332.404	23	stijn_090421 1	neg	VI	y	1	1.6872	0.838207	1.05397	1.02029	1.5242	1.24735	1.1161
57	-226.04	-122.555	-348.595	-356.629	-122.409	-479.038	-122.409	post	12.758	346.55	333.792	24	stijn_090421 1	neg	VI	y	1	1.57772	0.711716	0.836847	1.02561	1.53057	1.16642	1.10544
58	-244.794	-121.169	-365.963	-425.647	-119.673	-545.321	-119.673	post	12.8577	401.141	388.283	24	stijn_090421 1	neg	VI	y	1	1.7388	0.770763	0.998803	1.03363	1.78043	1.2855	1.08073
59	-295.735	-119.644	-415.378	-384.916	-120.923	-505.838	-120.923	post	12.976	265.078	252.102	24	stijn_090421 1	neg	VI	y	1	1.30156	0.931157	0.903224	1.04313	1.15599	0.962246	1.09201
60	-268.007	-119.759	-387.766	-441.472	-125.339	-566.811	-125.339	post	12.8519	357.393	344.541	25	stijn_090421 1	neg	VI	y	1	1.64724	0.843852	1.03594	1.03316	1.57986	1.21781	1.1319
61	-319.43	-118.938	-438.368	-458.958	-120.286	-579.243	-120.286	post	12.8669	368.364	355.497	25	stijn_090421 1	neg	VI	y	1	1.4368	1.00576	1.07697	1.03437	1.63009	1.06223	1.08626
62	-280.762	-123.122	-403.883	-440.739	-140.566	-581.305	-140.566	post	12.8846	364.923	352.039	25	stijn_090421 1	neg	VI	y	1	1.56979	0.884013	1.03422	1.03579	1.61424	1.16056	1.26941
63	-258.763	-124.379	-383.143	-407.938	-127.388	-535.325	-127.388	post	12.8673	359.287	346.419	26	stijn_090421 1	neg	VI	y	1	1.57649	0.814747	0.957246	1.0344	1.58847	1.16551	1.1504
64	-294.111	-121.642	-415.753	-325.12	-123.618	-448.739	-123.618	post	12.8482	167.379	154.531	26	stijn_090421 1	neg	VI	y	1	1.10543	0.926045	0.762911	1.03286	0.708588	0.817252	1.11636
65	-312.274	-122.096	-434.37	-478.719	-125.576	-604.295	-125.576	post	12.9644	363.528	350.564	26	stijn_090421 1	neg	VI	y	1	1.53301	0.983231	1.12334	1.0422	1.60747	1.13336	1.13404
66	-255.768	-124.376	-380.144	-415.691	-130.567	-546.258	-130.567	post	13.0195	426.042	413.022	27	stijn_090421 1	neg	VI	y	1	1.62526	0.805317	0.975439	1.04663	1.89387	1.20156	1.17911
67	-312.95	-123.419	-436.369	-462.769	-124.158	-586.927	-124.158	post	12.9236	358.248	345.325	27	stijn_090421 1	neg	VI	y	1	1.47873	0.985362	1.08591	1.03892	1.58345	1.09323	1.12123
68	-266.373	-124.766	-391.139	-462.438	-123.74	-586.178	-123.74	post	12.889	316.567	303.678	27	stijn_090421 1	neg	VI	y	1	1.73606	0.838707	1.08513	1.03614	1.39248	1.28347	1.11745
69	-260.752	-123.765	-384.517	-411.078	-127.246	-538.324	-127.246	post	12.8746	354.379	341.504	28	stijn_090421 1	neg	VI	y	1	1.57651	0.82101	0.964615	1.03498	1.56593	1.16552	1.14912
70	-312.332	-127.723	-440.055	-388.697	-125.637	-514.334	-125.637	post	12.9598	428.951	415.991	28	stijn_090421 1	neg	VI	y	1	1.2445	0.983414	0.912097	1.04183	1.90749	0.920065	1.13459
71	-244.898	-123.314	-368.212	-430.333	-127.857	-558.19	-127.857	post	12.8894	364.971	352.082	28	stijn_090421 1	neg	VI	y	1	1.75719	0.771091	1.0098	1.03617	1.61444	1.2991	1.15463
72	-306.896	-120.977	-427.873	-381.123	-126.152	-507.275	-126.152	post	12.894	331.455	318.561	29	stijn_090421 1	neg	VI	y	1	1.24186	0.966298	0.894324	1.03655	1.46073	0.918116	1.13924
73	-344.014	-121.717	-465.731	-414.968	-129.478	-544.446	-129.478	post	12.9859	366.958	353.972	29	stijn_090421 1	neg	VI	y	1	1.20625	1.08317	0.973742	1.04393	1.6231	0.891787	1.16928
74	-217.322	-127.525	-344.847	-427.457	-136.231	-563.688	-136.231	post	12.9077	347.79	334.883	29	stijn_090421 1	neg	VI	y	1	1.96693	0.684264	1.00305	1.03764	1.53557	1.45416	1.23026
75	-243.179	-123.284	-366.463	-409.453	-126.247	-535.7	-126.247	post	13.0082	385.475	372.467	30	stijn_090421 1	neg	VI	y	1	1.68376	0.765677	0.960802	1.04572	1.70791	1.24481	1.14009
76	-263.8	-126.901	-390.702	-415.505	-127.317	-542.822	-127.317	post	12.9585	418.79	405.831	30	stijn_090421 1	neg	VI	y	1	1.57507	0.830608	0.975003	1.04173	1.8609	1.16446	1.14976
77	-298.882	-126.991	-425.874	-407.109	-128.403	-535.513	-128.403	post	12.9864	411.154	398.167	30	stijn_090421 1	neg	VI	y	1	1.36211	0.941068	0.955302	1.04397	1.82576	1.00701	1.15957
78	-267.972	-127.478	-395.45	-386.682	-126.216	-512.898	-126.216	post	13.0246	431.405	418.381	31	stijn_090421 1	neg	VI	y	1	1.44299	0.843743	0.907368	1.04704	1.91844	1.06681	1.13982
79	-185.119	-123.869	-308.988	-360.67	-130.237	-490.907	-130.237	post	12.9281	330.283	317.355	31	stijn_090421 1	neg	VI	y	1	1.94832	0.582869	0.846331	1.03929	1.4552	1.4404	1.17613
80	-241.762	-127.449	-369.211	-385.599	-126.486	-512.085	-126.486	post	12.7485	373.326	360.578	31	stijn_090421 1	neg	VI	y	1	1.59495	0.761218	0.904827	1.02485	1.65339	1.17915	1.14226
81	-250.834	-123.438	-374.272	-396.09	-135.424	-531.514	-135.424	post	12.9486	451.315	438.367	32	stijn_090421 1	neg	VI	y	1	1.57909	0.78978	0.929445	1.04094	2.01009	1.16743	1.22298
82	-281.771	-121.925	-403.696	-432.229	-123.024	-555.254	-123.024	post	12.9586	385.507	372.548	32	stijn_090421 1	neg	VI	y	1	1.53398	0.887189	1.01425	1.04174	1.70828	1.13407	1.111
83	-257.787	-124.356	-382.143	-440.872	-125.814	-566.686	-125.814	post	12.9402	375.718	362.778	32	stijn_090421 1	neg	VI	y	1	1.71022	0.811675	1.03453	1.04026	1.66348	1.26437	1.13619
84	-306.482	-121.703	-428.185	-385.211	-125	-510.211	-125	post	12.9114	408.366	395.455	33	stijn_090421 1	neg	VI	y	1	1.25688	0.964996	0.903917	1.03795	1.81332	0.929217	1.12884
85	-269.542	-128.719	-398.261	-384.363	-125.286	-509.649	-125.286	post	12.97	353.82	340.85	33	stijn_090421 1	neg	VI	y	1	1.42599	0.848685	0.901928	1.04266	1.56293	1.05424	1.13142
86	-314.302	-125.316	-439.618	-414.532	-127.79	-542.322	-127.79	post	12.9071	349.523	336.616	33	stijn_090421 1	neg	VI	y	1	1.3189	0.989618	0.97272	1.0376	1.54352	0.975067	1.15403
87	-280.396	-125.05	-405.445	-428.804	-127.637	-556.441	-127.637	post	12.9699	400.588	387.618	34	stijn_090421 1	neg	VI	y	1	1.52928	0.882859	1.00621	1.04265	1.77739	1.13061	1.15265
88	-255.131	-120.015	-375.146	-415.996	-124.14	-540.136	-124.14	post	13.0371	333.882	320.844	34	stijn_090421 1	neg	VI	y	1	1.63052	0.803311	0.976154	1.04805	1.4712	1.20545	1.12107
89	-305.345	-131.398	-436.744	-441.357	-128.952	-570.31	-128.952	post	13.0161	366.431	353.415	34	stijn_090421 1	neg	VI	y	1	1.44544	0.961417	1.03567	1.04636	1.62055	1.06862	1.16453
90	-272.486	-125.025	-397.511	-375.049	-124.417	-499.466	-124.417	post	12.8465	341.598	328.751	35	stijn_090421 1	neg	VI	y	1	1.3764	0.857956	0.880071	1.03273	1.50746	1.01758	1.12357
91	-278.24	-122.083	-400.322	-430.758	-123.372	-554.129	-123.372	post	13.0121	414.851	401.839	35	stijn_090421 1	neg	VI	y	1	1.54815	0.876071	1.01079	1.04603	1.84259	1.14456	1.11413
92	-282.216	-126.478	-408.694	-347.712	-126.39	-474.102	-126.39	post	13.1155	405.362	392.246	35	stijn_090421 1	neg	VI	y	1	1.23208	0.88859	0.815924	1.05435	1.79861	0.910882	1.14139
93	-223.571	-126.087	-349.657	-362.28	-124.317	-486.597	-124.317	post	13.1267	403.176	390.05	36	stijn_090421 1	neg	VI	y	1	1.62043	0.703939	0.850108	1.05525	1.78853	1.19799	1.12267
94	-214.189	-130.221	-344.41	-365.746	-126.473	-492.219	-126.473	post	13.004	413.687	400.683	36	stijn_090421 1	neg	VI	y	1	1.70758	0.674401	0.858241	1.04539	1.83729	1.26242	1.14214
95	-211.096	-134.751	-345.847	-359.043	-131.677	-490.72	-131.677	post	12.9357	314.477	301.541	36	stijn_090421 1	neg	VI	y	1	1.70085	0.664661	0.842512	1.0399	1.38269	1.25745	1.18913
96	-249.925	-130.094	-380.019	-350.334	-126.829	-477.163	-126.829	post	13.0204	384.836	371.815	37	stijn_090421 1	neg	VI	y	1	1.40176	0.786919	0.822077	1.0467	1.70492	1.03633	1.14535
97	-254.882	-126.012	-380.894	-303.293	-129.578	-432.871	-129.578	post	12.9867	342.387	329.4	37	stijn_090421 1	neg	VI	y	1	1.18993	0.802527	0.711692	1.044	1.51043	0.879723	1.17018
98	-310.573	-131.481	-442.054	-385.874	-129.647	-515.521	-129.647	post	13.0619	421.961	408.899	37	stijn_090421 1	neg	VI	y	1	1.24246	0.977877	0.905473	1.05004	1.87496	0.918555	1.1708
99	-225.797	-126.609	-352.406	-354.172	-128.801	-482.973	-128.801	post	12.9094	401.558	388.649	38	stijn_090421 1	neg	VI	y	1	1.56854	0.710951	0.831082	1.03779	1.78211	1.15963	1.16317
100	-221.5	-124.222	-345.722	-337.295	-125.874	-463.17	-125.874	post	13.1167	455.814	442.697	38	stijn_090421 1	neg	VI	y	1	1.52278	0.697419	0.791481	1.05445	2.02994	1.1258	1.13673
101	-193.174	-123.686	-316.86	-295.685	-129.627	-425.311	-129.627	post	13.1468	410.202	397.055	38	stijn_090421 1	neg	VI	y	1	1.53067	0.608232	0.693839	1.05686	1.82066	1.13163	1.17062
102	-206.098	-127.317	-333.415	-319.577	-129.286	-448.863	-129.286	post	13.0937	396.508	383.414	39	stijn_090421 1	neg	VI	y	1	1.55061	0.648925	0.749904	1.0526	1.75811	1.14637	1.16754
103	-259.965	-133.673	-393.638	-299.522	-133.411	-432.933	-133.411	post	13.0556	416.325	403.269	39	stijn_090421 1	neg	VI	y	1	1.15216	0.818532	0.702843	1.04954	1.84915	0.851798	1.20479
104	-304.126	-143.8	-447.926	-303.374	-132.432	-435.807	-132.432	post	13.1172	391.521	378.404	39	stijn_090421 1	neg	VI	y	1	0.997528	0.957579	0.711883	1.05448	1.73513	0.737476	1.19595
105	-241.87	-125.967	-367.837	-427.46	-132.042	-559.502	-132.042	post	13.0321	332.57	319.538	40	stijn_090421 1	neg	VI	y	1	1.76732	0.761557	1.00306	1.04765	1.46521	1.30658	1.19243
106	-238.718	-125.621	-364.338	-394.645	-125.812	-520.457	-125.812	post	13.0839	444.247	431.163	40	stijn_090421 1	neg	VI	y	1	1.65319	0.751631	0.926053	1.05181	1.97705	1.22221	1.13617
15	-369.901	-143.559	-513.46	-462.34	-147.265	-609.605	-147.265	pre	11.9524	153.817	141.865	-5	stijn_090421 2	neg	VII	y	2	1.2499	1.06519	0.960418	0.995867	1.03931	0.899259	1.0452
16	-346.187	-139.598	-485.785	-497.592	-145.185	-642.777	-145.185	pre	12.1087	146.281	134.173	-5	stijn_090421 2	neg	VII	y	2	1.43735	0.996899	1.03365	1.00889	0.982952	1.03412	1.03044
17	-335.338	-141.075	-476.414	-479.424	-142.987	-622.412	-142.987	pre	12.0346	154.307	142.272	-5	stijn_090421 2	neg	VII	y	2	1.42967	0.965659	0.995908	1.00272	1.04229	1.0286	1.01484
18	-314.02	-135.656	-449.676	-483.849	-140.311	-624.161	-140.311	pre	11.9781	151.791	139.812	-4	stijn_090421 2	neg	VII	y	2	1.54082	0.904269	1.0051	0.998013	1.02427	1.10857	0.995847
19	-339.103	-136.436	-475.539	-478.486	-138.366	-616.851	-138.366	pre	12.0706	155.423	143.352	-4	stijn_090421 2	neg	VII	y	2	1.41103	0.9765	0.993958	1.00572	1.0502	1.01519	0.982038
20	-363.744	-136.785	-500.528	-485.136	-141.774	-626.91	-141.774	pre	12.0334	150.143	138.11	-4	stijn_090421 2	neg	VII	y	2	1.33373	1.04746	1.00777	1.00262	1.0118	0.959571	1.00622
21	-327.418	-143.686	-471.104	-479.248	-141.477	-620.725	-141.477	pre	12.0615	150.557	138.496	-3	stijn_090421 2	neg	VII	y	2	1.46372	0.942851	0.995541	1.00495	1.01463	1.05309	1.00412
22	-354.195	-146.583	-500.778	-462.079	-148.713	-610.792	-148.713	pre	12.0035	134.673	122.669	-3	stijn_090421 2	neg	VII	y	2	1.30459	1.01996	0.959876	1.00013	0.898678	0.938605	1.05547
23	-322.887	-139.034	-461.92	-503.586	-138.379	-641.965	-138.379	pre	11.9731	148.716	136.743	-3	stijn_090421 2	neg	VII	y	2	1.55964	0.929802	1.0461	0.997589	1.00178	1.1221	0.982131
24	-358.993	-137.662	-496.655	-477.452	-140.649	-618.101	-140.649	pre	11.9509	143.805	131.854	-2	stijn_090421 2	neg	VII	y	2	1.32998	1.03378	0.99181	0.995747	0.96597	0.956869	0.998244
25	-354.949	-138.52	-493.469	-484.534	-138.877	-623.411	-138.877	pre	12.0259	150.388	138.362	-2	stijn_090421 2	neg	VII	y	2	1.36508	1.02213	1.00652	1.00199	1.01364	0.982126	0.985669
26	-347.953	-133.334	-481.287	-470.701	-143.339	-614.04	-143.339	pre	11.9856	140.288	128.303	-2	stijn_090421 2	neg	VII	y	2	1.35277	1.00198	0.977787	0.998637	0.939951	0.973271	1.01734
27	-351.035	-135.999	-487.034	-508.323	-136.766	-645.089	-136.766	pre	12.0608	161.162	149.101	-1	stijn_090421 2	neg	VII	y	2	1.44807	1.01086	1.05594	1.0049	1.09232	1.04183	0.970687
28	-364.693	-136.772	-501.465	-467.496	-135.487	-602.983	-135.487	pre	11.9201	145.943	134.023	-1	stijn_090421 2	neg	VII	y	2	1.28189	1.05019	0.971128	0.99318	0.981859	0.922272	0.961607
29	-358.542	-136.676	-495.218	-480.668	-133.872	-614.54	-133.872	pre	11.8705	140.228	128.357	-1	stijn_090421 2	neg	VII	y	2	1.34062	1.03248	0.998491	0.989045	0.940349	0.964525	0.950146
0	-114.437	-117.773	-232.21	-228.124	-121.034	-349.158	-121.034	post	11.8945	141.097	129.203	5	stijn_090421 2	neg	VII	y	2	1.99345	0.329539	0.473882	0.991042	0.946544	1.43421	0.859025
1	-232.986	-132.664	-365.65	-370.206	-140.755	-510.961	-140.755	post	11.9133	139.113	127.199	5	stijn_090421 2	neg	VII	y	2	1.58896	0.670919	0.769028	0.992611	0.931865	1.1432	0.998997
2	-299.802	-124.697	-424.499	-337.895	-130.96	-468.855	-130.96	post	11.9074	150.259	138.352	5	stijn_090421 2	neg	VII	y	2	1.12706	0.863328	0.701909	0.992116	1.01357	0.810877	0.929474
3	-305.558	-126.063	-431.621	-314.997	-128.869	-443.866	-128.869	post	11.8024	148.962	137.159	6	stijn_090421 2	neg	VII	y	2	1.03089	0.879901	0.654343	0.983372	1.00483	0.741689	0.914634
4	-331.022	-130.461	-461.483	-371.046	-130.107	-501.153	-130.107	post	11.8337	144.358	132.525	6	stijn_090421 2	neg	VII	y	2	1.12091	0.95323	0.770774	0.985977	0.970881	0.806454	0.92342
5	-284.93	-128.449	-413.379	-324.991	-129.62	-454.611	-129.62	post	11.9947	171.871	159.876	6	stijn_090421 2	neg	VII	y	2	1.1406	0.8205	0.675104	0.999391	1.17126	0.820621	0.919964
6	-317.749	-142.797	-460.546	-410.74	-127.708	-538.449	-127.708	post	11.8908	155.339	143.448	7	stijn_090421 2	neg	VII	y	2	1.29266	0.915007	0.853231	0.990739	1.0509	0.93002	0.906399
7	-325.195	-134.351	-459.546	-426.614	-132.326	-558.94	-132.326	post	11.8155	146.296	134.48	7	stijn_090421 2	neg	VII	y	2	1.31187	0.936449	0.886205	0.984464	0.985207	0.943844	0.939169
8	-260.046	-124.471	-384.517	-348.139	-128.025	-476.164	-128.025	post	11.7493	146.432	134.683	7	stijn_090421 2	neg	VII	y	2	1.33876	0.748844	0.723188	0.978946	0.986693	0.963187	0.908648
9	-325.703	-121.911	-447.614	-399.457	-129.184	-528.641	-129.184	post	11.9191	150.866	138.947	8	stijn_090421 2	neg	VII	y	2	1.22645	0.937912	0.829792	0.99309	1.01793	0.882384	0.916868
10	-338.598	-123.01	-461.608	-404.093	-126.36	-530.452	-126.36	post	11.8853	174.124	162.239	8	stijn_090421 2	neg	VII	y	2	1.19343	0.975045	0.839421	0.990279	1.18857	0.858629	0.896826
11	-331.686	-123.05	-454.736	-428.277	-124.29	-552.567	-124.29	post	11.7227	154.954	143.231	8	stijn_090421 2	neg	VII	y	2	1.29121	0.955142	0.88966	0.976726	1.04932	0.92898	0.882137
12	-320.676	-122.315	-442.991	-438.854	-125.208	-564.062	-125.208	post	11.7898	149.213	137.423	9	stijn_090421 2	neg	VII	y	2	1.36853	0.923437	0.911632	0.982319	1.00676	0.984605	0.888654
13	-342.029	-122.953	-464.981	-444.219	-129.027	-573.246	-129.027	post	11.7953	140.969	129.174	9	stijn_090421 2	neg	VII	y	2	1.29878	0.984925	0.922775	0.982778	0.946331	0.934422	0.915758
14	-339.552	-126.491	-466.043	-476.794	-129.5	-606.294	-129.5	post	11.7514	163.693	151.941	9	stijn_090421 2	neg	VII	y	2	1.40418	0.977793	0.990443	0.979117	1.11313	1.01026	0.919114
15	-367.402	-125.442	-492.844	-486.51	-125.593	-612.104	-125.593	post	11.8492	147.686	135.837	10	stijn_090421 2	neg	VII	y	2	1.32419	1.05799	1.01063	0.987271	0.995146	0.952707	0.891387
16	-370.78	-124.501	-495.28	-498.731	-130.115	-628.846	-130.115	post	11.7534	147.893	136.14	10	stijn_090421 2	neg	VII	y	2	1.34509	1.06772	1.03601	0.97929	0.997363	0.967742	0.92348
17	-348.6	-122.566	-471.166	-476.171	-125.75	-601.921	-125.75	post	11.7621	144.795	133.033	10	stijn_090421 2	neg	VII	y	2	1.36595	1.00385	0.989149	0.980012	0.974606	0.982752	0.892499
18	-389.947	-123.076	-513.023	-489.61	-134.988	-624.598	-134.988	post	11.7007	128.08	116.379	11	stijn_090421 2	neg	VII	y	2	1.25558	1.12291	1.01707	0.974893	0.852597	0.903345	0.958066
19	-374.664	-131.487	-506.151	-492.285	-134.375	-626.66	-134.375	post	11.7109	150.316	138.605	11	stijn_090421 2	neg	VII	y	2	1.31394	1.0789	1.02262	0.975746	1.01542	0.945331	0.953711
20	-373.725	-124.741	-498.466	-469.427	-129.62	-599.047	-129.62	post	11.7497	164.377	152.627	11	stijn_090421 2	neg	VII	y	2	1.25607	1.0762	0.97514	0.978983	1.11815	0.903699	0.919967
21	-410.099	-120.103	-530.202	-505.765	-127.579	-633.344	-127.579	post	11.6591	152.571	140.912	12	stijn_090421 2	neg	VII	y	2	1.23327	1.18094	1.05063	0.971427	1.03232	0.887296	0.905482
22	-402.853	-126.724	-529.578	-507.281	-130.811	-638.092	-130.811	post	11.6842	143.721	132.037	12	stijn_090421 2	neg	VII	y	2	1.25922	1.16008	1.05377	0.973522	0.967307	0.905963	0.928419
23	-400.348	-119.734	-520.082	-522.82	-126.642	-649.462	-126.642	post	11.8453	157.696	145.851	12	stijn_090421 2	neg	VII	y	2	1.30591	1.15287	1.08605	0.986945	1.06851	0.939558	0.898827
24	-417.965	-125.731	-543.696	-549.409	-124.73	-674.139	-124.73	post	11.7132	161.342	149.628	13	stijn_090421 2	neg	VII	y	2	1.31448	1.2036	1.14129	0.975939	1.09618	0.945724	0.885258
25	-351.83	-125.521	-477.351	-525.153	-128.745	-653.898	-128.745	post	11.7293	134.872	123.143	13	stijn_090421 2	neg	VII	y	2	1.49263	1.01315	1.0909	0.977282	0.902149	1.0739	0.913753
26	-468.616	-119.686	-588.302	-546.09	-123.738	-669.828	-123.738	post	11.7193	148.228	136.509	13	stijn_090421 2	neg	VII	y	2	1.16532	1.34945	1.13439	0.976449	1.00007	0.838408	0.878222
27	-410.325	-125.749	-536.075	-570.555	-123.075	-693.63	-123.075	post	11.785	155.249	143.464	14	stijn_090421 2	neg	VII	y	2	1.39049	1.1816	1.18521	0.981923	1.05102	1.00041	0.873512
28	-449.706	-123.477	-573.183	-538.633	-133.319	-671.952	-133.319	post	11.4827	156.365	144.882	14	stijn_090421 2	neg	VII	y	2	1.19775	1.295	1.1189	0.956732	1.06141	0.861734	0.946219
29	-425.162	-120.471	-545.633	-525.427	-134.093	-659.52	-134.093	post	11.6049	152.343	140.738	14	stijn_090421 2	neg	VII	y	2	1.23583	1.22432	1.09147	0.966914	1.03105	0.889133	0.951716
30	-456.905	-129.21	-586.115	-548.456	-123.309	-671.765	-123.309	post	11.7639	142.437	130.673	15	stijn_090421 2	neg	VII	y	2	1.20037	1.31573	1.13931	0.980159	0.957318	0.863623	0.875175
31	-448.412	-120.524	-568.935	-584.338	-123.535	-707.874	-123.535	post	11.8248	156.984	145.159	15	stijn_090421 2	neg	VII	y	2	1.30313	1.29127	1.21385	0.985237	1.06344	0.937554	0.87678
32	-429.224	-116.721	-545.945	-586.129	-122.557	-708.686	-122.557	post	11.7963	143.839	132.043	15	stijn_090421 2	neg	VII	y	2	1.36555	1.23602	1.21757	0.982861	0.967351	0.982466	0.869836
33	-438.646	-126.041	-564.687	-561.291	-120.219	-681.51	-120.219	post	11.748	153.918	142.17	16	stijn_090421 2	neg	VII	y	2	1.2796	1.26315	1.16597	0.978842	1.04154	0.920625	0.853243
34	-464.639	-113.292	-577.931	-575.021	-118.609	-693.63	-118.609	post	11.7801	155.476	143.695	16	stijn_090421 2	neg	VII	y	2	1.23756	1.338	1.19449	0.981513	1.05272	0.890382	0.841816
35	-430.049	-114.147	-544.196	-570.067	-118.003	-688.07	-118.003	post	11.7317	148.283	136.551	16	stijn_090421 2	neg	VII	y	2	1.32559	1.23839	1.1842	0.97748	1.00038	0.953712	0.837513
36	-471.07	-116.857	-587.927	-616.386	-112.666	-729.052	-112.666	post	11.7935	147.561	135.767	17	stijn_090421 2	neg	VII	y	2	1.30848	1.35652	1.28042	0.982628	0.994635	0.941404	0.799635
37	-432.053	-101.085	-533.139	-589.841	-108.287	-698.128	-108.287	post	11.8154	199.9	188.085	17	stijn_090421 2	neg	VII	y	2	1.36521	1.24416	1.22528	0.984457	1.37791	0.982215	0.768555
38	-472.466	-108.588	-581.055	-623.278	-113.395	-736.673	-113.395	post	11.7723	148.973	137.201	17	stijn_090421 2	neg	VII	y	2	1.3192	1.36054	1.29474	0.980862	1.00514	0.949117	0.80481
39	-450.838	-104.291	-555.129	-557.301	-153.759	-711.06	-153.759	post	11.796	139.339	127.543	18	stijn_090421 2	neg	VII	y	2	1.23614	1.29826	1.15768	0.982841	0.934384	0.889361	1.09129
40	-449.737	-101.269	-551.006	-600.436	-106.625	-707.061	-106.625	post	11.7884	155.785	143.996	18	stijn_090421 2	neg	VII	y	2	1.33508	1.29509	1.24729	0.982207	1.05492	0.960544	0.756763
41	-457.385	-97.119	-554.504	-585.372	-102.573	-687.945	-102.573	post	11.8566	159.285	147.429	18	stijn_090421 2	neg	VII	y	2	1.27982	1.31711	1.21599	0.987884	1.08007	0.920786	0.728002
42	-498.211	-100.836	-599.047	-602.766	-106.982	-709.748	-106.982	post	11.7009	153.167	141.467	19	stijn_090421 2	neg	VII	y	2	1.20986	1.43468	1.25213	0.974915	1.03639	0.87045	0.759294
43	-411.989	-100.159	-512.148	-592.244	-98.9499	-691.194	-98.9499	post	11.7064	159.039	147.332	19	stijn_090421 2	neg	VII	y	2	1.43752	1.18639	1.23027	0.97537	1.07936	1.03424	0.702288
44	-454.548	-99.2065	-553.754	-616.214	-98.9066	-715.12	-98.9066	post	11.7495	157.577	145.828	19	stijn_090421 2	neg	VII	y	2	1.35566	1.30894	1.28006	0.978958	1.06834	0.97535	0.701981
45	-459.097	-94.4701	-553.567	-581.897	-99.051	-680.948	-99.051	post	11.7355	143.772	132.036	20	stijn_090421 2	neg	VII	y	2	1.26748	1.32204	1.20877	0.977799	0.967302	0.911907	0.703005
46	-512.883	-97.096	-609.98	-593.927	-103.701	-697.628	-103.701	post	11.6616	146.255	134.593	20	stijn_090421 2	neg	VII	y	2	1.15802	1.47693	1.23376	0.97164	0.986036	0.83315	0.736009
47	-500.528	-99.3311	-599.859	-594.934	-100.258	-695.192	-100.258	post	11.7966	157.377	145.58	20	stijn_090421 2	neg	VII	y	2	1.18861	1.44135	1.23586	0.982889	1.06653	0.855163	0.711573
48	-456.374	-92.8822	-549.256	-601.262	-100.427	-701.689	-100.427	post	11.8062	147.348	135.542	21	stijn_090421 2	neg	VII	y	2	1.31747	1.3142	1.249	0.983686	0.992987	0.947875	0.712773
49	-502.459	-96.775	-599.234	-607.495	-97.3173	-704.812	-97.3173	post	11.7321	146.066	134.334	21	stijn_090421 2	neg	VII	y	2	1.20904	1.44691	1.26195	0.97751	0.984137	0.869863	0.6907
50	-458.268	-101.421	-559.689	-593.571	-107.368	-700.939	-107.368	post	11.7876	154.543	142.756	21	stijn_090421 2	neg	VII	y	2	1.29525	1.31966	1.23302	0.982136	1.04583	0.931883	0.762037
51	-456.832	-96.3598	-553.192	-605.117	-96.8844	-702.001	-96.8844	post	11.7936	155.378	143.585	22	stijn_090421 2	neg	VII	y	2	1.32459	1.31552	1.25701	0.98264	1.05191	0.952996	0.687628
52	-454.607	-96.0859	-550.693	-583.36	-99.6499	-683.01	-99.6499	post	11.8541	147.824	135.97	22	stijn_090421 2	neg	VII	y	2	1.28322	1.30911	1.21181	0.987678	0.996123	0.923228	0.707256
53	-505.303	-91.4325	-596.735	-605.889	-98.7985	-704.688	-98.7985	post	11.7828	151.853	140.07	22	stijn_090421 2	neg	VII	y	2	1.19906	1.4551	1.25861	0.98174	1.02616	0.862681	0.701213
54	-475.125	-87.0628	-562.188	-603.591	-95.537	-699.128	-95.537	post	11.7882	161.731	149.943	23	stijn_090421 2	neg	VII	y	2	1.27038	1.3682	1.25384	0.98219	1.09849	0.913993	0.678065
55	-470.734	-93.8909	-564.625	-603.339	-92.2275	-695.567	-92.2275	post	11.8329	165.167	153.334	23	stijn_090421 2	neg	VII	y	2	1.2817	1.35555	1.25332	0.985908	1.12333	0.922136	0.654576
56	-439.003	-93.7608	-532.764	-579.695	-93.0072	-672.702	-93.0072	post	11.803	161.265	149.462	23	stijn_090421 2	neg	VII	y	2	1.32048	1.26418	1.2042	0.983419	1.09497	0.950037	0.66011
57	-461.04	-94.9005	-555.941	-604.731	-95.5214	-700.252	-95.5214	post	11.8981	148.486	136.588	24	stijn_090421 2	neg	VII	y	2	1.31166	1.32764	1.25621	0.991345	1.00065	0.943695	0.677954
58	-435.755	-89.2625	-525.017	-579.956	-95.6815	-675.638	-95.6815	post	11.5525	175.377	163.825	24	stijn_090421 2	neg	VII	y	2	1.33092	1.25482	1.20474	0.96255	1.20019	0.957551	0.67909
59	-466.32	-88.2463	-554.567	-573.894	-90.2492	-664.143	-90.2492	post	11.8302	155.723	143.892	24	stijn_090421 2	neg	VII	y	2	1.23069	1.34284	1.19215	0.985684	1.05416	0.885434	0.640536
60	-449.27	-93.3644	-542.634	-610.257	-95.9296	-706.187	-95.9296	post	11.8531	155.861	144.008	25	stijn_090421 2	neg	VII	y	2	1.35833	1.29374	1.26769	0.987591	1.05501	0.97727	0.680851
61	-467.821	-86.9334	-554.754	-599.887	-101.615	-701.501	-101.615	post	11.9793	155.728	143.749	25	stijn_090421 2	neg	VII	y	2	1.2823	1.34716	1.24614	0.998105	1.05311	0.922568	0.721202
62	-462.552	-93.9516	-556.503	-600.796	-94.8953	-695.692	-94.8953	post	11.9822	148.399	136.417	25	stijn_090421 2	neg	VII	y	2	1.29887	1.33199	1.24803	0.998349	0.999397	0.934493	0.67351
63	-460.795	-94.8961	-555.691	-594.769	-93.426	-688.195	-93.426	post	11.9877	127.169	115.181	26	stijn_090421 2	neg	VII	y	2	1.29074	1.32693	1.23551	0.998812	0.84382	0.928644	0.663083
64	-457.777	-93.041	-550.818	-620.046	-94.5123	-714.558	-94.5123	post	12.1189	165.692	153.573	26	stijn_090421 2	neg	VII	y	2	1.35447	1.31824	1.28802	1.00974	1.12508	0.974492	0.670792
65	-465.927	-91.3886	-557.315	-617.548	-94.2616	-711.809	-94.2616	post	11.9912	153.663	141.672	26	stijn_090421 2	neg	VII	y	2	1.32542	1.34171	1.28283	0.999099	1.0379	0.95359	0.669013
66	-439.68	-89.5231	-529.203	-579.118	-91.8972	-671.015	-91.8972	post	12.1356	161.147	149.012	27	stijn_090421 2	neg	VII	y	2	1.31714	1.26613	1.203	1.01113	1.09166	0.947631	0.652232
67	-436.792	-103.781	-540.573	-578.453	-92.9372	-671.39	-92.9372	post	12.3318	160.547	148.215	27	stijn_090421 2	neg	VII	y	2	1.32432	1.25781	1.20162	1.02748	1.08583	0.9528	0.659613
68	-432.713	-87.3693	-520.082	-592.877	-91.8195	-684.696	-91.8195	post	12.4677	138.523	126.055	27	stijn_090421 2	neg	VII	y	2	1.37014	1.24606	1.23158	1.0388	0.923482	0.985766	0.651681
69	-384.386	-86.0928	-470.479	-553.84	-89.5622	-643.402	-89.5622	post	12.8643	148.337	135.472	28	stijn_090421 2	neg	VII	y	2	1.44084	1.1069	1.15049	1.07185	0.992475	1.03663	0.635659
70	-411.201	-85.0785	-496.28	-535.734	-91.113	-626.847	-91.113	post	13.2013	149.897	136.695	28	stijn_090421 2	neg	VII	y	2	1.30285	1.18412	1.11288	1.09993	1.00143	0.937354	0.646666
71	-393.349	-89.8123	-483.161	-573.666	-91.9764	-665.642	-91.9764	post	13.3319	141.728	128.396	28	stijn_090421 2	neg	VII	y	2	1.45842	1.13271	1.19168	1.11081	0.940633	1.04928	0.652794
72	-404.466	-92.3132	-496.78	-568.766	-92.2532	-661.019	-92.2532	post	13.3411	137.42	124.079	29	stijn_090421 2	neg	VII	y	2	1.40621	1.16472	1.1815	1.11158	0.909007	1.01172	0.654758
73	-430.651	-91.5552	-522.206	-550.292	-91.236	-641.528	-91.236	post	13.5174	156.205	142.687	29	stijn_090421 2	neg	VII	y	2	1.27782	1.24013	1.14312	1.12627	1.04533	0.919342	0.647539
74	-395.838	-89.5092	-485.347	-563.8	-92.3461	-656.147	-92.3461	post	13.6414	160.59	146.948	29	stijn_090421 2	neg	VII	y	2	1.42432	1.13988	1.17118	1.13659	1.07655	1.02475	0.655418
75	-377.556	-97.0462	-474.602	-553.747	-98.464	-652.211	-98.464	post	13.8447	167.303	153.459	30	stijn_090421 2	neg	VII	y	2	1.46666	1.08723	1.1503	1.15353	1.12424	1.05521	0.698839
76	-398.691	-93.5906	-492.282	-521.679	-96.9841	-618.663	-96.9841	post	13.7709	154.782	141.011	30	stijn_090421 2	neg	VII	y	2	1.30848	1.14809	1.08368	1.14738	1.03305	0.941403	0.688335
77	-420.673	-94.5981	-515.272	-546.289	-101.361	-647.65	-101.361	post	13.9058	156.163	142.257	30	stijn_090421 2	neg	VII	y	2	1.29861	1.21139	1.13481	1.15862	1.04218	0.934299	0.719404
78	-418.346	-94.552	-512.898	-547.606	-96.5458	-644.152	-96.5458	post	13.9476	138.994	125.047	31	stijn_090421 2	neg	VII	y	2	1.30898	1.20469	1.13754	1.1621	0.916095	0.941764	0.685225
79	-409.322	-97.2037	-506.525	-550.056	-99.7183	-649.774	-99.7183	post	13.8511	147.947	134.096	31	stijn_090421 2	neg	VII	y	2	1.34382	1.17871	1.14263	1.15407	0.982394	0.966832	0.707741
80	-391.252	-95.4694	-486.722	-518.267	-98.4597	-616.727	-98.4597	post	13.952	136.914	122.962	31	stijn_090421 2	neg	VII	y	2	1.32464	1.12667	1.0766	1.16247	0.900824	0.953027	0.698809
81	-397.19	-93.4679	-490.657	-554.364	-96.7843	-651.149	-96.7843	post	13.9468	174.392	160.445	32	stijn_090421 2	neg	VII	y	2	1.39572	1.14377	1.15158	1.16204	1.17542	1.00417	0.686918
82	-408.378	-96.4606	-504.839	-530.928	-108.788	-639.716	-108.788	post	14.0094	152.347	138.338	32	stijn_090421 2	neg	VII	y	2	1.30009	1.17599	1.1029	1.16726	1.01347	0.935367	0.772114
83	-434.538	-89.1049	-523.643	-549.25	-92.4651	-641.715	-92.4651	post	14.0295	153.389	139.36	32	stijn_090421 2	neg	VII	y	2	1.26399	1.25132	1.14096	1.16893	1.02095	0.909393	0.656262
84	-430.012	-85.3844	-515.396	-512.093	-89.5777	-601.671	-89.5777	post	14.1417	155.895	141.753	33	stijn_090421 2	neg	VII	y	2	1.19088	1.23829	1.06377	1.17828	1.03849	0.856795	0.63577
85	-368.343	-90.8288	-459.171	-538.976	-94.6177	-633.594	-94.6177	post	14.178	161.163	146.985	33	stijn_090421 2	neg	VII	y	2	1.46325	1.0607	1.11962	1.1813	1.07681	1.05275	0.67154
86	-375.979	-87.3155	-463.295	-525.661	-90.3162	-615.977	-90.3162	post	14.0345	152.927	138.892	33	stijn_090421 2	neg	VII	y	2	1.39811	1.08269	1.09195	1.16935	1.01753	1.00589	0.641011
87	-396.29	-88.3078	-484.598	-530.454	-94.394	-624.848	-94.394	post	14.3063	157.115	142.808	34	stijn_090421 2	neg	VII	y	2	1.33855	1.14118	1.10191	1.19199	1.04622	0.963038	0.669953
88	-428.224	-89.1095	-517.333	-544.611	-92.9815	-637.592	-92.9815	post	14.3275	160.897	146.57	34	stijn_090421 2	neg	VII	y	2	1.27179	1.23314	1.13132	1.19376	1.07377	0.915007	0.659928
89	-404.731	-88.3626	-493.094	-533.025	-92.8221	-625.847	-92.8221	post	14.2611	163.946	149.685	34	stijn_090421 2	neg	VII	y	2	1.31699	1.16549	1.10725	1.18823	1.09659	0.947523	0.658797
90	-410.495	-87.4715	-497.967	-536.355	-89.8674	-626.222	-89.8674	post	14.2911	162.784	148.493	35	stijn_090421 2	neg	VII	y	2	1.3066	1.18208	1.11417	1.19072	1.08787	0.940054	0.637825
91	-416.154	-89.8091	-505.963	-516.68	-92.4878	-609.167	-92.4878	post	14.1829	146.132	131.949	35	stijn_090421 2	neg	VII	y	2	1.24156	1.19838	1.0733	1.18172	0.96666	0.893256	0.656424
92	-362.15	-91.461	-453.611	-540.627	-89.906	-630.533	-89.906	post	14.2034	151.013	136.809	35	stijn_090421 2	neg	VII	y	2	1.49282	1.04287	1.12304	1.18342	1.00227	1.07403	0.638099
93	-414.661	-86.0542	-500.715	-520.998	-108.91	-629.908	-108.91	post	14.2897	160.957	146.667	36	stijn_090421 2	neg	VII	y	2	1.25644	1.19408	1.08227	1.19061	1.07449	0.903965	0.772977
94	-387.41	-88.5043	-475.914	-535.043	-92.5534	-627.597	-92.5534	post	14.3484	86.2079	71.8595	36	stijn_090421 2	neg	VII	y	2	1.38108	1.11561	1.11145	1.1955	0.526445	0.993636	0.656889
15	-86.9757	-161.914	-248.89	-123.059	-162.627	-285.686	-162.627	pre	14.1961	124.825	110.629	-5	stijn_140421 1	neg	VII	y	2	1.41486	0.976018	0.957454	1.0216	0.962175	0.956192	0.971753
16	-95.1804	-169.14	-264.32	-116.116	-175.63	-291.746	-175.63	pre	13.8039	123.291	109.488	-5	stijn_140421 1	neg	VII	y	2	1.21995	1.06809	0.903435	0.993376	0.952244	0.824469	1.04945
17	-82.4761	-161.228	-243.704	-131.03	-170.337	-301.366	-170.337	pre	14.0691	124.59	110.521	-5	stijn_140421 1	neg	VII	y	2	1.5887	0.925525	1.01947	1.01246	0.961234	1.07367	1.01782
18	-94.6455	-174.61	-269.256	-146.193	-175.165	-321.358	-175.165	pre	13.7194	124.867	111.148	-4	stijn_140421 1	neg	VII	y	2	1.54463	1.06209	1.13745	0.987292	0.966684	1.04389	1.04667
19	-109.388	-162.117	-271.505	-110.546	-173.141	-283.687	-173.141	pre	14.0848	129.345	115.26	-4	stijn_140421 1	neg	VII	y	2	1.01059	1.22752	0.860101	1.01359	1.00245	0.682975	1.03457
20	-88.1188	-158.209	-246.328	-148.241	-160.872	-309.113	-160.872	pre	14.1439	155.3	141.156	-4	stijn_140421 1	neg	VII	y	2	1.68229	0.988846	1.15339	1.01784	1.22767	1.13692	0.961264
21	-79.5718	-166.007	-245.579	-114.046	-198.128	-312.174	-198.128	pre	13.8507	138.03	124.179	-3	stijn_140421 1	neg	VII	y	2	1.43325	0.892933	0.887335	0.996744	1.08002	0.96862	1.18388
22	-81.4954	-168.081	-249.577	-134.049	-171.003	-305.052	-171.003	pre	13.6983	132.532	118.833	-3	stijn_140421 1	neg	VII	y	2	1.64487	0.91452	1.04297	0.985777	1.03353	1.11164	1.0218
23	-111.212	-156.294	-267.506	-136.607	-162.822	-299.43	-162.822	pre	14.0005	130.114	116.113	-3	stijn_140421 1	neg	VII	y	2	1.22835	1.24799	1.06287	1.00752	1.00987	0.830145	0.972919
24	-54.7675	-162.948	-217.716	-115.78	-166.345	-282.125	-166.345	pre	14.0318	129.144	115.113	-2	stijn_140421 1	neg	VII	y	2	2.11403	0.614587	0.900824	1.00978	1.00117	1.4287	0.993967
25	-109.062	-156.82	-265.882	-122.951	-162.859	-285.811	-162.859	pre	13.7196	111.88	98.1601	-2	stijn_140421 1	neg	VII	y	2	1.12735	1.22387	0.95662	0.987306	0.853726	0.761886	0.97314
26	-85.2582	-156.635	-241.893	-147.48	-161.258	-308.738	-161.258	pre	14.0433	116.412	102.368	-2	stijn_140421 1	neg	VII	y	2	1.7298	0.956745	1.14746	1.01061	0.890327	1.16903	0.963573
27	-85.2194	-157.485	-242.705	-118.712	-159.415	-278.127	-159.415	pre	13.8679	131.688	117.821	-1	stijn_140421 1	neg	VII	y	2	1.39302	0.95631	0.923637	0.997979	1.02472	0.941429	0.952556
28	-79.2596	-154.949	-234.209	-134.246	-157.437	-291.683	-157.437	pre	13.702	134.557	120.855	-1	stijn_140421 1	neg	VII	y	2	1.69376	0.88943	1.0445	0.98604	1.05111	1.14467	0.940738
29	-94.061	-155.203	-249.264	-128.846	-153.279	-282.125	-153.279	pre	13.5083	126.54	113.032	-1	stijn_140421 1	neg	VII	y	2	1.36981	1.05553	1.00248	0.9721	0.983071	0.925747	0.915893
0	-48.78	-147.258	-196.038	-46.4948	-153.354	-199.849	-153.354	post	13.8117	119.403	105.592	5	stijn_140421 1	neg	VII	y	2	0.953153	0.547396	0.361751	0.993933	0.91836	0.64416	0.916343
1	-48.8764	-157.47	-206.346	-87.8184	-158.197	-246.016	-158.197	post	14.3391	154.003	139.664	5	stijn_140421 1	neg	VII	y	2	1.79674	0.548478	0.683269	1.03189	1.2147	1.21428	0.945284
2	-74.0202	-149.068	-223.089	-76.4331	-154.777	-231.21	-154.777	post	14.0335	122.956	108.923	5	stijn_140421 1	neg	VII	y	2	1.0326	0.830635	0.594686	1.0099	0.947332	0.69785	0.924845
3	-66.6422	-151.324	-217.966	-82.5591	-157.647	-240.206	-157.647	post	13.7631	123.748	109.985	6	stijn_140421 1	neg	VII	y	2	1.23884	0.747842	0.642349	0.990435	0.956567	0.837233	0.941994
4	-56.05	-159.167	-215.217	-56.2903	-161.988	-218.278	-161.988	post	14.252	147.401	133.149	6	stijn_140421 1	neg	VII	y	2	1.00429	0.628978	0.437965	1.02562	1.15804	0.678717	0.967933
5	-88.9343	-154.833	-243.767	-62.8936	-159.07	-221.964	-159.07	post	14.1142	116.893	102.779	6	stijn_140421 1	neg	VII	y	2	0.707192	0.997997	0.489342	1.0157	0.893894	0.477934	0.9505
6	-43.9044	-143.7	-187.604	-102.137	-144.816	-246.953	-144.816	post	14.1461	125.007	110.861	7	stijn_140421 1	neg	VII	y	2	2.32634	0.492684	0.794671	1.018	0.964186	1.57219	0.865327
7	-86.0111	-156.694	-242.705	-96.2733	-150.93	-247.203	-150.93	post	13.8443	129.132	115.288	7	stijn_140421 1	neg	VII	y	2	1.11931	0.965194	0.749052	0.996279	1.00269	0.756454	0.901856
8	-56.6925	-147.092	-203.785	-89.964	-150.18	-240.144	-150.18	post	14.2195	142.847	128.627	7	stijn_140421 1	neg	VII	y	2	1.58688	0.636188	0.699962	1.02329	1.11871	1.07244	0.897374
9	-62.9591	-147.76	-210.719	-68.1627	-148.179	-216.342	-148.179	post	14.4074	116.222	101.814	8	stijn_140421 1	neg	VII	y	2	1.08265	0.706511	0.530338	1.03681	0.885509	0.731677	0.885419
10	-79.8758	-150.272	-230.148	-88.9372	-161.952	-250.889	-161.952	post	14.2163	117.708	103.492	8	stijn_140421 1	neg	VII	y	2	1.11344	0.896345	0.691973	1.02305	0.900097	0.752487	0.967716
11	-76.8988	-139.38	-216.279	-91.657	-159.919	-251.576	-159.919	post	14.1956	126.692	112.497	8	stijn_140421 1	neg	VII	y	2	1.19192	0.862938	0.713135	1.02156	0.978417	0.805521	0.955571
12	-66.6903	-160.459	-227.149	-112.425	-150.896	-263.321	-150.896	post	13.8735	116.863	102.99	9	stijn_140421 1	neg	VII	y	2	1.68578	0.748381	0.87472	0.99838	0.89573	1.13928	0.901654
13	-96.3874	-141.695	-238.082	-96.6323	-146.322	-242.955	-146.322	post	13.927	85.6629	71.7359	9	stijn_140421 1	neg	VII	y	2	1.00254	1.08163	0.751845	1.00223	0.623907	0.677537	0.874327
14	-95.8718	-144.272	-240.144	-84.5929	-148.554	-233.147	-148.554	post	13.8787	110.528	96.6497	9	stijn_140421 1	neg	VII	y	2	0.882355	1.07585	0.658173	0.998758	0.840589	0.596313	0.887659
15	-57.4856	-140.177	-197.662	-143.142	-146.792	-289.934	-146.792	post	14.1545	125.362	111.207	10	stijn_140421 1	neg	VII	y	2	2.49005	0.645088	1.11371	1.01861	0.967203	1.68283	0.877132
16	-115.976	-142.659	-258.635	-133.19	-149.31	-282.5	-149.31	post	14.2153	133.687	119.472	10	stijn_140421 1	neg	VII	y	2	1.14842	1.30146	1.03628	1.02298	1.03908	0.776124	0.89218
17	-84.7509	-145.022	-229.773	-137.958	-151.164	-289.122	-151.164	post	14.3737	122.273	107.899	10	stijn_140421 1	neg	VII	y	2	1.6278	0.951052	1.07338	1.03438	0.938431	1.1001	0.903258
18	-81.5068	-150.578	-232.085	-104.82	-146.631	-251.451	-146.631	post	13.6055	129.473	115.867	11	stijn_140421 1	neg	VII	y	2	1.28602	0.914648	0.815547	0.979096	1.00773	0.869121	0.876172
19	-102.662	-140.855	-243.517	-110.659	-151.475	-262.134	-151.475	post	13.9806	108.181	94.2005	11	stijn_140421 1	neg	VII	y	2	1.07789	1.15205	0.86098	1.00609	0.819288	0.728461	0.905113
20	-73.263	-142.204	-215.467	-138.203	-137.675	-275.878	-137.675	post	14.4522	124.217	109.765	11	stijn_140421 1	neg	VII	y	2	1.8864	0.822138	1.07529	1.04003	0.954658	1.27486	0.822652
21	-81.8514	-135.802	-217.653	-121.345	-136.416	-257.761	-136.416	post	14.2436	128.193	113.949	12	stijn_140421 1	neg	VII	y	2	1.48251	0.918515	0.944122	1.02502	0.991046	1.00191	0.81513
22	-100.398	-144.805	-245.204	-125.855	-140.277	-266.132	-140.277	post	13.9392	103.581	89.642	12	stijn_140421 1	neg	VII	y	2	1.25356	1.12664	0.979215	1.00311	0.779641	0.84718	0.8382
23	-87.3561	-137.169	-224.525	-106.005	-143.822	-249.827	-143.822	post	14.2259	131.072	116.846	12	stijn_140421 1	neg	VII	y	2	1.21348	0.980288	0.824766	1.02374	1.01625	0.820091	0.859386
24	-78.9776	-142.424	-221.402	-127.813	-141.193	-269.006	-141.193	post	13.8926	126.626	112.734	13	stijn_140421 1	neg	VII	y	2	1.61834	0.886266	0.994445	0.999756	0.980475	1.09371	0.843675
25	-118.429	-150.327	-268.756	-136.059	-145.503	-281.563	-145.503	post	14.2418	116.581	102.339	13	stijn_140421 1	neg	VII	y	2	1.14887	1.32897	1.05861	1.02489	0.890069	0.776431	0.869432
26	-100.674	-156.4	-257.074	-126.867	-136.517	-263.383	-136.517	post	14.3691	127.906	113.536	13	stijn_140421 1	neg	VII	y	2	1.26017	1.12974	0.987083	1.03405	0.987459	0.85165	0.815733
27	-69.3348	-181.866	-251.201	-127.592	-140.976	-268.568	-140.976	post	14.1611	111.058	96.8968	14	stijn_140421 1	neg	VII	y	2	1.84023	0.778057	0.992728	1.01908	0.842739	1.24367	0.842381
28	-155.655	-138.589	-294.245	-146.21	-157.281	-303.49	-157.281	post	14.0373	119.673	105.636	14	stijn_140421 1	neg	VII	y	2	0.939317	1.74672	1.13758	1.01017	0.918746	0.634809	0.939807
29	-87.4454	-141.453	-228.899	-136.415	-155.143	-291.558	-155.143	post	14.0945	126.628	112.533	14	stijn_140421 1	neg	VII	y	2	1.56	0.981289	1.06137	1.01429	0.978732	1.05428	0.927033
30	-76.869	-144.158	-221.027	-141.755	-144.993	-286.748	-144.993	post	14.2444	124.015	109.77	15	stijn_140421 1	neg	VII	y	2	1.84411	0.862603	1.10292	1.02508	0.954704	1.24629	0.866381
31	-92.4667	-145.74	-238.207	-146.342	-155.649	-301.991	-155.649	post	14.7176	125.297	110.579	15	stijn_140421 1	neg	VII	y	2	1.58265	1.03764	1.13861	1.05912	0.961737	1.06959	0.930054
32	-84.5234	-147.436	-231.96	-129.284	-142.471	-271.755	-142.471	post	14.1226	113.726	99.6034	15	stijn_140421 1	neg	VII	y	2	1.52956	0.9485	1.00589	1.01631	0.866279	1.03371	0.851312
33	-106.172	-144.592	-250.764	-103.994	-154.329	-258.323	-154.329	post	14.464	120.147	105.683	16	stijn_140421 1	neg	VII	y	2	0.979486	1.19143	0.80912	1.04088	0.919151	0.661956	0.92217
34	-82.2241	-138.053	-220.277	-150.355	-146.888	-297.243	-146.888	post	14.5056	135.43	120.925	16	stijn_140421 1	neg	VII	y	2	1.8286	0.922697	1.16983	1.04387	1.05171	1.2358	0.877707
35	-131.049	-139.018	-270.068	-151.268	-144.289	-295.556	-144.289	post	14.3176	118.486	104.168	16	stijn_140421 1	neg	VII	y	2	1.15428	1.4706	1.17693	1.03035	0.90598	0.780084	0.862175
36	-92.1745	-144.158	-236.333	-121.048	-144.147	-265.195	-144.147	post	14.277	133.733	119.456	17	stijn_140421 1	neg	VII	y	2	1.31325	1.03436	0.941812	1.02742	1.03894	0.88752	0.861326
37	-100.145	-132.377	-232.522	-137.375	-143.375	-280.751	-143.375	post	14.3075	125.846	111.538	17	stijn_140421 1	neg	VII	y	2	1.37177	1.1238	1.06885	1.02961	0.970078	0.927067	0.856716
38	-114.954	-126.502	-241.455	-152.27	-135.478	-287.747	-135.478	post	14.6973	128.263	113.566	17	stijn_140421 1	neg	VII	y	2	1.32462	1.28998	1.18473	1.05767	0.987715	0.895205	0.809525
39	-96.0401	-122.488	-218.528	-163.882	-126.177	-290.059	-126.177	post	14.3354	123.527	109.191	18	stijn_140421 1	neg	VII	y	2	1.70639	1.07774	1.27508	1.03162	0.949669	1.15322	0.753948
40	-125.176	-125.525	-250.701	-124.46	-124.804	-249.264	-124.804	post	14.4683	119.418	104.95	18	stijn_140421 1	neg	VII	y	2	0.994279	1.4047	0.96836	1.04119	0.912779	0.671953	0.745748
41	-94.0693	-127.145	-221.214	-141.5	-136.751	-278.252	-136.751	post	14.536	105.937	91.4009	18	stijn_140421 1	neg	VII	y	2	1.50421	1.05562	1.10094	1.04606	0.794939	1.01658	0.817135
42	-146.416	-138.708	-285.124	-149.403	-153.4	-302.803	-153.4	post	14.32	102.264	87.9441	19	stijn_140421 1	neg	VII	y	2	1.0204	1.64304	1.16243	1.03052	0.764874	0.689609	0.916616
43	-118.857	-124.16	-243.017	-153.908	-128.841	-282.75	-128.841	post	14.2226	113.251	99.0286	19	stijn_140421 1	neg	VII	y	2	1.2949	1.33378	1.19748	1.0235	0.86128	0.875121	0.769871
44	-108.994	-117.843	-226.837	-129.813	-124.137	-253.95	-124.137	post	14.4575	113.135	98.6779	19	stijn_140421 1	neg	VII	y	2	1.19101	1.2231	1.01001	1.04041	0.858229	0.804908	0.74176
45	-71.6206	-141.91	-213.53	-128.037	-131.035	-259.073	-131.035	post	14.5817	120.048	105.467	20	stijn_140421 1	neg	VII	y	2	1.78771	0.803708	0.996191	1.04935	0.917273	1.20817	0.782981
46	-60.967	-129.823	-190.79	-145.134	-139.178	-284.311	-139.178	post	14.4	116.329	101.929	20	stijn_140421 1	neg	VII	y	2	2.38053	0.684156	1.12921	1.03627	0.886504	1.60881	0.831634
47	-126.003	-137.131	-263.133	-138.197	-125.748	-263.945	-125.748	post	14.3116	110.241	95.9295	20	stijn_140421 1	neg	VII	y	2	1.09678	1.41397	1.07524	1.02991	0.834326	0.741225	0.75139
48	-153.561	-120.067	-273.629	-128.748	-124.577	-253.325	-124.577	post	14.6971	99.5605	84.8634	21	stijn_140421 1	neg	VII	y	2	0.838416	1.72322	1.00172	1.05765	0.738081	0.566618	0.74439
49	-137.79	-117.971	-255.762	-147.987	-159.189	-307.176	-159.189	post	14.5542	136.903	122.349	21	stijn_140421 1	neg	VII	y	2	1.074	1.54625	1.15141	1.04737	1.06411	0.725831	0.951211
50	-92.0912	-126	-218.091	-148.678	-129.761	-278.439	-129.761	post	14.344	125.987	111.643	21	stijn_140421 1	neg	VII	y	2	1.61446	1.03342	1.15679	1.03224	0.970995	1.09109	0.775367
51	-98.7085	-127.004	-225.712	-139.684	-127.135	-266.819	-127.135	post	14.6582	124.15	109.492	22	stijn_140421 1	neg	VII	y	2	1.41512	1.10768	1.08681	1.05485	0.95228	0.956364	0.759676
52	-112.15	-126.869	-239.019	-112.647	-133.119	-245.766	-133.119	post	14.8959	113.38	98.4841	22	stijn_140421 1	neg	VII	y	2	1.00443	1.25852	0.876449	1.07195	0.856544	0.678816	0.795431
53	-94.9765	-130.736	-225.712	-115.495	-140.954	-256.449	-140.954	post	14.3789	115.185	100.806	22	stijn_140421 1	neg	VII	y	2	1.21604	1.0658	0.898606	1.03475	0.876739	0.821822	0.842247
54	-63.3778	-129.662	-193.039	-138.002	-134.815	-272.817	-134.815	post	14.5207	117.848	103.327	23	stijn_140421 1	neg	VII	y	2	2.17744	0.711209	1.07372	1.04496	0.898666	1.47156	0.805565
55	-116.883	-119.887	-236.77	-150.713	-129.85	-280.563	-129.85	post	14.9297	117.619	102.689	23	stijn_140421 1	neg	VII	y	2	1.28944	1.31163	1.17262	1.07439	0.893117	0.871429	0.775898
56	-105.146	-122.378	-227.524	-114.77	-128.872	-243.642	-128.872	post	14.5336	123.237	108.703	23	stijn_140421 1	neg	VII	y	2	1.09153	1.17992	0.892966	1.04589	0.945423	0.73768	0.770053
57	-82.506	-128.588	-211.094	-109.391	-130.065	-239.456	-130.065	post	14.6894	115.471	100.782	24	stijn_140421 1	neg	VII	y	2	1.32586	0.925861	0.851116	1.0571	0.876525	0.896041	0.777183
58	-93.4156	-127.861	-221.277	-133.624	-122.887	-256.511	-122.887	post	14.8175	111.699	96.8813	24	stijn_140421 1	neg	VII	y	2	1.43042	1.04829	1.03966	1.06632	0.842604	0.966708	0.734295
59	-114.43	-132.897	-247.328	-159.709	-130.225	-289.934	-130.225	post	14.5072	105.863	91.3553	24	stijn_140421 1	neg	VII	y	2	1.39569	1.28411	1.24261	1.04399	0.794543	0.943234	0.778138
60	-121.997	-118.709	-240.706	-126.615	-128.834	-255.449	-128.834	post	14.5132	93.2017	78.6885	25	stijn_140421 1	neg	VII	y	2	1.03786	1.36901	0.985128	1.04442	0.684376	0.701405	0.769827
61	-113.481	-137.595	-251.076	-138.766	-168.973	-307.739	-168.973	post	14.8315	118.051	103.22	25	stijn_140421 1	neg	VII	y	2	1.2228	1.27346	1.07966	1.06733	0.897733	0.826395	1.00967
62	-101.886	-135.072	-236.957	-142.802	-143.883	-286.685	-143.883	post	14.6061	111.376	96.7697	25	stijn_140421 1	neg	VII	y	2	1.40159	1.14334	1.11107	1.0511	0.841633	0.94722	0.859753
63	-49.8939	-130.401	-180.295	-133.893	-120.994	-254.887	-120.994	post	14.843	115.751	100.908	26	stijn_140421 1	neg	VII	y	2	2.68356	0.559896	1.04175	1.06815	0.877624	1.8136	0.72298
64	-86.1759	-126.48	-212.656	-123.806	-132.892	-256.699	-132.892	post	15.0899	125.327	110.237	26	stijn_140421 1	neg	VII	y	2	1.43667	0.967043	0.963273	1.08592	0.958761	0.970931	0.794076
65	-120.329	-132.934	-253.263	-148.35	-133.463	-281.813	-133.463	post	14.1931	102.563	88.3698	26	stijn_140421 1	neg	VII	y	2	1.23287	1.3503	1.15423	1.02138	0.768577	0.833198	0.797487
66	-71.8327	-116.896	-188.729	-144.728	-119.905	-264.633	-119.905	post	15.6311	130.295	114.664	27	stijn_140421 1	neg	VII	y	2	2.01479	0.806088	1.12605	1.12486	0.997265	1.36164	0.716471
67	-73.8964	-127.264	-201.161	-133.194	-114.196	-247.39	-114.196	post	15.0948	121.765	106.67	27	stijn_140421 1	neg	VII	y	2	1.80244	0.829246	1.03631	1.08627	0.927737	1.21812	0.682363
68	-96.594	-121.622	-218.216	-132.887	-127.497	-260.385	-127.497	post	15.3471	96.7509	81.4038	27	stijn_140421 1	neg	VII	y	2	1.37573	1.08395	1.03392	1.10443	0.707992	0.929744	0.761841
69	-94.2555	-115.901	-210.157	-126.875	-138.382	-265.257	-138.382	post	14.9065	122.606	107.699	28	stijn_140421 1	neg	VII	y	2	1.34608	1.05771	0.98715	1.07272	0.936691	0.909707	0.82688
70	-75.3128	-121.163	-196.475	-135.047	-120.652	-255.699	-120.652	post	14.8219	113.616	98.7945	28	stijn_140421 1	neg	VII	y	2	1.79315	0.84514	1.05073	1.06663	0.859243	1.21184	0.720938
71	-74.8111	-111.419	-186.23	-142.183	-118.826	-261.009	-118.826	post	14.9634	118.816	103.852	28	stijn_140421 1	neg	VII	y	2	1.90056	0.83951	1.10625	1.07682	0.903231	1.28444	0.710029
72	-76.2977	-113.431	-189.728	-109.652	-112.312	-221.964	-112.312	post	15.1617	103.55	88.3881	29	stijn_140421 1	neg	VII	y	2	1.43716	0.856193	0.853146	1.09109	0.768736	0.971262	0.671102
73	-88.6503	-116.571	-205.222	-126.36	-116.469	-242.83	-116.469	post	15.1142	103.16	88.0458	29	stijn_140421 1	neg	VII	y	2	1.42538	0.99481	0.983145	1.08766	0.765759	0.963301	0.695944
74	-119.386	-133.315	-252.7	-148.399	-139.973	-288.372	-139.973	post	14.498	96.9898	82.4918	29	stijn_140421 1	neg	VII	y	2	1.24302	1.33972	1.15462	1.04332	0.717455	0.84006	0.836385
75	-81.2859	-121.936	-203.222	-97.6162	-119.725	-217.341	-119.725	post	15.2929	109.762	94.4693	30	stijn_140421 1	neg	VII	y	2	1.2009	0.912169	0.7595	1.10053	0.821627	0.811591	0.715397
76	-87.8839	-113.464	-201.348	-120.543	-123.474	-244.017	-123.474	post	15.3386	113.101	97.7621	30	stijn_140421 1	neg	VII	y	2	1.37162	0.986211	0.937883	1.10382	0.850265	0.926967	0.737797
77	-72.8127	-121.164	-193.976	-83.7078	-121.201	-204.909	-121.201	post	15.2358	115.125	99.889	30	stijn_140421 1	neg	VII	y	2	1.14963	0.817086	0.651286	1.09642	0.868763	0.776943	0.72422
78	-75.1555	-113.573	-188.729	-114.795	-119.101	-233.896	-119.101	post	15.5871	124.085	108.498	31	stijn_140421 1	neg	VII	y	2	1.52744	0.843375	0.893163	1.1217	0.943639	1.03227	0.711668
79	-92.5045	-125.211	-217.716	-173.76	-127.856	-301.616	-127.856	post	15.1145	116.168	101.053	31	stijn_140421 1	neg	VII	y	2	1.8784	1.03806	1.35194	1.08769	0.878887	1.26946	0.763984
80	-91.7084	-122.197	-213.905	-123.823	-122.255	-246.078	-122.255	post	15.435	91.9078	76.4728	31	stijn_140421 1	neg	VII	y	2	1.35018	1.02913	0.963403	1.11075	0.665105	0.912481	0.730517
81	-99.041	-125.672	-224.713	-123.898	-129.614	-253.513	-129.614	post	15.3901	125.328	109.937	32	stijn_140421 1	neg	VII	y	2	1.25098	1.11141	0.963989	1.10752	0.956157	0.845438	0.774489
82	-108.663	-121.298	-229.961	-115.252	-120.894	-236.145	-120.894	post	15.7519	110.012	94.2605	32	stijn_140421 1	neg	VII	y	2	1.06064	1.21939	0.896714	1.13356	0.81981	0.716799	0.72238
83	-76.9382	-110.541	-187.479	-112.537	-120.047	-232.584	-120.047	post	15.8602	117.008	101.148	32	stijn_140421 1	neg	VII	y	2	1.4627	0.86338	0.875592	1.14135	0.879715	0.988519	0.717323
84	-80.5455	-117.242	-197.787	-87.2932	-121.427	-208.72	-121.427	post	15.5849	120.638	105.054	33	stijn_140421 1	neg	VII	y	2	1.08377	0.903861	0.679183	1.12154	0.91368	0.732436	0.725566
85	-81.6093	-118.365	-199.974	-106.114	-111.477	-217.591	-111.477	post	15.6775	111.452	95.775	33	stijn_140421 1	neg	VII	y	2	1.30026	0.915798	0.825614	1.1282	0.832982	0.878743	0.666116
86	-72.7339	-107.186	-179.92	-113.498	-105.593	-219.09	-105.593	post	16.3048	124.799	108.494	33	stijn_140421 1	neg	VII	y	2	1.56045	0.816201	0.883066	1.17335	0.943603	1.05458	0.630952
87	-83.3155	-105.413	-188.729	-82.683	-116.291	-198.974	-116.291	post	15.5787	121.32	105.741	34	stijn_140421 1	neg	VII	y	2	0.992409	0.934944	0.643313	1.12109	0.91966	0.67069	0.69488
88	-76.3336	-110.833	-187.167	-90.911	-114.623	-205.534	-114.623	post	15.3839	108.919	93.5353	34	stijn_140421 1	neg	VII	y	2	1.19097	0.856596	0.707331	1.10708	0.813503	0.80488	0.684911
89	-106.937	-115.839	-222.776	-131.898	-117.429	-249.327	-117.429	post	15.2767	113.957	98.6808	34	stijn_140421 1	neg	VII	y	2	1.23341	1.20002	1.02623	1.09936	0.858254	0.833566	0.701678
90	-61.2504	-114.859	-176.109	-61.2326	-144.301	-205.534	-144.301	post	15.7618	116.125	100.363	35	stijn_140421 1	neg	VII	y	2	0.99971	0.687336	0.476419	1.13427	0.872888	0.675624	0.862249
91	-69.4543	-115.651	-185.105	-118.766	-128.687	-247.453	-128.687	post	15.4572	114.961	99.5034	35	stijn_140421 1	neg	VII	y	2	1.70998	0.779398	0.924053	1.11235	0.865409	1.15564	0.76895
92	-60.5573	-114.678	-175.235	-75.484	-118.305	-193.789	-118.305	post	15.225	127.686	112.461	35	stijn_140421 1	neg	VII	y	2	1.24649	0.679558	0.587301	1.09564	0.978102	0.842402	0.706913
93	-61.6972	-117.348	-179.046	-72.0333	-123.193	-195.226	-123.193	post	15.4238	106.83	91.4058	36	stijn_140421 1	neg	VII	y	2	1.16753	0.692349	0.560453	1.10995	0.794982	0.78904	0.736118
94	-81.3883	-116.899	-198.287	-90.7154	-115.256	-205.971	-115.256	post	15.6606	130.025	114.364	36	stijn_140421 1	neg	VII	y	2	1.1146	0.913318	0.705809	1.12699	0.994659	0.753269	0.688693
95	-79.8391	-111.763	-191.603	-114.888	-119.134	-234.021	-119.134	post	15.6509	124.569	108.918	36	stijn_140421 1	neg	VII	y	2	1.43899	0.895934	0.893881	1.12629	0.947294	0.972498	0.711864
96	-55.229	-116.257	-171.486	-104.692	-106.715	-211.406	-106.715	post	15.7088	128.665	112.956	37	stijn_140421 1	neg	VII	y	2	1.89559	0.619766	0.814551	1.13046	0.982407	1.28108	0.637656
97	-56.7955	-123.625	-180.42	-108.216	-102.253	-210.469	-102.253	post	15.7993	113.012	97.2125	37	stijn_140421 1	neg	VII	y	2	1.90537	0.637344	0.841975	1.13697	0.845484	1.28769	0.610995
98	-111.58	-109.009	-220.59	-83.4729	-114.064	-197.537	-114.064	post	15.6722	118.111	102.439	37	stijn_140421 1	neg	VII	y	2	0.748096	1.25213	0.649459	1.12782	0.890942	0.505578	0.681574
99	-73.3772	-118.288	-191.665	-113.219	-111.556	-224.775	-111.556	post	16.1615	114.635	98.4732	38	stijn_140421 1	neg	VII	y	2	1.54297	0.82342	0.880898	1.16303	0.856449	1.04277	0.666587
100	-59.1137	-108.125	-167.238	-79.0843	-116.579	-195.663	-116.579	post	16.459	123.428	106.969	38	stijn_140421 1	neg	VII	y	2	1.33783	0.663358	0.615314	1.18445	0.930344	0.904135	0.696599
101	-61.5681	-117.415	-178.983	-104.898	-109.257	-214.155	-109.257	post	16.1859	110.633	94.4467	38	stijn_140421 1	neg	VII	y	2	1.70378	0.690901	0.816158	1.16479	0.82143	1.15145	0.652847
102	-43.4963	-109.498	-152.995	-77.5725	-111.594	-189.166	-111.594	post	16.3291	116.135	99.8057	39	stijn_140421 1	neg	VII	y	2	1.78343	0.488104	0.603551	1.1751	0.868038	1.20528	0.66681
103	-68.0022	-110.606	-178.608	-75.2919	-111.438	-186.73	-111.438	post	16.439	110.462	94.0232	39	stijn_140421 1	neg	VII	y	2	1.1072	0.763103	0.585807	1.183	0.817746	0.748267	0.665879
104	-66.8446	-121.072	-187.917	-65.8842	-131.841	-197.725	-131.841	post	16.3436	117.23	100.887	39	stijn_140421 1	neg	VII	y	2	0.985634	0.750112	0.512611	1.17614	0.877441	0.666111	0.787792
105	-57.6581	-108.518	-166.176	-57.2559	-117.292	-174.548	-117.292	post	16.1797	106.197	90.0174	40	stijn_140421 1	neg	VII	y	2	0.993024	0.647024	0.445478	1.16435	0.782907	0.671105	0.700858
106	-60.8796	-117.854	-178.733	-83.993	-120.229	-204.222	-120.229	post	16.1539	108.931	92.7772	40	stijn_140421 1	neg	VII	y	2	1.37966	0.683175	0.653506	1.16249	0.806909	0.932401	0.718409
107	-77.6971	-119.778	-197.475	-89.7184	-119.939	-209.657	-119.939	post	16.6052	118.245	101.64	40	stijn_140421 1	neg	VII	y	2	1.15472	0.871897	0.698052	1.19497	0.883988	0.780382	0.716674
108	-30.5592	-113.752	-144.311	-100.808	-120.781	-221.589	-120.781	post	16.2857	167.858	151.572	41	stijn_140421 1	neg	VII	y	2	3.29878	0.342927	0.784336	1.17197	1.31827	2.22938	0.721708
109	-24.9692	-126.089	-151.058	-102.999	-116.091	-219.09	-116.091	post	16.5445	102.104	85.5596	41	stijn_140421 1	neg	VII	y	2	4.12504	0.280198	0.801382	1.1906	0.744136	2.78778	0.693685
110	-87.1759	-107.925	-195.101	-84.5471	-121.861	-206.408	-121.861	post	15.9162	109.902	93.9853	41	stijn_140421 1	neg	VII	y	2	0.969845	0.978265	0.657817	1.14539	0.817417	0.65544	0.728163
111	-37.2043	-110.98	-148.184	-62.813	-117.857	-180.67	-117.857	post	15.9951	110.42	94.4248	42	stijn_140421 1	neg	VII	y	2	1.68833	0.417497	0.488715	1.15106	0.821239	1.141	0.704235
112	-62.937	-127.479	-190.416	-105.859	-131.785	-237.645	-131.785	post	16.2504	125.853	109.602	42	stijn_140421 1	neg	VII	y	2	1.68199	0.706262	0.823635	1.16943	0.953242	1.13672	0.787463
113	-55.8616	-113.938	-169.8	-76.7209	-108.697	-185.418	-108.697	post	15.991	115.231	99.24	42	stijn_140421 1	neg	VII	y	2	1.37341	0.626864	0.596925	1.15077	0.863118	0.928178	0.649501
114	-64.386	-106.851	-171.237	-83.4721	-114.003	-197.475	-114.003	post	15.5311	90.5559	75.0248	43	stijn_140421 1	neg	VII	y	2	1.29643	0.722523	0.649453	1.11767	0.652512	0.876155	0.681206
115	-82.0622	-126.908	-208.97	-71.0222	-137.573	-208.595	-137.573	post	16.2194	115.551	99.3313	43	stijn_140421 1	neg	VII	y	2	0.865468	0.92088	0.552586	1.1672	0.863912	0.584901	0.822045
116	-90.1881	-115.846	-206.034	-81.2169	-123.505	-204.722	-123.505	post	16.608	101.658	85.0495	43	stijn_140421 1	neg	VII	y	2	0.900528	1.01207	0.631906	1.19517	0.739699	0.608595	0.737984
117	-61.8482	-116.51	-178.358	-81.0253	-115.825	-196.85	-115.825	post	17.1988	111.727	94.5282	44	stijn_140421 1	neg	VII	y	2	1.31007	0.694044	0.630415	1.23768	0.822139	0.885369	0.692093
118	-87.5753	-117.521	-205.097	-70.8338	-124.642	-195.476	-124.642	post	17.2767	110.795	93.5178	44	stijn_140421 1	neg	VII	y	2	0.808834	0.982747	0.551121	1.24329	0.813351	0.546626	0.744779
119	-43.4834	-126.441	-169.925	-59.0698	-117.789	-176.859	-117.789	post	17.3882	117.245	99.8567	44	stijn_140421 1	neg	VII	y	2	1.35844	0.48796	0.459591	1.25131	0.868482	0.918063	0.703831
15	-216.345	-141.496	-357.841	-330.945	-134.536	-465.481	-134.536	pre	12.7523	111.565	98.8129	-5	sasa_100620 1	pos	VI	y	1	1.52971	1.05423	1.02756	0.98487	0.982772	0.953456	0.995503
16	-177.534	-138.264	-315.797	-316.123	-143.923	-460.046	-143.923	pre	12.8296	121.259	108.43	-5	sasa_100620 1	pos	VI	y	1	1.78064	0.865103	0.981534	0.99084	1.07842	1.10986	1.06496
17	-266.457	-137.864	-404.321	-328.731	-142.185	-470.916	-142.185	pre	12.7429	98.8481	86.1052	-5	sasa_100620 1	pos	VI	y	1	1.23371	1.29842	1.02068	0.984147	0.856384	0.768964	1.0521
18	-258.717	-130.486	-389.202	-308.235	-135.693	-443.928	-135.693	pre	12.8279	117.828	105	-4	sasa_100620 1	pos	VI	y	1	1.1914	1.2607	0.957043	0.990713	1.04431	0.742591	1.00406
19	-147.074	-136.3	-283.374	-319.523	-137.837	-457.36	-137.837	pre	12.8965	114.63	101.733	-4	sasa_100620 1	pos	VI	y	1	2.17253	0.716676	0.99209	0.99601	1.01182	1.35412	1.01993
20	-207.575	-134.523	-342.098	-282.488	-140.387	-422.875	-140.387	pre	12.7483	112.94	100.192	-4	sasa_100620 1	pos	VI	y	1	1.3609	1.01149	0.8771	0.984562	0.996484	0.848235	1.0388
21	-220.722	-132.059	-352.781	-382.681	-134.715	-517.396	-134.715	pre	12.9661	117.205	104.238	-3	sasa_100620 1	pos	VI	y	1	1.73377	1.07556	1.18819	1.00138	1.03673	1.08064	0.996829
22	-239.828	-132.694	-372.522	-339.219	-135.008	-474.227	-135.008	pre	12.9831	113.411	100.427	-3	sasa_100620 1	pos	VI	y	1	1.41443	1.16866	1.05324	1.0027	0.99883	0.8816	0.999001
23	-196.344	-129.636	-325.98	-359.098	-137.994	-497.092	-137.994	pre	13.0392	117.353	104.314	-3	sasa_100620 1	pos	VI	y	1	1.82892	0.956764	1.11497	1.00703	1.03748	1.13995	1.0211
24	-230.167	-131.548	-361.715	-337.588	-134.453	-472.041	-134.453	pre	13.1085	114.227	101.119	-2	sasa_100620 1	pos	VI	y	1	1.46671	1.12158	1.04818	1.01239	1.00571	0.914187	0.994891
25	-188.695	-129.164	-317.859	-300.117	-134.003	-434.12	-134.003	pre	13.0874	113.149	100.061	-2	sasa_100620 1	pos	VI	y	1	1.59049	0.91949	0.931837	1.01076	0.995189	0.99134	0.991559
26	-178.422	-130.004	-308.426	-319.967	-138.392	-458.359	-138.392	pre	13.0194	113.534	100.514	-2	sasa_100620 1	pos	VI	y	1	1.79332	0.869431	0.993468	1.0055	0.999695	1.11776	1.02404
27	-198.077	-129.778	-327.855	-308.758	-124.238	-432.996	-124.238	pre	13.0926	113.747	100.655	-1	sasa_100620 1	pos	VI	y	1	1.55878	0.965208	0.958665	1.01115	1.00109	0.971573	0.919304
28	-187.52	-121.968	-309.488	-293.673	-126.453	-420.126	-126.453	pre	13.0241	109.181	96.1565	-1	sasa_100620 1	pos	VI	y	1	1.56609	0.913765	0.911828	1.00586	0.956352	0.97613	0.935698
29	-164.777	-123.845	-288.622	-303.912	-127.335	-431.246	-127.335	pre	13.1047	113.523	100.418	-1	sasa_100620 1	pos	VI	y	1	1.84439	0.802939	0.943618	1.01209	0.998737	1.14959	0.942218
0	-85.692	-102.162	-187.854	-132.816	-105.828	-238.644	-105.828	post	14.0033	109.539	95.536	5	sasa_100620 1	pos	VI	y	1	1.54993	0.417568	0.412383	1.08149	0.950181	0.966058	0.783078
1	-115.247	-112.152	-227.399	-163.03	-107.225	-270.255	-107.225	post	13.8277	111.463	97.6351	5	sasa_100620 1	pos	VI	y	1	1.41461	0.561589	0.506194	1.06792	0.971058	0.881714	0.793417
2	-104.592	-99.1302	-203.722	-109.877	-105.34	-215.217	-105.34	post	14.0392	109.362	95.3225	5	sasa_100620 1	pos	VI	y	1	1.05053	0.509665	0.341158	1.08426	0.948058	0.654787	0.779468
3	-109.478	-100.304	-209.782	-166.268	-104.299	-270.568	-104.299	post	13.8469	111.594	97.7466	6	sasa_100620 1	pos	VI	y	1	1.51874	0.533474	0.516248	1.06941	0.972167	0.946619	0.771766
4	-116.327	-102.388	-218.716	-121.629	-97.7741	-219.403	-97.7741	post	14.1343	107.343	93.2087	6	sasa_100620 1	pos	VI	y	1	1.04557	0.56685	0.377646	1.0916	0.927033	0.651698	0.723484
5	-95.9253	-86.9312	-182.856	-194.133	-91.9905	-286.123	-91.9905	post	14.2568	115.717	101.46	6	sasa_100620 1	pos	VI	y	1	2.02379	0.467434	0.602764	1.10107	1.0091	1.26141	0.680688
6	-121.963	-100.501	-222.464	-217.584	-100.15	-317.734	-100.15	post	14.1354	109.725	95.5897	7	sasa_100620 1	pos	VI	y	1	1.78402	0.594312	0.67558	1.09169	0.950715	1.11197	0.741062
7	-105.154	-103.503	-208.657	-122.505	-98.7098	-221.214	-98.7098	post	14.0835	115.188	101.105	7	sasa_100620 1	pos	VI	y	1	1.165	0.512406	0.380366	1.08768	1.00557	0.726134	0.730408
8	-134.813	-97.4594	-232.272	-159.925	-103.521	-263.446	-103.521	post	14.1403	118.618	104.478	7	sasa_100620 1	pos	VI	y	1	1.18628	0.656928	0.496552	1.09207	1.03912	0.739396	0.766007
9	-69.6108	-98.0024	-167.613	-195.314	-97.3061	-292.62	-97.3061	post	14.1706	112.826	98.6558	8	sasa_100620 1	pos	VI	y	1	2.8058	0.339206	0.606433	1.09441	0.981209	1.74883	0.720021
10	-140.783	-102.359	-243.142	-202.045	-104.069	-306.114	-104.069	post	14.1571	121.716	107.559	8	sasa_100620 1	pos	VI	y	1	1.43515	0.68602	0.627332	1.09336	1.06976	0.89452	0.770064
11	-95.2403	-92.1766	-187.417	-188.753	-93.3093	-282.062	-93.3093	post	14.2866	109.665	95.3787	8	sasa_100620 1	pos	VI	y	1	1.98186	0.464096	0.586062	1.10337	0.948617	1.23528	0.690446
12	-71.7602	-91.1051	-162.865	-196.894	-94.1643	-291.058	-94.1643	post	14.106	110.626	96.5199	9	sasa_100620 1	pos	VI	y	1	2.74378	0.34968	0.611338	1.08942	0.959967	1.71018	0.696774
13	-109.973	-98.4349	-208.408	-242.382	-95.7181	-338.1	-95.7181	post	14.274	115.817	101.543	9	sasa_100620 1	pos	VI	y	1	2.20402	0.535885	0.752574	1.10239	1.00993	1.37375	0.708271
14	-144.317	-94.8895	-239.206	-210.804	-101.808	-312.611	-101.808	post	14.301	121.53	107.229	9	sasa_100620 1	pos	VI	y	1	1.4607	0.703241	0.654527	1.10448	1.06648	0.910442	0.75333
15	-110.528	-97.3177	-207.845	-183.794	-96.8311	-280.626	-96.8311	post	14.2359	112.682	98.446	10	sasa_100620 1	pos	VI	y	1	1.66288	0.538589	0.570665	1.09946	0.979123	1.03646	0.716506
16	-107.988	-96.109	-204.097	-246.069	-103.213	-349.283	-103.213	post	14.2384	110.561	96.3222	10	sasa_100620 1	pos	VI	y	1	2.27867	0.526214	0.764023	1.09964	0.958	1.42028	0.763731
17	-126.152	-94.3131	-220.465	-253.387	-97.5829	-350.969	-97.5829	post	14.2538	112.51	98.2559	10	sasa_100620 1	pos	VI	y	1	2.00859	0.614723	0.786742	1.10084	0.977232	1.25194	0.722069
18	-116.795	-88.1768	-204.972	-200.517	-92.2279	-292.745	-92.2279	post	14.4128	113.823	99.4104	11	sasa_100620 1	pos	VI	y	1	1.71683	0.569129	0.622588	1.11311	0.988715	1.07009	0.682445
19	-114.318	-93.5898	-207.908	-205.623	-93.9944	-299.617	-93.9944	post	14.1891	110.594	96.4045	11	sasa_100620 1	pos	VI	y	1	1.79869	0.55706	0.63844	1.09584	0.958818	1.12111	0.695516
20	-166.046	-94.7136	-260.759	-240.144	-99.643	-339.787	-99.643	post	14.3235	112.854	98.5305	11	sasa_100620 1	pos	VI	y	1	1.44625	0.809124	0.745625	1.10622	0.979964	0.901436	0.737313
21	-142.768	-99.7497	-242.517	-228.655	-98.5124	-327.167	-98.5124	post	14.1827	115.554	101.372	12	sasa_100620 1	pos	VI	y	1	1.60159	0.695692	0.709953	1.09535	1.00822	0.998256	0.728947
22	-120.209	-92.5088	-212.718	-211.595	-96.0188	-307.614	-96.0188	post	13.9193	111.057	97.1377	12	sasa_100620 1	pos	VI	y	1	1.76022	0.585768	0.656983	1.075	0.96611	1.09713	0.710496
23	-190.587	-85.4153	-276.003	-245.13	-88.722	-333.852	-88.722	post	13.8925	110.135	96.2428	12	sasa_100620 1	pos	VI	y	1	1.28618	0.928712	0.761106	1.07293	0.957211	0.801667	0.656503
24	-158.854	-84.6001	-243.455	-263.434	-87.8476	-351.282	-87.8476	post	13.8752	116.67	102.794	13	sasa_100620 1	pos	VI	y	1	1.65834	0.774081	0.817939	1.07159	1.02237	1.03363	0.650032
25	-161.844	-89.6066	-251.451	-247.114	-91.8604	-338.975	-91.8604	post	13.9513	111.347	97.3955	13	sasa_100620 1	pos	VI	y	1	1.52686	0.788651	0.767268	1.07747	0.968675	0.951681	0.679725
26	-172.144	-84.117	-256.261	-238.724	-89.3184	-328.042	-89.3184	post	13.8626	111.623	97.7608	13	sasa_100620 1	pos	VI	y	1	1.38676	0.838841	0.741215	1.07062	0.972308	0.864359	0.660916
27	-157.789	-89.4137	-247.203	-262.354	-88.1777	-350.532	-88.1777	post	13.8805	116.121	102.241	14	sasa_100620 1	pos	VI	y	1	1.66269	0.76889	0.814587	1.072	1.01686	1.03634	0.652475
28	-146.414	-87.2953	-233.709	-233.402	-97.9508	-331.353	-97.9508	post	13.7759	106.509	92.7332	14	sasa_100620 1	pos	VI	y	1	1.59413	0.713458	0.724693	1.06392	0.922305	0.993608	0.724792
29	-208.338	-108.896	-317.234	-251.367	-118.844	-370.211	-118.844	post	14.0464	124.247	110.201	14	sasa_100620 1	pos	VI	y	1	1.20653	1.01521	0.780472	1.08482	1.09603	0.752023	0.879392
30	-178.611	-79.6491	-258.26	-264.736	-84.0473	-348.783	-84.0473	post	14.0073	107.506	93.4991	15	sasa_100620 1	pos	VI	y	1	1.48219	0.870354	0.82198	1.0818	0.929922	0.923835	0.621912
31	-231.101	-77.0745	-308.176	-281.97	-82.931	-364.901	-82.931	post	14.0474	107.973	93.9255	15	sasa_100620 1	pos	VI	y	1	1.22011	1.12613	0.87549	1.08489	0.934163	0.760486	0.613652
32	-170.727	-69.6665	-240.393	-259.061	-75.7909	-334.852	-75.7909	post	13.9759	100.157	86.1814	15	sasa_100620 1	pos	VI	y	1	1.5174	0.831934	0.80436	1.07937	0.857142	0.945782	0.560819
33	-156.981	-73.7913	-230.773	-244.479	-78.8149	-323.294	-78.8149	post	13.9782	106.633	92.655	16	sasa_100620 1	pos	VI	y	1	1.55738	0.764954	0.759086	1.07955	0.921527	0.970701	0.583195
34	-205.563	-74.1881	-279.751	-281.347	-82.1794	-363.526	-82.1794	post	14.0383	101.006	86.9678	16	sasa_100620 1	pos	VI	y	1	1.36867	1.00169	0.873557	1.08419	0.864963	0.853078	0.608091
35	-118.381	-69.7229	-188.104	-303.798	-64.7256	-368.524	-64.7256	post	14.1989	105.563	91.3645	16	sasa_100620 1	pos	VI	y	1	2.56627	0.576859	0.943267	1.0966	0.908692	1.59954	0.47894
36	-211.613	-70.5742	-282.187	-281.049	-83.1646	-364.214	-83.1646	post	14.1224	102.191	88.0685	17	sasa_100620 1	pos	VI	y	1	1.32813	1.03117	0.872632	1.09069	0.875911	0.82781	0.61538
37	-147.602	-69.989	-217.591	-246.693	-73.5403	-320.233	-73.5403	post	14.0868	107.292	93.2047	17	sasa_100620 1	pos	VI	y	1	1.67134	0.719249	0.765959	1.08794	0.926994	1.04173	0.544165
38	-171.236	-75.1543	-246.391	-288.65	-78.3744	-367.025	-78.3744	post	14.5823	91.6407	77.0584	17	sasa_100620 1	pos	VI	y	1	1.68568	0.834417	0.896233	1.12621	0.766406	1.05067	0.579935
39	-156.005	-70.8944	-226.899	-259.229	-73.8729	-333.102	-73.8729	post	14.3586	104.758	90.3993	18	sasa_100620 1	pos	VI	y	1	1.66167	0.760196	0.804884	1.10893	0.899092	1.03571	0.546626
40	-169.463	-74.8662	-244.329	-274.024	-83.7552	-357.779	-83.7552	post	14.4899	106.459	91.9688	18	sasa_100620 1	pos	VI	y	1	1.61701	0.825775	0.850819	1.11907	0.914703	1.00787	0.61975
41	-200.735	-74.5804	-275.315	-258.295	-77.9938	-336.288	-77.9938	post	14.449	106.297	91.848	18	sasa_100620 1	pos	VI	y	1	1.28674	0.978161	0.801981	1.11591	0.913501	0.802017	0.577119
42	-194.042	-80.3362	-274.378	-234.087	-79.0243	-313.111	-79.0243	post	14.5262	119.027	104.501	19	sasa_100620 1	pos	VI	y	1	1.20637	0.945547	0.726819	1.12187	1.03935	0.751921	0.584744
43	-202.666	-82.77	-285.436	-226.311	-83.052	-309.363	-83.052	post	14.4347	112.085	97.6505	19	sasa_100620 1	pos	VI	y	1	1.11667	0.98757	0.702675	1.11481	0.971211	0.696011	0.614547
44	-172.514	-71.9401	-244.454	-286.349	-79.7382	-366.088	-79.7382	post	14.5116	106.633	92.1216	19	sasa_100620 1	pos	VI	y	1	1.65986	0.840643	0.889089	1.12075	0.916222	1.03458	0.590027
45	-162.87	-71.9631	-234.833	-319.549	-74.7763	-394.325	-74.7763	post	14.5552	100.609	86.0536	20	sasa_100620 1	pos	VI	y	1	1.96198	0.79365	0.99217	1.12412	0.855871	1.22289	0.553311
46	-166.919	-70.6634	-237.582	-266.435	-66.1048	-332.54	-66.1048	post	14.7156	107.986	93.2702	20	sasa_100620 1	pos	VI	y	1	1.5962	0.813378	0.827257	1.1365	0.927645	0.994896	0.489146
47	-180.027	-64.5518	-244.579	-220.923	-67.1366	-288.06	-67.1366	post	14.4136	100.802	86.3882	20	sasa_100620 1	pos	VI	y	1	1.22717	0.877254	0.685947	1.11318	0.859199	0.764882	0.49678
48	-172.017	-78.5596	-250.576	-257.187	-73.4166	-330.603	-73.4166	post	14.5178	105.216	90.6986	21	sasa_100620 1	pos	VI	y	1	1.49513	0.83822	0.798542	1.12122	0.902069	0.931899	0.54325
49	-249.454	-72.8408	-322.295	-256.147	-66.6479	-322.794	-66.6479	post	14.4454	103.953	89.508	21	sasa_100620 1	pos	VI	y	1	1.02683	1.21556	0.795312	1.11563	0.890227	0.640014	0.493164
50	-189.401	-68.7972	-258.198	-267.239	-74.5466	-341.786	-74.5466	post	14.5354	100.91	86.3745	21	sasa_100620 1	pos	VI	y	1	1.41097	0.92293	0.829754	1.12258	0.859062	0.879448	0.551611
51	-206.674	-70.6408	-277.315	-309.05	-69.7197	-378.77	-69.7197	post	14.5069	105.23	90.7228	22	sasa_100620 1	pos	VI	y	1	1.49535	1.0071	0.959572	1.12038	0.90231	0.93204	0.515895
52	-202.418	-66.9003	-269.318	-283.794	-67.7381	-351.532	-67.7381	post	14.786	108.551	93.7653	22	sasa_100620 1	pos	VI	y	1	1.40202	0.986361	0.881153	1.14194	0.93257	0.873867	0.501231
53	-196.957	-72.3613	-269.318	-292.08	-65.5118	-357.591	-65.5118	post	14.7231	106.334	91.6114	22	sasa_100620 1	pos	VI	y	1	1.48296	0.95975	0.906881	1.13708	0.911147	0.924319	0.484758
54	-149.898	-64.1941	-214.093	-238.512	-70.3507	-308.863	-70.3507	post	14.7025	108.449	93.7467	23	sasa_100620 1	pos	VI	y	1	1.59116	0.730439	0.740559	1.13549	0.932384	0.991757	0.520563
55	-224.601	-58.336	-282.937	-293.26	-59.958	-353.218	-59.958	post	14.9589	100.504	85.5453	23	sasa_100620 1	pos	VI	y	1	1.30569	1.09446	0.910547	1.15529	0.850816	0.813829	0.443662
56	-141.583	-57.2035	-198.787	-295.44	-63.7759	-359.216	-63.7759	post	14.8825	106.341	91.4587	23	sasa_100620 1	pos	VI	y	1	2.08668	0.689921	0.917314	1.14939	0.909629	1.30061	0.471913
57	-164.359	-70.1618	-234.521	-198.18	-71.2003	-269.381	-71.2003	post	14.8787	104.646	89.767	24	sasa_100620 1	pos	VI	y	1	1.20578	0.800905	0.615332	1.1491	0.892803	0.75155	0.52685
58	-193.013	-63.9981	-257.011	-253.521	-63.5258	-317.047	-63.5258	post	14.877	105.897	91.0203	24	sasa_100620 1	pos	VI	y	1	1.31349	0.940532	0.78716	1.14897	0.905268	0.818689	0.470063
59	-158.176	-60.2896	-218.466	-233.977	-63.3287	-297.306	-63.3287	post	14.8799	113.391	98.5109	24	sasa_100620 1	pos	VI	y	1	1.47922	0.770775	0.726478	1.14919	0.979769	0.921985	0.468603
60	-178.205	-59.1276	-237.332	-226.115	-63.6312	-289.747	-63.6312	post	15.0541	107.514	92.4596	25	sasa_100620 1	pos	VI	y	1	1.26885	0.868372	0.702068	1.16265	0.919583	0.790865	0.470842
61	-223.93	-49.1367	-273.066	-284.915	-55.9337	-340.849	-55.9337	post	14.8465	103.691	88.8442	25	sasa_100620 1	pos	VI	y	1	1.27234	1.09119	0.884636	1.14661	0.883626	0.79304	0.413884
62	-219.282	-54.6591	-273.941	-279.888	-50.8406	-330.728	-50.8406	post	14.8067	108.013	93.206	25	sasa_100620 1	pos	VI	y	1	1.27638	1.06854	0.869026	1.14354	0.927007	0.795559	0.376197
63	-175.748	-57.5857	-233.334	-259.199	-64.4697	-323.669	-64.4697	post	14.9831	106.999	92.0162	26	sasa_100620 1	pos	VI	y	1	1.47483	0.856403	0.804791	1.15716	0.915173	0.919251	0.477046
64	-188.11	-60.967	-249.077	-297.986	-61.3547	-359.341	-61.3547	post	14.8834	107.041	92.1574	26	sasa_100620 1	pos	VI	y	1	1.5841	0.91664	0.92522	1.14946	0.916578	0.987359	0.453997
65	-178.853	-56.1049	-234.958	-315.376	-55.897	-371.273	-55.897	post	15.1616	100.091	84.9291	26	sasa_100620 1	pos	VI	y	1	1.76332	0.871534	0.979214	1.17095	0.844686	1.09906	0.413613
66	-166.458	-55.3184	-221.777	-275.503	-53.2264	-328.729	-53.2264	post	14.9817	110.665	95.6829	27	sasa_100620 1	pos	VI	y	1	1.65509	0.811134	0.855411	1.15705	0.951642	1.0316	0.393851
67	-144.638	-59.0213	-203.66	-295.382	-57.7113	-353.093	-57.7113	post	14.8534	110.09	95.2364	27	sasa_100620 1	pos	VI	y	1	2.04221	0.704808	0.917135	1.14714	0.947201	1.27289	0.427037
68	-203.072	-54.4392	-257.511	-280.955	-62.3299	-343.285	-62.3299	post	15.0178	112.711	97.6936	27	sasa_100620 1	pos	VI	y	1	1.38353	0.989547	0.872341	1.15984	0.97164	0.862342	0.461213
69	-198.723	-60.3494	-259.073	-285.434	-60.038	-345.472	-60.038	post	15.1067	111.984	96.8771	28	sasa_100620 1	pos	VI	y	1	1.43634	0.968358	0.886246	1.16671	0.963519	0.895258	0.444254
70	-177.216	-48.371	-225.587	-283.188	-51.4139	-334.602	-51.4139	post	14.9259	105.46	90.5345	28	sasa_100620 1	pos	VI	y	1	1.59798	0.863557	0.879272	1.15274	0.900437	0.996006	0.38044
71	-142.453	-63.706	-206.159	-263.559	-64.7328	-328.292	-64.7328	post	15.0328	111.556	96.5236	28	sasa_100620 1	pos	VI	y	1	1.85015	0.694156	0.818327	1.161	0.960003	1.15319	0.478994
72	-198.974	-46.9793	-245.953	-307.888	-51.0155	-358.903	-51.0155	post	15.0635	104.416	89.3525	29	sasa_100620 1	pos	VI	y	1	1.54738	0.96958	0.955964	1.16337	0.888681	0.964467	0.377492
73	-170.597	-35.0617	-205.659	-250.132	-38.6146	-288.747	-38.6146	post	15.0824	101.172	86.0897	29	sasa_100620 1	pos	VI	y	1	1.46622	0.831302	0.776638	1.16483	0.856229	0.913881	0.285731
74	-155.6	-38.0013	-193.602	-249.616	-44.5661	-294.182	-44.5661	post	15.1722	101.175	86.0031	29	sasa_100620 1	pos	VI	y	1	1.60421	0.758224	0.775035	1.17177	0.855368	0.999892	0.329769
75	-172.063	-46.2776	-218.341	-220.799	-57.2027	-278.002	-57.2027	post	15.1568	102.595	87.4381	30	sasa_100620 1	pos	VI	y	1	1.28324	0.838446	0.685561	1.17057	0.86964	0.799836	0.423274
76	-95.9637	-53.47	-149.434	-285.159	-52.9411	-338.1	-52.9411	post	15.1704	108.682	93.5119	30	sasa_100620 1	pos	VI	y	1	2.97153	0.467621	0.885393	1.17163	0.930049	1.85213	0.39174
77	-190.366	-41.5311	-231.897	-260.474	-51.5129	-311.987	-51.5129	post	14.9102	98.129	83.2188	30	sasa_100620 1	pos	VI	y	1	1.36828	0.927634	0.808748	1.15153	0.827677	0.852837	0.381172
78	-168.141	-48.5754	-216.716	-275.374	-49.2325	-324.606	-49.2325	post	14.9343	106.107	91.1729	31	sasa_100620 1	pos	VI	y	1	1.63775	0.819333	0.85501	1.15339	0.906786	1.0208	0.364298
79	-176.612	-46.7889	-223.401	-245.741	-60.1232	-305.864	-60.1232	post	15.1315	107.635	92.5037	31	sasa_100620 1	pos	VI	y	1	1.39142	0.860612	0.763004	1.16862	0.920022	0.867259	0.444884
80	-196.638	-52.5012	-249.14	-234.823	-59.9837	-294.807	-59.9837	post	15.2208	110.851	95.6305	31	sasa_100620 1	pos	VI	y	1	1.19419	0.958198	0.729105	1.17552	0.951121	0.744328	0.443852
81	-173.805	-58.6544	-232.459	-257.807	-58.9271	-316.735	-58.9271	post	14.9777	104.622	89.6446	32	sasa_100620 1	pos	VI	y	1	1.48331	0.846933	0.800469	1.15674	0.891586	0.924538	0.436034
82	-158.905	-52.1266	-211.031	-253.964	-53.8993	-307.863	-53.8993	post	14.9913	115.687	100.696	32	sasa_100620 1	pos	VI	y	1	1.59822	0.774327	0.788536	1.15779	1.0015	0.996154	0.398831
83	-130.969	-54.199	-185.168	-244.778	-52.7151	-297.493	-52.7151	post	14.8863	105.224	90.3379	32	sasa_100620 1	pos	VI	y	1	1.86898	0.638197	0.760014	1.14969	0.898482	1.16492	0.390068
84	-129.576	-45.1588	-174.735	-254.213	-50.9021	-305.115	-50.9021	post	14.9532	101.767	86.8137	33	sasa_100620 1	pos	VI	y	1	1.96188	0.631411	0.789307	1.15485	0.86343	1.22282	0.376653
85	-153.798	-53.2357	-207.033	-263.023	-56.5853	-319.608	-56.5853	post	15.0394	104.413	89.3735	33	sasa_100620 1	pos	VI	y	1	1.71019	0.749439	0.816663	1.1615	0.88889	1.06595	0.418706
86	-142.058	-56.4794	-198.537	-274.729	-56.4988	-331.228	-56.4988	post	15.1292	115.114	99.9852	33	sasa_100620 1	pos	VI	y	1	1.93393	0.692231	0.85301	1.16844	0.994432	1.2054	0.418066
87	-158.129	-50.653	-208.782	-257.034	-51.7663	-308.801	-51.7663	post	14.8693	101.605	86.7357	34	sasa_100620 1	pos	VI	y	1	1.62547	0.770548	0.798068	1.14837	0.862655	1.01314	0.383047
88	-175.425	-50.4746	-225.9	-261.177	-51.1217	-312.299	-51.1217	post	14.8462	108.306	93.4601	34	sasa_100620 1	pos	VI	y	1	1.48882	0.854829	0.810932	1.14659	0.929534	0.927972	0.378278
89	-178.061	-41.9042	-219.965	-220.049	-43.7093	-263.758	-43.7093	post	14.873	103.75	88.8768	34	sasa_100620 1	pos	VI	y	1	1.23581	0.867672	0.683231	1.14865	0.88395	0.770268	0.323429
90	-139.887	-35.5978	-175.485	-214.493	-36.7704	-251.264	-36.7704	post	14.9164	101.686	86.7692	35	sasa_100620 1	pos	VI	y	1	1.53333	0.681654	0.665982	1.15201	0.862988	0.955714	0.272084
91	-119.482	-39.5104	-158.992	-220.75	-44.632	-265.382	-44.632	post	14.8685	103.269	88.4001	35	sasa_100620 1	pos	VI	y	1	1.84757	0.582221	0.68541	1.14831	0.879208	1.15157	0.330256
92	-150.259	-39.5317	-189.791	-246.31	-45.6235	-291.933	-45.6235	post	14.9157	100.224	85.3081	35	sasa_100620 1	pos	VI	y	1	1.63923	0.732197	0.764769	1.15196	0.848456	1.02172	0.337593
93	-178.596	-34.7471	-213.343	-273.337	-39.3992	-312.736	-39.3992	post	15.036	104.187	89.1509	36	sasa_100620 1	pos	VI	y	1	1.53048	0.870279	0.848687	1.16125	0.886676	0.953935	0.291536
94	-131.755	-35.8585	-167.613	-252.123	-38.935	-291.058	-38.935	post	15.0494	96.6588	81.6094	36	sasa_100620 1	pos	VI	y	1	1.91358	0.642027	0.782821	1.16228	0.81167	1.19272	0.288101
95	-159.349	-44.7478	-204.097	-247.918	-33.8943	-281.813	-33.8943	post	15.0468	105.504	90.457	36	sasa_100620 1	pos	VI	y	1	1.55582	0.776492	0.769764	1.16208	0.899666	0.969728	0.250802
96	-130.615	-29.0645	-159.679	-272.112	-33.5026	-305.614	-33.5026	post	15.1811	101.594	86.4126	37	sasa_100620 1	pos	VI	y	1	2.08332	0.636472	0.844883	1.17245	0.859441	1.29851	0.247904
97	-174.865	-38.0408	-212.906	-240.176	-42.3242	-282.5	-42.3242	post	15.1857	111.152	95.966	37	sasa_100620 1	pos	VI	y	1	1.37349	0.852098	0.745723	1.17281	0.954457	0.856087	0.31318
98	-148.176	-47.6124	-195.788	-273.922	-49.0593	-322.982	-49.0593	post	15.0922	110.534	95.4416	37	sasa_100620 1	pos	VI	y	1	1.84863	0.722045	0.850504	1.16558	0.949241	1.15224	0.363017
99	-143.496	-42.9215	-186.417	-254.918	-42.7	-297.618	-42.7	post	15.2297	106.037	90.8074	38	sasa_100620 1	pos	VI	y	1	1.77648	0.69924	0.791498	1.17621	0.903151	1.10727	0.315961
100	-135.157	-51.0727	-186.23	-303.9	-40.4478	-344.347	-40.4478	post	15.2067	118.972	103.765	38	sasa_100620 1	pos	VI	y	1	2.24849	0.658607	0.943581	1.17443	1.03203	1.40146	0.299295
101	-142.04	-45.4398	-187.479	-249.618	-51.811	-301.429	-51.811	post	15.3148	109.304	93.9896	38	sasa_100620 1	pos	VI	y	1	1.75738	0.692144	0.775041	1.18278	0.934801	1.09536	0.383378
102	-180.864	-51.0953	-231.96	-236.989	-50.1334	-287.123	-50.1334	post	15.4116	112.951	97.5395	39	sasa_100620 1	pos	VI	y	1	1.31032	0.881333	0.73583	1.19025	0.970107	0.816709	0.370964
103	-193.324	-45.1327	-238.457	-286.073	-50.0903	-336.163	-50.0903	post	15.358	123.672	108.314	39	sasa_100620 1	pos	VI	y	1	1.47976	0.942048	0.888231	1.18611	1.07727	0.922322	0.370646
104	-191.464	-47.1807	-238.644	-247.135	-51.4823	-298.618	-51.4823	post	15.4336	112.058	96.6244	39	sasa_100620 1	pos	VI	y	1	1.29077	0.932982	0.767333	1.19195	0.961006	0.804526	0.380946
105	-128.948	-41.1643	-170.112	-270.557	-47.489	-318.046	-47.489	post	15.6007	120.599	104.998	40	sasa_100620 1	pos	VI	y	1	2.09819	0.628349	0.840056	1.20486	1.04429	1.30779	0.351397
106	-149.083	-42.9566	-192.04	-224.326	-41.306	-265.632	-41.306	post	15.6467	105.155	89.508	40	sasa_100620 1	pos	VI	y	1	1.5047	0.726467	0.696513	1.20841	0.890228	0.93787	0.305646
107	-150.181	-38.2982	-188.479	-252.102	-38.5187	-290.621	-38.5187	post	15.5119	108.954	93.4417	40	sasa_100620 1	pos	VI	y	1	1.67866	0.731815	0.782755	1.198	0.929351	1.0463	0.285021
108	-103.39	-38.6092	-142	-268.346	-39.0806	-307.426	-39.0806	post	15.6877	111.09	95.4026	41	sasa_100620 1	pos	VI	y	1	2.59546	0.50381	0.833189	1.21158	0.948854	1.61773	0.289179
109	-91.2981	-43.767	-135.065	-287.175	-36.4941	-323.669	-36.4941	post	15.6085	114.859	99.2504	41	sasa_100620 1	pos	VI	y	1	3.14546	0.444886	0.891652	1.20546	0.987123	1.96054	0.27004
110	-168.496	-53.6552	-222.151	-263.767	-47.782	-311.549	-47.782	post	15.5175	113.585	98.0674	41	sasa_100620 1	pos	VI	y	1	1.56542	0.821065	0.818974	1.19843	0.975358	0.975713	0.353565
111	-135.996	-38.7391	-174.735	-224.269	-38.4892	-262.758	-38.4892	post	15.5498	109.056	93.5058	42	sasa_100620 1	pos	VI	y	1	1.64909	0.662694	0.696336	1.20093	0.929989	1.02786	0.284803
112	-155.029	-38.8853	-193.914	-259.06	-50.4903	-309.55	-50.4903	post	15.755	112.396	96.6406	42	sasa_100620 1	pos	VI	y	1	1.67105	0.755439	0.804358	1.21678	0.961167	1.04155	0.373605
113	-118.136	-45.6666	-163.802	-212.749	-44.2	-256.949	-44.2	post	15.7402	117.189	101.448	42	sasa_100620 1	pos	VI	y	1	1.80088	0.575663	0.660565	1.21563	1.00898	1.12248	0.32706
114	-155.297	-36.4303	-191.727	-265.791	-40.6985	-306.489	-40.6985	post	16.0525	117.9	101.847	43	sasa_100620 1	pos	VI	y	1	1.7115	0.756747	0.825256	1.23975	1.01295	1.06676	0.30115
115	-111.592	-42.3399	-153.932	-264.398	-43.9651	-308.363	-43.9651	post	15.2954	108.386	93.0909	43	sasa_100620 1	pos	VI	y	1	2.36933	0.543775	0.820932	1.18128	0.925862	1.47678	0.325322
116	-126.189	-46.7339	-172.923	-246.316	-48.1157	-294.432	-48.1157	post	16.0097	112.313	96.3035	43	sasa_100620 1	pos	VI	y	1	1.95196	0.614908	0.76479	1.23645	0.957814	1.21664	0.356034
117	-138.063	-37.859	-175.922	-225.545	-46.522	-272.067	-46.522	post	15.8008	101.856	86.0548	44	sasa_100620 1	pos	VI	y	1	1.63364	0.672766	0.700296	1.22031	0.855882	1.01823	0.344242
118	-159.099	-37.9381	-197.038	-184.911	-39.6766	-224.588	-39.6766	post	15.7434	105.116	89.3721	44	sasa_100620 1	pos	VI	y	1	1.16224	0.775275	0.574133	1.21588	0.888876	0.724413	0.293589
119	-189.417	-46.2282	-235.646	-221.696	-53.2447	-274.941	-53.2447	post	15.9662	114.124	98.1581	44	sasa_100620 1	pos	VI	y	1	1.17041	0.923011	0.688346	1.23309	0.976259	0.729507	0.393986
15	-191.903	-130.829	-322.732	-275.024	-144.915	-419.939	-144.915	pre	14.3144	180.862	166.547	-5	sasa_150620 1	pos	IX	y	2	1.43314	0.99783	0.972816	1.01821	1.03001	0.971966	1.01355
16	-186.422	-138.808	-325.231	-271.631	-143.372	-415.003	-143.372	pre	14.5511	164.759	150.208	-5	sasa_150620 1	pos	IX	y	2	1.45707	0.969334	0.960815	1.03505	0.928966	0.988196	1.00276
17	-203.922	-136.614	-340.537	-285.322	-145.425	-430.747	-145.425	pre	14.0598	183.9	169.84	-5	sasa_150620 1	pos	IX	y	2	1.39917	1.06033	1.00924	1.0001	1.05038	0.948925	1.01712
[truncated: 718 more rows]
