# Supplementary material for: Postsynaptic plasticity of Purkinje cells in mice is determined by molecular identity
Source: Commun Biol. 2022 Dec 3;5:1328. doi: 10.1038/s42003-022-04283-y (PMC9719509; doi:10.1038/s42003-022-04283-y)
Supplement: Supplementary file 9 — Supplementary Data 6 [file 42003_2022_4283_MOESM9_ESM.xlsx]

## Sheet: Sheet1
	EPSC1_amplitude	EPSC1_baseline	EPSC1_peak	EPSC2_amplitude	EPSC2_baseline	EPSC2_peak	holding	pre_post	r_cap	r_input	r_membrane	time	cell	group	lobule	confirmed	domain	PPR	norm_EPSC1_amplitude	norm_EPSC2_amplitude	norm_r_cap	norm_r_membrane	norm_PPR	norm_holding
15	-342.29	-317.73	-660.02	-372.409	-322.721	-695.129	-322.721	pre	7.95818	80.7985	72.8403	-5	stijn_230222 1	pos		y		1.08799	1.10851	0.901692	1.00058	1.08981	0.807062	0.974764
16	-287.827	-325.526	-613.353	-484.561	-325.642	-810.203	-325.642	pre	7.96989	76.4709	68.501	-5	stijn_230222 1	pos		y		1.68352	0.932126	1.17324	1.00206	1.02488	1.24882	0.983587
17	-317.03	-330.932	-647.963	-440.809	-329.787	-770.596	-329.787	pre	7.92002	75.8895	67.9694	-5	stijn_230222 1	pos		y		1.39043	1.0267	1.06731	0.995785	1.01693	1.03141	0.996106
18	-278.293	-336.372	-614.665	-468.658	-332.861	-801.52	-332.861	pre	7.91931	75.0973	67.178	-4	stijn_230222 1	pos		y		1.68405	0.901251	1.13474	0.995696	1.00509	1.24921	1.00539
19	-334.599	-334.854	-669.453	-394.541	-332.012	-726.553	-332.012	pre	7.93007	75.4492	67.5191	-4	stijn_230222 1	pos		y		1.17915	1.0836	0.95528	0.997049	1.01019	0.87468	1.00283
20	-315.229	-330.173	-645.401	-422.208	-335.082	-757.289	-335.082	pre	7.92338	71.9753	64.0519	-4	stijn_230222 1	pos		y		1.33937	1.02087	1.02227	0.996208	0.958318	0.993532	1.0121
21	-284.635	-336.277	-620.912	-354.01	-336.371	-690.381	-336.371	pre	7.92056	76.3485	68.428	-3	stijn_230222 1	pos		y		1.24373	0.921789	0.857145	0.995853	1.02379	0.922591	1.01599
22	-269.863	-343.365	-613.228	-447.494	-352.401	-799.895	-352.401	pre	7.95975	72.3113	64.3515	-3	stijn_230222 1	pos		y		1.65823	0.873951	1.08349	1.00078	0.9628	1.23006	1.06441
23	-280.642	-321.091	-601.733	-386.779	-323.406	-710.185	-323.406	pre	7.96038	76.505	68.5446	-3	stijn_230222 1	pos		y		1.37819	0.908858	0.936486	1.00086	1.02554	1.02233	0.976834
24	-307.03	-319.63	-626.66	-393.834	-319.1	-712.934	-319.1	pre	7.85313	74.4862	66.633	-2	stijn_230222 1	pos		y		1.28272	0.994316	0.953568	0.987374	0.996935	0.951512	0.963827
25	-351.453	-333.556	-685.009	-423.283	-335.756	-759.038	-335.756	pre	7.93641	71.5823	63.6459	-2	stijn_230222 1	pos		y		1.20438	1.13818	1.02487	0.997845	0.952243	0.893397	1.01414
26	-311.252	-330.651	-641.903	-431.372	-329.29	-760.663	-329.29	pre	8.00611	76.4646	68.4584	-2	stijn_230222 1	pos		y		1.38593	1.00799	1.04446	1.00661	1.02425	1.02807	0.994607
27	-320.062	-331.649	-651.711	-426.953	-334.209	-761.162	-334.209	pre	8.00214	71.8549	63.8528	-1	stijn_230222 1	pos		y		1.33397	1.03652	1.03376	1.00611	0.955338	0.989526	1.00946
28	-314.104	-332.734	-646.838	-377.676	-331.447	-709.123	-331.447	pre	7.97782	72.0815	64.1037	-1	stijn_230222 1	pos		y		1.20239	1.01722	0.914446	1.00305	0.959092	0.891924	1.00112
29	-317.469	-326.245	-643.715	-370.576	-326.053	-696.629	-326.053	pre	8.066	74.5567	66.4907	-1	stijn_230222 1	pos		y		1.16728	1.02812	0.897255	1.01414	0.994805	0.865878	0.984828
0	-345.884	-328.755	-674.638	-297.041	-330.493	-627.534	-330.493	post	8.15413	69.8677	61.7136	5	stijn_230222 1	pos		y		0.858789	1.12014	0.719209	1.02522	0.923332	0.637042	0.99824
1	-394.821	-337.542	-732.363	-314.142	-357.186	-671.327	-357.186	post	8.10756	70.4863	62.3788	5	stijn_230222 1	pos		y		0.795656	1.27863	0.760614	1.01936	0.933284	0.590211	1.07886
2	-388.529	-342.21	-730.738	-364.125	-338.563	-702.688	-338.563	post	8.08127	68.7036	60.6223	5	stijn_230222 1	pos		y		0.937189	1.25825	0.881636	1.01606	0.907005	0.695199	1.02262
3	-349.709	-337.486	-687.195	-388.012	-337.853	-725.866	-337.853	post	8.14505	69.3071	61.1621	6	stijn_230222 1	pos		y		1.10953	1.13253	0.939473	1.02408	0.915081	0.823038	1.02047
4	-380.314	-347.925	-728.24	-409.116	-341.114	-750.23	-341.114	post	8.17435	69.9613	61.787	6	stijn_230222 1	pos		y		1.07573	1.23165	0.99057	1.02776	0.924431	0.797968	1.03032
5	-416.904	-344.258	-761.162	-359.784	-344.779	-704.563	-344.779	post	8.12336	69.2505	61.1272	6	stijn_230222 1	pos		y		0.862989	1.35014	0.871124	1.02135	0.914559	0.640158	1.04139
6	-387.89	-334.977	-722.867	-434.996	-331.914	-766.91	-331.914	post	8.17987	70.4173	62.2375	7	stijn_230222 1	pos		y		1.12144	1.25618	1.05323	1.02846	0.93117	0.831876	1.00253
7	-423.412	-331.004	-754.415	-407.611	-348.491	-756.102	-348.491	post	8.20065	67.099	58.8983	7	stijn_230222 1	pos		y		0.962683	1.37122	0.986926	1.03107	0.881211	0.71411	1.0526
8	-477.216	-342.608	-819.824	-442.295	-340.795	-783.09	-340.795	post	8.23943	68.2682	60.0288	7	stijn_230222 1	pos		y		0.926823	1.54546	1.0709	1.03594	0.898125	0.687509	1.02936
9	-461.1	-334.548	-795.647	-461.141	-334.007	-795.147	-334.007	post	8.25089	69.5142	61.2634	8	stijn_230222 1	pos		y		1.00009	1.49327	1.11653	1.03738	0.916596	0.741857	1.00885
10	-429.462	-332.45	-761.912	-462.519	-334.94	-797.459	-334.94	post	8.23036	68.6858	60.4554	8	stijn_230222 1	pos		y		1.07697	1.39081	1.11987	1.0348	0.904509	0.798889	1.01167
11	-455.261	-345.822	-801.082	-490.953	-343.74	-834.692	-343.74	post	8.22116	67.3107	59.0895	8	stijn_230222 1	pos		y		1.0784	1.47436	1.18872	1.03365	0.884072	0.799947	1.03825
12	-488.212	-344.356	-832.568	-529.393	-343.033	-872.426	-343.033	post	8.27351	66.5062	58.2326	9	stijn_230222 1	pos		y		1.08435	1.58107	1.28179	1.04023	0.871252	0.804361	1.03612
13	-473.453	-338.624	-812.077	-517.414	-347.015	-864.429	-347.015	post	8.28356	66.4634	58.1799	9	stijn_230222 1	pos		y		1.09285	1.53328	1.25279	1.04149	0.870462	0.810668	1.04814
14	-400.137	-337.786	-737.923	-522.078	-335.105	-857.182	-335.105	post	8.30999	66.4418	58.1318	9	stijn_230222 1	pos		y		1.30475	1.29584	1.26408	1.04482	0.869744	0.967851	1.01217
15	-527.667	-336.949	-864.617	-578.529	-335.316	-913.845	-335.316	post	8.3116	65.8255	57.5139	10	stijn_230222 1	pos		y		1.09639	1.70885	1.40076	1.04502	0.860498	0.813292	1.01281
16	-500.598	-336.156	-836.754	-528.014	-332.667	-860.681	-332.667	post	8.32748	68.8112	60.4837	10	stijn_230222 1	pos		y		1.05477	1.62119	1.27845	1.04701	0.904932	0.782416	1.00481
17	-451.71	-342.188	-793.898	-573.603	-339.679	-913.283	-339.679	post	8.37688	69.2066	60.8298	10	stijn_230222 1	pos		y		1.26985	1.46286	1.38883	1.05323	0.910109	0.941963	1.02599
18	-420.626	-332.79	-753.416	-559.231	-334.123	-893.354	-334.123	post	8.38271	69.3329	60.9502	11	stijn_230222 1	pos		y		1.32952	1.36219	1.35403	1.05396	0.911911	0.986228	1.0092
19	-429.455	-341.516	-770.971	-476.175	-343.212	-819.387	-343.212	post	8.4022	66.6404	58.2382	11	stijn_230222 1	pos		y		1.10879	1.39079	1.15294	1.05641	0.871335	0.822491	1.03666
20	-474.338	-345.048	-819.387	-494.796	-343.395	-838.191	-343.395	post	8.42247	63.105	54.6825	11	stijn_230222 1	pos		y		1.04313	1.53614	1.19802	1.05896	0.818137	0.773783	1.03721
21	-419.33	-342.707	-762.037	-427.805	-356.222	-784.027	-356.222	post	8.43762	67.0712	58.6335	12	stijn_230222 1	pos		y		1.02021	1.358	1.03582	1.06086	0.87725	0.756782	1.07595
22	-457.448	-346.696	-804.143	-439.038	-347.988	-787.026	-347.988	post	8.43173	64.906	56.4743	12	stijn_230222 1	pos		y		0.959756	1.48144	1.06302	1.06012	0.844944	0.711938	1.05108
23	-398.596	-346.261	-744.857	-474.204	-344.933	-819.137	-344.933	post	8.44126	65.7059	57.2646	12	stijn_230222 1	pos		y		1.18969	1.29085	1.14816	1.06132	0.856769	0.882499	1.04185
24	-422.582	-329.897	-752.479	-427.829	-332.022	-759.851	-332.022	post	8.63471	70.0019	61.3672	13	stijn_230222 1	pos		y		1.01242	1.36853	1.03588	1.08564	0.91815	0.751001	1.00286
25	-437.848	-351.302	-789.15	-512.187	-349.493	-861.68	-349.493	post	8.45462	63.3744	54.9198	13	stijn_230222 1	pos		y		1.16978	1.41797	1.24013	1.063	0.821687	0.867734	1.05563
26	-434.461	-342.007	-776.468	-408.571	-350.405	-758.976	-350.405	post	8.54766	65.9154	57.3677	13	stijn_230222 1	pos		y		0.94041	1.407	0.989251	1.0747	0.858311	0.697588	1.05838
27	-398.717	-342.767	-741.484	-393.964	-345.021	-738.985	-345.021	post	8.58772	66.6955	58.1078	14	stijn_230222 1	pos		y		0.988079	1.29124	0.953883	1.07973	0.869384	0.732948	1.04212
28	-385.982	-357.626	-743.608	-478.905	-359.723	-838.628	-359.723	post	8.56118	64.8235	56.2623	14	stijn_230222 1	pos		y		1.24074	1.25	1.15955	1.0764	0.841773	0.920372	1.08653
29	-422.625	-358.154	-780.779	-425.412	-359.865	-785.277	-359.865	post	8.58745	64.6908	56.1033	14	stijn_230222 1	pos		y		1.0066	1.36867	1.03003	1.0797	0.839394	0.746683	1.08696
30	-407.619	-343.86	-751.479	-456.051	-344.969	-801.02	-344.969	post	8.67283	67.7057	59.0329	15	stijn_230222 1	pos		y		1.11882	1.32007	1.10421	1.09044	0.883225	0.829927	1.04196
31	-393.369	-348.239	-741.609	-499.793	-352.454	-852.247	-352.454	post	8.69255	66.248	57.5555	15	stijn_230222 1	pos		y		1.27054	1.27393	1.21012	1.09292	0.86112	0.942478	1.06457
32	-429.502	-341.843	-771.345	-447.31	-340.778	-788.088	-340.778	post	8.6345	66.5765	57.942	15	stijn_230222 1	pos		y		1.04146	1.39094	1.08305	1.08562	0.866904	0.772548	1.0293
33	-418.421	-359.734	-778.155	-469.909	-360.286	-830.194	-360.286	post	8.57149	63.7686	55.1972	16	stijn_230222 1	pos		y		1.12305	1.35505	1.13776	1.07769	0.825836	0.833071	1.08823
34	-386.423	-347.19	-733.612	-489.037	-348.53	-837.566	-348.53	post	8.73465	66.3257	57.591	16	stijn_230222 1	pos		y		1.26555	1.25143	1.18408	1.09821	0.861652	0.938773	1.05272
35	-394.68	-347.991	-742.671	-376.726	-344.954	-721.68	-344.954	post	8.72895	59.9939	51.265	16	stijn_230222 1	pos		y		0.954511	1.27817	0.912146	1.09749	0.767005	0.708048	1.04192
36	-402.862	-345.056	-747.918	-463.25	-346.704	-809.953	-346.704	post	8.76549	65.1588	56.3933	17	stijn_230222 1	pos		y		1.1499	1.30467	1.12164	1.10209	0.843733	0.852982	1.0472
37	-374.195	-351.67	-725.866	-495.352	-348.024	-843.376	-348.024	post	8.71738	64.7219	56.0045	17	stijn_230222 1	pos		y		1.32378	1.21183	1.19937	1.09604	0.837915	0.981968	1.05119
38	-379.209	-343.845	-723.054	-472.165	-346.534	-818.699	-346.534	post	8.77707	64.1572	55.3801	17	stijn_230222 1	pos		y		1.24513	1.22807	1.14323	1.10354	0.828574	0.923628	1.04669
39	-386.176	-346.561	-732.738	-442.099	-346.426	-788.525	-346.426	post	8.71133	64.0764	55.365	18	stijn_230222 1	pos		y		1.14481	1.25063	1.07043	1.09528	0.828348	0.849212	1.04636
40	-360.594	-348.217	-708.811	-463.947	-345.694	-809.641	-345.694	post	8.72206	64.8174	56.0954	18	stijn_230222 1	pos		y		1.28662	1.16778	1.12333	1.09663	0.839275	0.954403	1.04415
41	-287.193	-346.964	-634.156	-456.988	-346.406	-803.394	-346.406	post	8.80199	64.3817	55.5797	18	stijn_230222 1	pos		y		1.59122	0.930073	1.10648	1.10668	0.83156	1.18036	1.0463
42	-334.229	-348.968	-683.197	-404.203	-352.274	-756.477	-352.274	post	8.80848	64.6246	55.8161	19	stijn_230222 1	pos		y		1.20936	1.0824	0.978674	1.10749	0.835097	0.897091	1.06403
43	-357.559	-349.627	-707.186	-397.452	-353.465	-750.917	-353.465	post	8.84043	65.1145	56.2741	19	stijn_230222 1	pos		y		1.11157	1.15796	0.962328	1.11151	0.841948	0.824552	1.06763
44	-317.232	-353.595	-670.828	-430.92	-354.794	-785.714	-354.794	post	8.8378	63.9933	55.1555	19	stijn_230222 1	pos		y		1.35837	1.02736	1.04336	1.11118	0.825213	1.00763	1.07164
45	-359.042	-352.83	-711.872	-409.743	-355.605	-765.348	-355.605	post	8.89168	64.2063	55.3146	20	stijn_230222 1	pos		y		1.14121	1.16276	0.992088	1.11795	0.827594	0.846541	1.07409
46	-326.441	-349.947	-676.388	-379.167	-350.072	-729.239	-350.072	post	8.9509	64.5433	55.5924	20	stijn_230222 1	pos		y		1.16152	1.05718	0.918056	1.1254	0.831749	0.861603	1.05738
47	-410.505	-356.28	-766.785	-427.594	-369.49	-797.084	-369.49	post	8.92908	63.8556	54.9265	20	stijn_230222 1	pos		y		1.04163	1.32942	1.03531	1.12265	0.821787	0.772672	1.11603
48	-321.149	-350.803	-671.952	-451.601	-352.98	-804.581	-352.98	post	9.05666	66.096	57.0393	21	stijn_230222 1	pos		y		1.4062	1.04004	1.09344	1.1387	0.853398	1.04311	1.06616
49	-307.395	-348.814	-656.209	-408.863	-352.3	-761.162	-352.3	post	9.05647	65.1128	56.0563	21	stijn_230222 1	pos		y		1.33009	0.995497	0.989956	1.13867	0.838691	0.986649	1.06411
50	-334.068	-353.689	-687.758	-411.801	-353.36	-765.161	-353.36	post	9.0452	61.3507	52.3055	21	stijn_230222 1	pos		y		1.23269	1.08188	0.997071	1.13725	0.782573	0.914395	1.06731
51	-376.752	-354.299	-731.051	-405.788	-347.315	-753.104	-347.315	post	9.10932	64.3548	55.2454	22	stijn_230222 1	pos		y		1.07707	1.22011	0.982512	1.14532	0.826559	0.79896	1.04905
52	-387.186	-351.861	-739.047	-442.038	-354.422	-796.459	-354.422	post	9.10488	61.799	52.6941	22	stijn_230222 1	pos		y		1.14167	1.2539	1.07028	1.14476	0.788387	0.846878	1.07051
53	-411.615	-358.731	-770.346	-408.623	-358.6	-767.222	-358.6	post	9.14017	64.6256	55.4854	22	stijn_230222 1	pos		y		0.992729	1.33302	0.989375	1.14919	0.830149	0.736398	1.08313
54	-366.286	-346.211	-712.497	-432.884	-351.768	-784.652	-351.768	post	9.15919	64.794	55.6348	23	stijn_230222 1	pos		y		1.18182	1.18621	1.04812	1.15159	0.832385	0.876665	1.0625
55	-296.542	-342.487	-639.029	-478.978	-344.157	-823.135	-344.157	post	9.22583	65.3632	56.1373	23	stijn_230222 1	pos		y		1.61521	0.960351	1.15972	1.15996	0.839903	1.19815	1.03951
56	-373.821	-354.731	-728.552	-414.076	-350.397	-764.474	-350.397	post	9.26744	63.9286	54.6612	23	stijn_230222 1	pos		y		1.10769	1.21062	1.00258	1.1652	0.817818	0.821671	1.05836
57	-335.704	-354.116	-689.819	-457.213	-352.616	-809.828	-352.616	post	9.21105	64.982	55.771	24	stijn_230222 1	pos		y		1.36195	1.08718	1.10702	1.15811	0.834422	1.01029	1.06506
58	-276.023	-360.32	-636.343	-358.492	-359.564	-718.057	-359.564	post	9.15377	62.4593	53.3056	24	stijn_230222 1	pos		y		1.29878	0.8939	0.867997	1.1509	0.797535	0.96342	1.08605
59	-358.962	-356.47	-715.433	-390.676	-355.056	-745.732	-355.056	post	9.24712	64.0986	54.8515	24	stijn_230222 1	pos		y		1.08835	1.1625	0.945922	1.16264	0.820664	0.807327	1.07243
60	-345.418	-346.213	-691.631	-414.599	-349.187	-763.786	-349.187	post	9.31974	66.0312	56.7114	25	stijn_230222 1	pos		y		1.20028	1.11864	1.00385	1.17177	0.848492	0.890359	1.0547
61	-363.996	-347.127	-711.122	-431.99	-348.289	-780.279	-348.289	post	9.3115	64.5856	55.2741	25	stijn_230222 1	pos		y		1.1868	1.1788	1.04595	1.17074	0.826987	0.880357	1.05199
62	-348.918	-354.396	-703.313	-345.385	-354.43	-699.815	-354.43	post	9.32534	64.9993	55.6739	25	stijn_230222 1	pos		y		0.989876	1.12997	0.836262	1.17248	0.83297	0.734281	1.07054
63	-293.955	-342.825	-636.78	-419.225	-346.498	-765.723	-346.498	post	9.3579	65.4374	56.0795	26	stijn_230222 1	pos		y		1.42615	0.951973	1.01505	1.17657	0.839038	1.05791	1.04658
64	-363.477	-343.397	-706.874	-388.642	-351.405	-740.047	-351.405	post	9.40196	67.1403	57.7384	26	stijn_230222 1	pos		y		1.06923	1.17712	0.940997	1.18211	0.863857	0.793148	1.0614
65	-297.446	-351.891	-649.337	-414.213	-355.508	-769.721	-355.508	post	9.31636	65.2355	55.9191	26	stijn_230222 1	pos		y		1.39256	0.963279	1.00291	1.17135	0.836638	1.03299	1.0738
66	-280.166	-347.244	-627.409	-343.026	-351.291	-694.317	-351.291	post	9.4202	64.5253	55.105	27	stijn_230222 1	pos		y		1.22437	0.907315	0.830549	1.1844	0.824458	0.908225	1.06106
67	-311.122	-346.336	-657.458	-337.787	-350.221	-688.007	-350.221	post	9.46918	65.6896	56.2205	27	stijn_230222 1	pos		y		1.08571	1.00757	0.817864	1.19056	0.841146	0.805366	1.05783
68	-324.027	-355.172	-679.199	-380.332	-352.843	-733.175	-352.843	post	9.40451	63.6506	54.2461	27	stijn_230222 1	pos		y		1.17377	1.04936	0.920877	1.18243	0.811606	0.870691	1.06575
69	-277.211	-345.576	-622.786	-432.562	-345.343	-777.905	-345.343	post	9.50522	65.6274	56.1222	28	stijn_230222 1	pos		y		1.56041	0.897746	1.04734	1.19509	0.839677	1.1575	1.04309
70	-341.171	-348.086	-689.257	-376.06	-347.869	-723.929	-347.869	post	9.54287	62.8517	53.3088	28	stijn_230222 1	pos		y		1.10227	1.10488	0.910534	1.19983	0.797584	0.817651	1.05072
71	-315.254	-353.012	-668.266	-375.814	-352.675	-728.489	-352.675	post	9.49177	64.765	55.2732	28	stijn_230222 1	pos		y		1.1921	1.02095	0.909938	1.1934	0.826975	0.884289	1.06524
72	-278.098	-346.625	-624.723	-399.041	-338.819	-737.86	-338.819	post	9.56029	66.1728	56.6125	29	stijn_230222 1	pos		y		1.43489	0.900619	0.966175	1.20202	0.847013	1.06439	1.02339
73	-294.837	-347.94	-642.777	-408.72	-348.382	-757.102	-348.382	post	9.57216	65.331	55.7588	29	stijn_230222 1	pos		y		1.38626	0.954829	0.98961	1.20351	0.83424	1.02831	1.05227
74	-330.499	-346.139	-676.637	-361.784	-346.777	-708.561	-346.777	post	9.66619	65.8723	56.2061	29	stijn_230222 1	pos		y		1.09466	1.07032	0.875967	1.21533	0.840932	0.812009	1.04742
75	-266.78	-348.135	-614.915	-336.402	-350.169	-686.571	-350.169	post	9.6199	63.006	53.3861	30	stijn_230222 1	pos		y		1.26097	0.863965	0.814511	1.20951	0.798741	0.935378	1.05767
76	-321.552	-351.087	-672.639	-321.518	-349.06	-670.578	-349.06	post	9.62126	63.9451	54.3239	30	stijn_230222 1	pos		y		0.999894	1.04135	0.778473	1.20968	0.812771	0.741713	1.05432
77	-230.301	-339.696	-569.997	-300.968	-340.81	-641.778	-340.81	post	9.23241	63.7269	54.4945	30	stijn_230222 1	pos		y		1.30685	0.745828	0.728717	1.16079	0.815323	0.969408	1.0294
78	-309.201	-336.701	-645.901	-371.17	-340.764	-711.934	-340.764	post	9.40917	67.0239	57.6147	31	stijn_230222 1	pos		y		1.20042	1.00135	0.898694	1.18302	0.862007	0.89046	1.02926
79	-297.253	-345.524	-642.777	-366.973	-346.773	-713.746	-346.773	post	9.42093	64.7431	55.3222	31	stijn_230222 1	pos		y		1.23455	0.962654	0.888531	1.18449	0.827707	0.915776	1.04741
80	-305.331	-329.325	-634.656	-368.963	-326.729	-695.692	-326.729	post	9.55492	66.0229	56.468	31	stijn_230222 1	pos		y		1.2084	0.988814	0.893349	1.20134	0.84485	0.896383	0.986869
81	-261.062	-330.113	-591.175	-395.64	-324.291	-719.931	-324.291	post	9.57822	67.5684	57.9901	32	stijn_230222 1	pos		y		1.5155	0.84545	0.957941	1.20427	0.867624	1.12418	0.979506
82	-328.842	-339.424	-668.266	-431.804	-343.103	-774.906	-343.103	post	9.5467	65.0832	55.5365	32	stijn_230222 1	pos		y		1.3131	1.06495	1.0455	1.20031	0.830913	0.974048	1.03633
83	-302.542	-344.046	-646.588	-418.683	-336.17	-754.853	-336.17	post	9.59799	61.7366	52.1386	32	stijn_230222 1	pos		y		1.38388	0.979782	1.01373	1.20676	0.780076	1.02655	1.01539
84	-239.868	-339.125	-578.993	-361.056	-339.821	-700.877	-339.821	post	9.53308	66.3982	56.8652	33	stijn_230222 1	pos		y		1.50523	0.776813	0.874205	1.19859	0.850792	1.11656	1.02641
85	-300.089	-345.437	-645.526	-370.715	-345.405	-716.12	-345.405	post	9.55889	65.5316	55.9727	33	stijn_230222 1	pos		y		1.23535	0.971837	0.897592	1.20184	0.837439	0.916372	1.04328
86	-283.293	-337.869	-621.162	-307.102	-339.486	-646.588	-339.486	post	9.60138	64.1951	54.5937	33	stijn_230222 1	pos		y		1.08404	0.917444	0.74357	1.20718	0.816807	0.804135	1.0254
87	-316.189	-334.585	-650.774	-384.753	-333.679	-718.431	-333.679	post	9.71489	66.5348	56.8199	34	stijn_230222 1	pos		y		1.21684	1.02398	0.93158	1.22145	0.850115	0.902644	1.00786
88	-318.675	-342.47	-661.144	-346.11	-353.954	-700.065	-353.954	post	9.72344	63.8381	54.1147	34	stijn_230222 1	pos		y		1.08609	1.03203	0.838017	1.22253	0.809641	0.805654	1.0691
89	-276.424	-337.679	-614.103	-305.065	-337.15	-642.215	-337.15	post	9.77597	64.2703	54.4944	34	stijn_230222 1	pos		y		1.10361	0.895199	0.738637	1.22913	0.815321	0.81865	1.01835
90	-314.706	-335.256	-649.962	-393.254	-336.422	-729.676	-336.422	post	9.86602	66.0014	56.1353	35	stijn_230222 1	pos		y		1.24959	1.01917	0.952165	1.24046	0.839873	0.926937	1.01615
91	-301.665	-338.489	-640.154	-396.37	-340.991	-737.361	-340.991	post	9.87463	66.1558	56.2812	35	stijn_230222 1	pos		y		1.31394	0.976941	0.959707	1.24154	0.842055	0.974669	1.02995
92	-274.591	-340.449	-615.04	-362.566	-342.809	-705.375	-342.809	post	9.86165	64.6012	54.7396	35	stijn_230222 1	pos		y		1.32038	0.889262	0.877859	1.23991	0.81899	0.979449	1.03544
93	-298.308	-343.408	-641.715	-340.13	-361.496	-701.626	-361.496	post	10.0238	68.9918	58.968	36	stijn_230222 1	pos		y		1.1402	0.96607	0.823539	1.26029	0.882254	0.845789	1.09188
94	-274.641	-333.402	-608.043	-345.114	-348.204	-693.318	-348.204	post	9.95606	67.7556	57.7995	36	stijn_230222 1	pos		y		1.2566	0.889424	0.835605	1.25178	0.864771	0.932135	1.05173
95	-299.346	-320.754	-620.1	-357.169	-340.521	-697.691	-340.521	post	10.0325	66.2671	56.2346	36	stijn_230222 1	pos		y		1.19316	0.969433	0.864794	1.26139	0.841358	0.885078	1.02853
96	-253.928	-334.561	-588.489	-341.705	-326.936	-668.641	-326.936	post	10.0681	65.0149	54.9468	37	stijn_230222 1	pos		y		1.34568	0.822344	0.827351	1.26586	0.822091	0.998212	0.987496
97	-272.781	-331.514	-604.295	-332.048	-333.219	-665.268	-333.219	post	10.1361	66.2399	56.1038	37	stijn_230222 1	pos		y		1.21727	0.883401	0.803969	1.27441	0.839402	0.90296	1.00647
98	-303.427	-332.166	-635.593	-348.753	-335.506	-684.259	-335.506	post	10.1635	65.341	55.1775	37	stijn_230222 1	pos		y		1.14938	0.982649	0.844416	1.27786	0.825542	0.852599	1.01338
99	-236.657	-338.963	-575.62	-366.318	-348.24	-714.558	-348.24	post	10.2382	64.0066	53.7684	38	stijn_230222 1	pos		y		1.54789	0.766412	0.886945	1.28725	0.80446	1.14821	1.05184
100	-245.431	-327.752	-573.183	-344.895	-329.619	-674.513	-329.619	post	10.3042	66.4385	56.1343	38	stijn_230222 1	pos		y		1.40526	0.794828	0.835074	1.29554	0.839857	1.04241	0.995599
101	-266.949	-328.162	-595.111	-350.501	-331.884	-682.385	-331.884	post	10.1795	67.44	57.2605	38	stijn_230222 1	pos		y		1.31299	0.864515	0.848648	1.27987	0.856706	0.973961	1.00244
102	-280.537	-329.505	-610.042	-315.927	-330.724	-646.651	-330.724	post	10.2805	64.4516	54.1711	39	stijn_230222 1	pos		y		1.12615	0.908518	0.764936	1.29257	0.810485	0.835369	0.998936
15	-211.236	-367.008	-578.244	-373.087	-362.274	-735.361	-362.274	pre	11.5658	67.6385	56.0726	-5	stijn_240222 1	neg		n		1.76621	0.760522	1.01581	0.996456	1.00345	1.31882	1.01238
16	-280.129	-369.458	-649.587	-341.845	-365.342	-707.186	-365.342	pre	11.61	65.112	53.502	-5	stijn_240222 1	neg		n		1.22031	1.00856	0.93075	1.00026	0.95745	0.911199	1.02095
17	-283.87	-361.656	-645.526	-348.79	-357.647	-706.437	-357.647	pre	11.5953	67.8518	56.2565	-5	stijn_240222 1	neg		n		1.22869	1.02203	0.949659	0.998995	1.00674	0.917458	0.999446
18	-246.794	-361.624	-608.418	-370.559	-358.868	-729.427	-358.868	pre	11.6376	68.4206	56.783	-4	stijn_240222 1	neg		n		1.50149	0.888544	1.00893	1.00264	1.01617	1.12115	1.00286
19	-268.246	-361.912	-630.158	-318.095	-358.979	-677.075	-358.979	pre	11.5755	66.7522	55.1767	-4	stijn_240222 1	neg		n		1.18584	0.965779	0.866087	0.997287	0.98742	0.885456	1.00317
20	-261.813	-358.412	-620.225	-370.414	-353.265	-723.679	-353.265	pre	11.5532	66.3126	54.7595	-4	stijn_240222 1	neg		n		1.4148	0.942618	1.00854	0.995366	0.979953	1.05643	0.987201
21	-256.01	-360.966	-616.976	-352.631	-357.554	-710.185	-357.554	pre	11.7096	65.1594	53.4499	-3	stijn_240222 1	neg		n		1.37741	0.921726	0.960117	1.00884	0.956517	1.0285	0.999187
22	-268.365	-370.039	-638.404	-411.166	-362.554	-773.719	-362.554	pre	11.6241	67.4413	55.8172	-3	stijn_240222 1	neg		n		1.53211	0.966208	1.11949	1.00148	0.998881	1.14402	1.01316
23	-281.137	-359.517	-640.653	-381.869	-355.179	-737.048	-355.179	pre	11.5931	67.1017	55.5086	-3	stijn_240222 1	neg		n		1.3583	1.01219	1.03973	0.998809	0.99336	1.01424	0.992549
24	-327.105	-357.279	-684.384	-359.813	-356.244	-716.057	-356.244	pre	11.6023	68.8682	57.2659	-2	stijn_240222 1	neg		n		1.09999	1.17769	0.979673	0.999597	1.02481	0.821358	0.995526
25	-322.092	-362.167	-684.259	-356.666	-357.268	-713.933	-357.268	pre	11.5991	64.3667	52.7676	-2	stijn_240222 1	neg		n		1.10734	1.15964	0.971103	0.999326	0.944307	0.826846	0.998386
26	-304.795	-358.973	-663.768	-392.783	-357.446	-750.23	-357.446	pre	11.5923	66.7099	55.1176	-2	stijn_240222 1	neg		n		1.28868	1.09737	1.06944	0.998741	0.986362	0.96225	0.998885
27	-242.818	-367.724	-610.542	-367.282	-356.147	-723.429	-356.147	pre	11.7137	72.5019	60.7881	-1	stijn_240222 1	neg		n		1.51258	0.87423	1.00001	1.0092	1.08784	1.12943	0.995255
28	-291.057	-361.966	-653.023	-353.628	-355.495	-709.123	-355.495	pre	11.5824	68.3856	56.8032	-1	stijn_240222 1	neg		n		1.21498	1.04791	0.962833	0.997886	1.01653	0.907217	0.993432
29	-320.796	-360.402	-681.198	-410.556	-353.418	-763.974	-353.418	pre	11.5502	69.6768	58.1266	-1	stijn_240222 1	neg		n		1.2798	1.15498	1.11783	0.995111	1.04021	0.955622	0.987627
0	-325.434	-362.074	-687.508	-316.83	-371.927	-688.757	-371.927	post	11.3482	60.9456	49.5974	5	stijn_240222 1	neg		n		0.973561	1.17168	0.862641	0.977711	0.887575	0.726952	1.03935
1	-373.354	-374.44	-747.793	-282.938	-372.397	-655.334	-372.397	post	11.5088	61.5312	50.0224	5	stijn_240222 1	neg		n		0.757827	1.3442	0.770361	0.991543	0.89518	0.565865	1.04066
2	-309.339	-370.547	-679.886	-369.039	-368.259	-737.298	-368.259	post	11.3886	58.7144	47.3258	5	stijn_240222 1	neg		n		1.19299	1.11373	1.00479	0.981189	0.846924	0.890801	1.0291
3	-306.159	-369.729	-675.888	-326.654	-366.163	-692.818	-366.163	post	11.3756	61.9351	50.5595	6	stijn_240222 1	neg		n		1.06694	1.10228	0.88939	0.980064	0.904793	0.796681	1.02324
4	-373.799	-378.055	-751.854	-336.66	-370.651	-707.311	-370.651	post	11.3476	59.4417	48.0941	6	stijn_240222 1	neg		n		0.900645	1.34581	0.916634	0.977654	0.860673	0.672506	1.03579
5	-332.935	-373.502	-706.437	-377.689	-370.042	-747.731	-370.042	post	11.2895	61.2377	49.9482	6	stijn_240222 1	neg		n		1.13442	1.19868	1.02834	0.97265	0.893853	0.847067	1.03408
6	-322.268	-368.425	-690.694	-379.12	-368.861	-747.981	-368.861	post	11.3158	60.2938	48.978	7	stijn_240222 1	neg		n		1.17641	1.16028	1.03224	0.974915	0.87649	0.878418	1.03078
7	-343.963	-368.783	-712.746	-361.791	-366.011	-727.802	-366.011	post	11.3769	61.213	49.8361	7	stijn_240222 1	neg		n		1.05183	1.23839	0.985058	0.980176	0.891848	0.785395	1.02282
8	-387.51	-381.337	-768.847	-375.197	-372.971	-748.168	-372.971	post	11.3467	59.2056	47.8589	7	stijn_240222 1	neg		n		0.968226	1.39517	1.02156	0.977575	0.856464	0.722969	1.04227
9	-348.007	-389.416	-737.423	-399.259	-375.523	-774.781	-375.523	post	11.3432	59.6725	48.3293	8	stijn_240222 1	neg		n		1.14727	1.25295	1.08707	0.977279	0.864882	0.856661	1.0494
10	-366.896	-384.333	-751.229	-448.855	-373.592	-822.448	-373.592	post	11.4509	59.6536	48.2027	8	stijn_240222 1	neg		n		1.22339	1.32095	1.22211	0.986555	0.862616	0.913495	1.04401
11	-425.104	-378.727	-803.831	-444.785	-375.289	-820.074	-375.289	post	11.3719	58.956	47.5841	8	stijn_240222 1	neg		n		1.0463	1.53052	1.21103	0.979749	0.851545	0.781264	1.04875
12	-446.982	-381.901	-828.882	-478.514	-374.233	-852.747	-374.233	post	11.3337	59.6694	48.3357	9	stijn_240222 1	neg		n		1.07054	1.60929	1.30286	0.976461	0.864996	0.799369	1.04579
13	-402.458	-648.014	-1050.47	-424.151	-640.939	-1065.09	-640.939	post	11.4401	56.9691	45.529	9	stijn_240222 1	neg		n		1.0539	1.44899	1.15485	0.985622	0.814769	0.786942	1.79111
14	-432.703	-394.617	-827.321	-477.487	-384.443	-861.93	-384.443	post	11.4257	70.5141	59.0884	9	stijn_240222 1	neg		n		1.1035	1.55788	1.30007	0.984388	1.05742	0.823975	1.07433
15	-492.259	-357.801	-850.061	-436.982	-350.606	-787.588	-350.606	post	11.4937	60.1921	48.6983	10	stijn_240222 1	neg		n		0.887707	1.7723	1.18978	0.990246	0.871486	0.662845	0.979771
16	-470.195	-371.744	-841.939	-514.581	-364.029	-878.61	-364.029	post	11.4249	60.4466	49.0217	10	stijn_240222 1	neg		n		1.0944	1.69287	1.40106	0.984315	0.877274	0.817181	1.01728
17	-442.743	-374.208	-816.95	-530.498	-367.541	-898.039	-367.541	post	11.2619	58.2994	47.0376	10	stijn_240222 1	neg		n		1.19821	1.59403	1.4444	0.97027	0.841766	0.894695	1.0271
18	-434.335	-367.934	-802.269	-517.92	-364.064	-881.984	-364.064	post	11.3616	61.2167	49.8551	11	stijn_240222 1	neg		n		1.19244	1.56376	1.41015	0.978861	0.892187	0.890391	1.01738
19	-443.594	-378.042	-821.636	-444.945	-364.883	-809.828	-364.883	post	11.4779	58.4332	46.9553	11	stijn_240222 1	neg		n		1.00305	1.59709	1.21146	0.988881	0.840293	0.748968	1.01967
20	-420.932	-386.71	-807.642	-510.348	-372.573	-882.921	-372.573	post	11.3705	58.4826	47.1121	11	stijn_240222 1	neg		n		1.21242	1.5155	1.38954	0.97963	0.843098	0.90531	1.04116
21	-431.989	-383.212	-815.201	-513.847	-373.572	-887.419	-373.572	post	11.3608	57.1719	45.8111	12	stijn_240222 1	neg		n		1.18949	1.55531	1.39907	0.978793	0.819817	0.888186	1.04395
22	-441.247	-381.638	-822.885	-513.557	-372.238	-885.795	-372.238	post	11.3693	58.8091	47.4398	12	stijn_240222 1	neg		n		1.16387	1.58864	1.39827	0.979527	0.848963	0.869058	1.04022
23	-468.788	-383.584	-852.372	-501.193	-371.358	-872.551	-371.358	post	11.3465	59.2006	47.8541	12	stijn_240222 1	neg		n		1.06912	1.6878	1.36461	0.977558	0.856378	0.798308	1.03776
24	-435.468	-384.293	-819.762	-514.224	-373.382	-887.606	-373.382	post	11.2648	57.5261	46.2613	13	stijn_240222 1	neg		n		1.18085	1.56784	1.40009	0.970525	0.827873	0.881735	1.04342
25	-462.284	-374.22	-836.504	-471.787	-367.778	-839.565	-367.778	post	11.422	60.0493	48.6273	13	stijn_240222 1	neg		n		1.02056	1.66438	1.28455	0.984068	0.870214	0.762043	1.02776
26	-469.555	-378.506	-848.061	-519.378	-373.538	-892.917	-373.538	post	11.3687	59.3341	47.9654	13	stijn_240222 1	neg		n		1.10611	1.69056	1.41413	0.979472	0.85837	0.825923	1.04385
27	-412.305	-366.912	-779.217	-438.481	-362.414	-800.895	-362.414	post	11.338	60.8053	49.4673	14	stijn_240222 1	neg		n		1.06349	1.48444	1.19386	0.976828	0.885248	0.7941	1.01277
28	-458.025	-375.48	-833.505	-477.276	-362.602	-839.878	-362.602	post	11.5187	62.3334	50.8147	14	stijn_240222 1	neg		n		1.04203	1.64905	1.29949	0.9924	0.909359	0.778077	1.01329
29	-430.989	-370.843	-801.832	-494.74	-359.944	-854.684	-359.944	post	11.4734	59.2141	47.7407	14	stijn_240222 1	neg		n		1.14792	1.55171	1.34704	0.988497	0.854348	0.857144	1.00586
30	-435.008	-372.134	-807.142	-485.362	-367.573	-852.934	-367.573	post	11.6986	62.321	50.6224	15	stijn_240222 1	neg		n		1.11575	1.56618	1.32151	1.0079	0.905918	0.833127	1.02718
31	-424.184	-390.267	-814.451	-509.147	-376.835	-885.982	-376.835	post	11.6202	57.3314	45.7111	15	stijn_240222 1	neg		n		1.2003	1.52721	1.38627	1.00114	0.818028	0.896255	1.05307
32	-369.657	-387.195	-756.852	-510.819	-377.662	-888.481	-377.662	post	11.7608	60.6337	48.8728	15	stijn_240222 1	neg		n		1.38188	1.33089	1.39082	1.01326	0.874609	1.03184	1.05538
33	-462.752	-381.686	-844.438	-521.044	-380.493	-901.538	-380.493	post	11.6194	58.344	46.7246	16	stijn_240222 1	neg		n		1.12597	1.66607	1.41866	1.00107	0.836166	0.840754	1.06329
34	-434.109	-379.218	-813.327	-538.17	-368.304	-906.473	-368.304	post	11.7227	62.2145	50.4918	16	stijn_240222 1	neg		n		1.23971	1.56295	1.46529	1.00997	0.903581	0.925684	1.02923
35	-410.096	-373.682	-783.777	-514.55	-366.559	-881.109	-366.559	post	11.8038	61.4991	49.6953	16	stijn_240222 1	neg		n		1.25471	1.47649	1.40098	1.01696	0.889326	0.936881	1.02435
36	-435.557	-383.455	-819.012	-515.122	-371.61	-886.732	-371.61	post	11.656	61.5827	49.9267	17	stijn_240222 1	neg		n		1.18267	1.56816	1.40254	1.00422	0.893469	0.883095	1.03847
37	-493.899	-372.529	-866.428	-457.382	-365.69	-823.073	-365.69	post	11.7848	64.1665	52.3818	17	stijn_240222 1	neg		n		0.926064	1.77821	1.24533	1.01532	0.937403	0.691486	1.02192
38	-405.744	-373.848	-779.592	-468.215	-372.912	-841.127	-372.912	post	11.6767	61.6656	49.9889	17	stijn_240222 1	neg		n		1.15397	1.46082	1.27482	1.00601	0.89458	0.861661	1.0421
39	-434.9	-372.867	-807.767	-486.105	-364.205	-850.31	-364.205	post	11.8802	65.6527	53.7725	18	stijn_240222 1	neg		n		1.11774	1.56579	1.32353	1.02354	0.962292	0.834609	1.01777
40	-458.143	-363.618	-821.761	-451.397	-355.37	-806.767	-355.37	post	11.9401	66.474	54.5339	18	stijn_240222 1	neg		n		0.985277	1.64947	1.22903	1.0287	0.975918	0.7357	0.993082
41	-496.036	-367.019	-863.055	-492.085	-360.912	-852.997	-360.912	post	11.8585	65.6668	53.8083	18	stijn_240222 1	neg		n		0.992036	1.7859	1.33981	1.02167	0.962932	0.740747	1.00857
42	-454.885	-360.191	-815.076	-524.088	-357.958	-882.046	-357.958	post	12.0055	67.2831	55.2777	19	stijn_240222 1	neg		n		1.15213	1.63774	1.42695	1.03434	0.989227	0.860291	1.00032
43	-423.42	-353.61	-777.03	-484.849	-347.282	-832.131	-347.282	post	11.9762	66.3983	54.4221	19	stijn_240222 1	neg		n		1.14508	1.52446	1.32011	1.03181	0.973916	0.855022	0.970481
44	-490.678	-365.005	-855.683	-487.25	-356.939	-844.188	-356.939	post	11.9004	64.8447	52.9443	19	stijn_240222 1	neg		n		0.993013	1.76661	1.32665	1.02528	0.94747	0.741477	0.997466
45	-445.893	-365.06	-810.953	-467.827	-357.245	-825.072	-357.245	post	11.9335	65.3095	53.3759	20	stijn_240222 1	neg		n		1.04919	1.60537	1.27376	1.02814	0.955195	0.783425	0.998322
46	-427.736	-363.289	-791.024	-525.863	-356.746	-882.609	-356.746	post	11.966	61.9872	50.0212	20	stijn_240222 1	neg		n		1.22941	1.54	1.43178	1.03093	0.89516	0.917994	0.996927
47	-453.607	-364.717	-818.325	-521.985	-357.438	-879.423	-357.438	post	11.9876	65.7726	53.7849	20	stijn_240222 1	neg		n		1.15074	1.63314	1.42122	1.0328	0.962514	0.859252	0.99886
48	-454.439	-364.761	-819.199	-517.377	-356.86	-874.237	-356.86	post	11.9735	66.5388	54.5653	21	stijn_240222 1	neg		n		1.1385	1.63614	1.40868	1.03158	0.976479	0.850109	0.997246
49	-440.048	-372.154	-812.202	-509.426	-363.5	-872.925	-363.5	post	12.0835	68.2375	56.154	21	stijn_240222 1	neg		n		1.15766	1.58433	1.38703	1.04106	1.00491	0.864417	1.0158
50	-440.812	-369.766	-810.578	-474.688	-349.822	-824.509	-349.822	post	12.0535	68.6372	56.5838	21	stijn_240222 1	neg		n		1.07685	1.58708	1.29244	1.03847	1.0126	0.804076	0.977578
51	-413.427	-367.414	-780.841	-523.553	-359.055	-882.609	-359.055	post	12.0417	65.4129	53.3712	22	stijn_240222 1	neg		n		1.26638	1.48848	1.42549	1.03746	0.95511	0.945595	1.00338
52	-425.96	-361.691	-787.651	-506.831	-359.035	-865.866	-359.035	post	12.1279	64.5409	52.413	22	stijn_240222 1	neg		n		1.18986	1.5336	1.37996	1.04488	0.937962	0.888459	1.00332
53	-442.946	-382.938	-825.884	-491.424	-375.254	-866.678	-375.254	post	12.0897	63.6909	51.6011	22	stijn_240222 1	neg		n		1.10944	1.59476	1.33801	1.04159	0.923433	0.828415	1.04865
54	-374.464	-375.578	-750.042	-499.387	-372.789	-872.176	-372.789	post	12.031	66.1244	54.0934	23	stijn_240222 1	neg		n		1.3336	1.3482	1.35969	1.03653	0.968033	0.995793	1.04176
55	-414.918	-371.171	-786.089	-477.679	-367.509	-845.188	-367.509	post	12.1794	64.3553	52.176	23	stijn_240222 1	neg		n		1.15126	1.49385	1.30059	1.04932	0.93372	0.859639	1.02701
56	-368.525	-369.023	-737.548	-478.553	-365.51	-844.063	-365.51	post	12.1936	62.0445	49.8509	23	stijn_240222 1	neg		n		1.29856	1.32682	1.30297	1.05054	0.892112	0.96963	1.02142
57	-406.287	-367.494	-773.782	-479.874	-363.627	-843.501	-363.627	post	12.2565	67.0623	54.8058	24	stijn_240222 1	neg		n		1.18112	1.46278	1.30657	1.05596	0.980782	0.881935	1.01616
58	-439.771	-365.247	-805.018	-485.675	-364.761	-850.435	-364.761	post	12.3975	64.6865	52.2889	24	stijn_240222 1	neg		n		1.10438	1.58333	1.32236	1.06811	0.935742	0.824635	1.01932
59	-464.638	-378.301	-842.939	-491.864	-367.13	-858.994	-367.13	post	12.3328	64.1653	51.8326	24	stijn_240222 1	neg		n		1.0586	1.67286	1.33921	1.06253	0.927575	0.790447	1.02595
60	-419.929	-362.161	-782.091	-479.637	-360.49	-840.127	-360.49	post	12.3404	65.1888	52.8484	25	stijn_240222 1	neg		n		1.14219	1.51189	1.30592	1.06319	0.945754	0.852863	1.00739
61	-370.772	-366.213	-736.986	-510.132	-359.045	-869.177	-359.045	post	12.3586	65.8449	53.4862	25	stijn_240222 1	neg		n		1.37586	1.33491	1.38895	1.06476	0.957168	1.02735	1.00335
62	-407.627	-367.592	-775.219	-471.475	-362.655	-834.13	-362.655	post	12.3593	68	55.6407	25	stijn_240222 1	neg		n		1.15663	1.4676	1.2837	1.06482	0.995723	0.863651	1.01344
63	-427.459	-365.189	-792.649	-501.679	-356.066	-857.745	-356.066	post	12.407	68.7593	56.3524	26	stijn_240222 1	neg		n		1.17363	1.539	1.36593	1.06892	1.00846	0.876342	0.995028
64	-392.245	-362.858	-755.103	-502.676	-356.068	-858.744	-356.068	post	12.4471	66.3113	53.8642	26	stijn_240222 1	neg		n		1.28154	1.41222	1.36865	1.07239	0.963932	0.956916	0.995033
65	-424.41	-363.928	-788.338	-451.398	-359.305	-810.703	-359.305	post	12.3291	67.342	55.0129	26	stijn_240222 1	neg		n		1.06359	1.52803	1.22903	1.06222	0.984488	0.794175	1.00408
66	-439.931	-367.399	-807.33	-475.558	-361.821	-837.379	-361.821	post	12.3339	66.4672	54.1333	27	stijn_240222 1	neg		n		1.08098	1.5839	1.29481	1.06263	0.968748	0.807164	1.01111
67	-349.918	-370.262	-720.181	-550.385	-367.583	-917.968	-367.583	post	12.2974	65.5002	53.2028	27	stijn_240222 1	neg		n		1.5729	1.25983	1.49855	1.05948	0.952096	1.17447	1.02721
68	-404.238	-363.984	-768.222	-501.639	-359.854	-861.493	-359.854	post	12.3578	67.2675	54.9097	27	stijn_240222 1	neg		n		1.24095	1.4554	1.36583	1.06469	0.982642	0.92661	1.00561
69	-407.463	-360.384	-767.847	-467.354	-357.03	-824.384	-357.03	post	12.3362	66.99	54.6537	28	stijn_240222 1	neg		n		1.14698	1.46701	1.27248	1.06283	0.978061	0.856446	0.997723
70	-410.204	-374.51	-784.715	-476.251	-367.874	-844.126	-367.874	post	12.3026	65.9638	53.6612	28	stijn_240222 1	neg		n		1.16101	1.47688	1.2967	1.05993	0.960299	0.866919	1.02803
71	-414.908	-372.18	-787.089	-476.36	-365.079	-841.439	-365.079	post	12.3098	66.3264	54.0165	28	stijn_240222 1	neg		n		1.14811	1.49381	1.297	1.06056	0.966659	0.857286	1.02022
72	-419.793	-367.045	-786.839	-498.967	-360.215	-859.182	-360.215	post	12.4029	69.3202	56.9172	29	stijn_240222 1	neg		n		1.1886	1.5114	1.35855	1.06858	1.01857	0.887521	1.00662
73	-400.39	-366.02	-766.41	-489.096	-359.652	-848.749	-359.652	post	12.283	66.6909	54.4078	29	stijn_240222 1	neg		n		1.22155	1.44154	1.33168	1.05825	0.973661	0.912124	1.00505
74	-388.918	-372.369	-761.287	-482.365	-366.884	-849.248	-366.884	post	12.229	64.9193	52.6903	29	stijn_240222 1	neg		n		1.24027	1.40024	1.31335	1.05359	0.942924	0.926103	1.02526
75	-448.875	-368.825	-817.7	-495.979	-363.89	-859.869	-363.89	post	12.3097	66.622	54.3123	30	stijn_240222 1	neg		n		1.10494	1.61611	1.35041	1.06055	0.971951	0.825051	1.01689
76	-337.257	-369.617	-706.874	-488.2	-370.045	-858.244	-370.045	post	12.2835	66.094	53.8104	30	stijn_240222 1	neg		n		1.44756	1.21424	1.32923	1.05829	0.96297	1.08088	1.03409
77	-363.082	-370.03	-733.112	-442.287	-367.104	-809.391	-367.104	post	12.2144	66.7739	54.5596	30	stijn_240222 1	neg		n		1.21814	1.30722	1.20423	1.05233	0.976376	0.909581	1.02587
78	-451.988	-371.522	-823.51	-487.981	-368.639	-856.62	-368.639	post	12.316	65.2109	52.8949	31	stijn_240222 1	neg		n		1.07963	1.62731	1.32864	1.06109	0.946587	0.806155	1.03016
79	-446.706	-371.931	-818.637	-492.328	-366.479	-858.807	-366.479	post	12.2844	65.6642	53.3798	31	stijn_240222 1	neg		n		1.10213	1.6083	1.34047	1.05837	0.955263	0.822953	1.02413
80	-399.51	-368.837	-768.347	-503.788	-364.64	-868.427	-364.64	post	12.3433	66.8978	54.5545	31	stijn_240222 1	neg		n		1.26101	1.43838	1.37168	1.06344	0.976285	0.941592	1.01899
81	-436.198	-365.072	-801.27	-516.046	-362.252	-878.298	-362.252	post	12.3252	65.5696	53.2444	32	stijn_240222 1	neg		n		1.18305	1.57046	1.40505	1.06188	0.952841	0.883379	1.01231
82	-414.727	-367.551	-782.278	-492.398	-364.16	-856.558	-364.16	post	12.2707	68.0601	55.7894	32	stijn_240222 1	neg		n		1.18728	1.49316	1.34066	1.05719	0.998384	0.886536	1.01765
83	-388.247	-372.416	-760.663	-497.638	-364.792	-862.43	-364.792	post	12.2831	67.5754	55.2923	32	stijn_240222 1	neg		n		1.28176	1.39782	1.35493	1.05825	0.989489	0.957081	1.01941
84	-459.474	-364.598	-824.072	-476.836	-368.914	-845.75	-368.914	post	12.0626	64.2052	52.1426	33	stijn_240222 1	neg		n		1.03779	1.65427	1.29829	1.03926	0.933123	0.774909	1.03093
85	-439.314	-368.203	-807.517	-499.593	-362.213	-861.805	-362.213	post	12.2583	59.6098	47.3515	33	stijn_240222 1	neg		n		1.13721	1.58169	1.36025	1.05612	0.847384	0.849148	1.0122
86	-431.943	-359.768	-791.711	-496.142	-356.73	-852.872	-356.73	post	12.3438	68.6348	56.291	33	stijn_240222 1	neg		n		1.14863	1.55515	1.35086	1.06348	1.00736	0.857674	0.996883
87	-464.364	-366.705	-831.069	-500.031	-363.587	-863.617	-363.587	post	12.3361	66.6518	54.3157	34	stijn_240222 1	neg		n		1.07681	1.67187	1.36145	1.06282	0.972012	0.804045	1.01604
88	-462.073	-367.434	-829.507	-537.653	-363.385	-901.038	-363.385	post	11.9095	67.7503	55.8408	34	stijn_240222 1	neg		n		1.16357	1.66363	1.46388	1.02607	0.999305	0.868828	1.01548
89	-451.965	-371.232	-823.197	-550.023	-362.948	-912.97	-362.948	post	11.8743	68.8586	56.9843	34	stijn_240222 1	neg		n		1.21696	1.62723	1.49756	1.02304	1.01977	0.908695	1.01426
90	-444.463	-367.739	-812.202	-525.751	-364.042	-889.793	-364.042	post	12.1996	65.8688	53.6692	35	stijn_240222 1	neg		n		1.18289	1.60022	1.43148	1.05106	0.960442	0.883257	1.01732
15	-228.059	-419.341	-647.4	-347.362	-422.671	-770.034	-422.671	pre	9.92357	75.1818	65.2582	-5	stijn_240222 2	pos		n		1.52312	0.965599	1.00782	1.02412	1.00533	1.03956	0.942574
16	-237.797	-421.411	-659.208	-370.011	-421.763	-791.774	-421.763	pre	9.87445	76.4066	66.5321	-5	stijn_240222 2	pos		n		1.556	1.00683	1.07353	1.01906	1.02496	1.062	0.940549
17	-254.188	-427.01	-681.198	-355.164	-429.8	-784.964	-429.8	pre	9.75875	76.2736	66.5148	-5	stijn_240222 2	pos		n		1.39725	1.07623	1.03045	1.00712	1.02469	0.953651	0.958472
18	-199.979	-429.804	-629.783	-352.092	-430.623	-782.715	-430.623	pre	9.83214	75.1742	65.3421	-4	stijn_240222 2	pos		n		1.76065	0.846707	1.02154	1.01469	1.00662	1.20168	0.960308
19	-265.943	-425.876	-691.818	-354.179	-430.973	-785.152	-430.973	pre	9.76208	76.0738	66.3117	-4	stijn_240222 2	pos		n		1.33179	1.126	1.0276	1.00746	1.02156	0.90897	0.961087
20	-242.826	-455.052	-697.878	-328.848	-455.991	-784.84	-455.991	pre	9.66151	73.3981	63.7366	-4	stijn_240222 2	pos		n		1.35425	1.02812	0.954102	0.99708	0.981891	0.924304	1.01688
21	-262.805	-453.502	-716.307	-342.65	-458.807	-801.457	-458.807	pre	9.63547	71.6243	61.9888	-3	stijn_240222 2	pos		n		1.30382	1.11271	0.994147	0.994392	0.954966	0.889882	1.02316
22	-252.923	-448.704	-701.626	-392.27	-448.357	-840.627	-448.357	pre	9.69754	75.9681	66.2706	-3	stijn_240222 2	pos		n		1.55095	1.07087	1.13811	1.0008	1.02093	1.05855	0.999855
23	-248.913	-444.467	-693.38	-350.76	-450.697	-801.457	-450.697	pre	9.7132	76.2619	66.5487	-3	stijn_240222 2	pos		n		1.40917	1.05389	1.01768	1.00241	1.02521	0.961786	1.00507
24	-241.202	-449.055	-690.256	-368.517	-451.369	-819.886	-451.369	pre	9.63179	74.6177	64.9859	-2	stijn_240222 2	pos		n		1.52784	1.02124	1.0692	0.994013	1.00114	1.04278	1.00657
25	-214.765	-458.749	-673.514	-311.811	-463.97	-775.781	-463.97	pre	9.55706	74.2982	64.7412	-2	stijn_240222 2	pos		n		1.45187	0.909312	0.904671	0.9863	0.997368	0.990928	1.03467
26	-201.537	-469.291	-670.828	-300.498	-473.471	-773.969	-473.471	pre	9.50321	71.7482	62.245	-2	stijn_240222 2	pos		n		1.49104	0.853303	0.871849	0.980743	0.958913	1.01766	1.05586
27	-226.18	-473.01	-699.19	-324.635	-477.072	-801.707	-477.072	pre	9.56282	71.4593	61.8965	-1	stijn_240222 2	pos		n		1.4353	0.95764	0.941878	0.986894	0.953544	0.979618	1.06389
28	-224.054	-450.897	-674.951	-327.372	-447.534	-774.906	-447.534	pre	9.65727	76.3707	66.7135	-1	stijn_240222 2	pos		n		1.46113	0.948642	0.94982	0.996642	1.02775	0.997249	0.998019
29	-241.593	-461.095	-702.688	-343.845	-463.234	-807.08	-463.234	pre	9.57623	74.1712	64.595	-1	stijn_240222 2	pos		n		1.42324	1.0229	0.997614	0.988279	0.995115	0.97139	1.03303
0	-287.126	-457.482	-744.607	-248.757	-465.676	-714.433	-465.676	post	9.68853	73.1956	63.507	5	stijn_240222 2	pos		n		0.866372	1.21569	0.721731	0.999868	0.978355	0.591315	1.03848
1	-256.935	-471.68	-728.614	-313.472	-475.491	-788.963	-475.491	post	9.59661	71.4302	61.8336	5	stijn_240222 2	pos		n		1.22004	1.08786	0.909489	0.990382	0.952575	0.832704	1.06036
2	-275.171	-467.624	-742.796	-324.465	-479.304	-803.769	-479.304	post	9.60874	74.7492	65.1405	5	stijn_240222 2	pos		n		1.17914	1.16507	0.941384	0.991634	1.00352	0.804784	1.06887
3	-291.395	-468.643	-760.038	-294.799	-471.986	-766.785	-471.986	post	9.60943	71.9621	62.3527	6	stijn_240222 2	pos		n		1.01168	1.23376	0.855313	0.991705	0.960571	0.690493	1.05255
4	-279.493	-485.667	-765.161	-299.346	-483.744	-783.09	-483.744	post	9.59908	70.4326	60.8335	6	stijn_240222 2	pos		n		1.07103	1.18337	0.868507	0.990637	0.937168	0.731	1.07877
5	-272.871	-472.923	-745.794	-334.885	-472.632	-807.517	-472.632	post	9.6621	72.5687	62.9066	6	stijn_240222 2	pos		n		1.22726	1.15533	0.971617	0.99714	0.969106	0.837631	1.05399
6	-296.303	-475.48	-771.783	-359.328	-477.301	-836.629	-477.301	post	9.68854	69.4599	59.7713	7	stijn_240222 2	pos		n		1.21271	1.25454	1.04254	0.999869	0.920805	0.827695	1.0644
7	-308.276	-471.441	-779.717	-284.432	-478.48	-762.912	-478.48	post	9.65022	71.7359	62.0857	7	stijn_240222 2	pos		n		0.922653	1.30524	0.825235	0.995915	0.956459	0.629728	1.06703
8	-273.292	-473.314	-746.606	-356.586	-477.607	-834.193	-477.607	post	9.65393	71.8488	62.1949	7	stijn_240222 2	pos		n		1.30478	1.15712	1.03458	0.996297	0.958141	0.890537	1.06508
9	-308.78	-459.942	-768.722	-364.614	-463.269	-827.883	-463.269	post	9.70735	75.1337	65.4264	8	stijn_240222 2	pos		n		1.18082	1.30737	1.05787	1.00181	1.00792	0.805933	1.03311
10	-300.148	-465.263	-765.411	-317.453	-469.074	-786.526	-469.074	post	9.71989	75.5823	65.8624	8	stijn_240222 2	pos		n		1.05765	1.27082	0.921039	1.00311	1.01464	0.72187	1.04605
11	-343.503	-476.509	-820.011	-338.089	-480.673	-818.762	-480.673	post	9.60049	72.6204	63.0199	8	stijn_240222 2	pos		n		0.98424	1.45438	0.980913	0.990782	0.97085	0.671763	1.07192
12	-284.245	-475.48	-759.726	-349.845	-481.786	-831.631	-481.786	post	9.60376	69.7508	60.1471	9	stijn_240222 2	pos		n		1.23079	1.20349	1.01502	0.99112	0.926593	0.840035	1.0744
13	-315.641	-475.383	-791.024	-355.578	-477.865	-833.443	-477.865	post	9.69232	71.3237	61.6314	9	stijn_240222 2	pos		n		1.12653	1.33642	1.03165	1.00026	0.949459	0.768876	1.06566
14	-360.265	-466.056	-826.321	-362.677	-469.204	-831.881	-469.204	post	9.65573	73.1617	63.506	9	stijn_240222 2	pos		n		1.0067	1.52535	1.05225	0.996484	0.978339	0.687089	1.04634
15	-348.104	-482.715	-830.819	-348.03	-486.787	-834.817	-486.787	post	9.64324	70.9839	61.3407	10	stijn_240222 2	pos		n		0.999787	1.47387	1.00976	0.995195	0.944982	0.682374	1.08556
16	-323.432	-484.022	-807.454	-393.178	-487.744	-880.922	-487.744	post	9.6585	69.0551	59.3966	10	stijn_240222 2	pos		n		1.21564	1.36941	1.14075	0.996769	0.915032	0.8297	1.08769
17	-343.233	-480.402	-823.635	-414.219	-482.008	-896.228	-482.008	post	9.34819	71.2833	61.9351	10	stijn_240222 2	pos		n		1.20682	1.45324	1.20179	0.964745	0.954139	0.823676	1.0749
18	-359.479	-462.969	-822.448	-408.991	-464.622	-873.613	-464.622	post	9.38836	76.7361	67.3478	11	stijn_240222 2	pos		n		1.13773	1.52203	1.18662	0.968891	1.03752	0.776525	1.03613
19	-324.918	-468.917	-793.836	-423.451	-470.653	-894.104	-470.653	post	9.30769	70.9918	61.6841	11	stijn_240222 2	pos		n		1.30325	1.3757	1.22858	0.960566	0.950272	0.889495	1.04958
20	-332.284	-467.799	-800.083	-377.093	-470.406	-847.499	-470.406	post	9.27042	72.0352	62.7648	11	stijn_240222 2	pos		n		1.13485	1.40688	1.09408	0.956719	0.966921	0.774559	1.04902
21	-325.706	-458.697	-784.402	-424.462	-464.706	-889.168	-464.706	post	9.39727	72.2828	62.8856	12	stijn_240222 2	pos		n		1.30321	1.37903	1.23151	0.96981	0.968781	0.889464	1.03631
22	-362.559	-453.454	-816.013	-401.315	-454.805	-856.12	-454.805	post	9.3575	75.2035	65.846	12	stijn_240222 2	pos		n		1.1069	1.53507	1.16435	0.965705	1.01439	0.755477	1.01423
23	-367.926	-448.525	-816.45	-382.878	-457.437	-840.315	-457.437	post	9.42471	78.1084	68.6837	12	stijn_240222 2	pos		n		1.04064	1.55779	1.11086	0.972641	1.0581	0.710256	1.0201
24	-360.692	-451.136	-811.828	-414.863	-450.878	-865.741	-450.878	post	9.50513	76.2651	66.76	13	stijn_240222 2	pos		n		1.15019	1.52716	1.20366	0.980942	1.02847	0.785024	1.00548
25	-318.371	-440.293	-758.664	-411.341	-443.468	-854.808	-443.468	post	9.58147	78.7238	69.1423	13	stijn_240222 2	pos		n		1.29202	1.34798	1.19344	0.988819	1.06517	0.881826	0.988952
26	-327.059	-448.535	-775.594	-388.836	-452.416	-841.252	-452.416	post	9.68089	74.2408	64.5599	13	stijn_240222 2	pos		n		1.18889	1.38476	1.12815	0.99908	0.994576	0.81144	1.00891
27	-296.702	-442.595	-739.297	-387.494	-444.949	-832.443	-444.949	post	9.83818	75.3319	65.4938	14	stijn_240222 2	pos		n		1.306	1.25623	1.12425	1.01531	1.00896	0.891372	0.992255
28	-345.729	-439.923	-785.652	-386.007	-443.625	-829.632	-443.625	post	10.0659	79.0602	68.9942	14	stijn_240222 2	pos		n		1.1165	1.46381	1.11994	1.03882	1.06289	0.762034	0.989302
29	-307.885	-430.162	-738.048	-389.7	-437.808	-827.508	-437.808	post	10.3455	82.0166	71.6711	14	stijn_240222 2	pos		n		1.26573	1.30358	1.13065	1.06767	1.10413	0.863886	0.976329
30	-333.793	-432.742	-766.535	-379.148	-434.929	-814.077	-434.929	post	10.6485	84.0987	73.4502	15	stijn_240222 2	pos		n		1.13588	1.41327	1.10004	1.09894	1.13153	0.775258	0.969909
31	-331.973	-431.127	-763.099	-345.419	-442.045	-787.463	-442.045	post	11.4119	79.003	67.5911	15	stijn_240222 2	pos		n		1.0405	1.40557	1.00218	1.17772	1.04127	0.710164	0.985777
32	-284.563	-425.372	-709.935	-378.717	-429.987	-808.704	-429.987	post	11.9208	78.9943	67.0735	15	stijn_240222 2	pos		n		1.33087	1.20483	1.09879	1.23024	1.0333	0.908346	0.958889
33	-302.948	-438.598	-741.546	-379.834	-441.551	-821.386	-441.551	post	12.4245	82.8736	70.4491	16	stijn_240222 2	pos		n		1.25379	1.28268	1.10203	1.28223	1.0853	0.855738	0.984678
34	-266.093	-435.533	-701.626	-365.397	-437.747	-803.144	-437.747	post	12.6016	82.6042	70.0027	16	stijn_240222 2	pos		n		1.37319	1.12663	1.06014	1.3005	1.07842	0.93723	0.976193
35	-285.553	-430.318	-715.87	-355.443	-437.955	-793.398	-437.955	post	12.8235	82.8187	69.9952	16	stijn_240222 2	pos		n		1.24475	1.20902	1.03126	1.3234	1.07831	0.849569	0.976658
36	-268.951	-426.241	-695.192	-355.067	-437.832	-792.898	-437.832	post	12.9359	84.3865	71.4506	17	stijn_240222 2	pos		n		1.32019	1.13873	1.03017	1.33501	1.10073	0.901057	0.976382
37	-274.482	-425.083	-699.565	-365.227	-434.919	-800.145	-434.919	post	13.1837	83.5239	70.3402	17	stijn_240222 2	pos		n		1.3306	1.16215	1.05965	1.36058	1.08362	0.908163	0.969886
38	-297.274	-425.468	-722.742	-331.121	-433.727	-764.848	-433.727	post	13.2259	83.9106	70.6847	17	stijn_240222 2	pos		n		1.11386	1.25865	0.960697	1.36493	1.08893	0.76023	0.967229
39	-267.122	-415.887	-683.01	-342.991	-428.979	-771.97	-428.979	post	13.4135	86.7949	73.3814	18	stijn_240222 2	pos		n		1.28402	1.13099	0.995136	1.38429	1.13047	0.87637	0.95664
40	-228.762	-442.378	-671.14	-310.726	-440.378	-751.104	-440.378	post	13.4326	84.2782	70.8456	18	stijn_240222 2	pos		n		1.3583	0.968573	0.901523	1.38626	1.09141	0.927063	0.982062
41	-269.774	-437.912	-707.686	-318.475	-446.186	-764.661	-446.186	post	13.5323	80.7671	67.2348	18	stijn_240222 2	pos		n		1.18053	1.14222	0.924006	1.39655	1.03578	0.805732	0.995013
42	-265.424	-424.395	-689.819	-363.088	-432.122	-795.21	-432.122	post	13.4606	85.521	72.0604	19	stijn_240222 2	pos		n		1.36795	1.1238	1.05344	1.38915	1.11012	0.933653	0.96365
43	-254.931	-435.138	-690.069	-318.202	-439.712	-757.914	-439.712	post	13.2815	84.2663	70.9848	19	stijn_240222 2	pos		n		1.24819	1.07937	0.923214	1.37066	1.09355	0.851914	0.980575
44	-245.688	-423.14	-668.828	-341.193	-432.214	-773.407	-432.214	post	13.3186	83.4886	70.1699	19	stijn_240222 2	pos		n		1.38872	1.04024	0.989918	1.3745	1.081	0.94783	0.963855
45	-253.932	-420.768	-674.701	-345.911	-423.873	-769.784	-423.873	post	13.1728	81.2946	68.1218	20	stijn_240222 2	pos		n		1.36221	1.07515	1.00361	1.35945	1.04945	0.929738	0.945254
46	-267.499	-418.072	-685.571	-343.599	-426.622	-770.221	-426.622	post	13.0578	79.9513	66.8935	20	stijn_240222 2	pos		n		1.28449	1.13259	0.9969	1.34758	1.03052	0.876688	0.951384
47	-288.212	-428.845	-717.057	-323.469	-434.944	-758.414	-434.944	post	12.9604	85.0589	72.0985	20	stijn_240222 2	pos		n		1.12233	1.22028	0.938496	1.33753	1.11071	0.766013	0.969944
48	-264.544	-424.151	-688.695	-325.415	-432.748	-758.164	-432.748	post	12.8865	85.6922	72.8057	21	stijn_240222 2	pos		n		1.2301	1.12007	0.944143	1.3299	1.12161	0.839567	0.965046
49	-244.696	-413.2	-657.896	-356.304	-423.412	-779.717	-423.412	post	12.9526	82.6909	69.7383	21	stijn_240222 2	pos		n		1.45611	1.03604	1.03376	1.33672	1.07435	0.993825	0.944227
50	-262.428	-413.772	-676.2	-354.531	-418.814	-773.345	-418.814	post	12.8882	83.3283	70.4402	21	stijn_240222 2	pos		n		1.35096	1.11112	1.02862	1.33008	1.08516	0.922059	0.933972
51	-264.84	-414.734	-679.574	-363.029	-424.309	-787.338	-424.309	post	12.7795	81.8954	69.1159	22	stijn_240222 2	pos		n		1.37075	1.12133	1.05327	1.31886	1.06476	0.935563	0.946226
52	-252.357	-412.161	-664.518	-355.501	-420.03	-775.531	-420.03	post	12.7855	82.5754	69.7899	22	stijn_240222 2	pos		n		1.40872	1.06847	1.03143	1.31948	1.07515	0.961481	0.936685
53	-245.723	-413.548	-659.27	-369.612	-416.914	-786.526	-416.914	post	12.7577	79.4501	66.6923	22	stijn_240222 2	pos		n		1.50418	1.04039	1.07237	1.31661	1.02743	1.02664	0.929735
54	-275.636	-427.927	-703.563	-338.78	-428.192	-766.972	-428.192	post	12.6455	82.4907	69.8452	23	stijn_240222 2	pos		n		1.22909	1.16704	0.982919	1.30503	1.076	0.838876	0.954886
55	-309.996	-432.925	-742.921	-349.673	-437.165	-786.839	-437.165	post	12.6421	76.4039	63.7618	23	stijn_240222 2	pos		n		1.12799	1.31252	1.01452	1.30468	0.982279	0.769876	0.974897
56	-280.344	-420.907	-701.252	-365.04	-427.921	-792.961	-427.921	post	12.5882	85.1299	72.5417	23	stijn_240222 2	pos		n		1.30211	1.18697	1.05911	1.29912	1.11754	0.888718	0.954281
57	-264.195	-425.437	-689.632	-364.843	-425.557	-790.4	-425.557	post	12.317	86.7449	74.4279	24	stijn_240222 2	pos		n		1.38096	1.1186	1.05854	1.27113	1.1466	0.942533	0.949009
58	-268.404	-439.595	-707.999	-332.269	-440.888	-773.157	-440.888	post	12.4519	79.0889	66.637	24	stijn_240222 2	pos		n		1.23795	1.13642	0.964028	1.28505	1.02657	0.844922	0.983198
59	-253.889	-420	-673.889	-363.483	-428.353	-791.836	-428.353	post	12.472	81.1808	68.7088	24	stijn_240222 2	pos		n		1.43167	1.07496	1.05459	1.28712	1.05849	0.977139	0.955245
60	-253.976	-432.782	-686.758	-323.736	-433.741	-757.477	-433.741	post	12.3955	81.2894	68.8939	25	stijn_240222 2	pos		n		1.27467	1.07533	0.93927	1.27923	1.06134	0.869987	0.967259
61	-305.307	-432.553	-737.86	-344.565	-438.15	-782.715	-438.15	post	12.3543	79.6486	67.2943	25	stijn_240222 2	pos		n		1.12859	1.29267	0.999702	1.27498	1.0367	0.770281	0.977093
62	-281.869	-425.817	-707.686	-348.705	-435.385	-784.09	-435.385	post	12.2316	80.9237	68.6921	25	stijn_240222 2	pos		n		1.23712	1.19343	1.01171	1.26231	1.05823	0.844358	0.970925
63	-230.064	-431.955	-662.019	-333.797	-428.053	-761.85	-428.053	post	12.4733	81.7668	69.2934	26	stijn_240222 2	pos		n		1.45088	0.974089	0.968459	1.28726	1.0675	0.990256	0.954576
64	-251.582	-422.931	-674.513	-354.494	-431.282	-785.777	-431.282	post	12.4563	81.7053	69.249	26	stijn_240222 2	pos		n		1.40906	1.0652	1.02851	1.28551	1.06681	0.96171	0.961777
65	-257.475	-430.845	-688.32	-344.828	-435.888	-780.716	-435.888	post	12.4094	77.5669	65.1576	26	stijn_240222 2	pos		n		1.33927	1.09014	1.00047	1.28066	1.00378	0.914077	0.972048
66	-256.297	-420.528	-676.825	-336.337	-425.075	-761.412	-425.075	post	12.4264	77.0805	64.6541	27	stijn_240222 2	pos		n		1.3123	1.08516	0.97583	1.28243	0.996026	0.895667	0.947935
67	-260.841	-429.228	-690.069	-357.174	-430.977	-788.151	-430.977	post	12.3607	80.7824	68.4217	27	stijn_240222 2	pos		n		1.36932	1.1044	1.03628	1.27564	1.05407	0.934585	0.961096
68	-274.65	-414.294	-688.945	-365.155	-419.435	-784.59	-419.435	post	12.3455	73.3685	61.023	27	stijn_240222 2	pos		n		1.32953	1.16286	1.05944	1.27407	0.940087	0.907428	0.935356
69	-254.616	-422.084	-676.7	-350.568	-429.149	-779.717	-429.149	post	12.3886	82.7029	70.3143	28	stijn_240222 2	pos		n		1.37685	1.07804	1.01712	1.27852	1.08322	0.939724	0.95702
70	-251.708	-428.241	-679.949	-371.781	-432.175	-803.956	-432.175	post	12.2641	77.8273	65.5631	28	stijn_240222 2	pos		n		1.47703	1.06573	1.07866	1.26568	1.01003	1.0081	0.963768
71	-281.211	-416.292	-697.503	-358.517	-418.013	-776.531	-418.013	post	12.4001	82.397	69.9969	28	stijn_240222 2	pos		n		1.2749	1.19064	1.04018	1.2797	1.07833	0.870147	0.932187
72	-276.383	-427.992	-704.375	-334.423	-433.424	-767.847	-433.424	post	12.2925	79.8362	67.5437	29	stijn_240222 2	pos		n		1.21	1.1702	0.970278	1.2686	1.04054	0.825847	0.966553
73	-275.762	-438.421	-714.183	-362.819	-446.76	-809.579	-446.76	post	12.1078	75.6731	63.5653	29	stijn_240222 2	pos		n		1.31569	1.16757	1.05266	1.24954	0.979253	0.897986	0.996293
74	-260.089	-448.972	-709.061	-356.539	-447.667	-804.206	-447.667	post	12.109	77.7619	65.6529	29	stijn_240222 2	pos		n		1.37084	1.10121	1.03444	1.24966	1.01141	0.935622	0.998315
75	-284.305	-453.243	-737.548	-352.303	-452.902	-805.205	-452.902	post	12.0391	78.3005	66.2613	30	stijn_240222 2	pos		n		1.23917	1.20374	1.02215	1.24245	1.02079	0.845759	1.00999
76	-267.594	-445.84	-713.434	-346.199	-451.448	-797.646	-451.448	post	12.0097	75.341	63.3313	30	stijn_240222 2	pos		n		1.29375	1.13299	1.00444	1.23942	0.975648	0.883008	1.00675
77	-221.473	-441.733	-663.206	-344.258	-448.265	-792.524	-448.265	post	11.9726	76.455	64.4824	30	stijn_240222 2	pos		n		1.5544	0.937712	0.998812	1.23559	0.993382	1.06091	0.99965
78	-256.093	-448.969	-705.062	-337.818	-453.268	-791.087	-453.268	post	11.9023	74.1314	62.2291	31	stijn_240222 2	pos		n		1.31912	1.0843	0.980127	1.22833	0.958668	0.900325	1.01081
79	-270.036	-439.15	-709.186	-327.829	-445.203	-773.032	-445.203	post	11.9011	74.4154	62.5143	31	stijn_240222 2	pos		n		1.21402	1.14333	0.951145	1.22821	0.963061	0.828592	0.992822
80	-232.101	-449.971	-682.073	-332.049	-451.416	-783.465	-451.416	post	11.9165	75.7498	63.8334	31	stijn_240222 2	pos		n		1.43062	0.982712	0.963389	1.22979	0.983382	0.976427	1.00668
81	-284.422	-451.689	-736.111	-346.105	-447.48	-793.586	-447.48	post	11.9066	77.0755	65.1688	32	stijn_240222 2	pos		n		1.21687	1.20424	1.00417	1.22878	1.00396	0.83054	0.997899
82	-280.494	-440.873	-721.368	-357.032	-454.545	-811.578	-454.545	post	11.953	76.6147	64.6616	32	stijn_240222 2	pos		n		1.27287	1.18761	1.03587	1.23357	0.996142	0.868757	1.01365
83	-251.978	-428.97	-680.948	-346.371	-439.343	-785.714	-439.343	post	11.9255	77.6882	65.7628	32	stijn_240222 2	pos		n		1.37461	1.06687	1.00494	1.23072	1.01311	0.938198	0.979753
84	-241.718	-424.424	-666.142	-387.23	-425.597	-812.827	-425.597	post	12.0709	80.7036	68.6327	33	stijn_240222 2	pos		n		1.60199	1.02343	1.12349	1.24573	1.05732	1.09339	0.949099
85	-260.716	-430.853	-691.568	-358.263	-430.012	-788.275	-430.012	post	12.0157	77.1234	65.1077	33	stijn_240222 2	pos		n		1.37415	1.10387	1.03944	1.24004	1.00301	0.937885	0.958945
86	-272.284	-427.905	-700.19	-370.42	-430.412	-800.832	-430.412	post	11.9846	76.9015	64.9169	33	stijn_240222 2	pos		n		1.36042	1.15285	1.07472	1.23683	1.00008	0.92851	0.959837
87	-274.036	-433.338	-707.374	-323.003	-440.034	-763.037	-440.034	post	12.0098	77.6844	65.6745	34	stijn_240222 2	pos		n		1.17869	1.16026	0.937143	1.23943	1.01175	0.804477	0.981293
88	-259.907	-442.594	-702.501	-331.403	-446.065	-777.468	-446.065	post	11.9797	74.9994	63.0197	34	stijn_240222 2	pos		n		1.27509	1.10044	0.961515	1.23632	0.970847	0.87027	0.994743
89	-270.076	-443.732	-713.808	-362.856	-446.598	-809.454	-446.598	post	11.9604	73.6416	61.6812	34	stijn_240222 2	pos		n		1.34353	1.1435	1.05277	1.23433	0.950228	0.916986	0.995931
90	-236.933	-428.647	-665.58	-365.316	-432.893	-798.209	-432.893	post	12.0546	79.4402	67.3857	35	stijn_240222 2	pos		n		1.54186	1.00317	1.05991	1.24404	1.03811	1.05235	0.965368
91	-240.362	-445.833	-686.196	-335.473	-449.367	-784.84	-449.367	post	11.8281	72.6235	60.7954	35	stijn_240222 2	pos		n		1.3957	1.01769	0.973322	1.22067	0.936581	0.952589	1.00211
92	-203.164	-447.985	-651.149	-338.654	-450.871	-789.525	-450.871	post	11.9268	74.208	62.2812	35	stijn_240222 2	pos		n		1.6669	0.860191	0.982553	1.23086	0.959471	1.13769	1.00546
93	-265.984	-446.637	-712.622	-342.293	-453.542	-795.835	-453.542	post	11.8192	74.1514	62.3322	36	stijn_240222 2	pos		n		1.28689	1.12617	0.99311	1.21976	0.960256	0.878329	1.01142
94	-267.878	-445.431	-713.309	-307.414	-449.75	-757.164	-449.75	post	11.8138	73.6834	61.8696	36	stijn_240222 2	pos		n		1.14759	1.13419	0.891914	1.2192	0.95313	0.783252	1.00296
95	-243.706	-450.611	-694.317	-328.898	-451.006	-779.904	-451.006	post	11.8048	72.9346	61.1299	36	stijn_240222 2	pos		n		1.34957	1.03185	0.954248	1.21827	0.941734	0.921109	1.00576
96	-233.16	-447.663	-680.823	-321.527	-451.818	-773.345	-451.818	post	11.8181	73.3621	61.544	37	stijn_240222 2	pos		n		1.379	0.987195	0.93286	1.21964	0.948114	0.941191	1.00757
97	-246.181	-445.637	-691.818	-364.607	-454.78	-819.387	-454.78	post	11.8272	71.5711	59.7439	37	stijn_240222 2	pos		n		1.48105	1.04233	1.05785	1.22058	0.920383	1.01085	1.01418
98	-246.893	-451.734	-698.628	-338.435	-451.028	-789.462	-451.028	post	11.9118	75.4452	63.5334	37	stijn_240222 2	pos		n		1.37077	1.04534	0.981915	1.22931	0.978762	0.935578	1.00581
99	-227.426	-445.588	-673.014	-332.519	-446.011	-778.53	-446.011	post	11.8461	74.7887	62.9426	38	stijn_240222 2	pos		n		1.46209	0.962919	0.964751	1.22254	0.969659	0.997907	0.994623
100	-250.8	-457.698	-708.498	-358.028	-450.739	-808.766	-450.739	post	11.8673	75.2403	63.373	38	stijn_240222 2	pos		n		1.42754	1.06188	1.03876	1.22472	0.976291	0.974324	1.00517
101	-240.399	-435.301	-675.7	-340.218	-442.435	-782.653	-442.435	post	12.0119	78.0821	66.0703	38	stijn_240222 2	pos		n		1.41522	1.01785	0.98709	1.23964	1.01784	0.965916	0.986648
102	-277.744	-443.873	-721.618	-351.835	-450.184	-802.019	-450.184	post	11.8333	76.1972	64.3638	39	stijn_240222 2	pos		n		1.26676	1.17597	1.0208	1.22121	0.991555	0.864587	1.00393
103	-274.784	-455.767	-730.551	-359.786	-458.039	-817.825	-458.039	post	11.8133	73.4515	61.6383	39	stijn_240222 2	pos		n		1.30934	1.16343	1.04386	1.21914	0.949566	0.893652	1.02145
104	-263.34	-440.036	-703.376	-329.192	-452.274	-781.466	-452.274	post	11.8128	72.2643	60.4515	39	stijn_240222 2	pos		n		1.25006	1.11498	0.955099	1.21909	0.931283	0.853193	1.00859
105	-257.116	-446.134	-703.251	-338.946	-454.889	-793.836	-454.889	post	11.8234	73.2648	61.4414	40	stijn_240222 2	pos		n		1.31826	1.08863	0.9834	1.22019	0.946533	0.899738	1.01442
106	-250.77	-458.353	-709.123	-349.696	-462.382	-812.077	-462.382	post	11.8192	71.7761	59.9569	40	stijn_240222 2	pos		n		1.39449	1.06176	1.01459	1.21976	0.923663	0.951764	1.03113
107	-224.265	-444.751	-669.016	-315.607	-445.431	-761.038	-445.431	post	11.8635	71.1608	59.2972	40	stijn_240222 2	pos		n		1.40729	0.949533	0.915683	1.22433	0.913501	0.960506	0.993329
108	-225.847	-453.539	-679.386	-342.095	-458.738	-800.832	-458.738	post	11.9052	73.6407	61.7355	41	stijn_240222 2	pos		n		1.51472	0.956232	0.992535	1.22863	0.951063	1.03383	1.023
109	-262.05	-457.631	-719.681	-307.691	-465.779	-773.47	-465.779	post	11.6441	71.3854	59.7413	41	stijn_240222 2	pos		n		1.17417	1.10952	0.892717	1.20169	0.920342	0.801392	1.03871
15	-236.918	-256.926	-493.844	-288.591	-250.733	-539.323	-250.733	pre	11.9993	82.3622	70.3628	-5	stijn_010322 1	neg		n		1.2181	0.969568	0.977533	1.00364	0.694558	1.00611	0.976918
16	-242.601	-247.307	-489.908	-290.821	-248.315	-539.136	-248.315	pre	12.0882	125.772	113.684	-5	stijn_010322 1	neg		n		1.19876	0.992824	0.985088	1.01107	1.12218	0.990136	0.967497
17	-236.765	-259.39	-496.155	-302.836	-259.227	-562.063	-259.227	pre	11.9408	105.279	93.3387	-5	stijn_010322 1	neg		n		1.27906	0.96894	1.02579	0.99874	0.921355	1.05646	1.01001
18	-244.845	-256.308	-501.153	-282.724	-253.85	-536.575	-253.85	pre	11.9032	118.603	106.7	-4	stijn_010322 1	neg		n		1.15471	1.00201	0.957662	0.995598	1.05325	0.953747	0.989065
19	-241.751	-240.722	-482.474	-298.955	-233.246	-532.202	-233.246	pre	12.027	140.785	128.758	-4	stijn_010322 1	neg		n		1.23662	0.989347	1.01264	1.00596	1.27098	1.02141	0.908786
20	-226.929	-259.48	-486.409	-294.994	-245.266	-540.26	-245.266	pre	11.8967	113.465	101.569	-4	stijn_010322 1	neg		n		1.29994	0.928689	0.999224	0.995059	1.00259	1.0737	0.955619
21	-257.566	-265.827	-523.393	-296.133	-252.936	-549.069	-252.936	pre	11.7092	112.805	101.096	-3	stijn_010322 1	neg		n		1.14974	1.05407	1.00308	0.979375	0.997927	0.949641	0.985502
22	-236.393	-261.074	-497.467	-314.247	-261.185	-575.432	-261.185	pre	11.9802	109.875	97.895	-3	stijn_010322 1	neg		n		1.32935	0.967418	1.06444	1.00204	0.966331	1.09799	1.01764
23	-247.071	-255.457	-502.527	-301.302	-255.576	-556.878	-255.576	pre	11.906	112.951	101.045	-3	stijn_010322 1	neg		n		1.2195	1.01112	1.02059	0.995833	0.997426	1.00726	0.995789
24	-259.807	-256.402	-516.209	-287.381	-258.689	-546.07	-258.689	pre	11.9757	111.579	99.6034	-2	stijn_010322 1	neg		n		1.10613	1.06324	0.973437	1.00167	0.983195	0.913626	1.00792
25	-266.12	-258.335	-524.455	-299.811	-286.492	-586.303	-286.492	pre	11.9859	115.311	103.326	-2	stijn_010322 1	neg		n		1.1266	1.08907	1.01554	1.00252	1.01994	0.930532	1.11625
26	-260.76	-278.126	-538.886	-293.336	-260.981	-554.317	-260.981	pre	12.1079	131.7	119.592	-2	stijn_010322 1	neg		n		1.12492	1.06714	0.993605	1.01272	1.1805	0.929147	1.01685
27	-250.313	-264.396	-514.709	-311.85	-265.082	-576.932	-265.082	pre	11.8905	105.835	93.9449	-1	stijn_010322 1	neg		n		1.24584	1.02439	1.05632	0.994534	0.927339	1.02902	1.03283
28	-226.676	-255.36	-482.036	-275.519	-255.245	-530.765	-255.245	pre	11.9966	104.036	92.039	-1	stijn_010322 1	neg		n		1.21548	0.927652	0.933257	1.00341	0.908526	1.00394	0.994501
29	-230.801	-265.979	-496.78	-289.851	-263.029	-552.88	-263.029	pre	11.93	108.566	96.6358	-1	stijn_010322 1	neg		n		1.25585	0.944534	0.981802	0.997836	0.953901	1.03729	1.02483
0	-209.114	-265.113	-474.227	-221.43	-266.354	-487.784	-266.354	post	11.9866	100.965	88.9783	5	stijn_010322 1	neg		n		1.0589	0.855781	0.750042	1.00258	0.878314	0.874611	1.03778
1	-267.342	-274.667	-542.01	-230.383	-272.207	-502.59	-272.207	post	11.8708	103.865	91.9942	5	stijn_010322 1	neg		n		0.861752	1.09408	0.780368	0.992887	0.908084	0.711776	1.06059
2	-255.303	-276.773	-532.077	-226.921	-277.855	-504.776	-277.855	post	11.973	110.082	98.1095	5	stijn_010322 1	neg		n		0.888832	1.04481	0.768643	1.00143	0.968448	0.734142	1.08259
3	-235.226	-264.115	-499.341	-213.61	-264.553	-478.163	-264.553	post	11.967	109.311	97.3442	6	stijn_010322 1	neg		n		0.908106	0.962644	0.723554	1.00094	0.960894	0.750062	1.03076
4	-218.598	-272.934	-491.532	-275.688	-275.067	-550.756	-275.067	post	11.9549	121.14	109.185	6	stijn_010322 1	neg		n		1.26117	0.894595	0.933829	0.999919	1.07778	1.04168	1.07173
5	-250.952	-272.004	-522.956	-257.094	-273.109	-530.202	-273.109	post	12.0324	106.96	94.9276	6	stijn_010322 1	neg		n		1.02447	1.027	0.870844	1.0064	0.937039	0.846178	1.0641
6	-232.437	-272.527	-504.964	-230.762	-277.637	-508.4	-277.637	post	11.9368	105.992	94.0552	7	stijn_010322 1	neg		n		0.992796	0.951228	0.781653	0.998409	0.928427	0.820013	1.08175
7	-274.84	-276.478	-551.318	-238.593	-275.116	-513.71	-275.116	post	11.9686	109.857	97.8886	7	stijn_010322 1	neg		n		0.868116	1.12476	0.808179	1.00107	0.966268	0.717032	1.07192
8	-281.603	-272.214	-553.817	-294.286	-273.337	-567.623	-273.337	post	11.9679	110.407	98.4395	7	stijn_010322 1	neg		n		1.04504	1.15244	0.996825	1.00101	0.971705	0.863165	1.06499
9	-245.308	-282.333	-527.641	-260.847	-280.6	-541.447	-280.6	post	11.9821	108.646	96.6643	8	stijn_010322 1	neg		n		1.06335	1.0039	0.883559	1.0022	0.954183	0.878287	1.09329
10	-264.4	-285.856	-550.256	-281.266	-284.858	-566.124	-284.858	post	11.8942	99.8095	87.9153	8	stijn_010322 1	neg		n		1.06379	1.08204	0.952723	0.994847	0.86782	0.878652	1.10988
11	-284.307	-285.69	-569.997	-270.592	-284.474	-555.066	-284.474	post	11.9297	103.834	91.9047	8	stijn_010322 1	neg		n		0.951761	1.1635	0.916567	0.997812	0.9072	0.78612	1.10838
12	-228.024	-289.747	-517.77	-254.522	-287.863	-542.385	-287.863	post	11.8217	75.9332	64.1115	9	stijn_010322 1	neg		n		1.11621	0.933169	0.862132	0.98878	0.632851	0.921946	1.12159
13	-254.969	-293.288	-548.257	-266.655	-302.218	-568.873	-302.218	post	11.8548	98.2372	86.3824	9	stijn_010322 1	neg		n		1.04583	1.04344	0.903231	0.991548	0.852689	0.86382	1.17752
14	-245.34	-308.539	-553.879	-262.613	-297.889	-560.501	-297.889	post	11.7871	91.0461	79.2589	9	stijn_010322 1	neg		n		1.0704	1.00404	0.889539	0.985891	0.782372	0.884114	1.16065
15	-256.275	-293.294	-549.569	-312.166	-291.941	-604.107	-291.941	post	11.8682	100.808	88.9397	10	stijn_010322 1	neg		n		1.21809	1.04878	1.05739	0.992671	0.877932	1.0061	1.13748
16	-228.895	-290.062	-518.957	-314.44	-287.481	-601.921	-287.481	post	11.9202	102.082	90.1615	10	stijn_010322 1	neg		n		1.37373	0.936736	1.06509	0.99702	0.889993	1.13465	1.1201
17	-226.958	-292.937	-519.894	-284.183	-290.499	-574.683	-290.499	post	11.821	94.888	83.067	10	stijn_010322 1	neg		n		1.25214	0.928805	0.962604	0.988725	0.819962	1.03422	1.13186
18	-277.406	-316.58	-593.987	-354.363	-319.775	-674.139	-319.775	post	11.8312	96.4077	84.5765	11	stijn_010322 1	neg		n		1.27742	1.13526	1.20032	0.989572	0.834863	1.0551	1.24593
19	-268.861	-291.953	-560.814	-274.606	-316.007	-590.613	-316.007	post	11.8768	88.4321	76.5553	11	stijn_010322 1	neg		n		1.02137	1.10029	0.930165	0.993391	0.755685	0.843613	1.23124
20	-303.81	-300.172	-603.982	-330.166	-310.363	-640.528	-310.363	post	11.741	107.795	96.0542	11	stijn_010322 1	neg		n		1.08675	1.24332	1.11836	0.982035	0.94816	0.897617	1.20925
21	-267.578	-317.975	-585.553	-285.122	-325.607	-610.729	-325.607	post	11.9528	102.478	90.5248	12	stijn_010322 1	neg		n		1.06556	1.09504	0.965783	0.999746	0.893579	0.880117	1.26865
22	-264.441	-292	-556.441	-358.95	-290.199	-649.15	-290.199	post	11.873	100.054	88.1815	12	stijn_010322 1	neg		n		1.35739	1.0822	1.21586	0.993072	0.870448	1.12116	1.13069
23	-310.713	-301.828	-612.541	-350.819	-302.517	-653.335	-302.517	post	11.6282	101.852	90.224	12	stijn_010322 1	neg		n		1.12908	1.27157	1.18832	0.972594	0.89061	0.932578	1.17868
24	-276.451	-312.85	-589.301	-325.841	-289.823	-615.665	-289.823	post	11.9026	103.004	91.1018	13	stijn_010322 1	neg		n		1.17866	1.13135	1.10371	0.995545	0.899274	0.973529	1.12923
25	-283.577	-287.92	-571.497	-354.775	-287.877	-642.653	-287.877	post	12.0452	124.348	112.303	13	stijn_010322 1	neg		n		1.25107	1.16052	1.20172	1.00747	1.10855	1.03334	1.12164
26	-224.823	-287.387	-512.21	-317.794	-291.998	-609.792	-291.998	post	11.798	100.283	88.4852	13	stijn_010322 1	neg		n		1.41353	0.920071	1.07645	0.986796	0.873446	1.16752	1.1377
27	-291.031	-331.193	-622.224	-313.126	-299.478	-612.603	-299.478	post	11.8408	98.5184	86.6776	14	stijn_010322 1	neg		n		1.07592	1.19102	1.06064	0.99038	0.855603	0.88867	1.16684
28	-274.248	-294.5	-568.748	-320.22	-290.447	-610.667	-290.447	post	11.7251	103.922	92.1972	14	stijn_010322 1	neg		n		1.16763	1.12234	1.08467	0.980699	0.910087	0.964418	1.13165
29	-290.545	-289.573	-580.118	-327.235	-285.743	-612.978	-285.743	post	11.8395	113.594	101.755	14	stijn_010322 1	neg		n		1.12628	1.18903	1.10843	0.990273	1.00443	0.930269	1.11333
30	-278.226	-293.583	-571.809	-346.158	-290.56	-636.718	-290.56	post	11.9062	124.36	112.454	15	stijn_010322 1	neg		n		1.24416	1.13862	1.17253	0.995846	1.11004	1.02763	1.1321
31	-301.085	-293.089	-594.174	-355.443	-292.957	-648.4	-292.957	post	11.8151	110.251	98.436	15	stijn_010322 1	neg		n		1.18054	1.23217	1.20398	0.988227	0.971671	0.975084	1.14143
32	-307.874	-295.983	-603.857	-376.488	-301.336	-677.824	-301.336	post	11.6881	100.634	88.9455	15	stijn_010322 1	neg		n		1.22286	1.25995	1.27526	0.977605	0.877989	1.01004	1.17408
33	-303.135	-298.848	-601.983	-315.412	-299.003	-614.415	-299.003	post	11.8578	112.455	100.597	16	stijn_010322 1	neg		n		1.0405	1.24056	1.06838	0.991798	0.993007	0.859414	1.16499
34	-301.018	-285.285	-586.303	-327.789	-284.815	-612.603	-284.815	post	11.7207	109.384	97.663	16	stijn_010322 1	neg		n		1.08893	1.23189	1.11031	0.980331	0.964041	0.899421	1.10971
35	-330.603	-288.81	-619.413	-325.502	-286.665	-612.166	-286.665	post	11.6243	109.668	98.0441	16	stijn_010322 1	neg		n		0.984569	1.35297	1.10256	0.972268	0.967803	0.813218	1.11692
36	-295.446	-289.357	-584.803	-338.478	-294.741	-633.219	-294.741	post	11.6521	99.0246	87.3724	17	stijn_010322 1	neg		n		1.14565	1.20909	1.14651	0.9746	0.862461	0.946264	1.14839
37	-351.591	-292.623	-644.214	-366.553	-294.966	-661.519	-294.966	post	11.833	113.244	101.411	17	stijn_010322 1	neg		n		1.04256	1.43886	1.24161	0.989725	1.00103	0.861113	1.14926
38	-315.679	-294.238	-609.917	-348.046	-289.733	-637.78	-289.733	post	11.5467	106.314	94.7675	17	stijn_010322 1	neg		n		1.10253	1.29189	1.17893	0.965784	0.935459	0.910653	1.12887
39	-309.199	-293.597	-602.795	-344.653	-294.439	-639.092	-294.439	post	11.7902	109.253	97.4624	18	stijn_010322 1	neg		n		1.11466	1.26537	1.16743	0.986146	0.962061	0.920672	1.14721
40	-281.086	-292.784	-573.871	-351.582	-288.072	-639.654	-288.072	post	11.6925	110.826	99.1338	18	stijn_010322 1	neg		n		1.2508	1.15032	1.1909	0.977972	0.978559	1.03311	1.1224
41	-289.453	-292.351	-581.805	-334.743	-289.917	-624.661	-289.917	post	11.6343	112.726	101.092	18	stijn_010322 1	neg		n		1.15647	1.18456	1.13386	0.973111	0.997888	0.9552	1.12959
42	-286.835	-290.659	-577.494	-340.146	-292.761	-632.907	-292.761	post	11.706	107.567	95.861	19	stijn_010322 1	neg		n		1.18586	1.17385	1.15216	0.979106	0.946253	0.979477	1.14067
43	-292.732	-291.134	-583.866	-308.043	-290.067	-598.11	-290.067	post	11.6991	107.071	95.3723	19	stijn_010322 1	neg		n		1.0523	1.19798	1.04342	0.978527	0.941429	0.869165	1.13017
44	-254.105	-294.214	-548.319	-306	-294.921	-600.921	-294.921	post	11.684	108.359	96.6748	19	stijn_010322 1	neg		n		1.20422	1.03991	1.0365	0.977269	0.954286	0.994645	1.14909
45	-267.483	-310.511	-577.994	-337.884	-294.711	-632.595	-294.711	post	11.9281	130.002	118.074	20	stijn_010322 1	neg		n		1.2632	1.09465	1.1445	0.997684	1.16552	1.04336	1.14827
46	-309.34	-329.252	-638.592	-283.5	-302.428	-585.928	-302.428	post	12.0403	139.705	127.664	20	stijn_010322 1	neg		n		0.916466	1.26595	0.960289	1.00706	1.26019	0.756968	1.17834
47	-248.288	-292.972	-541.26	-325.282	-302.752	-628.034	-302.752	post	11.7913	85.5293	73.738	20	stijn_010322 1	neg		n		1.3101	1.0161	1.10182	0.986235	0.727875	1.08209	1.1796
48	-260.655	-291.913	-552.567	-297.186	-294.926	-592.112	-294.926	post	11.6946	102.419	90.7246	21	stijn_010322 1	neg		n		1.14015	1.06671	1.00665	0.978149	0.895551	0.941724	1.14911
49	-270.595	-302.776	-573.371	-357.46	-297.937	-655.397	-297.937	post	11.7198	108.837	97.1176	21	stijn_010322 1	neg		n		1.32102	1.10739	1.21081	0.980258	0.958657	1.09111	1.16084
50	-289.721	-296.706	-586.427	-299.001	-301.671	-600.671	-301.671	post	11.68	102.089	90.4087	21	stijn_010322 1	neg		n		1.03203	1.18566	1.01279	0.976931	0.892433	0.852418	1.17539
51	-291.253	-306.857	-598.11	-328.997	-304.472	-633.469	-304.472	post	11.7351	92.4747	80.7397	22	stijn_010322 1	neg		n		1.12959	1.19193	1.1144	0.981537	0.796989	0.933003	1.1863
52	-252.156	-304.597	-556.753	-435.911	-390.16	-826.071	-390.16	post	11.9219	128.153	116.231	22	stijn_010322 1	neg		n		1.72874	1.03193	1.47655	0.997159	1.14733	1.42787	1.52016
53	-254.668	-304.771	-559.439	-275.027	-302.029	-577.057	-302.029	post	11.7686	107.606	95.8371	22	stijn_010322 1	neg		n		1.07994	1.04221	0.93159	0.984338	0.946017	0.891993	1.17678
54	-277.062	-303.618	-580.68	-294.318	-302.23	-596.548	-302.23	post	11.6859	106.723	95.037	23	stijn_010322 1	neg		n		1.06228	1.13385	0.996933	0.977421	0.938119	0.877408	1.17756
55	-286.682	-298.746	-585.428	-287.342	-301.71	-589.051	-301.71	post	11.5797	108.075	96.4953	23	stijn_010322 1	neg		n		1.0023	1.17322	0.973302	0.96854	0.952514	0.827865	1.17554
56	-237.232	-318.397	-555.629	-280.8	-306.19	-586.99	-306.19	post	11.7599	111.687	99.9267	23	stijn_010322 1	neg		n		1.18365	0.970851	0.951143	0.983615	0.986386	0.977654	1.19299
57	-280.565	-303.301	-583.866	-244.121	-300.575	-544.696	-300.575	post	11.6934	111.299	99.6056	24	stijn_010322 1	neg		n		0.870103	1.14819	0.826901	0.978055	0.983217	0.718673	1.17112
58	-247.034	-294.226	-541.26	-315.048	-300.116	-615.165	-300.116	post	11.7144	106.211	94.4964	24	stijn_010322 1	neg		n		1.27532	1.01097	1.06715	0.979811	0.932783	1.05337	1.16933
59	-284.209	-293.41	-577.619	-305.893	-291.217	-597.11	-291.217	post	11.7417	121.565	109.824	24	stijn_010322 1	neg		n		1.0763	1.1631	1.03614	0.982094	1.08408	0.888982	1.13466
60	-262.336	-294.792	-557.128	-288.128	-293.989	-582.117	-293.989	post	11.7226	110.043	98.3206	25	stijn_010322 1	neg		n		1.09832	1.07359	0.975965	0.980489	0.970532	0.907169	1.14546
61	-245.226	-300.782	-546.008	-259.85	-302.026	-561.876	-302.026	post	11.6457	106.083	94.4371	25	stijn_010322 1	neg		n		1.05963	1.00357	0.880179	0.974058	0.932197	0.875217	1.17677
62	-226.059	-294.585	-520.644	-309.308	-291.301	-600.609	-291.301	post	11.6793	108.281	96.6012	25	stijn_010322 1	neg		n		1.36826	0.925129	1.04771	0.976874	0.95356	1.13013	1.13498
63	-258.173	-298.955	-557.128	-293.223	-319.88	-613.103	-319.88	post	11.7557	108.348	96.5921	26	stijn_010322 1	neg		n		1.13576	1.05655	0.993224	0.983262	0.95347	0.938099	1.24633
64	-261.791	-300.085	-561.876	-268.083	-305.975	-574.058	-305.975	post	11.728	106.002	94.2738	26	stijn_010322 1	neg		n		1.02403	1.07136	0.908067	0.980945	0.930586	0.845814	1.19216
65	-262.941	-321.737	-584.678	-261.238	-306.011	-567.248	-306.011	post	11.7417	114.895	103.154	26	stijn_010322 1	neg		n		0.99352	1.07607	0.884881	0.982094	1.01824	0.820612	1.1923
66	-216.995	-298.839	-515.834	-250.58	-293.304	-543.884	-293.304	post	11.7812	120.165	108.384	27	stijn_010322 1	neg		n		1.15477	0.888035	0.84878	0.985395	1.06987	0.953799	1.14279
67	-207.723	-296.554	-504.276	-288.102	-297.951	-586.053	-297.951	post	11.7767	132.644	120.867	27	stijn_010322 1	neg		n		1.38695	0.850089	0.975878	0.985019	1.19309	1.14557	1.16089
68	-190.853	-300.991	-491.844	-232.704	-298.123	-530.827	-298.123	post	11.7398	119.965	108.225	27	stijn_010322 1	neg		n		1.21928	0.781051	0.78823	0.981934	1.0683	1.00708	1.16156
69	-207.268	-293.51	-500.778	-258.946	-295.308	-554.254	-295.308	post	11.6854	127.137	115.452	28	stijn_010322 1	neg		n		1.24933	0.848227	0.877118	0.977381	1.13964	1.0319	1.1506
70	-218.725	-297.109	-515.834	-251.558	-331.933	-583.491	-331.933	post	11.7718	128.863	117.091	28	stijn_010322 1	neg		n		1.15011	0.895115	0.852094	0.984611	1.15581	0.94995	1.2933
71	-198.651	-298.379	-497.03	-253.948	-297.995	-551.943	-297.995	post	11.6333	118.462	106.829	28	stijn_010322 1	neg		n		1.27836	0.812962	0.860188	0.973023	1.05452	1.05588	1.16106
72	-195.104	-306.299	-501.403	-225.089	-299.804	-524.892	-299.804	post	11.6914	122.623	110.932	29	stijn_010322 1	neg		n		1.15369	0.798447	0.762435	0.977882	1.09502	0.952902	1.16811
73	-178.043	-309.616	-487.659	-210.82	-305.014	-515.834	-305.014	post	11.539	118.719	107.18	29	stijn_010322 1	neg		n		1.1841	0.728625	0.714101	0.965137	1.05798	0.97802	1.18841
74	-166.065	-347.708	-513.772	-230.274	-297.242	-527.516	-297.242	post	11.6734	115.576	103.902	29	stijn_010322 1	neg		n		1.38665	0.679605	0.779999	0.976382	1.02563	1.14533	1.15813
75	-195.871	-306.344	-502.215	-206.076	-314.131	-520.207	-314.131	post	11.6585	99.2317	87.5731	30	stijn_010322 1	neg		n		1.0521	0.801585	0.698033	0.975136	0.864443	0.868996	1.22394
76	-181.552	-321.162	-502.715	-266.613	-311.443	-578.056	-311.443	post	11.7838	113.228	101.444	30	stijn_010322 1	neg		n		1.46852	0.742988	0.90309	0.985608	1.00136	1.21294	1.21346
77	-175.064	-304.099	-479.163	-213.561	-302.585	-516.146	-302.585	post	11.6976	109.436	97.7382	30	stijn_010322 1	neg		n		1.21991	0.716434	0.723388	0.978401	0.964783	1.0076	1.17895
78	-177.434	-311.474	-488.908	-232.014	-311.057	-543.072	-311.057	post	11.5031	107.987	96.4835	31	stijn_010322 1	neg		n		1.30761	0.726135	0.785894	0.962131	0.952398	1.08004	1.21196
79	-212.17	-311.41	-523.58	-208.509	-311.573	-520.082	-311.573	post	11.8094	117.513	105.703	31	stijn_010322 1	neg		n		0.982743	0.86829	0.706275	0.987754	1.04341	0.81171	1.21397
80	-158.92	-311.059	-469.979	-227.842	-312.668	-540.51	-312.668	post	11.577	104.007	92.4297	31	stijn_010322 1	neg		n		1.43369	0.650367	0.771761	0.968318	0.912382	1.18418	1.21823
81	-144.611	-316.185	-460.796	-226.273	-314.05	-540.323	-314.05	post	11.512	97.9682	86.4563	32	stijn_010322 1	neg		n		1.5647	0.591808	0.766446	0.962874	0.853418	1.29239	1.22362
82	-206.074	-313.07	-519.145	-235.081	-312.801	-547.882	-312.801	post	11.6188	71.2325	59.6137	32	stijn_010322 1	neg		n		1.14076	0.843343	0.79628	0.971808	0.588453	0.942223	1.21875
83	-155.059	-313.108	-468.167	-169.805	-331.348	-501.153	-331.348	post	11.5843	101.627	90.0428	32	stijn_010322 1	neg		n		1.0951	0.634566	0.575173	0.968925	0.888821	0.90451	1.29102
84	-149.57	-309.039	-458.609	-228.622	-309.89	-538.511	-309.89	post	11.6699	106.306	94.6366	33	stijn_010322 1	neg		n		1.52852	0.612104	0.774402	0.976087	0.934166	1.2625	1.20741
85	-141.132	-303.671	-444.803	-231.422	-310.401	-541.822	-310.401	post	11.7941	118.882	107.088	33	stijn_010322 1	neg		n		1.63975	0.57757	0.783886	0.986469	1.05707	1.35438	1.2094
86	-149.29	-307.07	-456.36	-210.769	-304.878	-515.646	-304.878	post	11.6123	108.564	96.9515	33	stijn_010322 1	neg		n		1.41181	0.610957	0.713929	0.971267	0.957018	1.1661	1.18788
87	-186.348	-316.429	-502.777	-201.142	-308.882	-510.024	-308.882	post	11.7215	106.237	94.5154	34	stijn_010322 1	neg		n		1.07939	0.762615	0.681322	0.980402	0.932971	0.891536	1.20348
88	-156.005	-311.163	-467.168	-177.673	-328.54	-506.213	-328.54	post	11.6785	102.226	90.5476	34	stijn_010322 1	neg		n		1.1389	0.638437	0.601826	0.976805	0.893804	0.940687	1.28007
89	-165.62	-314.73	-480.35	-174.509	-312.4	-486.909	-312.4	post	11.7476	116.685	104.937	34	stijn_010322 1	neg		n		1.05368	0.677785	0.59111	0.982584	1.03584	0.870298	1.21719
15	-288.936	-308.861	-597.797	-322.154	-305.88	-628.034	-305.88	pre	9.96962	67.5743	57.6047	-5	stijn_010322 2	pos		n		1.11497	0.939841	0.938867	0.998737	1.03081	0.996595	0.966529
16	-322.848	-314.307	-637.155	-345.44	-313.767	-659.208	-313.767	pre	10.0776	66.1291	56.0515	-5	stijn_010322 2	pos		n		1.06998	1.05015	1.00673	1.00955	1.00302	0.956385	0.991451
17	-299.905	-319.82	-619.725	-344.018	-316.252	-660.27	-316.252	pre	10.0048	66.9212	56.9164	-5	stijn_010322 2	pos		n		1.14709	0.97552	1.00259	1.00226	1.0185	1.02531	0.999302
18	-303.9	-310.078	-613.978	-311.402	-304.7	-616.102	-304.7	pre	10.0188	67.2213	57.2024	-4	stijn_010322 2	pos		n		1.02469	0.988513	0.907531	1.00366	1.02362	0.9159	0.962801
19	-332.627	-320.833	-653.46	-360.368	-325.703	-686.071	-325.703	pre	10.0836	65.913	55.8294	-4	stijn_010322 2	pos		n		1.0834	1.08196	1.05024	1.01015	0.999044	0.968382	1.02916
20	-321.222	-316.12	-637.342	-322.981	-315.486	-638.467	-315.486	pre	10.0485	67.0096	56.9611	-4	stijn_010322 2	pos		n		1.00548	1.04486	0.941278	1.00664	1.0193	0.89873	0.99688
21	-325.675	-317.602	-643.277	-313.933	-315.975	-629.908	-315.975	pre	9.95371	65.3794	55.4257	-3	stijn_010322 2	pos		n		0.963946	1.05934	0.914909	0.997143	0.991821	0.861609	0.998427
22	-298.109	-310.121	-608.23	-334.026	-310.251	-644.277	-310.251	pre	9.96094	66.3598	56.3989	-3	stijn_010322 2	pos		n		1.12048	0.969679	0.973466	0.997867	1.00924	1.00153	0.98034
23	-287.599	-315.696	-603.295	-351.335	-311.433	-662.769	-311.433	pre	10.0033	66.6713	56.668	-3	stijn_010322 2	pos		n		1.22162	0.935491	1.02391	1.00212	1.01405	1.09192	0.984076
24	-302.334	-314.455	-616.789	-333.853	-321.981	-655.834	-321.981	pre	9.91348	66.2918	56.3783	-2	stijn_010322 2	pos		n		1.10425	0.983421	0.972963	0.993113	1.00887	0.98702	1.0174
25	-285.545	-328.683	-614.228	-374.215	-310.481	-684.696	-310.481	pre	9.9162	65.0034	55.0872	-2	stijn_010322 2	pos		n		1.31053	0.92881	1.09059	0.993385	0.985764	1.1714	0.981067
26	-301.832	-324.578	-626.41	-343.744	-343.514	-687.258	-343.514	pre	9.95518	64.8684	54.9132	-2	stijn_010322 2	pos		n		1.13886	0.981787	1.00179	0.99729	0.98265	1.01795	1.08545
27	-300.557	-313.545	-614.103	-364.662	-308.477	-673.139	-308.477	pre	9.98564	61.81	51.8244	-1	stijn_010322 2	pos		n		1.21329	0.977641	1.06275	1.00034	0.927377	1.08448	0.974734
28	-308.612	-316.111	-624.723	-346.22	-319.735	-665.955	-319.735	pre	9.92115	65.4138	55.4926	-1	stijn_010322 2	pos		n		1.12186	1.00384	1.009	0.993881	0.993018	1.00276	1.01031
29	-331.765	-322.195	-653.96	-378.606	-323.458	-702.064	-323.458	pre	9.92088	65.4087	55.4879	-1	stijn_010322 2	pos		n		1.14119	1.07915	1.10339	0.993854	0.992933	1.02003	1.02207
0	-175.114	-311.733	-486.847	-229.978	-310.095	-540.073	-310.095	post	9.80256	62.8709	53.0684	5	stijn_010322 2	pos		n		1.3133	0.569604	0.670234	0.982	0.949637	1.17388	0.979848
1	-281.698	-311.227	-592.925	-269.897	-308.347	-578.244	-308.347	post	9.75481	62.7092	52.9544	5	stijn_010322 2	pos		n		0.958107	0.916296	0.786572	0.977217	0.947598	0.85639	0.974323
2	-296.726	-319.314	-616.039	-272.069	-321.543	-593.612	-321.543	post	9.71616	61.4837	51.7676	5	stijn_010322 2	pos		n		0.916904	0.965178	0.792902	0.973345	0.92636	0.819561	1.01602
3	-322.917	-305.117	-628.034	-239.574	-306.434	-546.008	-306.434	post	9.77384	67.9213	58.1475	6	stijn_010322 2	pos		n		0.741905	1.05037	0.6982	0.979124	1.04053	0.663141	0.96828
4	-337.237	-315.723	-652.96	-342.73	-307.919	-650.649	-307.919	post	9.83443	66.1921	56.3577	6	stijn_010322 2	pos		n		1.01629	1.09695	0.998833	0.985194	1.0085	0.908393	0.972971
5	-339.911	-322.733	-662.644	-337.253	-323.891	-661.144	-323.891	post	9.74254	61.1398	51.3973	6	stijn_010322 2	pos		n		0.99218	1.10565	0.982871	0.975988	0.919734	0.886846	1.02344
6	-376.283	-329.654	-705.937	-309.3	-319.421	-628.721	-319.421	post	9.75858	64.8285	55.07	7	stijn_010322 2	pos		n		0.821989	1.22396	0.901407	0.977595	0.985455	0.734723	1.00932
7	-331.563	-309.84	-641.403	-372.429	-311.456	-683.884	-311.456	post	9.73502	66.0018	56.2668	7	stijn_010322 2	pos		n		1.12325	1.0785	1.08538	0.975234	1.00687	1.004	0.984146
8	-341.047	-301.043	-642.09	-358.504	-296.143	-654.647	-296.143	post	9.7523	63.7893	54.037	7	stijn_010322 2	pos		n		1.05119	1.10935	1.0448	0.976966	0.966972	0.939587	0.935762
9	-353.708	-300.877	-654.585	-296.083	-293.468	-589.551	-293.468	post	9.71034	65.7873	56.0769	8	stijn_010322 2	pos		n		0.837085	1.15053	0.862889	0.972762	1.00347	0.748216	0.927307
10	-359.341	-290.684	-650.024	-365.714	-282.561	-648.275	-282.561	post	9.70166	69.067	59.3653	8	stijn_010322 2	pos		n		1.01774	1.16885	1.06582	0.971893	1.06232	0.909688	0.892845
11	-364.588	-294.12	-658.708	-401.616	-294.388	-696.004	-294.388	post	9.57344	64.6285	55.055	8	stijn_010322 2	pos		n		1.10156	1.18592	1.17045	0.959047	0.985188	0.984614	0.930217
12	-354.63	-309.45	-664.081	-391.684	-306.756	-698.44	-306.756	post	9.67844	65.7968	56.1184	9	stijn_010322 2	pos		n		1.10449	1.15353	1.1415	0.969567	1.00422	0.987228	0.969297
13	-394.439	-307.75	-702.189	-386.028	-301.23	-687.258	-301.23	post	9.69632	63.4419	53.7456	9	stijn_010322 2	pos		n		0.978677	1.28301	1.12502	0.971357	0.961756	0.874776	0.951834
14	-349.667	-300.42	-650.087	-416.271	-294.726	-710.997	-294.726	post	9.55671	63.1797	53.623	9	stijn_010322 2	pos		n		1.19048	1.13738	1.21316	0.957372	0.959562	1.06409	0.931284
15	-352.043	-304.228	-656.272	-421.485	-300.195	-721.68	-300.195	post	9.66946	63.274	53.6046	10	stijn_010322 2	pos		n		1.19725	1.14511	1.22835	0.968667	0.959233	1.07015	0.948565
16	-402.728	-303.022	-705.75	-395.499	-301.879	-697.378	-301.879	post	9.6796	65.8967	56.2171	10	stijn_010322 2	pos		n		0.98205	1.30998	1.15262	0.969683	1.00598	0.877791	0.953887
17	-394.349	-304.404	-698.753	-419.507	-302.922	-722.43	-302.922	post	9.57573	63.6762	54.1005	10	stijn_010322 2	pos		n		1.0638	1.28272	1.22259	0.959278	0.968107	0.95086	0.957183
18	-420.371	-298.436	-718.806	-395.116	-307.26	-702.376	-307.26	post	9.6409	66.132	56.4912	11	stijn_010322 2	pos		n		0.939923	1.36737	1.1515	0.965806	1.01089	0.840137	0.970889
19	-390.024	-301.794	-691.818	-419.785	-292.462	-712.247	-292.462	post	9.59821	71.6321	62.0339	11	stijn_010322 2	pos		n		1.0763	1.26866	1.2234	0.961529	1.11007	0.962039	0.924129
20	-408.536	-304.585	-713.121	-410.349	-304.459	-714.808	-304.459	post	9.56243	64.0842	54.5218	11	stijn_010322 2	pos		n		1.00444	1.32887	1.1959	0.957945	0.975645	0.897803	0.962037
21	-388.139	-309.927	-698.065	-421.792	-307.572	-729.364	-307.572	post	9.62278	64.8437	55.2209	12	stijn_010322 2	pos		n		1.0867	1.26252	1.22925	0.963991	0.988157	0.971335	0.971875
22	-382.673	-319.828	-702.501	-390.041	-311.086	-701.127	-311.086	post	9.60431	63.6549	54.0506	12	stijn_010322 2	pos		n		1.01925	1.24474	1.13671	0.962141	0.967214	0.911045	0.982978
23	-361.198	-323.061	-684.259	-412.231	-314.197	-726.428	-314.197	post	9.63581	63.2351	53.5993	12	stijn_010322 2	pos		n		1.14129	1.17489	1.20138	0.965296	0.959138	1.02012	0.992808
24	-385.08	-308.924	-694.005	-421.87	-307.12	-728.989	-307.12	post	9.54106	64.1105	54.5694	13	stijn_010322 2	pos		n		1.09554	1.25257	1.22947	0.955805	0.976498	0.979229	0.970446
25	-373.566	-322.375	-695.941	-421.879	-320.792	-742.671	-320.792	post	9.57396	62.8638	53.2898	13	stijn_010322 2	pos		n		1.12933	1.21512	1.2295	0.9591	0.953601	1.00943	1.01365
26	-372.12	-319.011	-691.131	-394.481	-322.139	-716.62	-322.139	post	9.64145	67.1998	57.5584	13	stijn_010322 2	pos		n		1.06009	1.21042	1.14965	0.965861	1.02998	0.947547	1.0179
27	-392.607	-305.583	-698.19	-406.484	-300.016	-706.499	-300.016	post	9.63821	64.091	54.4528	14	stijn_010322 2	pos		n		1.03534	1.27706	1.18463	0.965537	0.974412	0.925428	0.947998
28	-408.138	-324.349	-732.488	-402.342	-317.027	-719.369	-317.027	post	9.56941	62.4436	52.8742	14	stijn_010322 2	pos		n		0.985797	1.32758	1.17256	0.958644	0.946163	0.88114	1.00175
29	-362.82	-316.816	-679.636	-413.789	-312.639	-726.428	-312.639	post	9.6292	64.726	55.0968	14	stijn_010322 2	pos		n		1.14048	1.18017	1.20592	0.964634	0.985936	1.0194	0.987885
30	-430.159	-325.506	-755.665	-418.57	-320.54	-739.11	-320.54	post	9.62492	64.1226	54.4977	15	stijn_010322 2	pos		n		0.973059	1.3992	1.21986	0.964205	0.975215	0.869754	1.01285
31	-361.479	-317.595	-679.074	-427.219	-317.888	-745.107	-317.888	post	9.63175	62.0116	52.3798	15	stijn_010322 2	pos		n		1.18186	1.1758	1.24506	0.964889	0.937316	1.05639	1.00447
32	-388.76	-321.8	-710.56	-428.62	-320.048	-748.668	-320.048	post	9.58056	60.9409	51.3604	15	stijn_010322 2	pos		n		1.10253	1.26454	1.24915	0.959761	0.919073	0.985482	1.0113
33	-399.479	-313.017	-712.497	-444.385	-309.906	-754.291	-309.906	post	9.59194	61.5411	51.9492	16	stijn_010322 2	pos		n		1.11241	1.29941	1.29509	0.960901	0.92961	0.994312	0.979249
34	-383.144	-313.297	-696.441	-416.886	-307.981	-724.866	-307.981	post	9.55921	61.3633	51.8041	16	stijn_010322 2	pos		n		1.08807	1.24628	1.21495	0.957622	0.927014	0.972551	0.973166
35	-413.242	-308.813	-722.055	-404.629	-307.181	-711.809	-307.181	post	9.62528	66.4192	56.7939	16	stijn_010322 2	pos		n		0.979156	1.34418	1.17923	0.964241	1.0163	0.875205	0.970639
36	-391.029	-327.09	-718.119	-427.665	-323.189	-750.855	-323.189	post	9.58651	60.391	50.8045	17	stijn_010322 2	pos		n		1.09369	1.27192	1.24636	0.960357	0.909126	0.977581	1.02122
37	-382.988	-326.947	-709.935	-437.024	-326.575	-763.599	-326.575	post	9.63777	60.1486	50.5108	17	stijn_010322 2	pos		n		1.14109	1.24577	1.27364	0.965492	0.903871	1.01995	1.03192
38	-413.893	-318.157	-732.05	-405.027	-321.026	-726.053	-321.026	post	9.57819	63.5055	53.9273	17	stijn_010322 2	pos		n		0.978578	1.3463	1.18039	0.959524	0.965007	0.874687	1.01439
39	-380.557	-308.949	-689.507	-403.55	-309.009	-712.559	-309.009	post	9.60579	64.2609	54.6552	18	stijn_010322 2	pos		n		1.06042	1.23786	1.17608	0.962289	0.978032	0.947838	0.976417
40	-385.783	-316.656	-702.439	-420.785	-313.889	-734.674	-313.889	post	9.61669	60.8885	51.2718	18	stijn_010322 2	pos		n		1.09073	1.25486	1.22631	0.96338	0.917488	0.974933	0.991836
41	-426.357	-313.627	-739.984	-452.309	-307.666	-759.976	-307.666	post	9.67411	62.5414	52.8672	18	stijn_010322 2	pos		n		1.06087	1.38684	1.31818	0.969133	0.946038	0.948242	0.972173
42	-384.988	-323.51	-708.498	-447.711	-316.763	-764.474	-316.763	post	9.57693	63.5273	53.9503	19	stijn_010322 2	pos		n		1.16292	1.25228	1.30478	0.959398	0.96542	1.03946	1.00092
43	-416.002	-317.423	-733.425	-430.137	-314.595	-744.732	-314.595	post	9.5527	61.4164	51.8637	19	stijn_010322 2	pos		n		1.03398	1.35316	1.25357	0.95697	0.92808	0.924207	0.994066
44	-397.678	-315.131	-712.809	-418.877	-308.613	-727.49	-308.613	post	9.52938	62.6039	53.0746	19	stijn_010322 2	pos		n		1.05331	1.29355	1.22075	0.954634	0.949748	0.941483	0.975165
45	-395.31	-300.881	-696.191	-383.727	-296.034	-679.761	-296.034	post	9.71571	62.5003	52.7846	20	stijn_010322 2	pos		n		0.970698	1.28585	1.11831	0.9733	0.94456	0.867644	0.935418
46	-366.496	-306.643	-673.139	-401.828	-303.922	-705.75	-303.922	post	9.67528	64.1464	54.4711	20	stijn_010322 2	pos		n		1.09641	1.19212	1.17106	0.969251	0.97474	0.980006	0.960341
47	-407.452	-350.524	-757.976	-419.311	-346.35	-765.661	-346.35	post	9.54207	56.4566	46.9146	20	stijn_010322 2	pos		n		1.0291	1.32534	1.22202	0.955906	0.839517	0.91985	1.09441
48	-402.269	-315.413	-717.682	-398.533	-313.026	-711.559	-313.026	post	9.60178	61.9943	52.3925	21	stijn_010322 2	pos		n		0.990714	1.30848	1.16146	0.961887	0.937544	0.885535	0.989109
49	-403.495	-312.562	-716.057	-413.25	-311.491	-724.741	-311.491	post	9.63605	63.6142	53.9782	21	stijn_010322 2	pos		n		1.02418	1.31247	1.20435	0.96532	0.965918	0.915444	0.984258
50	-397.469	-322.274	-719.743	-441.862	-316.801	-758.664	-316.801	post	9.57725	63.9253	54.348	21	stijn_010322 2	pos		n		1.11169	1.29287	1.28774	0.95943	0.972537	0.993667	1.00104
51	-396.153	-309.846	-705.999	-444.005	-310.161	-754.166	-310.161	post	9.63456	63.4263	53.7918	22	stijn_010322 2	pos		n		1.12079	1.28859	1.29398	0.965171	0.962582	1.0018	0.980055
52	-376.048	-280.598	-656.646	-401.171	-272.031	-673.202	-272.031	post	9.57959	68.3811	58.8015	22	stijn_010322 2	pos		n		1.06681	1.2232	1.16915	0.959664	1.05223	0.953549	0.85957
53	-366.138	-295.319	-661.457	-410.639	-303.357	-713.996	-303.357	post	9.66544	64.833	55.1676	22	stijn_010322 2	pos		n		1.12154	1.19096	1.19674	0.968264	0.987202	1.00247	0.958556
54	-371.598	-296.419	-668.016	-397.539	-299.964	-697.503	-299.964	post	9.66752	64.3158	54.6483	23	stijn_010322 2	pos		n		1.06981	1.20872	1.15856	0.968473	0.977909	0.956234	0.947836
55	-359.951	-312.189	-672.139	-393.714	-306.975	-700.689	-306.975	post	9.60944	63.9381	54.3286	23	stijn_010322 2	pos		n		1.0938	1.17083	1.14742	0.962655	0.972189	0.977677	0.96999
56	-394.439	-308.687	-703.126	-414.572	-300.985	-715.558	-300.985	post	9.55667	63.4599	53.9032	23	stijn_010322 2	pos		n		1.05104	1.28302	1.20821	0.957368	0.964577	0.939459	0.951062
57	-388.816	-300.379	-689.194	-421.49	-301.314	-722.805	-301.314	post	9.58734	61.5468	51.9595	24	stijn_010322 2	pos		n		1.08404	1.26473	1.22837	0.960441	0.929794	0.96895	0.952101
58	-399.273	-303.416	-702.688	-393.113	-301.266	-694.38	-301.266	post	9.57744	64.8596	55.2822	24	stijn_010322 2	pos		n		0.984573	1.29874	1.14567	0.959448	0.989253	0.880046	0.95195
59	-392.964	-305.601	-698.565	-381.86	-303.086	-684.946	-303.086	post	9.58377	63.5665	53.9827	24	stijn_010322 2	pos		n		0.971744	1.27822	1.11287	0.960083	0.965999	0.868579	0.957699
60	-363.416	-310.035	-673.451	-383.884	-311.308	-695.192	-311.308	post	9.64845	66.4649	56.8165	25	stijn_010322 2	pos		n		1.05632	1.18211	1.11877	0.966563	1.01671	0.944177	0.983679
61	-356.604	-312.1	-668.703	-416.258	-322.414	-738.672	-322.414	post	9.57162	63.3635	53.7918	25	stijn_010322 2	pos		n		1.16728	1.15995	1.21312	0.958866	0.962584	1.04336	1.01877
62	-373.931	-312.264	-686.196	-414.431	-312.559	-726.99	-312.559	post	9.64125	63.6454	54.0041	25	stijn_010322 2	pos		n		1.10831	1.21631	1.20779	0.965841	0.966382	0.990644	0.987634
63	-379.31	-325.877	-705.187	-386.777	-331.218	-717.994	-331.218	post	9.67966	56.6819	47.0022	26	stijn_010322 2	pos		n		1.01969	1.2338	1.1272	0.969689	0.841086	0.911431	1.04659
64	-390.725	-315.462	-706.187	-413.62	-312.308	-725.928	-312.308	post	9.61661	61.2642	51.6476	26	stijn_010322 2	pos		n		1.0586	1.27093	1.20543	0.963373	0.924213	0.946211	0.986841
65	-372.222	-310.1	-682.322	-417.626	-305.74	-723.367	-305.74	post	9.73069	62.8553	53.1246	26	stijn_010322 2	pos		n		1.12198	1.21075	1.21711	0.974801	0.950644	1.00287	0.966087
66	-371.331	-311.741	-683.072	-404.094	-314.712	-718.806	-314.712	post	9.58374	62.8057	53.222	27	stijn_010322 2	pos		n		1.08823	1.20785	1.17767	0.96008	0.952386	0.9727	0.994436
67	-341.573	-319.821	-661.394	-423.808	-316.114	-739.922	-316.114	post	9.59805	62.9028	53.3048	27	stijn_010322 2	pos		n		1.24075	1.11106	1.23512	0.961513	0.953868	1.10903	0.998865
68	-399.823	-306.802	-706.624	-404.734	-304.076	-708.811	-304.076	post	9.59242	62.3168	52.7243	27	stijn_010322 2	pos		n		1.01229	1.30053	1.17954	0.960949	0.943481	0.904816	0.960829
69	-393.877	-318.994	-712.871	-379.392	-316.862	-696.254	-316.862	post	9.6228	61.1084	51.4856	28	stijn_010322 2	pos		n		0.963224	1.28119	1.10568	0.963992	0.921314	0.860964	1.00123
70	-363.405	-321.166	-684.571	-406.569	-319.172	-725.741	-319.172	post	9.65868	62.0561	52.3975	28	stijn_010322 2	pos		n		1.11878	1.18207	1.18488	0.967587	0.937632	1	1.00853
71	-362.402	-307.488	-669.89	-400.882	-311.49	-712.372	-311.49	post	9.66205	62.7381	53.0761	28	stijn_010322 2	pos		n		1.10618	1.17881	1.16831	0.967925	0.949775	0.988741	0.984255
72	-406.896	-308.536	-715.433	-411.464	-303.032	-714.496	-303.032	post	9.64521	59.4036	49.7583	29	stijn_010322 2	pos		n		1.01122	1.32354	1.19915	0.966238	0.890406	0.903868	0.95753
73	-393.218	-318.654	-711.872	-424.394	-317.09	-741.484	-317.09	post	9.66043	61.4873	51.8268	29	stijn_010322 2	pos		n		1.07929	1.27904	1.23683	0.967763	0.927421	0.964703	1.00195
74	-406.711	-313.095	-719.806	-423.677	-315.745	-739.422	-315.745	post	9.65484	60.5318	50.877	29	stijn_010322 2	pos		n		1.04172	1.32293	1.23474	0.967202	0.910424	0.931122	0.9977
75	-383.132	-298.94	-682.073	-392.508	-299.186	-691.693	-299.186	post	9.62684	59.1716	49.5448	30	stijn_010322 2	pos		n		1.02447	1.24624	1.1439	0.964398	0.886585	0.915707	0.945376
76	-397.115	-318.568	-715.683	-388.249	-326.309	-714.558	-326.309	post	9.71823	61.591	51.8727	30	stijn_010322 2	pos		n		0.977674	1.29172	1.13149	0.973553	0.928242	0.873879	1.03108
77	-386.732	-319.705	-706.437	-441.824	-316.028	-757.851	-316.028	post	9.77147	60.3642	50.5928	30	stijn_010322 2	pos		n		1.14246	1.25795	1.28763	0.978886	0.905338	1.02117	0.998593
78	-370.326	-318.744	-689.069	-369.128	-322.503	-691.631	-322.503	post	11.1216	62.7737	51.6521	31	stijn_010322 2	pos		n		0.996764	1.20458	1.07576	1.11414	0.924294	0.890943	1.01906
79	-367.427	-322.079	-689.507	-407.353	-316.326	-723.679	-316.326	post	11.0181	62.7949	51.7768	31	stijn_010322 2	pos		n		1.10866	1.19515	1.18717	1.10377	0.926526	0.990961	0.999537
80	-367.271	-305.68	-672.952	-368.663	-304.601	-673.264	-304.601	post	11.0434	64.0604	53.0169	31	stijn_010322 2	pos		n		1.00379	1.19465	1.07441	1.10631	0.948717	0.897223	0.962485
81	-329.316	-319.834	-649.15	-382.423	-312.269	-694.692	-312.269	post	11.1386	62.7494	51.6107	32	stijn_010322 2	pos		n		1.16127	1.07118	1.11451	1.11585	0.923554	1.03798	0.986715
82	-338.181	-310.781	-648.962	-342.602	-306.735	-649.337	-306.735	post	11.1549	63.9074	52.7525	32	stijn_010322 2	pos		n		1.01307	1.10002	0.99846	1.11748	0.943985	0.90552	0.96923
83	-346.898	-314.308	-661.207	-363.693	-313.069	-676.762	-313.069	post	10.9979	63.5619	52.564	32	stijn_010322 2	pos		n		1.04841	1.12838	1.05993	1.10174	0.940613	0.93711	0.989245
84	-328.309	-309.533	-637.842	-358.276	-311.24	-669.516	-311.24	post	11.1191	63.5305	52.4114	33	stijn_010322 2	pos		n		1.09128	1.06791	1.04414	1.11389	0.937882	0.975421	0.983465
85	-346.189	-316.329	-662.519	-363.032	-316.229	-679.261	-316.229	post	11.1978	63.371	52.1732	33	stijn_010322 2	pos		n		1.04865	1.12607	1.058	1.12177	0.933619	0.937322	0.99923
86	-347.632	-312.138	-659.77	-379.02	-311.112	-690.131	-311.112	post	11.2559	65.8524	54.5965	33	stijn_010322 2	pos		n		1.09029	1.13076	1.10459	1.12759	0.976983	0.974541	0.98306
87	-343.033	-304.992	-648.025	-355.235	-307.034	-662.269	-307.034	post	11.1852	65.7323	54.5471	34	stijn_010322 2	pos		n		1.03557	1.11581	1.03528	1.12051	0.976099	0.925629	0.970174
88	-326.849	-330.36	-657.209	-361.819	-332.061	-693.88	-332.061	post	11.2168	61.0309	49.8142	34	stijn_010322 2	pos		n		1.10699	1.06316	1.05446	1.12367	0.891405	0.989468	1.04926
89	-304.555	-309.422	-613.978	-344.41	-307.738	-652.148	-307.738	post	11.2823	69.1931	57.9109	34	stijn_010322 2	pos		n		1.13086	0.990646	1.00373	1.13023	1.03629	1.01081	0.972399
90	-336.735	-305.231	-641.965	-352.386	-313.756	-666.142	-313.756	post	11.355	68.1443	56.7892	35	stijn_010322 2	pos		n		1.04648	1.09532	1.02697	1.13752	1.01622	0.93538	0.991416
91	-310.163	-308.75	-618.913	-376.3	-306.397	-682.697	-306.397	post	11.3318	70.4534	59.1216	35	stijn_010322 2	pos		n		1.21323	1.00889	1.09667	1.1352	1.05796	1.08443	0.968163
15	-228.261	-243.218	-471.478	-338.867	-240.376	-579.243	-240.376	pre	10.3216	107.757	97.4356	-5	stijn_070322 1	neg		n		1.48456	1.07886	1.07481	1.01685	1.0339	0.982756	0.968729
16	-202.495	-248.993	-451.487	-317.061	-245.252	-562.313	-245.252	pre	10.3801	108.44	98.0601	-5	stijn_070322 1	neg		n		1.56578	0.957074	1.00565	1.02261	1.04053	1.03652	0.988379
17	-208.334	-250.713	-459.046	-288.676	-246.399	-535.075	-246.399	pre	10.287	100.79	90.5025	-5	stijn_070322 1	neg		n		1.38564	0.984674	0.915613	1.01344	0.960333	0.917271	0.993004
18	-233.772	-249.888	-483.661	-303.888	-248.679	-552.567	-248.679	pre	10.2601	106.492	96.2318	-4	stijn_070322 1	neg		n		1.29993	1.10491	0.963863	1.01079	1.02113	0.860535	1.00219
19	-219.828	-246.527	-466.356	-335.686	-254.74	-590.426	-254.74	pre	10.2443	109.696	99.452	-4	stijn_070322 1	neg		n		1.52704	1.039	1.06472	1.00923	1.0553	1.01087	1.02662
20	-242.209	-252.634	-494.843	-332.657	-252.459	-585.116	-252.459	pre	10.1804	105.638	95.4578	-4	stijn_070322 1	neg		n		1.37343	1.14478	1.05511	1.00294	1.01291	0.909188	1.01742
21	-217.037	-251.13	-468.167	-326.566	-247.18	-573.746	-247.18	pre	10.109	100.499	90.3898	-3	stijn_070322 1	neg		n		1.50465	1.02581	1.03579	0.995906	0.959136	0.996057	0.996149
22	-150.634	-254.561	-405.195	-347.099	-255.322	-602.42	-255.322	pre	10.1406	101.707	91.5663	-3	stijn_070322 1	neg		n		2.30424	0.711962	1.10092	0.999015	0.971621	1.52537	1.02896
23	-218.264	-249.341	-467.605	-327.129	-249.053	-576.182	-249.053	pre	10.1694	100.401	90.2314	-3	stijn_070322 1	neg		n		1.49877	1.03161	1.03758	1.00185	0.957457	0.992162	1.0037
24	-210.118	-248.929	-459.046	-325.937	-245.622	-571.559	-245.622	pre	10.1423	107.391	97.2486	-2	stijn_070322 1	neg		n		1.55121	0.993105	1.0338	0.999181	1.03192	1.02688	0.989871
25	-207.228	-253.755	-460.983	-282.754	-250.947	-533.701	-250.947	pre	9.94257	99.7598	89.8173	-2	stijn_070322 1	neg		n		1.36446	0.979447	0.89683	0.979508	0.953062	0.903249	1.01133
26	-194.691	-246.55	-441.242	-306.448	-245.495	-551.943	-245.495	pre	10.0228	101.96	91.9369	-2	stijn_070322 1	neg		n		1.57402	0.920193	0.971981	0.987412	0.975554	1.04197	0.98936
27	-208.643	-237.972	-446.614	-304.705	-239.116	-543.821	-239.116	pre	10.0208	104.449	94.428	-1	stijn_070322 1	neg		n		1.46042	0.986133	0.966454	0.987216	1.00199	0.966771	0.963653
28	-235.635	-244.214	-479.85	-291.58	-251.866	-543.447	-251.866	pre	10.0643	106.983	96.9185	-1	stijn_070322 1	neg		n		1.23742	1.11371	0.924825	0.991499	1.02841	0.819153	1.01504
29	-196.499	-268.357	-464.856	-300.172	-249.522	-549.694	-249.522	pre	9.97337	103.908	93.935	-1	stijn_070322 1	neg		n		1.5276	0.928739	0.952075	0.982543	0.996756	1.01124	1.00559
0	-58.002	-261.419	-319.421	-154.749	-258.88	-413.629	-258.88	post	9.88518	101.436	91.5507	5	stijn_070322 1	neg		n		2.66799	0.274142	0.490827	0.973854	0.971455	1.76616	1.0433
1	-71.337	-265.326	-336.663	-137.524	-266.984	-404.508	-266.984	post	9.86773	94.6493	84.7816	5	stijn_070322 1	neg		n		1.92781	0.337168	0.436194	0.972135	0.899628	1.27618	1.07596
2	-121.479	-272.096	-393.575	-85.6803	-281.969	-367.649	-281.969	post	9.84565	90.343	80.4974	5	stijn_070322 1	neg		n		0.705309	0.574161	0.271758	0.969959	0.854167	0.466903	1.13635
3	-137.687	-277.879	-415.566	-135.456	-275.986	-411.443	-275.986	post	9.84246	92.3662	82.5237	6	stijn_070322 1	neg		n		0.983802	0.650765	0.429636	0.969645	0.875669	0.651261	1.11224
4	-137.561	-275.006	-412.567	-156.135	-272.863	-428.997	-272.863	post	9.90735	82.4665	72.5591	6	stijn_070322 1	neg		n		1.13502	0.650173	0.495223	0.976038	0.769933	0.751363	1.09965
5	-90.4943	-279.092	-369.586	-156.502	-272.308	-428.81	-272.308	post	9.90956	92.9979	83.0883	6	stijn_070322 1	neg		n		1.72941	0.427714	0.496388	0.976256	0.88166	1.14484	1.09742
6	-124.944	-273.817	-398.761	-129.904	-274.479	-404.383	-274.479	post	9.95225	92.2944	82.3421	7	stijn_070322 1	neg		n		1.0397	0.590537	0.412024	0.980461	0.873742	0.688263	1.10617
7	-131.805	-267.58	-399.385	-188.925	-268.184	-457.11	-268.184	post	9.84542	91.9509	82.1055	7	stijn_070322 1	neg		n		1.43337	0.622966	0.599227	0.969937	0.871231	0.948867	1.0808
8	-139.648	-275.418	-415.066	-142.445	-274.121	-416.565	-274.121	post	9.81191	92.6763	82.8644	7	stijn_070322 1	neg		n		1.02003	0.660034	0.451801	0.966635	0.879284	0.675242	1.10472
9	-134.233	-256.344	-390.577	-135.328	-275.74	-411.068	-275.74	post	9.82495	95.5051	85.6802	8	stijn_070322 1	neg		n		1.00815	0.634443	0.429228	0.96792	0.909162	0.667381	1.11125
10	-158.416	-265.396	-423.812	-173.492	-264.189	-437.681	-264.189	post	9.85309	94.5401	84.687	8	stijn_070322 1	neg		n		1.09516	0.74874	0.550275	0.970693	0.898624	0.724981	1.0647
11	-149.927	-286.63	-436.556	-139.144	-284.793	-423.937	-284.793	post	9.81569	91.9912	82.1755	8	stijn_070322 1	neg		n		0.928078	0.708617	0.441332	0.967008	0.871974	0.614372	1.14773
12	-173.424	-275.252	-448.676	-231.336	-273.94	-505.276	-273.94	post	9.90042	77.5466	67.6462	9	stijn_070322 1	neg		n		1.33394	0.819673	0.733745	0.975355	0.717802	0.883045	1.10399
13	-145.077	-279.11	-424.187	-181.677	-278.057	-459.734	-278.057	post	9.92549	91.4	81.4745	9	stijn_070322 1	neg		n		1.25228	0.685693	0.576236	0.977825	0.864535	0.82899	1.12059
14	-138.93	-287.506	-426.436	-180.083	-274.965	-455.048	-274.965	post	9.91594	92.8363	82.9203	9	stijn_070322 1	neg		n		1.29622	0.656643	0.571183	0.976884	0.879878	0.858073	1.10813
15	-139.703	-283.609	-423.312	-204.513	-283.083	-487.596	-283.083	post	9.88808	89.6781	79.79	10	stijn_070322 1	neg		n		1.46391	0.660296	0.648667	0.97414	0.846661	0.969083	1.14084
16	-164.408	-283.706	-448.114	-201.031	-285.941	-486.972	-285.941	post	9.92468	89.7166	79.792	10	stijn_070322 1	neg		n		1.22275	0.777062	0.637623	0.977745	0.846682	0.809443	1.15236
17	-124.85	-279.283	-404.133	-231.256	-277.268	-508.525	-277.268	post	9.90458	90.0016	80.097	10	stijn_070322 1	neg		n		1.85227	0.590094	0.733491	0.975765	0.849919	1.22617	1.11741
18	-169.654	-282.896	-452.549	-184.511	-293.715	-478.225	-293.715	post	9.87436	89.0286	79.1543	11	stijn_070322 1	neg		n		1.08757	0.801854	0.585225	0.972788	0.839915	0.719955	1.18369
19	-121.557	-282.202	-403.758	-195.247	-283.791	-479.038	-283.791	post	9.95019	89.8628	79.9126	11	stijn_070322 1	neg		n		1.60622	0.574528	0.619278	0.980259	0.847962	1.06329	1.14369
20	-160.654	-287.959	-448.614	-179.479	-288.75	-468.23	-288.75	post	9.92669	85.6257	75.699	11	stijn_070322 1	neg		n		1.11718	0.75932	0.569267	0.977943	0.803251	0.739553	1.16368
21	-164.952	-287.91	-452.862	-198.465	-298.128	-496.592	-298.128	post	10.0039	91.4203	81.4164	12	stijn_070322 1	neg		n		1.20316	0.779633	0.629483	0.985551	0.863919	0.796475	1.20147
22	-128.191	-291.748	-419.939	-218.834	-288.004	-506.838	-288.004	post	9.94191	86.5217	76.5798	12	stijn_070322 1	neg		n		1.70709	0.605884	0.69409	0.979443	0.812597	1.13007	1.16067
23	-144.812	-286.871	-431.684	-183.846	-286.508	-470.354	-286.508	post	9.93045	87.4006	77.4702	12	stijn_070322 1	neg		n		1.26955	0.684443	0.583118	0.978314	0.822045	0.840421	1.15464
24	-109.476	-290.221	-399.698	-206.959	-291.82	-498.779	-291.82	post	9.88796	88.509	78.621	13	stijn_070322 1	neg		n		1.89044	0.517432	0.656426	0.974128	0.834257	1.25144	1.17605
25	-153.155	-289.399	-442.554	-188.021	-288.893	-476.914	-288.893	post	9.97361	88.3515	78.3779	13	stijn_070322 1	neg		n		1.22765	0.723873	0.596358	0.982566	0.831677	0.812686	1.16426
26	-150.083	-286.036	-436.119	-160.067	-284.611	-444.678	-284.611	post	9.98721	89.1992	79.212	13	stijn_070322 1	neg		n		1.06652	0.709356	0.507694	0.983906	0.840528	0.706019	1.147
27	-141.799	-279.639	-421.438	-197.27	-295.824	-493.094	-295.824	post	10.0438	96.1923	86.1485	14	stijn_070322 1	neg		n		1.39119	0.670203	0.625693	0.989482	0.914131	0.920944	1.19219
28	-137.128	-290.87	-427.998	-199.263	-294.08	-493.344	-294.08	post	9.95415	85.563	75.6088	14	stijn_070322 1	neg		n		1.45312	0.648125	0.632017	0.980649	0.802294	0.96194	1.18516
29	-130.297	-301.824	-432.121	-230.212	-291.057	-521.269	-291.057	post	9.99841	84.675	74.6766	14	stijn_070322 1	neg		n		1.76682	0.615839	0.730177	0.985009	0.792402	1.16961	1.17298
30	-176.119	-282.365	-458.484	-216.292	-281.549	-497.842	-281.549	post	10.0179	85.7204	75.7024	15	stijn_070322 1	neg		n		1.2281	0.832413	0.686029	0.986933	0.803288	0.812984	1.13466
31	-118.857	-285.276	-404.133	-187.356	-284.372	-471.728	-284.372	post	9.98945	87.39	77.4006	15	stijn_070322 1	neg		n		1.57631	0.561769	0.59425	0.984126	0.821307	1.04349	1.14604
32	-185.973	-283.194	-469.167	-213.689	-282.279	-495.968	-282.279	post	9.96565	92.6604	82.6947	15	stijn_070322 1	neg		n		1.14904	0.878984	0.677772	0.981782	0.877484	0.760643	1.1376
33	-166.216	-283.96	-450.175	-228.498	-287.648	-516.146	-287.648	post	10.0416	91.4833	81.4417	16	stijn_070322 1	neg		n		1.37471	0.785605	0.724743	0.989263	0.864188	0.910035	1.15924
34	-128.443	-293.745	-422.188	-217.501	-288.962	-506.463	-288.962	post	10.0034	80.9391	70.9356	16	stijn_070322 1	neg		n		1.69337	0.607074	0.689861	0.985505	0.752706	1.12098	1.16454
35	-153.394	-290.847	-444.241	-212.41	-289.305	-501.715	-289.305	post	10.0306	87.6412	77.6105	16	stijn_070322 1	neg		n		1.38474	0.725002	0.673714	0.988184	0.823534	0.916673	1.16592
36	-165.625	-293.484	-459.109	-156.645	-293.968	-450.613	-293.968	post	10.0519	82.869	72.817	17	stijn_070322 1	neg		n		0.94578	0.782812	0.49684	0.990281	0.77267	0.626091	1.18471
37	-149.566	-310.167	-459.734	-163.462	-292.71	-456.173	-292.71	post	10.035	89.0968	79.0617	17	stijn_070322 1	neg		n		1.09291	0.706913	0.518465	0.988617	0.838934	0.723489	1.17964
38	-147.722	-293.27	-440.992	-264.451	-293.239	-557.69	-293.239	post	10.0787	85.8135	75.7349	17	stijn_070322 1	neg		n		1.79019	0.698195	0.838776	0.992915	0.803632	1.18508	1.18177
39	-155.945	-285.422	-441.367	-208.76	-286.083	-494.843	-286.083	post	10.0777	89.5407	79.4629	18	stijn_070322 1	neg		n		1.33868	0.73706	0.662139	0.992825	0.84319	0.886186	1.15293
40	-144.339	-286.533	-430.871	-174.055	-286.428	-460.483	-286.428	post	10.1225	87.4607	77.3382	18	stijn_070322 1	neg		n		1.20588	0.682206	0.552062	0.997238	0.820644	0.798272	1.15432
41	-143.252	-299.365	-442.616	-163.131	-294.916	-458.047	-294.916	post	10.0595	89.9057	79.8462	18	stijn_070322 1	neg		n		1.13877	0.677068	0.517414	0.99103	0.847257	0.753848	1.18853
42	-197.332	-293.95	-491.282	-210.605	-293.983	-504.589	-293.983	post	10.0984	80.2858	70.1874	19	stijn_070322 1	neg		n		1.06726	0.932676	0.667992	0.994856	0.744767	0.70651	1.18477
43	-149.817	-289.863	-439.68	-187.629	-296.031	-483.661	-296.031	post	10.1179	85.3803	75.2624	19	stijn_070322 1	neg		n		1.25239	0.708098	0.595116	0.996778	0.798619	0.82906	1.19302
44	-124.171	-283.961	-408.132	-215.437	-286.091	-501.528	-286.091	post	10.0794	86.9846	76.9052	19	stijn_070322 1	neg		n		1.735	0.586884	0.683314	0.992983	0.816051	1.14854	1.15296
45	-157.994	-295.555	-453.549	-244.888	-291.811	-536.7	-291.811	post	10.1372	81.0726	70.9354	20	stijn_070322 1	neg		n		1.54999	0.746744	0.776728	0.99868	0.752704	1.02607	1.17602
46	-159.185	-291.24	-450.425	-187.552	-290.736	-478.288	-290.736	post	10.2024	88.7346	78.5321	20	stijn_070322 1	neg		n		1.1782	0.752376	0.59487	1.00511	0.833313	0.779948	1.17168
47	-154.351	-279.207	-433.558	-251.007	-281.132	-532.139	-281.132	post	10.2536	93.5482	83.2946	20	stijn_070322 1	neg		n		1.62621	0.729527	0.796135	1.01015	0.883849	1.07652	1.13298
48	-161.641	-297.53	-459.171	-190.859	-295.425	-486.284	-295.425	post	10.1891	80.6483	70.4593	21	stijn_070322 1	neg		n		1.18076	0.763983	0.605362	1.00379	0.747652	0.781645	1.19058
49	-133.842	-294.78	-428.622	-173.789	-291.255	-465.044	-291.255	post	10.2366	88.3686	78.132	21	stijn_070322 1	neg		n		1.29846	0.632595	0.551218	1.00848	0.829068	0.85956	1.17377
50	-149.472	-291.582	-441.054	-197.524	-294.571	-492.094	-294.571	post	10.2367	90.1531	79.9164	21	stijn_070322 1	neg		n		1.32147	0.706469	0.626499	1.00849	0.848002	0.874794	1.18714
51	-153.757	-295.357	-449.113	-185.544	-300.428	-485.972	-300.428	post	10.228	82.7185	72.4905	22	stijn_070322 1	neg		n		1.20674	0.726719	0.588502	1.00762	0.769205	0.798841	1.21074
52	-126.496	-291.444	-417.94	-222.231	-292.166	-514.397	-292.166	post	10.3209	88.1926	77.8717	22	stijn_070322 1	neg		n		1.75683	0.597872	0.704866	1.01678	0.826306	1.16299	1.17745
53	-149.672	-299.316	-448.988	-192.504	-295.467	-487.971	-295.467	post	10.2818	87.1641	76.8823	22	stijn_070322 1	neg		n		1.28617	0.707415	0.610578	1.01293	0.815807	0.851423	1.19075
54	-158.63	-282.55	-441.179	-202.121	-285.912	-488.034	-285.912	post	10.2453	85.1783	74.933	23	stijn_070322 1	neg		n		1.27417	0.74975	0.641082	1.00933	0.795123	0.843481	1.15224
55	-148.297	-282.762	-431.059	-215.853	-283.551	-499.404	-283.551	post	10.3889	91.3239	80.9351	23	stijn_070322 1	neg		n		1.45554	0.700915	0.684635	1.02348	0.858811	0.963546	1.14273
56	-157.936	-283.869	-441.804	-227.047	-284.913	-511.96	-284.913	post	10.473	96.8819	86.4089	23	stijn_070322 1	neg		n		1.43759	0.74647	0.720141	1.03176	0.916895	0.951664	1.14822
57	-128.799	-288.516	-417.315	-242.286	-287.541	-529.828	-287.541	post	10.4072	88.8946	78.4873	24	stijn_070322 1	neg		n		1.88112	0.608757	0.768476	1.02529	0.832838	1.24527	1.15881
58	-138.864	-291.132	-429.997	-231.501	-291.143	-522.643	-291.143	post	10.3795	83.1115	72.7321	24	stijn_070322 1	neg		n		1.6671	0.656331	0.734266	1.02255	0.771769	1.10359	1.17332
59	-139.615	-307.936	-447.552	-190.405	-289.132	-479.537	-289.132	post	10.4045	83.4858	73.0814	24	stijn_070322 1	neg		n		1.36378	0.659881	0.60392	1.02501	0.775475	0.902802	1.16522
60	-162.436	-287.926	-450.363	-162.78	-287.458	-450.238	-287.458	post	10.0185	87.7043	77.6858	25	stijn_070322 1	neg		n		1.00211	0.767743	0.516299	0.986991	0.824333	0.663382	1.15847
61	-126.284	-301.089	-427.373	-174.365	-297.863	-472.228	-297.863	post	10.4426	89.7793	79.3368	25	stijn_070322 1	neg		n		1.38074	0.596872	0.553047	1.02877	0.841852	0.914026	1.2004
62	-149.155	-289.776	-438.93	-200.7	-288.083	-488.783	-288.083	post	10.4178	88.1133	77.6954	25	stijn_070322 1	neg		n		1.34558	0.704968	0.636574	1.02633	0.824435	0.890755	1.16099
63	-110.137	-290.373	-400.51	-207.145	-293.258	-500.403	-293.258	post	10.2768	88.522	78.2452	26	stijn_070322 1	neg		n		1.88079	0.520555	0.657015	1.01243	0.830269	1.24505	1.18185
64	-160.374	-290.676	-451.05	-214.213	-293.25	-507.462	-293.25	post	10.4203	87.3517	76.9314	26	stijn_070322 1	neg		n		1.33571	0.757995	0.679433	1.02657	0.816328	0.884217	1.18181
65	-143.229	-299.449	-442.679	-197.78	-306.434	-504.214	-306.434	post	10.4784	89.0694	78.591	26	stijn_070322 1	neg		n		1.38086	0.676963	0.627313	1.0323	0.833938	0.914109	1.23495
66	-154.412	-288.641	-443.054	-236.406	-291.423	-527.828	-291.423	post	10.4852	87.9592	77.474	27	stijn_070322 1	neg		n		1.531	0.729817	0.749824	1.03297	0.822086	1.0135	1.17445
67	-143.029	-285.656	-428.685	-197.47	-269.51	-466.98	-269.51	post	10.3982	90.5244	80.1262	27	stijn_070322 1	neg		n		1.38064	0.676013	0.62633	1.02439	0.850229	0.913958	1.08614
68	-151.989	-287.941	-439.93	-208.281	-290.935	-499.216	-290.935	post	10.6349	114.39	103.755	27	stijn_070322 1	neg		n		1.37037	0.718364	0.660619	1.04771	1.10096	0.907162	1.17249
69	-125.623	-285.882	-411.505	-259.505	-285.066	-544.571	-285.066	post	10.3566	91.0499	80.6933	28	stijn_070322 1	neg		n		2.06574	0.593747	0.823089	1.0203	0.856246	1.36749	1.14883
70	-143.655	-293.089	-436.744	-210.885	-287.457	-498.342	-287.457	post	10.3484	95.0111	84.6627	28	stijn_070322 1	neg		n		1.468	0.678972	0.668878	1.01949	0.898366	0.971792	1.15847
71	-173.743	-300.859	-474.602	-217.304	-288.909	-506.213	-288.909	post	10.4061	88.1798	77.7738	28	stijn_070322 1	neg		n		1.25072	0.821182	0.689239	1.02517	0.825267	0.827958	1.16432
72	-183.647	-295.016	-478.663	-168.681	-287.992	-456.673	-287.992	post	10.5119	88.2913	77.7795	29	stijn_070322 1	neg		n		0.918504	0.867994	0.535016	1.03559	0.825327	0.608035	1.16062
73	-110.49	-291.206	-401.697	-216.432	-291.468	-507.9	-291.468	post	10.466	86.5034	76.0374	29	stijn_070322 1	neg		n		1.95883	0.522224	0.686472	1.03108	0.806842	1.29671	1.17463
74	-154.49	-290	-444.49	-214.891	-295.258	-510.149	-295.258	post	10.4605	86.9867	76.5262	29	stijn_070322 1	neg		n		1.39097	0.730187	0.681584	1.03053	0.812029	0.920797	1.18991
75	-92.6879	-296.827	-389.515	-161.893	-297.279	-459.171	-297.279	post	10.4737	87.1835	76.7098	30	stijn_070322 1	neg		n		1.74664	0.438082	0.513486	1.03183	0.813977	1.15625	1.19805
76	-126.291	-292.148	-418.439	-175.422	-296.182	-471.603	-296.182	post	10.4248	90.1763	79.7515	30	stijn_070322 1	neg		n		1.38903	0.596905	0.556396	1.02701	0.846253	0.919512	1.19363
77	-152.351	-270.337	-422.688	-173.358	-275.506	-448.863	-275.506	post	10.566	97.1617	86.5957	30	stijn_070322 1	neg		n		1.13789	0.720073	0.54985	1.04092	0.918878	0.753263	1.11031
78	-122.409	-275.414	-397.824	-172.967	-282.706	-455.673	-282.706	post	10.3815	92.3074	81.9259	31	stijn_070322 1	neg		n		1.41302	0.578557	0.54861	1.02275	0.869325	0.935397	1.13932
79	-140.474	-279.402	-419.876	-199.373	-279.227	-478.6	-279.227	post	10.5442	88.5438	77.9995	31	stijn_070322 1	neg		n		1.41929	0.663941	0.632366	1.03878	0.827662	0.939544	1.1253
80	-132.748	-288.691	-421.438	-171.808	-280.867	-452.674	-280.867	post	10.5663	99.8473	89.281	31	stijn_070322 1	neg		n		1.29424	0.627421	0.544934	1.04096	0.947371	0.856768	1.13191
81	-159.339	-284.276	-443.616	-181.299	-298.675	-479.975	-298.675	post	10.5186	93.7899	83.2713	32	stijn_070322 1	neg		n		1.13782	0.753105	0.575039	1.03626	0.883601	0.753217	1.20368
82	-136.851	-278.777	-415.628	-174.083	-283.34	-457.422	-283.34	post	10.5166	83.5503	73.0337	32	stijn_070322 1	neg		n		1.27206	0.646815	0.552149	1.03606	0.774969	0.842082	1.14188
83	-127.411	-285.905	-413.317	-220.209	-284.817	-505.026	-284.817	post	10.615	87.0598	76.4447	32	stijn_070322 1	neg		n		1.72833	0.602199	0.698452	1.04576	0.811164	1.14413	1.14783
84	-139.067	-276.998	-416.066	-139.624	-277.004	-416.628	-277.004	post	10.5067	92.1098	81.6031	33	stijn_070322 1	neg		n		1.004	0.657291	0.442853	1.03508	0.8659	0.664631	1.11634
85	-98.9978	-279.959	-378.957	-168.165	-276.95	-445.115	-276.95	post	10.5398	90.4034	79.8636	33	stijn_070322 1	neg		n		1.69867	0.467905	0.53338	1.03834	0.847442	1.12449	1.11613
86	-157.529	-282.651	-440.18	-205.762	-285.521	-491.282	-285.521	post	10.5702	90.2015	79.6313	33	stijn_070322 1	neg		n		1.30619	0.744547	0.652628	1.04134	0.844977	0.864673	1.15067
87	-118.3	-288.207	-406.507	-178.689	-285.168	-463.857	-285.168	post	10.5543	89.5771	79.0228	34	stijn_070322 1	neg		n		1.51047	0.559136	0.566759	1.03977	0.83852	0.999906	1.14925
88	-129.978	-282.027	-412.005	-186.002	-288.225	-474.227	-288.225	post	10.5934	85.1743	74.581	34	stijn_070322 1	neg		n		1.43102	0.614332	0.589954	1.04362	0.791387	0.947313	1.16157
89	-111.556	-283.268	-394.825	-197.861	-280.677	-478.538	-280.677	post	10.5122	89.1661	78.6538	34	stijn_070322 1	neg		n		1.77364	0.527263	0.62757	1.03563	0.834605	1.17412	1.13114
90	-112.784	-276.606	-389.39	-146.428	-273.698	-420.126	-273.698	post	10.3465	93.1307	82.7842	35	stijn_070322 1	neg		n		1.29831	0.533064	0.464436	1.0193	0.878433	0.859459	1.10302
91	-110.521	-280.243	-390.764	-183.481	-281.313	-464.794	-281.313	post	10.5638	92.0436	81.4799	35	stijn_070322 1	neg		n		1.66014	0.522369	0.581958	1.04071	0.864592	1.09899	1.13371
92	-123.507	-288.623	-412.13	-163.7	-283.54	-447.239	-283.54	post	10.588	91.1066	80.5186	35	stijn_070322 1	neg		n		1.32543	0.583746	0.519217	1.04309	0.854392	0.877411	1.14268
93	-99.2539	-279.016	-378.27	-163.853	-280.2	-444.053	-280.2	post	10.6325	90.3412	79.7086	36	stijn_070322 1	neg		n		1.65084	0.469116	0.519702	1.04748	0.845798	1.09283	1.12923
94	-94.2401	-278.032	-372.272	-186.684	-275.236	-461.92	-275.236	post	10.7132	94.2793	83.5661	36	stijn_070322 1	neg		n		1.98094	0.445418	0.592117	1.05543	0.886729	1.31135	1.10922
95	-114.27	-275.12	-389.39	-151.191	-277.369	-428.56	-277.369	post	10.59	88.4051	77.815	36	stijn_070322 1	neg		n		1.32311	0.540086	0.479542	1.04329	0.825705	0.875874	1.11782
96	-82.7021	-275.826	-358.529	-186.056	-277.551	-463.607	-277.551	post	10.6661	95.7253	85.0592	37	stijn_070322 1	neg		n		2.24972	0.390885	0.590127	1.05079	0.902573	1.48928	1.11855
97	-121.631	-274.256	-395.887	-176.379	-276.545	-452.924	-276.545	post	10.6262	91.1758	80.5496	37	stijn_070322 1	neg		n		1.45011	0.574881	0.559434	1.04686	0.854721	0.959952	1.11449
15	-190.282	-372.406	-562.688	-274.894	-369.508	-644.402	-369.508	pre	10.7146	81.7404	71.0259	-5	stijn_070322 2	pos		n		1.44467	1.01688	1.08644	0.992032	1.01695	1.06253	1.0179
16	-210.569	-383.48	-594.049	-292.067	-369.14	-661.207	-369.14	pre	10.7033	80.0694	69.3661	-5	stijn_070322 2	pos		n		1.38704	1.12529	1.15432	0.990987	0.993189	1.02014	1.01689
17	-182.826	-358.309	-541.135	-292.593	-358.494	-651.086	-358.494	pre	10.7608	76.9248	66.164	-5	stijn_070322 2	pos		n		1.60039	0.977036	1.15639	0.99631	0.947341	1.17705	0.987561
18	-214.075	-375.101	-589.176	-266.222	-365.873	-632.095	-365.873	pre	10.76	82.123	71.3631	-4	stijn_070322 2	pos		n		1.24359	1.14403	1.05217	0.996234	1.02178	0.914637	1.00789
19	-191.478	-372.834	-564.312	-218.829	-368.411	-587.24	-368.411	pre	10.7534	77.0529	66.2995	-4	stijn_070322 2	pos		n		1.14284	1.02327	0.864861	0.995623	0.949281	0.840536	1.01488
20	-159.671	-385.088	-544.758	-226.502	-364.736	-591.238	-364.736	pre	10.7702	79.7044	68.9341	-4	stijn_070322 2	pos		n		1.41856	0.853292	0.895188	0.997185	0.987004	1.04332	1.00476
21	-158.326	-389.806	-548.132	-243.872	-371.793	-615.665	-371.793	pre	10.8133	81.1124	70.2992	-3	stijn_070322 2	pos		n		1.54031	0.846103	0.963836	1.00117	1.00655	1.13287	1.0242
22	-181.083	-366.362	-547.445	-258.313	-361.1	-619.413	-361.1	pre	10.7876	81.8468	71.0592	-3	stijn_070322 2	pos		n		1.42649	0.967719	1.02091	0.998793	1.01743	1.04916	0.994741
23	-187.579	-367.738	-555.316	-232.735	-361.127	-593.862	-361.127	pre	10.8409	76.2397	65.3987	-3	stijn_070322 2	pos		n		1.24073	1.00243	0.919822	1.00373	0.936383	0.912536	0.994814
24	-167.726	-360.228	-527.953	-258.284	-364.44	-622.724	-364.44	pre	10.7633	80.9976	70.2343	-2	stijn_070322 2	pos		n		1.53992	0.896337	1.0208	0.996544	1.00562	1.13258	1.00394
25	-183.121	-356.952	-540.073	-239.548	-352.69	-592.237	-352.69	pre	10.8024	81.3457	70.5433	-2	stijn_070322 2	pos		n		1.30814	0.978608	0.946747	1.00016	1.01004	0.962114	0.971572
26	-201.996	-355.507	-557.503	-248.816	-355.166	-603.982	-355.166	pre	10.8823	82.9343	72.0519	-2	stijn_070322 2	pos		n		1.23179	1.07948	0.983379	1.00756	1.03164	0.905956	0.978394
27	-204.096	-362.153	-566.249	-248.98	-354.128	-603.108	-354.128	pre	10.8372	82.067	71.2298	-1	stijn_070322 2	pos		n		1.21991	1.0907	0.984025	1.00339	1.01987	0.897223	0.975534
28	-168.148	-365.927	-534.076	-231.707	-370.526	-602.233	-370.526	pre	10.9895	85.7698	74.7803	-1	stijn_070322 2	pos		n		1.37799	0.898595	0.915757	1.01748	1.07071	1.01349	1.02071
29	-205.877	-369.056	-574.933	-261.968	-358.007	-619.975	-358.007	pre	10.8309	79.7088	68.8779	-1	stijn_070322 2	pos		n		1.27245	1.10022	1.03536	1.0028	0.986199	0.935863	0.986221
0	-231.779	-335.844	-567.623	-209.226	-338.906	-548.132	-338.906	post	11.1359	78.1283	66.9924	5	stijn_070322 2	pos		n		0.902695	1.23864	0.826909	1.03104	0.959202	0.663915	0.933601
1	-211.208	-344.108	-555.316	-177.189	-346.391	-523.58	-346.391	post	11.0485	86.2331	75.1846	5	stijn_070322 2	pos		n		0.838929	1.12871	0.700291	1.02295	1.0765	0.617016	0.954222
2	-179.433	-340.836	-520.269	-183.344	-337.612	-520.957	-337.612	post	11.0409	79.1374	68.0965	5	stijn_070322 2	pos		n		1.0218	0.958903	0.724618	1.02225	0.97501	0.751512	0.930038
3	-182.746	-353.141	-535.887	-145.03	-357.684	-502.715	-357.684	post	11.0346	83.2761	72.2415	6	stijn_070322 2	pos		n		0.793616	0.976609	0.573193	1.02166	1.03436	0.583689	0.985331
4	-174.251	-347.955	-522.206	-170.809	-348.524	-519.332	-348.524	post	11.038	82.4745	71.4365	6	stijn_070322 2	pos		n		0.980244	0.931209	0.675074	1.02198	1.02283	0.720951	0.960096
5	-138.894	-331.272	-470.167	-133.618	-333.112	-466.731	-333.112	post	10.9081	85.1441	74.2359	6	stijn_070322 2	pos		n		0.962016	0.74226	0.528091	1.00995	1.06292	0.707545	0.917641
6	-171.965	-331.062	-503.027	-183.439	-330.146	-513.585	-330.146	post	10.9888	86.339	75.3503	7	stijn_070322 2	pos		n		1.06672	0.918994	0.724992	1.01742	1.07887	0.784551	0.90947
7	-162.611	-347.85	-510.461	-203.295	-347.836	-551.131	-347.836	post	10.9602	83.583	72.6228	7	stijn_070322 2	pos		n		1.25019	0.869006	0.803468	1.01477	1.03982	0.91949	0.958201
8	-163.513	-334.766	-498.279	-179.829	-336.817	-516.646	-336.817	post	10.9442	87.2787	76.3345	7	stijn_070322 2	pos		n		1.09979	0.873822	0.710725	1.01329	1.09296	0.808872	0.927847
9	-193.346	-347.664	-541.01	-177.2	-343.819	-521.019	-343.819	post	10.9797	85.0068	74.0271	8	stijn_070322 2	pos		n		0.916491	1.03325	0.700333	1.01657	1.05993	0.674061	0.947137
10	-207.027	-344.916	-551.943	-234.529	-351.711	-586.24	-351.711	post	10.7945	84.0633	73.2688	8	stijn_070322 2	pos		n		1.13284	1.10636	0.926911	0.999432	1.04907	0.833184	0.968877
11	-156.689	-343.652	-500.341	-218.927	-347.759	-566.686	-347.759	post	10.8991	82.4567	71.5577	8	stijn_070322 2	pos		n		1.39721	0.837355	0.865251	1.00911	1.02457	1.02762	0.957989
12	-168.609	-344.476	-513.085	-225.973	-348.21	-574.183	-348.21	post	10.9389	78.9121	67.9732	9	stijn_070322 2	pos		n		1.34022	0.901058	0.893096	1.0128	0.973245	0.985704	0.959232
13	-184.168	-349.408	-533.576	-252.007	-348.539	-600.546	-348.539	post	10.9121	78.112	67.2	9	stijn_070322 2	pos		n		1.36836	0.984204	0.99599	1.01032	0.962174	1.0064	0.960138
14	-228.624	-348.995	-577.619	-241.852	-355.758	-597.61	-355.758	post	10.9003	84.7528	73.8526	9	stijn_070322 2	pos		n		1.05786	1.22178	0.955854	1.00922	1.05743	0.778034	0.980025
15	-206.318	-350.122	-556.441	-233.773	-350.843	-584.616	-350.843	post	10.8971	77.7163	66.8192	10	stijn_070322 2	pos		n		1.13307	1.10258	0.923923	1.00893	0.956723	0.83335	0.966485
16	-238.466	-345.65	-584.116	-225.073	-344.237	-569.31	-344.237	post	10.9438	83.6222	72.6783	10	stijn_070322 2	pos		n		0.943836	1.27438	0.889538	1.01326	1.04061	0.694173	0.948288
17	-211.818	-352.182	-564	-271.116	-398.587	-669.703	-398.587	post	10.8404	75.9235	65.0831	10	stijn_070322 2	pos		n		1.27995	1.13197	1.07151	1.00368	0.931864	0.94138	1.09801
18	-164.334	-338.318	-502.652	-237.236	-336.634	-573.871	-336.634	post	10.908	89.9746	79.0666	11	stijn_070322 2	pos		n		1.44362	0.878214	0.937613	1.00994	1.13208	1.06176	0.927343
19	-203.194	-334.568	-537.762	-215.766	-339.113	-554.879	-339.113	post	10.7451	82.0391	71.294	11	stijn_070322 2	pos		n		1.06187	1.08588	0.852755	0.994854	1.02079	0.780985	0.934173
20	-176.684	-351.457	-528.141	-248.551	-355.868	-604.419	-355.868	post	10.864	80.295	69.4309	11	stijn_070322 2	pos		n		1.40675	0.944212	0.98233	1.00587	0.994117	1.03464	0.980329
21	-193.947	-357.933	-551.88	-244.673	-350.938	-595.611	-350.938	post	10.8682	77.1052	66.237	12	stijn_070322 2	pos		n		1.26155	1.03646	0.967004	1.00625	0.948386	0.927844	0.966746
22	-205.927	-359.822	-565.749	-201.319	-355.497	-556.816	-355.497	post	10.8707	78.3603	67.4896	12	stijn_070322 2	pos		n		0.97762	1.10049	0.795657	1.00649	0.966321	0.719021	0.979306
23	-238.252	-346.613	-584.866	-230.877	-349.99	-580.867	-349.99	post	10.757	75.7622	65.0053	12	stijn_070322 2	pos		n		0.969044	1.27324	0.912478	0.995956	0.93075	0.712713	0.964137
24	-171.676	-361.525	-533.201	-199.6	-353.03	-552.63	-353.03	post	10.6616	81.3421	70.6806	13	stijn_070322 2	pos		n		1.16265	0.91745	0.788864	0.987125	1.01201	0.855108	0.97251
25	-222.113	-355.131	-577.244	-213.458	-355.664	-569.123	-355.664	post	10.8312	78.8013	67.9701	13	stijn_070322 2	pos		n		0.961036	1.18698	0.843636	1.00283	0.973201	0.706824	0.979767
26	-217.817	-351.243	-569.06	-220.393	-352.103	-572.496	-352.103	post	10.7558	78.7193	67.9635	13	stijn_070322 2	pos		n		1.01183	1.16403	0.871042	0.995851	0.973106	0.744179	0.969958
27	-195.76	-345.562	-541.322	-257.648	-349.77	-607.418	-349.77	post	10.957	86.3505	75.3935	14	stijn_070322 2	pos		n		1.31614	1.04616	1.01828	1.01448	1.07949	0.967996	0.96353
28	-193.957	-337.744	-531.702	-236.22	-339.775	-575.995	-339.775	post	10.905	83.7651	72.86	14	stijn_070322 2	pos		n		1.2179	1.03652	0.933596	1.00966	1.04321	0.895741	0.935994
29	-198.833	-344.489	-543.322	-227.419	-337.081	-564.5	-337.081	post	10.8644	79.3733	68.5089	14	stijn_070322 2	pos		n		1.14377	1.06257	0.89881	1.0059	0.980915	0.841221	0.928575
30	-202.549	-349.644	-552.193	-257.864	-347.93	-605.794	-347.93	post	10.8965	81.4952	70.5988	15	stijn_070322 2	pos		n		1.2731	1.08243	1.01914	1.00887	1.01084	0.936338	0.958461
31	-183.587	-350.364	-533.951	-201.772	-342.987	-544.758	-342.987	post	10.8849	84.0272	73.1423	15	stijn_070322 2	pos		n		1.09906	0.981099	0.797449	1.0078	1.04726	0.808335	0.944843
32	-194.22	-354.224	-548.444	-193.001	-354.819	-547.82	-354.819	post	10.8141	83.2304	72.4163	15	stijn_070322 2	pos		n		0.993723	1.03792	0.762783	1.00124	1.03686	0.730864	0.977438
33	-237.181	-349.246	-586.427	-241.374	-350.489	-591.863	-350.489	post	10.8833	83.1037	72.2204	16	stijn_070322 2	pos		n		1.01768	1.26751	0.953965	1.00765	1.03406	0.748482	0.965509
34	-207.018	-349.236	-556.253	-256.085	-351.02	-607.106	-351.02	post	11.0467	98.1418	87.0951	16	stijn_070322 2	pos		n		1.23702	1.10632	1.01211	1.02278	1.24703	0.909807	0.966974
35	-231.516	-360.471	-591.988	-211.634	-352.865	-564.5	-352.865	post	10.8655	79.8145	68.9491	16	stijn_070322 2	pos		n		0.914122	1.23724	0.836427	1.006	0.987218	0.672319	0.972057
36	-211.512	-352.987	-564.5	-254.16	-353.321	-607.481	-353.321	post	10.8286	78.4038	67.5752	17	stijn_070322 2	pos		n		1.20163	1.13034	1.0045	1.00259	0.967547	0.883777	0.973311
37	-188.467	-356.042	-544.509	-233.803	-353.062	-586.865	-353.062	post	10.8805	81.7396	70.8591	17	stijn_070322 2	pos		n		1.24055	1.00718	0.924041	1.00739	1.01457	0.912402	0.972599
38	-196.003	-356.877	-552.88	-207.235	-353.579	-560.814	-353.579	post	10.8735	76.8823	66.0088	17	stijn_070322 2	pos		n		1.0573	1.04745	0.81904	1.00675	0.945119	0.777627	0.974022
39	-203.824	-353.054	-556.878	-260.892	-357.709	-618.601	-357.709	post	10.8016	82.6124	71.8108	18	stijn_070322 2	pos		n		1.27999	1.08925	1.0311	1.00009	1.02819	0.941407	0.985399
40	-192.257	-365.995	-558.252	-260.368	-356.483	-616.851	-356.483	post	10.8259	77.7899	66.964	18	stijn_070322 2	pos		n		1.35427	1.02744	1.02903	1.00234	0.958795	0.996039	0.982023
41	-190.854	-356.278	-547.132	-231.952	-355.912	-587.864	-355.912	post	10.7633	74.4346	63.6712	18	stijn_070322 2	pos		n		1.21534	1.01994	0.916729	0.996545	0.911649	0.893857	0.980449
42	-173.556	-354.335	-527.891	-246.371	-349.24	-595.611	-349.24	post	10.848	83.2521	72.4041	19	stijn_070322 2	pos		n		1.41954	0.927496	0.973713	1.00438	1.03669	1.04405	0.96207
43	-195.178	-354.266	-549.444	-217.994	-355.814	-573.808	-355.814	post	10.8789	87.3651	76.4862	19	stijn_070322 2	pos		n		1.1169	1.04304	0.861562	1.00724	1.09513	0.821457	0.98018
44	-213.188	-347.813	-561.001	-207.386	-349.305	-556.691	-349.305	post	10.8445	83.2969	72.4525	19	stijn_070322 2	pos		n		0.972784	1.13929	0.819636	1.00406	1.03738	0.715464	0.962248
45	-184.684	-364.073	-548.757	-226.737	-369.499	-596.236	-369.499	post	10.6985	72.3999	61.7014	20	stijn_070322 2	pos		n		1.2277	0.986962	0.896115	0.990542	0.883445	0.902952	1.01788
46	-185.842	-379.657	-565.499	-257.107	-377.424	-634.531	-377.424	post	10.6987	74.2764	63.5777	20	stijn_070322 2	pos		n		1.38347	0.993153	1.01615	0.990561	0.91031	1.01752	1.03971
47	-191.003	-384.929	-575.932	-231.853	-375.502	-607.356	-375.502	post	10.739	75.8452	65.1062	20	stijn_070322 2	pos		n		1.21387	1.02073	0.916337	0.994294	0.932195	0.892781	1.03442
48	-228.039	-375.943	-603.982	-232.585	-375.52	-608.105	-375.52	post	10.8069	78.1408	67.3339	21	stijn_070322 2	pos		n		1.01994	1.21866	0.91923	1.00058	0.964091	0.750144	1.03446
49	-155.632	-383.379	-539.011	-222.827	-386.34	-609.167	-386.34	post	10.7277	74.663	63.9352	21	stijn_070322 2	pos		n		1.43175	0.831709	0.880664	0.993248	0.915429	1.05303	1.06427
50	-182.419	-367.587	-550.006	-279.005	-370.02	-649.025	-370.02	post	10.6848	78.4624	67.7776	21	stijn_070322 2	pos		n		1.52947	0.974858	1.10269	0.989271	0.970444	1.1249	1.01931
51	-171.49	-373.831	-545.321	-241.691	-375.785	-617.476	-375.785	post	10.7395	75.5798	64.8403	22	stijn_070322 2	pos		n		1.40936	0.916455	0.955219	0.994338	0.928388	1.03656	1.03519
52	-209.618	-375.873	-585.49	-205.205	-378.287	-583.491	-378.287	post	10.7844	75.6946	64.9102	22	stijn_070322 2	pos		n		0.978947	1.12021	0.811016	0.998493	0.929389	0.719997	1.04209
53	-203.85	-370.458	-574.308	-246.112	-374.425	-620.537	-374.425	post	10.7299	71.9371	61.2072	22	stijn_070322 2	pos		n		1.20732	1.08939	0.972692	0.993446	0.876369	0.887964	1.03145
54	-208.995	-377.932	-586.927	-279.541	-368.172	-647.713	-368.172	post	10.744	71.2337	60.4897	23	stijn_070322 2	pos		n		1.33755	1.11688	1.10481	0.994756	0.866096	0.983739	1.01422
55	-223.638	-365.225	-588.864	-242.507	-362.475	-604.982	-362.475	post	10.7321	77.878	67.146	23	stijn_070322 2	pos		n		1.08437	1.19514	0.958443	0.99365	0.961401	0.797534	0.998528
56	-208.359	-353.392	-561.751	-229.735	-361.19	-590.925	-361.19	post	10.6219	84.2068	73.5849	23	stijn_070322 2	pos		n		1.10259	1.11348	0.907965	0.983449	1.05359	0.810937	0.99499
57	-182.527	-354.36	-536.887	-250.327	-358.528	-608.855	-358.528	post	10.7811	82.3467	71.5655	24	stijn_070322 2	pos		n		1.37145	0.975438	0.989351	0.998194	1.02468	1.00868	0.987654
58	-180.898	-358.175	-539.073	-210.34	-354.785	-565.124	-354.785	post	10.7842	76.0875	65.3033	24	stijn_070322 2	pos		n		1.16275	0.966732	0.83131	0.998476	0.935017	0.855182	0.977344
59	-169.468	-356.611	-526.079	-194.53	-366.722	-561.251	-366.722	post	10.7657	83.8886	73.1229	24	stijn_070322 2	pos		n		1.14788	0.90565	0.768825	0.99676	1.04698	0.844245	1.01023
60	-187.509	-355.251	-542.759	-219.045	-354.2	-573.246	-354.2	post	10.8302	81.2853	70.4551	25	stijn_070322 2	pos		n		1.16819	1.00206	0.865717	1.00274	1.00878	0.85918	0.975734
61	-185.5	-357.447	-542.947	-202.318	-360.183	-562.501	-360.183	post	10.8289	82.4986	71.6698	25	stijn_070322 2	pos		n		1.09066	0.991323	0.799607	1.00261	1.02617	0.802163	0.992213
62	-207.465	-357.847	-565.312	-270.088	-352.198	-622.287	-352.198	post	10.8394	80.5602	69.7208	25	stijn_070322 2	pos		n		1.30185	1.10871	1.06745	1.00358	0.998268	0.957486	0.970219
63	-187.286	-360.596	-547.882	-213.771	-359.163	-572.933	-359.163	post	10.7774	80.4485	69.6711	26	stijn_070322 2	pos		n		1.14142	1.00087	0.844871	0.997849	0.997555	0.839489	0.989404
64	-177.615	-353.712	-531.327	-239.217	-365.515	-604.732	-365.515	post	10.8119	82.1067	71.2948	26	stijn_070322 2	pos		n		1.34683	0.949187	0.945441	1.00104	1.0208	0.990567	1.0069
65	-220.773	-356.846	-577.619	-224.725	-348.396	-573.121	-348.396	post	10.8485	81.8956	71.0471	26	stijn_070322 2	pos		n		1.0179	1.17983	0.888163	1.00443	1.01726	0.748645	0.959745
66	-184.436	-356.261	-540.698	-217.508	-360.548	-578.056	-360.548	post	10.8118	83.873	73.0612	27	stijn_070322 2	pos		n		1.17931	0.98564	0.859641	1.00103	1.0461	0.867362	0.99322
67	-188.575	-356.996	-545.571	-237.386	-360.786	-598.172	-360.786	post	10.6749	78.5161	67.8412	27	stijn_070322 2	pos		n		1.25884	1.00776	0.938203	0.988356	0.971355	0.925853	0.993877
68	-156.396	-359.813	-516.209	-228.788	-364.511	-593.299	-364.511	post	10.8582	85.7488	74.8906	27	stijn_070322 2	pos		n		1.46288	0.835788	0.904223	1.00533	1.07229	1.07592	1.00414
69	-185.392	-340.687	-526.079	-262.756	-342.601	-605.357	-342.601	post	10.822	80.9155	70.0935	28	stijn_070322 2	pos		n		1.4173	0.990746	1.03847	1.00197	1.0036	1.0424	0.94378
70	-164.093	-350.179	-514.272	-261.671	-347.371	-609.042	-347.371	post	10.7871	86.0462	75.2591	28	stijn_070322 2	pos		n		1.59465	0.876923	1.03418	0.998744	1.07756	1.17284	0.956922
71	-178.534	-358.79	-537.324	-230.635	-364.413	-595.049	-364.413	post	10.8094	77.2433	66.4339	28	stijn_070322 2	pos		n		1.29183	0.954099	0.911524	1.00081	0.951205	0.950114	1.00387
72	-178.402	-369.043	-547.445	-288.095	-367.364	-655.459	-367.364	post	10.8058	80.853	70.0472	29	stijn_070322 2	pos		n		1.61486	0.953393	1.13862	1.00048	1.00294	1.1877	1.012
73	-158.897	-355.624	-514.522	-236.337	-362.46	-598.797	-362.46	post	10.9475	95.7953	84.8479	29	stijn_070322 2	pos		n		1.48735	0.849159	0.934057	1.01359	1.21486	1.09392	0.998487
74	-189.395	-369.608	-559.002	-237.659	-370.634	-608.293	-370.634	post	10.6717	83.5143	72.8426	29	stijn_070322 2	pos		n		1.25483	1.01214	0.939282	0.988062	1.04297	0.922907	1.021
75	-194.717	-378.841	-573.558	-257.906	-373.751	-631.657	-373.751	post	10.7438	77.9166	67.1729	30	stijn_070322 2	pos		n		1.32452	1.04058	1.0193	0.994733	0.961786	0.974158	1.02959
76	-194.457	-363.233	-557.69	-288.291	-367.731	-656.022	-367.731	post	10.7248	78.9121	68.1873	30	stijn_070322 2	pos		n		1.48254	1.03919	1.13939	0.992973	0.976311	1.09038	1.01301
77	-195.934	-363.381	-559.314	-234.317	-356.109	-590.426	-356.109	post	10.6883	80.36	69.6717	30	stijn_070322 2	pos		n		1.1959	1.04708	0.926075	0.989599	0.997564	0.879562	0.980991
78	-161.3	-363.717	-525.017	-257.231	-366.368	-623.598	-366.368	post	10.7288	84.0336	73.3048	31	stijn_070322 2	pos		n		1.59473	0.862	1.01663	0.993345	1.04958	1.17289	1.00925
79	-192.713	-362.916	-555.629	-245.146	-358.711	-603.857	-358.711	post	10.6644	72.9948	62.3303	31	stijn_070322 2	pos		n		1.27208	1.02987	0.968875	0.987388	0.89245	0.935592	0.988159
80	-136.897	-357.009	-493.906	-234.819	-359.667	-594.486	-359.667	post	10.7537	64.246	53.4923	31	stijn_070322 2	pos		n		1.7153	0.731585	0.928058	0.995651	0.765907	1.26157	0.990794
81	-157.242	-367.9	-525.142	-222.342	-366.272	-588.614	-366.272	post	10.7921	75.8385	65.0463	32	stijn_070322 2	pos		n		1.41401	0.840313	0.878748	0.999211	0.931338	1.03998	1.00899
82	-179.407	-370.224	-549.631	-215.15	-363.531	-578.681	-363.531	post	10.787	73.5135	62.7266	32	stijn_070322 2	pos		n		1.19922	0.958765	0.85032	0.998732	0.898124	0.882006	1.00144
83	-198.337	-366.412	-564.75	-245.026	-378.322	-623.349	-378.322	post	10.8808	84.9945	74.1137	32	stijn_070322 2	pos		n		1.2354	1.05993	0.9684	1.00742	1.06117	0.908616	1.04218
84	-173.546	-366.652	-540.198	-241.289	-380.623	-621.912	-380.623	post	10.8578	86.1301	75.2722	33	stijn_070322 2	pos		n		1.39035	0.927439	0.953629	1.00529	1.07775	1.02257	1.04852
85	-191.591	-360.164	-551.755	-256.844	-375.751	-632.595	-375.751	post	10.8999	86.8677	75.9677	33	stijn_070322 2	pos		n		1.34058	1.02388	1.01511	1.00919	1.08771	0.985972	1.0351
86	-196.811	-377.622	-574.433	-224.767	-361.223	-585.99	-361.223	post	10.7509	83.0616	72.3107	33	stijn_070322 2	pos		n		1.14205	1.05177	0.888332	0.995396	1.03535	0.839954	0.995079
87	-178.565	-383.061	-561.626	-217.85	-393.379	-611.229	-393.379	post	10.8293	85.8854	75.0561	34	stijn_070322 2	pos		n		1.22	0.954265	0.860994	1.00265	1.07466	0.897289	1.08366
88	-195.511	-388.105	-583.616	-191.467	-414.327	-605.794	-414.327	post	11.0269	67.5387	56.5118	34	stijn_070322 2	pos		n		0.979319	1.04482	0.756723	1.02095	0.80914	0.72027	1.14137
89	-183.217	-368.914	-552.13	-218.798	-356.885	-575.682	-356.885	post	10.8901	75.7129	64.8228	34	stijn_070322 2	pos		n		1.1942	0.979121	0.864738	1.00829	0.928137	0.878313	0.983129
90	-194.438	-397.487	-591.925	-271.993	-369.91	-641.903	-369.91	post	10.8857	93.4752	82.5895	35	stijn_070322 2	pos		n		1.39887	1.03909	1.07498	1.00788	1.18252	1.02884	1.01901
91	-212.376	-368.929	-581.305	-225.346	-359.02	-584.366	-359.02	post	10.6048	79.2942	68.6894	35	stijn_070322 2	pos		n		1.06107	1.13495	0.890617	0.981871	0.983499	0.780398	0.989012
92	-181.992	-371.138	-553.13	-230.394	-368.903	-599.297	-368.903	post	10.8765	76.5258	65.6494	35	stijn_070322 2	pos		n		1.26596	0.972576	0.91057	1.00702	0.939972	0.931088	1.01624
93	-214.282	-350.342	-564.625	-243.137	-354.036	-597.173	-354.036	post	10.8203	78.0555	67.2352	36	stijn_070322 2	pos		n		1.13466	1.14514	0.960931	1.00182	0.962678	0.834518	0.975281
94	-185.592	-359.916	-545.508	-249.157	-362.384	-611.541	-362.384	post	10.8012	79.5705	68.7692	36	stijn_070322 2	pos		n		1.3425	0.991814	0.984725	1.00006	0.984643	0.987383	0.998279
15	-192.115	-447.788	-639.904	-296.732	-440.816	-737.548	-440.816	pre	7.82016	46.5085	38.6884	-5	stijn_180522 1	neg	IV	y	0	1.54455	0.81907	0.979939	1.01345	1.02793	1.18847	1.00922
16	-246.701	-444.305	-691.006	-340.603	-441.363	-781.966	-441.363	pre	7.82333	46.2558	38.4325	-5	stijn_180522 1	neg	IV	y	0	1.38063	1.05179	1.12482	1.01386	1.02113	1.06234	1.01047
17	-262.499	-439.378	-701.876	-346.874	-436.904	-783.777	-436.904	pre	7.85197	46.1579	38.3059	-5	stijn_180522 1	neg	IV	y	0	1.32143	1.11914	1.14553	1.01757	1.01777	1.01679	1.00026
18	-223.774	-437.995	-661.769	-328.084	-439.013	-767.097	-439.013	pre	7.82813	45.1454	37.3173	-4	stijn_180522 1	neg	IV	y	0	1.46614	0.954047	1.08348	1.01448	0.991499	1.12813	1.00509
19	-278.161	-441.145	-719.306	-338.534	-438.559	-777.093	-438.559	pre	7.82109	45.7738	37.9527	-4	stijn_180522 1	neg	IV	y	0	1.21704	1.18592	1.11799	1.01357	1.00838	0.936465	1.00405
20	-219.517	-442.064	-661.582	-340.942	-438.587	-779.529	-438.587	pre	7.87814	45.5339	37.6558	-4	stijn_180522 1	neg	IV	y	0	1.55314	0.935896	1.12594	1.02096	1.00049	1.19508	1.00411
21	-245.983	-418.285	-664.268	-269.127	-419.818	-688.945	-419.818	pre	7.85754	47.4356	39.5781	-3	stijn_180522 1	neg	IV	y	0	1.09409	1.04873	0.888777	1.01829	1.05157	0.841856	0.961141
22	-209.27	-424.886	-634.156	-272.369	-418.449	-690.819	-418.449	pre	7.75324	46.6442	38.8909	-3	stijn_180522 1	neg	IV	y	0	1.30152	0.892209	0.899485	1.00478	1.03331	1.00146	0.958008
23	-247.341	-420.987	-668.329	-248.471	-419.795	-668.266	-419.795	pre	7.69647	45.874	38.1776	-3	stijn_180522 1	neg	IV	y	0	1.00457	1.05452	0.820563	0.997418	1.01436	0.772973	0.961088
24	-262.275	-459.093	-721.368	-312.633	-460.524	-773.157	-460.524	pre	7.56785	43.4116	35.8438	-2	stijn_180522 1	neg	IV	y	0	1.192	1.11819	1.03245	0.980749	0.952349	0.917198	1.05434
25	-240.738	-440.772	-681.51	-297.246	-438.49	-735.736	-438.49	pre	7.60637	44.183	36.5766	-2	stijn_180522 1	neg	IV	y	0	1.23473	1.02637	0.981639	0.985741	0.971821	0.950073	1.00389
26	-248.271	-426.555	-674.826	-312.813	-427.234	-740.047	-427.234	pre	7.56308	44.5788	37.0158	-2	stijn_180522 1	neg	IV	y	0	1.25997	1.05848	1.03305	0.980132	0.983488	0.969493	0.97812
27	-208.93	-451.589	-660.52	-307.441	-449.911	-757.352	-449.911	pre	7.55844	44.364	36.8055	-1	stijn_180522 1	neg	IV	y	0	1.4715	0.89076	1.01531	0.97953	0.977903	1.13226	1.03004
28	-213.34	-437.683	-651.024	-278.969	-436.963	-715.933	-436.963	pre	7.5896	44.6546	37.065	-1	stijn_180522 1	neg	IV	y	0	1.30763	0.909562	0.92128	0.983568	0.984796	1.00616	1.00039
29	-219.378	-446.952	-666.33	-251.252	-445.439	-696.691	-445.439	pre	7.53049	43.7829	36.2524	-1	stijn_180522 1	neg	IV	y	0	1.14529	0.935301	0.829745	0.975908	0.963207	0.881256	1.0198
0	-414.579	-448.663	-863.242	-415.307	-449.685	-864.991	-449.685	post	7.62188	40.8455	33.2237	5	stijn_180522 1	neg	IV	y	0	1.00175	1.76753	1.37153	0.987752	0.882734	0.770808	1.02952
1	-612.233	-464.977	-1077.21	-509.846	-450.541	-960.387	-450.541	post	7.63304	42.6339	35.0009	5	stijn_180522 1	neg	IV	y	0	0.832765	2.61021	1.68374	0.989198	0.929955	0.640778	1.03148
2	-559.433	-470.486	-1029.92	-541.964	-467.338	-1009.3	-467.338	post	7.58194	41.8608	34.2788	5	stijn_180522 1	neg	IV	y	0	0.968775	2.3851	1.78981	0.982576	0.910769	0.745432	1.06994
3	-513.638	-475.923	-989.561	-498.896	-473.798	-972.694	-473.798	post	7.60888	39.7555	32.1466	6	stijn_180522 1	neg	IV	y	0	0.971298	2.18986	1.64757	0.986068	0.854118	0.747373	1.08472
4	-447.945	-492.701	-940.645	-401.39	-488.591	-889.98	-488.591	post	7.58744	39.9832	32.3957	6	stijn_180522 1	neg	IV	y	0	0.89607	1.90978	1.32557	0.983289	0.860737	0.689488	1.11859
5	-426.286	-470.129	-896.415	-398.958	-466.783	-865.741	-466.783	post	7.64706	41.3309	33.6838	6	stijn_180522 1	neg	IV	y	0	0.935893	1.81744	1.31754	0.991015	0.89496	0.720131	1.06866
6	-423.768	-479.644	-903.412	-368.307	-483.377	-851.685	-483.377	post	7.64455	41.1678	33.5232	7	stijn_180522 1	neg	IV	y	0	0.869126	1.8067	1.21631	0.99069	0.890694	0.668756	1.10666
7	-406.177	-467.748	-873.925	-429.039	-464.565	-893.604	-464.565	post	7.65969	42.559	34.8993	7	stijn_180522 1	neg	IV	y	0	1.05628	1.73171	1.41688	0.992651	0.927255	0.812767	1.06359
8	-400.054	-480.555	-880.61	-425.251	-476.287	-901.538	-476.287	post	7.69534	41.8853	34.1899	7	stijn_180522 1	neg	IV	y	0	1.06298	1.7056	1.40437	0.997272	0.908407	0.817921	1.09042
9	-434.719	-480.125	-914.844	-459.913	-475.235	-935.148	-475.235	post	7.68507	40.9942	33.3091	8	stijn_180522 1	neg	IV	y	0	1.05795	1.8534	1.51884	0.995941	0.885004	0.814052	1.08801
10	-429.81	-477.85	-907.66	-404.271	-476.651	-880.922	-476.651	post	7.71049	41.5723	33.8618	8	stijn_180522 1	neg	IV	y	0	0.94058	1.83247	1.33508	0.999236	0.89969	0.723737	1.09126
11	-457.182	-475.905	-933.086	-496.736	-466.274	-963.01	-466.274	post	7.73509	42.3947	34.6596	8	stijn_180522 1	neg	IV	y	0	1.08652	1.94916	1.64044	1.00242	0.920888	0.83603	1.0675
12	-460.341	-489.3	-949.641	-435.459	-483.758	-919.217	-483.758	post	7.70537	41.5126	33.8073	9	stijn_180522 1	neg	IV	y	0	0.945949	1.96263	1.43808	0.998571	0.89824	0.727868	1.10753
13	-458.86	-478.162	-937.022	-435.974	-479.933	-915.906	-479.933	post	7.73433	41.5084	33.774	9	stijn_180522 1	neg	IV	y	0	0.950124	1.95632	1.43978	1.00232	0.897358	0.731081	1.09877
14	-436.311	-484.156	-920.467	-443.008	-482.332	-925.34	-482.332	post	7.72378	41.3833	33.6595	9	stijn_180522 1	neg	IV	y	0	1.01535	1.86018	1.46301	1.00096	0.894314	0.781268	1.10426
15	-403.76	-482.347	-886.107	-480.952	-484.183	-965.135	-484.183	post	7.73142	41.24	33.5086	10	stijn_180522 1	neg	IV	y	0	1.19118	1.7214	1.58832	1.00195	0.890306	0.916564	1.1085
16	-437.573	-481.894	-919.467	-466.513	-479.068	-945.581	-479.068	post	7.74246	42.368	34.6255	10	stijn_180522 1	neg	IV	y	0	1.06614	1.86556	1.54063	1.00338	0.919981	0.820347	1.09679
17	-470.259	-480.382	-950.641	-466.065	-491.573	-957.638	-491.573	post	7.7333	40.4607	32.7274	10	stijn_180522 1	neg	IV	y	0	0.991081	2.00492	1.53915	1.00219	0.869549	0.762595	1.12542
18	-427.872	-482.599	-910.471	-440.329	-473.391	-913.72	-473.391	post	7.69224	40.3808	32.6886	11	stijn_180522 1	neg	IV	y	0	1.02911	1.8242	1.45416	0.99687	0.868518	0.79186	1.08379
19	-391.868	-474.561	-866.428	-497.428	-471.642	-969.07	-471.642	post	7.70754	40.8468	33.1392	11	stijn_180522 1	neg	IV	y	0	1.26938	1.6707	1.64273	0.998853	0.880491	0.976734	1.07979
20	-390.306	-474.498	-864.804	-435.804	-472.419	-908.222	-472.419	post	7.70884	40.8684	33.1596	11	stijn_180522 1	neg	IV	y	0	1.11657	1.66404	1.43922	0.999022	0.881031	0.859153	1.08157
21	-379.077	-465.611	-844.688	-481.841	-457.617	-939.458	-457.617	post	7.73725	41.8181	34.0808	12	stijn_180522 1	neg	IV	y	0	1.27109	1.61617	1.59125	1.0027	0.905509	0.978053	1.04768
22	-417.425	-479.803	-897.227	-457.941	-480.83	-938.771	-480.83	post	7.69819	39.7584	32.0602	12	stijn_180522 1	neg	IV	y	0	1.09706	1.77966	1.51233	0.997642	0.851823	0.844145	1.10082
23	-373.895	-468.981	-842.876	-440.099	-467.061	-907.16	-467.061	post	7.76909	40.8401	33.071	12	stijn_180522 1	neg	IV	y	0	1.17706	1.59408	1.4534	1.00683	0.878678	0.905702	1.0693
24	-397.099	-486.135	-883.233	-367.13	-485.367	-852.497	-485.367	post	7.75273	39.3151	31.5624	13	stijn_180522 1	neg	IV	y	0	0.92453	1.693	1.21243	1.00471	0.838594	0.711387	1.11121
25	-364.252	-470.565	-834.817	-440.544	-467.928	-908.472	-467.928	post	7.76262	41.6749	33.9122	13	stijn_180522 1	neg	IV	y	0	1.20945	1.55296	1.45487	1.00599	0.901029	0.930621	1.07129
26	-348.028	-487.101	-835.13	-365.982	-486.765	-852.747	-486.765	post	7.78222	39.9296	32.1474	13	stijn_180522 1	neg	IV	y	0	1.05159	1.48379	1.20864	1.00853	0.854139	0.809153	1.11441
27	-409.711	-489.453	-899.164	-456.154	-484.742	-940.895	-484.742	post	7.79039	40.5283	32.7379	14	stijn_180522 1	neg	IV	y	0	1.11335	1.74677	1.50642	1.00959	0.869828	0.856679	1.10978
28	-353.99	-477.142	-831.131	-394.866	-476.248	-871.114	-476.248	post	7.78519	40.7232	32.938	14	stijn_180522 1	neg	IV	y	0	1.11547	1.50921	1.30402	1.00892	0.875145	0.85831	1.09033
29	-357.058	-472.262	-829.32	-367.484	-464.21	-831.694	-464.21	post	7.89452	43.3676	35.4731	14	stijn_180522 1	neg	IV	y	0	1.0292	1.52229	1.21359	1.02308	0.9425	0.791926	1.06277
30	-334.332	-464.564	-798.896	-386.99	-464.508	-851.497	-464.508	post	7.85357	42.405	34.5514	15	stijn_180522 1	neg	IV	y	0	1.1575	1.4254	1.27801	1.01778	0.918011	0.89065	1.06346
31	-372.922	-476.639	-849.561	-378.392	-476.854	-855.246	-476.854	post	7.84949	39.9861	32.1366	15	stijn_180522 1	neg	IV	y	0	1.01467	1.58993	1.24962	1.01725	0.853852	0.780745	1.09172
32	-341.781	-462.862	-804.643	-373.778	-458.666	-832.443	-458.666	post	7.86765	42.9638	35.0962	15	stijn_180522 1	neg	IV	y	0	1.09362	1.45716	1.23438	1.0196	0.932487	0.841493	1.05008
33	-371.436	-472.877	-844.313	-377.486	-468.014	-845.5	-468.014	post	7.84563	42.0586	34.213	16	stijn_180522 1	neg	IV	y	0	1.01629	1.58359	1.24663	1.01675	0.909019	0.781991	1.07148
34	-264.407	-484.51	-748.918	-370.166	-481.144	-851.31	-481.144	post	7.90527	41.8845	33.9792	16	stijn_180522 1	neg	IV	y	0	1.39998	1.12728	1.22245	1.02448	0.90281	1.07723	1.10154
35	-297.21	-474.261	-771.47	-361.67	-480.082	-841.752	-480.082	post	7.91576	42.0549	34.1391	16	stijn_180522 1	neg	IV	y	0	1.21689	1.26713	1.1944	1.02584	0.907057	0.936343	1.09911
36	-308.605	-465.864	-774.469	-389.793	-463.953	-853.746	-463.953	post	7.89558	42.379	34.4834	17	stijn_180522 1	neg	IV	y	0	1.26308	1.31572	1.28727	1.02322	0.916205	0.971887	1.06219
37	-333.945	-469.949	-803.894	-364.105	-467.339	-831.444	-467.339	post	7.95143	42.1355	34.184	17	stijn_180522 1	neg	IV	y	0	1.09032	1.42375	1.20244	1.03046	0.908251	0.838952	1.06994
38	-333.564	-473.453	-807.017	-339.414	-479.41	-818.824	-479.41	post	7.88764	43.2188	35.3312	17	stijn_180522 1	neg	IV	y	0	1.01754	1.42213	1.1209	1.02219	0.93873	0.782952	1.09757
39	-271.816	-475.915	-747.731	-330.192	-475.201	-805.393	-475.201	post	7.9352	42.5643	34.6291	18	stijn_180522 1	neg	IV	y	0	1.21477	1.15887	1.09044	1.02836	0.920075	0.934711	1.08794
40	-281.685	-465.733	-747.419	-326.04	-469.67	-795.71	-469.67	post	7.95253	42.7799	34.8274	18	stijn_180522 1	neg	IV	y	0	1.15746	1.20095	1.07673	1.0306	0.925344	0.890619	1.07527
41	-264.164	-463.888	-728.052	-309.749	-461.846	-771.595	-461.846	post	7.91154	43.8571	35.9455	18	stijn_180522 1	neg	IV	y	0	1.17256	1.12625	1.02293	1.02529	0.955053	0.902239	1.05736
42	-241.599	-456.279	-697.878	-347.927	-456.654	-804.581	-456.654	post	7.94147	44.1883	36.2468	19	stijn_180522 1	neg	IV	y	0	1.4401	1.03004	1.14901	1.02917	0.963058	1.1081	1.04547
43	-334.178	-470.215	-804.393	-356.016	-468.868	-824.884	-468.868	post	7.83209	41.702	33.8699	19	stijn_180522 1	neg	IV	y	0	1.06535	1.42474	1.17572	1.01499	0.899905	0.819742	1.07344
44	-262.754	-485.602	-748.356	-306.339	-482.811	-789.15	-482.811	post	7.86398	40.8109	32.9469	19	stijn_180522 1	neg	IV	y	0	1.16588	1.12023	1.01167	1.01913	0.875381	0.897093	1.10536
45	-322.382	-474.327	-796.709	-353.155	-466.482	-819.637	-466.482	post	7.90532	42.3489	34.4436	20	stijn_180522 1	neg	IV	y	0	1.09546	1.37445	1.16627	1.02448	0.915147	0.842907	1.06797
46	-267.029	-479.515	-746.544	-292.717	-476.317	-769.034	-476.317	post	7.90393	42.0729	34.1689	20	stijn_180522 1	neg	IV	y	0	1.0962	1.13846	0.96668	1.0243	0.90785	0.843478	1.09049
47	-302.989	-485.786	-788.775	-335.356	-481.157	-816.513	-481.157	post	7.90428	41.3093	33.405	20	stijn_180522 1	neg	IV	y	0	1.10683	1.29177	1.10749	1.02435	0.887552	0.851656	1.10157
48	-261.49	-462.064	-723.554	-331.878	-465.706	-797.584	-465.706	post	7.93046	42.8519	34.9215	21	stijn_180522 1	neg	IV	y	0	1.26918	1.11485	1.09601	1.02774	0.927844	0.976581	1.0662
49	-290.4	-479.946	-770.346	-334.023	-477.304	-811.328	-477.304	post	7.73735	41.372	33.6347	21	stijn_180522 1	neg	IV	y	0	1.15022	1.2381	1.10309	1.00272	0.893654	0.885046	1.09275
50	-328.362	-454.604	-782.965	-381.014	-453.491	-834.505	-453.491	post	7.98234	43.1459	35.1636	21	stijn_180522 1	neg	IV	y	0	1.16035	1.39995	1.25828	1.03447	0.934277	0.892839	1.03823
51	-257.577	-473.849	-731.426	-339.008	-474.569	-813.577	-474.569	post	7.9576	42.0805	34.1229	22	stijn_180522 1	neg	IV	y	0	1.31614	1.09816	1.11955	1.03126	0.906626	1.01272	1.08649
52	-330.304	-473.902	-804.206	-308.021	-472.445	-780.466	-472.445	post	7.92825	41.1459	33.2176	22	stijn_180522 1	neg	IV	y	0	0.93254	1.40823	1.01722	1.02746	0.882574	0.717551	1.08163
53	-243.524	-470.909	-714.433	-299.231	-478.799	-778.03	-478.799	post	7.94343	40.7119	32.7684	22	stijn_180522 1	neg	IV	y	0	1.22875	1.03825	0.988193	1.02942	0.870639	0.945474	1.09617
54	-234.685	-469.753	-704.438	-253.01	-469.169	-722.18	-469.169	post	7.9453	41.6028	33.6575	23	stijn_180522 1	neg	IV	y	0	1.07809	1.00056	0.835553	1.02967	0.894262	0.829543	1.07413
55	-292.824	-457.718	-750.542	-308.334	-452.891	-761.225	-452.891	post	7.93799	43.4052	35.4672	23	stijn_180522 1	neg	IV	y	0	1.05297	1.24844	1.01825	1.02872	0.942343	0.810213	1.03686
56	-250.779	-467.34	-718.119	-282.01	-467.033	-749.043	-467.033	post	8.00334	43.264	35.2607	23	stijn_180522 1	neg	IV	y	0	1.12454	1.06918	0.931322	1.03719	0.936857	0.865284	1.06924
57	-313.005	-467.086	-780.092	-316.319	-461.586	-777.905	-461.586	post	7.93719	41.7781	33.841	24	stijn_180522 1	neg	IV	y	0	1.01059	1.33448	1.04462	1.02861	0.899135	0.777603	1.05677
58	-300.579	-464.519	-765.098	-362.313	-459.135	-821.448	-459.135	post	7.81223	43.576	35.7638	24	stijn_180522 1	neg	IV	y	0	1.20538	1.2815	1.19652	1.01242	0.950224	0.927492	1.05116
59	-232.477	-454.343	-686.82	-347.247	-454.585	-801.832	-454.585	post	8.03643	44.5211	36.4847	24	stijn_180522 1	neg	IV	y	0	1.49368	0.991151	1.14676	1.04147	0.969378	1.14932	1.04074
60	-273.404	-460.208	-733.612	-313.251	-460.593	-773.844	-460.593	post	8.01202	43.3347	35.3227	25	stijn_180522 1	neg	IV	y	0	1.14575	1.16564	1.0345	1.03831	0.938505	0.881603	1.05449
61	-240.499	-473.497	-713.996	-310.292	-473.361	-783.653	-473.361	post	7.98419	41.9638	33.9796	25	stijn_180522 1	neg	IV	y	0	1.2902	1.02535	1.02472	1.0347	0.902819	0.992756	1.08372
62	-288.268	-457.464	-745.732	-270.203	-459.723	-729.926	-459.723	post	8.05103	44.3205	36.2695	25	stijn_180522 1	neg	IV	y	0	0.937333	1.22901	0.89233	1.04337	0.96366	0.721239	1.0525
63	-285.132	-473.657	-758.789	-265.841	-469.27	-735.112	-469.27	post	7.96757	41.5126	33.5451	26	stijn_180522 1	neg	IV	y	0	0.932345	1.21564	0.877925	1.03255	0.891274	0.717401	1.07436
64	-252.652	-449.786	-702.439	-294.273	-447.648	-741.921	-447.648	post	8.0246	43.825	35.8004	26	stijn_180522 1	neg	IV	y	0	1.16473	1.07717	0.971819	1.03994	0.951198	0.896214	1.02486
65	-244.643	-462.106	-706.749	-292.542	-457.438	-749.98	-457.438	post	8.04233	42.9122	34.8698	26	stijn_180522 1	neg	IV	y	0	1.19579	1.04302	0.966104	1.04224	0.926472	0.92011	1.04727
66	-279.725	-466.819	-746.544	-260.29	-463.264	-723.554	-463.264	post	8.05731	41.442	33.3847	27	stijn_180522 1	neg	IV	y	0	0.930523	1.19259	0.859594	1.04418	0.887013	0.715999	1.06061
67	-234.413	-462.59	-697.003	-327.948	-467.637	-795.585	-467.637	post	8.06937	43.4046	35.3352	27	stijn_180522 1	neg	IV	y	0	1.39902	0.999404	1.08303	1.04574	0.938837	1.07648	1.07062
68	-258.231	-463.636	-721.867	-293.115	-459.614	-752.729	-459.614	post	8.0365	42.9758	34.9393	27	stijn_180522 1	neg	IV	y	0	1.13509	1.10095	0.967997	1.04148	0.928317	0.873402	1.05225
69	-247.337	-451.791	-699.128	-317.621	-450.351	-767.972	-450.351	post	8.05174	43.5756	35.5238	28	stijn_180522 1	neg	IV	y	0	1.28416	1.0545	1.04893	1.04346	0.943849	0.988111	1.03104
70	-319.809	-455.284	-775.094	-307.937	-449.789	-757.727	-449.789	post	8.04529	44.1314	36.0861	28	stijn_180522 1	neg	IV	y	0	0.962877	1.36349	1.01695	1.04262	0.958788	0.740894	1.02976
71	-277.71	-457.026	-734.737	-339.712	-454.561	-794.273	-454.561	post	8.08546	43.196	35.1105	28	stijn_180522 1	neg	IV	y	0	1.22326	1.184	1.12188	1.04783	0.932867	0.941248	1.04068
72	-238.962	-457.479	-696.441	-332.978	-455.61	-788.588	-455.61	post	8.04515	44.2153	36.1701	29	stijn_180522 1	neg	IV	y	0	1.39344	1.0188	1.09964	1.0426	0.961021	1.07219	1.04308
73	-290.441	-459.289	-749.73	-355.907	-446.925	-802.832	-446.925	post	8.08821	43.7414	35.6532	29	stijn_180522 1	neg	IV	y	0	1.2254	1.23827	1.17536	1.04819	0.947286	0.942897	1.0232
74	-299.028	-450.327	-749.355	-300.714	-447.829	-748.543	-447.829	post	8.06759	44.0815	36.0139	29	stijn_180522 1	neg	IV	y	0	1.00564	1.27489	0.993091	1.04551	0.956869	0.773795	1.02527
75	-277.545	-455.005	-732.55	-283.606	-453.879	-737.485	-453.879	post	8.07086	44.8657	36.7948	30	stijn_180522 1	neg	IV	y	0	1.02184	1.18329	0.936594	1.04594	0.977619	0.786263	1.03912
76	-272.316	-451.863	-724.179	-327.598	-442.686	-770.283	-442.686	post	8.11394	44.6345	36.5206	30	stijn_180522 1	neg	IV	y	0	1.20301	1.161	1.08187	1.05152	0.970332	0.925664	1.0135
77	-241.483	-446.088	-687.57	-281.817	-446.922	-728.739	-446.922	post	8.0691	43.4972	35.4281	30	stijn_180522 1	neg	IV	y	0	1.16703	1.02954	0.930686	1.04571	0.941304	0.897981	1.02319
78	-214.295	-437.79	-652.086	-307.778	-436.392	-744.17	-436.392	post	8.12047	45.7812	37.6607	31	stijn_180522 1	neg	IV	y	0	1.43623	0.913633	1.01642	1.05237	1.00062	1.10512	0.999086
79	-245.639	-437.995	-683.634	-295.035	-433.892	-728.927	-433.892	post	7.98277	43.5355	35.5527	31	stijn_180522 1	neg	IV	y	0	1.20109	1.04726	0.974337	1.03452	0.944616	0.92419	0.993362
80	-272.876	-430.812	-703.688	-248.7	-430.812	-679.511	-430.812	post	8.07168	44.0849	36.0132	31	stijn_180522 1	neg	IV	y	0	0.911401	1.16339	0.821316	1.04604	0.956851	0.701285	0.986311
81	-273.38	-448.051	-721.43	-317.391	-444.209	-761.6	-444.209	post	8.08544	43.3793	35.2939	32	stijn_180522 1	neg	IV	y	0	1.16099	1.16553	1.04816	1.04783	0.937738	0.893332	1.01698
82	-297.481	-440.504	-737.985	-285.228	-441.45	-726.678	-441.45	post	8.18585	45.5333	37.3475	32	stijn_180522 1	neg	IV	y	0	0.95881	1.26829	0.941948	1.06084	0.992301	0.737764	1.01067
83	-248.403	-464.031	-712.434	-279.461	-453.964	-733.425	-453.964	post	8.06899	43.2054	35.1364	32	stijn_180522 1	neg	IV	y	0	1.12503	1.05905	0.922904	1.0457	0.933555	0.865664	1.03932
84	-198.282	-457.365	-655.647	-327.858	-454.483	-782.341	-454.483	post	8.06031	42.3002	34.2399	33	stijn_180522 1	neg	IV	y	0	1.65349	0.845363	1.08273	1.04457	0.909736	1.27229	1.0405
85	-273.923	-447.382	-721.305	-321.287	-442.25	-763.536	-442.25	post	8.10544	43.649	35.5435	33	stijn_180522 1	neg	IV	y	0	1.17291	1.16785	1.06103	1.05042	0.944372	0.902505	1.0125
86	-269.242	-443.005	-712.247	-304.908	-440.886	-745.794	-440.886	post	8.14628	44.8186	36.6724	33	stijn_180522 1	neg	IV	y	0	1.13247	1.14789	1.00694	1.05571	0.974365	0.871388	1.00938
87	-271.939	-454.864	-726.803	-331.326	-452.264	-783.59	-452.264	post	8.14674	43.8206	35.6739	34	stijn_180522 1	neg	IV	y	0	1.21838	1.15939	1.09419	1.05577	0.947836	0.937496	1.03542
88	-241.681	-462.881	-704.563	-304.869	-459.042	-763.911	-459.042	post	8.09933	41.9355	33.8361	34	stijn_180522 1	neg	IV	y	0	1.26145	1.03039	1.00681	1.04963	0.899007	0.970635	1.05094
89	-282.971	-450.329	-733.3	-255.357	-452.454	-707.811	-452.454	post	8.11117	43.3247	35.2135	34	stijn_180522 1	neg	IV	y	0	0.902412	1.20643	0.843301	1.05116	0.935603	0.694369	1.03586
15	-222.379	-418.649	-641.028	-345.574	-416.9	-762.474	-416.9	pre	7.57793	73.9342	66.3563	-5	stijn_180522 2	pos	VI	y	1	1.55398	0.846391	0.945856	0.982535	0.920622	1.10258	1.05898
16	-275.912	-419.343	-695.254	-392.901	-416.303	-809.204	-416.303	pre	7.64237	79.0221	71.3797	-5	stijn_180522 2	pos	VI	y	1	1.42401	1.05014	1.07539	0.99089	0.990316	1.01036	1.05746
17	-218.502	-415.28	-633.781	-370.709	-405.509	-776.218	-405.509	pre	7.6167	74.5662	66.9495	-5	stijn_180522 2	pos	VI	y	1	1.69659	0.831632	1.01465	0.987562	0.928852	1.20377	1.03004
18	-330.111	-414.247	-744.357	-409.527	-410.11	-819.637	-410.11	pre	7.63805	77.9084	70.2703	-4	stijn_180522 2	pos	VI	y	1	1.24057	1.25642	1.1209	0.99033	0.974925	0.880211	1.04173
19	-255.123	-399.587	-654.71	-386.287	-398.366	-784.652	-398.366	pre	7.6484	81.0958	73.4473	-4	stijn_180522 2	pos	VI	y	1	1.51412	0.971015	1.05729	0.991672	1.019	1.0743	1.01189
20	-264.415	-410.223	-674.638	-388.111	-399.165	-787.276	-399.165	pre	7.6885	79.649	71.9605	-4	stijn_180522 2	pos	VI	y	1	1.46781	1.00638	1.06228	0.99687	0.998374	1.04144	1.01393
21	-267.011	-385.949	-652.96	-322.668	-384.332	-706.999	-384.332	pre	7.72779	82.0819	74.3541	-3	stijn_180522 2	pos	VI	y	1	1.20844	1.01626	0.88316	1.00197	1.03158	0.857413	0.976247
22	-247.135	-380.024	-627.159	-444.643	-380.491	-825.134	-380.491	pre	7.72794	82.8616	75.1336	-3	stijn_180522 2	pos	VI	y	1	1.79919	0.940613	1.21701	1.00198	1.0424	1.27656	0.966492
23	-291.254	-390.256	-681.51	-332.284	-385.523	-717.807	-385.523	pre	7.77568	78.6273	70.8516	-3	stijn_180522 2	pos	VI	y	1	1.14087	1.10853	0.90948	1.00817	0.982989	0.809471	0.979273
24	-230.654	-390.758	-621.412	-357.958	-385.462	-743.42	-385.462	pre	7.76004	81.5887	73.8287	-2	stijn_180522 2	pos	VI	y	1	1.55193	0.877885	0.979752	1.00615	1.02429	1.10112	0.979119
25	-205.828	-389.283	-595.111	-341.4	-387.839	-729.239	-387.839	pre	7.79749	82.5168	74.7193	-2	stijn_180522 2	pos	VI	y	1	1.65867	0.783394	0.934433	1.011	1.03665	1.17686	0.985156
26	-292.34	-384.173	-676.513	-350.784	-384.015	-734.799	-384.015	pre	7.72203	73.5295	65.8075	-2	stijn_180522 2	pos	VI	y	1	1.19992	1.11266	0.960117	1.00122	0.913008	0.851367	0.975443
27	-293.754	-383.321	-677.075	-417.863	-378.597	-796.459	-378.597	pre	7.81475	87.0691	79.2543	-1	stijn_180522 2	pos	VI	y	1	1.42249	1.11805	1.14371	1.01324	1.09957	1.00929	0.96168
28	-268.844	-386.178	-655.022	-267.273	-388.374	-655.647	-388.374	pre	7.76674	80.0575	72.2908	-1	stijn_180522 2	pos	VI	y	1	0.994156	1.02324	0.731542	1.00701	1.00296	0.705373	0.986514
29	-277.814	-386.953	-664.768	-352.355	-384.256	-736.611	-384.256	pre	7.78508	82.3469	74.5618	-1	stijn_180522 2	pos	VI	y	1	1.26831	1.05738	0.964415	1.00939	1.03446	0.89989	0.976056
0	-460.081	-332.942	-793.023	-432.375	-328.35	-760.725	-328.35	post	7.95851	77.1207	69.1622	5	stijn_180522 2	pos	VI	y	1	0.93978	1.7511	1.18344	1.03188	0.95955	0.666792	0.834048
1	-443.983	-353.351	-797.334	-465.771	-351.054	-816.825	-351.054	post	7.94307	70.2975	62.3544	5	stijn_180522 2	pos	VI	y	1	1.04907	1.68983	1.27484	1.02988	0.8651	0.744338	0.891719
2	-461.638	-358.311	-819.949	-473.015	-349.62	-822.635	-349.62	post	7.89448	75.8337	67.9393	5	stijn_180522 2	pos	VI	y	1	1.02464	1.75703	1.29467	1.02358	0.942584	0.727005	0.888077
3	-402.846	-362.502	-765.348	-303.065	-361.39	-664.455	-361.39	post	7.86424	74.0784	66.2141	6	stijn_180522 2	pos	VI	y	1	0.75231	1.53326	0.829507	1.01966	0.91865	0.533779	0.917974
4	-420.568	-349.965	-770.533	-457.202	-349.503	-806.705	-349.503	post	7.95991	79.3277	71.3678	6	stijn_180522 2	pos	VI	y	1	1.08711	1.60071	1.25139	1.03206	0.990151	0.771323	0.887779
5	-406.771	-346.582	-753.353	-440.745	-341.783	-782.528	-341.783	post	7.96423	77.9726	70.0084	6	stijn_180522 2	pos	VI	y	1	1.08352	1.5482	1.20634	1.03262	0.97129	0.768778	0.86817
6	-402.323	-343.346	-745.669	-410.773	-339.644	-750.417	-339.644	post	7.99572	81.5881	73.5924	7	stijn_180522 2	pos	VI	y	1	1.021	1.53127	1.12431	1.0367	1.02102	0.724422	0.862736
7	-472.035	-344.103	-816.138	-461.489	-345.403	-806.892	-345.403	post	8.05151	77.5972	69.5457	7	stijn_180522 2	pos	VI	y	1	0.977659	1.7966	1.26312	1.04394	0.964872	0.693668	0.877364
8	-490.91	-364.773	-855.683	-429.465	-362.497	-791.961	-362.497	post	7.97178	74.1968	66.225	7	stijn_180522 2	pos	VI	y	1	0.874833	1.86844	1.17547	1.0336	0.9188	0.620711	0.920784
9	-394.189	-355.666	-749.855	-449.444	-351.388	-800.832	-351.388	post	8.05646	79.0865	71.0301	8	stijn_180522 2	pos	VI	y	1	1.14017	1.50031	1.23016	1.04458	0.985466	0.808976	0.892567
10	-424.542	-350.927	-775.469	-431.856	-353.983	-785.839	-353.983	post	8.08995	76.7535	68.6635	8	stijn_180522 2	pos	VI	y	1	1.01723	1.61583	1.18202	1.04892	0.952632	0.721744	0.899158
11	-457.035	-365.975	-823.01	-484.739	-361.385	-846.125	-361.385	post	8.13659	77.879	69.7425	8	stijn_180522 2	pos	VI	y	1	1.06062	1.7395	1.32676	1.05497	0.967601	0.75253	0.917961
12	-403.918	-352.746	-756.664	-400.544	-353.247	-753.791	-353.247	post	8.04415	77.6501	69.606	9	stijn_180522 2	pos	VI	y	1	0.991646	1.53734	1.09631	1.04298	0.965707	0.703592	0.897287
13	-450.127	-359.326	-809.454	-400.393	-354.397	-754.79	-354.397	post	8.06953	76.9084	68.8388	9	stijn_180522 2	pos	VI	y	1	0.889512	1.71321	1.0959	1.04627	0.955064	0.631126	0.900209
14	-415.253	-363.152	-778.405	-506.406	-360.772	-867.178	-360.772	post	8.11299	74.2615	66.1486	9	stijn_180522 2	pos	VI	y	1	1.21951	1.58048	1.38606	1.05191	0.91774	0.865268	0.916402
15	-415.023	-358.072	-773.095	-495.073	-353.3	-848.374	-353.3	post	8.14355	77.6992	69.5556	10	stijn_180522 2	pos	VI	y	1	1.19288	1.57961	1.35505	1.05587	0.965009	0.846373	0.897424
16	-399.277	-349.766	-749.043	-459.614	-343.905	-803.519	-343.905	post	8.19216	76.3266	68.1345	10	stijn_180522 2	pos	VI	y	1	1.15112	1.51967	1.25799	1.06217	0.945292	0.81674	0.873558
17	-469.674	-353.648	-823.322	-394.372	-352.11	-746.482	-352.11	post	8.14421	75.7328	67.5886	10	stijn_180522 2	pos	VI	y	1	0.839671	1.78761	1.07942	1.05596	0.937719	0.595763	0.894399
18	-420.032	-363.808	-783.84	-578.325	-350.638	-928.963	-350.638	post	8.17367	77.9851	69.8114	11	stijn_180522 2	pos	VI	y	1	1.37686	1.59867	1.58291	1.05978	0.968558	0.976909	0.890662
19	-433.056	-359.905	-792.961	-489.302	-346.202	-835.505	-346.202	post	8.21392	77.0995	68.8856	11	stijn_180522 2	pos	VI	y	1	1.12988	1.64824	1.33925	1.065	0.955713	0.801673	0.879394
20	-436.05	-350.851	-786.901	-390.599	-346.574	-737.173	-346.574	post	8.18043	76.8682	68.6877	11	stijn_180522 2	pos	VI	y	1	0.895766	1.65963	1.06909	1.06065	0.952968	0.635564	0.880339
21	-411.371	-350.854	-762.225	-502.999	-353.996	-856.995	-353.996	post	8.1749	76.3775	68.2026	12	stijn_180522 2	pos	VI	y	1	1.22274	1.5657	1.37674	1.05994	0.946238	0.867558	0.899191
22	-443.94	-345.585	-789.525	-520.009	-346.169	-866.178	-346.169	post	8.24336	75.9035	67.6601	12	stijn_180522 2	pos	VI	y	1	1.17135	1.68966	1.4233	1.06881	0.938711	0.831096	0.879311
23	-507.911	-338.089	-846	-417.156	-334.698	-751.854	-334.698	post	8.26162	80.4629	72.2013	12	stijn_180522 2	pos	VI	y	1	0.821317	1.93314	1.14178	1.07118	1.00171	0.582741	0.850173
24	-412.088	-348.075	-760.163	-498.857	-339.771	-838.628	-339.771	post	8.16846	79.989	71.8206	13	stijn_180522 2	pos	VI	y	1	1.21056	1.56843	1.3654	1.0591	0.996432	0.858916	0.863058
25	-365.265	-346.107	-711.372	-497.98	-350.831	-848.811	-350.831	post	8.21788	69.495	61.2771	13	stijn_180522 2	pos	VI	y	1	1.36334	1.39022	1.363	1.06551	0.850154	0.967315	0.891152
26	-408.145	-344.833	-752.979	-436.912	-353.363	-790.275	-353.363	post	8.26804	68.5798	60.3118	13	stijn_180522 2	pos	VI	y	1	1.07048	1.55343	1.19585	1.07201	0.83676	0.759527	0.897583
27	-376.798	-364.998	-741.796	-416.721	-351.439	-768.159	-351.439	post	8.23736	76.246	68.0086	14	stijn_180522 2	pos	VI	y	1	1.10595	1.43412	1.14059	1.06803	0.943546	0.784695	0.892695
28	-412.786	-363.307	-776.093	-476.527	-357.977	-834.505	-357.977	post	8.28477	72.6962	64.4114	14	stijn_180522 2	pos	VI	y	1	1.15442	1.57109	1.30428	1.07418	0.893639	0.819082	0.909305
29	-441.327	-345.074	-786.401	-429.719	-342.939	-772.657	-342.939	post	8.32585	74.8144	66.4885	14	stijn_180522 2	pos	VI	y	1	0.973696	1.67972	1.17617	1.07951	0.922457	0.690856	0.871105
30	-382.259	-354.29	-736.548	-381.765	-357.094	-738.86	-357.094	post	8.37361	71.6008	63.2272	15	stijn_180522 2	pos	VI	y	1	0.99871	1.4549	1.04491	1.0857	0.877208	0.708605	0.907061
31	-316.165	-345.979	-662.144	-433.441	-343.34	-776.781	-343.34	post	8.41498	74.8751	66.4601	15	stijn_180522 2	pos	VI	y	1	1.37093	1.20335	1.18635	1.09107	0.922062	0.972703	0.872123
32	-355.044	-343.771	-698.815	-426.03	-339.63	-765.661	-339.63	post	8.39639	77.4176	69.0212	15	stijn_180522 2	pos	VI	y	1	1.19994	1.35132	1.16607	1.08865	0.957594	0.851379	0.8627
33	-344.346	-355.157	-699.502	-435.426	-350.038	-785.464	-350.038	post	8.31362	73.2205	64.9069	16	stijn_180522 2	pos	VI	y	1	1.2645	1.3106	1.19179	1.07792	0.900513	0.897189	0.889138
34	-352.16	-348.654	-700.814	-497.374	-351.312	-848.686	-351.312	post	8.37694	74.8635	66.4866	16	stijn_180522 2	pos	VI	y	1	1.41235	1.34035	1.36134	1.08613	0.922429	1.00209	0.892374
35	-343.838	-346.669	-690.506	-488.878	-339.754	-828.633	-339.754	post	8.40281	73.1888	64.786	16	stijn_180522 2	pos	VI	y	1	1.42183	1.30867	1.33809	1.08949	0.898836	1.00882	0.863016
36	-382.827	-348.786	-731.613	-434.373	-345.844	-780.217	-345.844	post	8.40413	72.5225	64.1184	17	stijn_180522 2	pos	VI	y	1	1.13464	1.45707	1.1889	1.08966	0.889573	0.805053	0.878483
37	-397.494	-351.861	-749.355	-427.521	-351.321	-778.842	-351.321	post	8.39726	75.2775	66.8803	17	stijn_180522 2	pos	VI	y	1	1.07554	1.51289	1.17015	1.08877	0.927891	0.763117	0.892397
38	-370.502	-350.741	-721.243	-436.93	-348.284	-785.214	-348.284	post	8.363	74.3332	65.9702	17	stijn_180522 2	pos	VI	y	1	1.17929	1.41015	1.1959	1.08433	0.915265	0.836731	0.884682
39	-301.89	-351.445	-653.335	-448.443	-343.456	-791.899	-343.456	post	8.32456	74.1047	65.7801	18	stijn_180522 2	pos	VI	y	1	1.48545	1.14902	1.22742	1.07934	0.912628	1.05396	0.872417
40	-385.054	-346.122	-731.176	-404.75	-345.48	-750.23	-345.48	post	8.39726	75.441	67.0437	18	stijn_180522 2	pos	VI	y	1	1.05115	1.46554	1.10782	1.08877	0.930159	0.745811	0.87756
41	-385.619	-330.376	-715.995	-428.331	-337.205	-765.536	-337.205	post	8.4552	76.534	68.0788	18	stijn_180522 2	pos	VI	y	1	1.11076	1.46769	1.17237	1.09628	0.944519	0.788107	0.856539
42	-295.565	-340.278	-635.843	-402.618	-342.927	-745.544	-342.927	post	8.39018	74.051	65.6608	19	stijn_180522 2	pos	VI	y	1	1.3622	1.12494	1.10199	1.08785	0.910972	0.966504	0.871074
43	-331.74	-338.962	-670.703	-465.289	-339.167	-804.456	-339.167	post	8.35132	75.2681	66.9168	19	stijn_180522 2	pos	VI	y	1	1.40257	1.26263	1.27352	1.08281	0.928398	0.99515	0.861524
44	-402.814	-348.603	-751.417	-441.904	-342.561	-784.465	-342.561	post	8.40544	71.1682	62.7628	19	stijn_180522 2	pos	VI	y	1	1.09704	1.53314	1.20952	1.08983	0.870766	0.778373	0.870144
45	-352.046	-344.52	-696.566	-420.723	-339.128	-759.851	-339.128	post	8.44839	73.1866	64.7382	20	stijn_180522 2	pos	VI	y	1	1.19508	1.33991	1.15154	1.0954	0.898173	0.847932	0.861423
46	-365.112	-329.83	-694.942	-415.182	-328.238	-743.42	-328.238	post	8.46423	76.9388	68.4745	20	stijn_180522 2	pos	VI	y	1	1.13714	1.38964	1.13638	1.09745	0.95001	0.806821	0.833763
47	-352.913	-340.467	-693.38	-391.984	-330.384	-722.367	-330.384	post	8.47744	73.1701	64.6927	20	stijn_180522 2	pos	VI	y	1	1.11071	1.34321	1.07288	1.09916	0.897541	0.78807	0.839213
48	-332.8	-343.213	-676.013	-425.722	-333.191	-758.913	-333.191	post	8.54979	81.7389	73.1891	21	stijn_180522 2	pos	VI	y	1	1.27922	1.26666	1.16523	1.10854	1.01542	0.907628	0.846344
49	-339.512	-358.116	-697.628	-406.281	-353.882	-760.163	-353.882	post	8.46961	76.3208	67.8512	21	stijn_180522 2	pos	VI	y	1	1.19666	1.2922	1.11201	1.09815	0.941362	0.849055	0.898902
50	-357.638	-358.794	-716.432	-419.824	-357.269	-777.093	-357.269	post	8.4372	68.9694	60.5322	21	stijn_180522 2	pos	VI	y	1	1.17388	1.36119	1.14908	1.09395	0.839818	0.83289	0.907505
51	-317.279	-339.118	-656.396	-337.435	-335.704	-673.139	-335.704	post	8.40978	73.1628	64.7531	22	stijn_180522 2	pos	VI	y	1	1.06353	1.20758	0.92358	1.09039	0.898379	0.754595	0.852727
52	-364.565	-339.935	-704.5	-452.693	-333.583	-786.276	-333.583	post	8.52815	75.2961	66.768	22	stijn_180522 2	pos	VI	y	1	1.24174	1.38756	1.23905	1.10574	0.926333	0.881036	0.84734
53	-353.827	-340.615	-694.442	-431.675	-333.049	-764.723	-333.049	post	8.48869	71.9779	63.4892	22	stijn_180522 2	pos	VI	y	1	1.22001	1.34669	1.18152	1.10062	0.880844	0.865624	0.845983
54	-372.588	-342.345	-714.933	-400.121	-337.615	-737.735	-337.615	post	8.53307	75.4041	66.871	23	stijn_180522 2	pos	VI	y	1	1.0739	1.41809	1.09515	1.10638	0.927763	0.76195	0.857581
55	-328.028	-334.428	-662.456	-309.775	-332.627	-642.403	-332.627	post	8.5339	74.9773	66.4434	23	stijn_180522 2	pos	VI	y	1	0.944356	1.2485	0.847874	1.10648	0.92183	0.670039	0.844912
56	-356.943	-340.436	-697.378	-396.063	-342.61	-738.672	-342.61	post	8.58877	71.8624	63.2736	23	stijn_180522 2	pos	VI	y	1	1.1096	1.35855	1.08405	1.1136	0.877853	0.787281	0.870269
57	-334.916	-335.35	-670.265	-373.786	-331.089	-704.875	-331.089	post	8.64337	73.9127	65.2694	24	stijn_180522 2	pos	VI	y	1	1.11606	1.27471	1.02307	1.12068	0.905542	0.791866	0.841005
58	-332.016	-339.936	-671.952	-377.254	-334.681	-711.934	-334.681	post	8.6317	75.2382	66.6065	24	stijn_180522 2	pos	VI	y	1	1.13625	1.26368	1.03257	1.11916	0.924093	0.806192	0.850128
59	-331.365	-330.341	-661.707	-458.146	-326.381	-784.527	-326.381	post	8.69332	71.4433	62.75	24	stijn_180522 2	pos	VI	y	1	1.3826	1.2612	1.25397	1.12715	0.870588	0.980983	0.829046
60	-305.001	-340.838	-645.839	-399.066	-338.482	-737.548	-338.482	post	8.69926	71.3086	62.6093	25	stijn_180522 2	pos	VI	y	1	1.30841	1.16085	1.09227	1.12792	0.868636	0.928343	0.859783
61	-347.442	-345.063	-692.505	-430.873	-341.535	-772.408	-341.535	post	8.78335	75.9886	67.2052	25	stijn_180522 2	pos	VI	y	1	1.24013	1.32239	1.17932	1.13883	0.9324	0.879895	0.867538
62	-244.277	-333.654	-577.931	-350.321	-327.191	-677.512	-327.191	post	8.71134	73.4529	64.7416	25	stijn_180522 2	pos	VI	y	1	1.43411	0.929734	0.958849	1.12949	0.898219	1.01753	0.831104
63	-339.406	-330.61	-670.015	-340.677	-324.154	-664.83	-324.154	post	8.71995	71.0055	62.2855	26	stijn_180522 2	pos	VI	y	1	1.00374	1.2918	0.932452	1.13061	0.864144	0.712176	0.823388
64	-249.948	-323.36	-573.308	-375.922	-318.645	-694.567	-318.645	post	8.85509	72.8855	64.0304	26	stijn_180522 2	pos	VI	y	1	1.504	0.951318	1.02892	1.14813	0.888352	1.06712	0.809395
65	-318.93	-322.848	-641.778	-395.633	-319.363	-714.995	-319.363	post	8.83677	74.416	65.5792	26	stijn_180522 2	pos	VI	y	1	1.2405	1.21387	1.08287	1.14575	0.909841	0.880159	0.811219
66	-304.415	-331.178	-635.593	-331.554	-333.027	-664.58	-333.027	post	8.7469	74.8386	66.0917	27	stijn_180522 2	pos	VI	y	1	1.08915	1.15862	0.907482	1.1341	0.916951	0.772774	0.845926
67	-290.661	-335.499	-626.16	-417.25	-332.917	-750.167	-332.917	post	8.62996	73.0296	64.3996	27	stijn_180522 2	pos	VI	y	1	1.43552	1.10627	1.14204	1.11894	0.893475	1.01853	0.845648
68	-255.736	-325.819	-581.555	-341.461	-325.68	-667.142	-325.68	post	8.72118	73.5389	64.8177	27	stijn_180522 2	pos	VI	y	1	1.33521	0.973347	0.934599	1.13077	0.899276	0.947358	0.827266
69	-268.866	-330.119	-598.984	-331.303	-329.591	-660.894	-329.591	post	8.72515	72.3881	63.663	28	stijn_180522 2	pos	VI	y	1	1.23223	1.02332	0.906796	1.13128	0.883255	0.874289	0.8372
70	-315.432	-328.033	-643.465	-410.815	-326.233	-737.048	-326.233	post	8.8322	74.952	66.1198	28	stijn_180522 2	pos	VI	y	1	1.30239	1.20055	1.12442	1.14516	0.917341	0.92407	0.828671
71	-275.26	-331.221	-606.481	-354.707	-327.365	-682.073	-327.365	post	8.83331	74.4209	65.5876	28	stijn_180522 2	pos	VI	y	1	1.28863	1.04766	0.970855	1.1453	0.909957	0.914306	0.831545
72	-283.332	-329.396	-612.728	-361.157	-328.537	-689.694	-328.537	post	8.78486	74.6562	65.8714	29	stijn_180522 2	pos	VI	y	1	1.27468	1.07838	0.988508	1.13902	0.913894	0.904409	0.834522
73	-312.809	-340.901	-653.71	-358.098	-341.592	-699.69	-341.592	post	8.7694	74.0355	65.2661	29	stijn_180522 2	pos	VI	y	1	1.14478	1.19057	0.980135	1.13702	0.905497	0.812245	0.867683
74	-296.291	-343.487	-639.779	-327.691	-332.141	-659.832	-332.141	post	8.84126	71.5126	62.6713	29	stijn_180522 2	pos	VI	y	1	1.10598	1.1277	0.89691	1.14634	0.869497	0.784712	0.843678
75	-318.358	-334.353	-652.711	-355.799	-327.273	-683.072	-327.273	post	8.80396	75.6914	66.8874	30	stijn_180522 2	pos	VI	y	1	1.11761	1.21169	0.973844	1.1415	0.927991	0.792965	0.831311
76	-253.538	-337.763	-591.3	-355.992	-327.393	-683.384	-327.393	post	8.88375	75.6252	66.7415	30	stijn_180522 2	pos	VI	y	1	1.4041	0.964981	0.974371	1.15184	0.925966	0.996235	0.831615
77	-219.126	-336.878	-556.003	-340.006	-333.571	-673.576	-333.571	post	8.85074	73.1046	64.2539	30	stijn_180522 2	pos	VI	y	1	1.55165	0.834008	0.930616	1.14756	0.891453	1.10092	0.847308
78	-150.204	-347.95	-498.154	-379.154	-332.905	-712.059	-332.905	post	8.90041	72.4346	63.5342	31	stijn_180522 2	pos	VI	y	1	2.52425	0.571688	1.03777	1.154	0.881468	1.79101	0.845618
79	-189.047	-346.903	-535.95	-259.981	-336.817	-596.798	-336.817	post	8.81165	73.3284	64.5168	31	stijn_180522 2	pos	VI	y	1	1.37522	0.719525	0.711582	1.1425	0.895101	0.975744	0.855555
80	-250.259	-337.418	-587.677	-342.428	-333.085	-675.513	-333.085	post	8.85022	73.3741	64.5238	31	stijn_180522 2	pos	VI	y	1	1.3683	0.952502	0.937247	1.1475	0.895198	0.970833	0.846073
81	-294.283	-337.811	-632.095	-357.175	-334.83	-692.006	-334.83	post	8.7891	75.5055	66.7164	32	stijn_180522 2	pos	VI	y	1	1.21371	1.12006	0.97761	1.13957	0.925619	0.861152	0.850508
82	-306.292	-336.798	-643.09	-333.527	-332.927	-666.454	-332.927	post	8.76171	75.5613	66.7996	32	stijn_180522 2	pos	VI	y	1	1.08892	1.16577	0.912884	1.13602	0.926772	0.77261	0.845674
83	-280.124	-333.729	-613.853	-359.199	-334.619	-693.817	-334.619	post	8.73745	73.5364	64.7989	32	stijn_180522 2	pos	VI	y	1	1.28229	1.06617	0.983148	1.13287	0.899015	0.909808	0.84997
84	-244.481	-340.009	-584.491	-343.834	-332.366	-676.2	-332.366	post	8.78048	72.5569	63.7764	33	stijn_180522 2	pos	VI	y	1	1.40638	0.930512	0.941094	1.13845	0.884829	0.997856	0.844248
85	-223.876	-327.13	-551.006	-307.601	-322.183	-629.783	-322.183	post	8.84368	77.35	68.5063	33	stijn_180522 2	pos	VI	y	1	1.37398	0.852087	0.841921	1.14665	0.950451	0.974864	0.818381
86	-224.584	-333.106	-557.69	-378.199	-333.923	-712.122	-333.923	post	8.84742	76.8417	67.9942	33	stijn_180522 2	pos	VI	y	1	1.68399	0.854782	1.03515	1.14713	0.943346	1.19483	0.848204
87	-271.685	-328.611	-600.296	-330.826	-328.195	-659.02	-328.195	post	8.88066	77.0501	68.1694	34	stijn_180522 2	pos	VI	y	1	1.21768	1.03405	0.905489	1.15144	0.945777	0.863967	0.833652
88	-302.349	-341.928	-644.277	-304.749	-336.654	-641.403	-336.654	post	8.74079	72.4878	63.747	34	stijn_180522 2	pos	VI	y	1	1.00794	1.15076	0.834117	1.13331	0.884421	0.715152	0.855139
89	-248.053	-324.505	-572.559	-282.968	-320.89	-603.857	-320.89	post	8.89868	79.3502	70.4515	34	stijn_180522 2	pos	VI	y	1	1.14075	0.944108	0.774499	1.15378	0.977438	0.809386	0.815097
90	-289.329	-328.273	-617.601	-263.837	-325.777	-589.614	-325.777	post	8.93715	77.4701	68.5329	35	stijn_180522 2	pos	VI	y	1	0.911894	1.1012	0.722137	1.15877	0.95082	0.647007	0.82751
91	-264.045	-323.507	-587.552	-299.107	-320.744	-619.85	-320.744	post	8.96996	69.9023	60.9324	35	stijn_180522 2	pos	VI	y	1	1.13279	1.00497	0.818672	1.16302	0.845371	0.803736	0.814726
15	-119.249	-346.17	-465.419	-194.123	-343.638	-537.762	-343.638	pre	9.08122	48.1208	39.0396	-5	stijn_180522 3	neg	V	y	1	1.62789	0.770338	0.95284	0.999012	1.02688	1.1731	0.973132
16	-126.978	-345.688	-472.665	-216.525	-343.415	-559.939	-343.415	pre	9.09234	47.8076	38.7152	-5	stijn_180522 3	neg	V	y	1	1.70522	0.820269	1.0628	1.00024	1.01834	1.22883	0.972498
17	-240.822	-364.535	-605.357	-164.886	-365.441	-530.327	-365.441	pre	9.19726	48.3258	39.1286	-5	stijn_180522 3	neg	V	y	1	0.68468	1.5557	0.809332	1.01178	1.02921	0.493401	1.03487
18	-161.471	-344.242	-505.713	-204.613	-342.207	-546.82	-342.207	pre	9.15644	50.3373	41.1808	-4	stijn_180522 3	neg	V	y	1	1.26718	1.04309	1.00433	1.00729	1.0832	0.913169	0.969078
19	-199.611	-361.515	-561.126	-182.36	-357.151	-539.511	-357.151	pre	9.10165	46.0905	36.9889	-4	stijn_180522 3	neg	V	y	1	0.913573	1.28948	0.8951	1.00126	0.972935	0.658349	1.0114
20	-139.39	-347.269	-486.659	-215.309	-342.88	-558.19	-342.88	pre	9.07722	48.0283	38.9511	-4	stijn_180522 3	neg	V	y	1	1.54465	0.900452	1.05683	0.998572	1.02455	1.11312	0.970986
21	-115.97	-339.141	-455.111	-174.198	-336.7	-510.898	-336.7	pre	9.10355	48.1225	39.019	-3	stijn_180522 3	neg	V	y	1	1.5021	0.749159	0.855041	1.00147	1.02633	1.08246	0.953484
22	-168.432	-356.711	-525.142	-177.203	-350.626	-527.828	-350.626	pre	9.03605	46.348	37.312	-3	stijn_180522 3	neg	V	y	1	1.05208	1.08806	0.869787	0.994043	0.981433	0.758158	0.992919
23	-152.62	-368.149	-520.769	-165.111	-365.341	-530.452	-365.341	pre	9.05089	45.0044	35.9535	-3	stijn_180522 3	neg	V	y	1	1.08185	0.985916	0.810437	0.995676	0.945701	0.779611	1.03459
24	-106.118	-371.795	-477.913	-238.308	-373.296	-611.604	-373.296	pre	9.05637	46.0424	36.986	-2	stijn_180522 3	neg	V	y	1	2.24568	0.685518	1.16972	0.996279	0.972858	1.6183	1.05712
25	-157.956	-351.006	-508.962	-247.713	-345.586	-593.299	-345.586	pre	9.09098	48.0859	38.995	-2	stijn_180522 3	neg	V	y	1	1.56825	1.02038	1.21588	1.00009	1.0257	1.13013	0.978648
26	-180.028	-358.796	-538.824	-210.846	-354.841	-565.687	-354.841	pre	9.07357	45.5396	36.466	-2	stijn_180522 3	neg	V	y	1	1.17119	1.16297	1.03492	0.99817	0.959181	0.843993	1.00486
27	-136.525	-358.443	-494.968	-220.22	-358.524	-578.743	-358.524	pre	9.08774	46.0253	36.9375	-1	stijn_180522 3	neg	V	y	1	1.61304	0.881942	1.08093	0.999729	0.971583	1.1624	1.01529
28	-169.825	-367.937	-537.762	-203.763	-365.11	-568.873	-365.11	pre	9.05799	45.6023	36.5443	-1	stijn_180522 3	neg	V	y	1	1.19984	1.09706	1.00015	0.996457	0.961241	0.864643	1.03394
29	-147.01	-354.58	-501.59	-240.789	-352.136	-592.925	-352.136	pre	9.08975	47.1402	38.0505	-1	stijn_180522 3	neg	V	y	1	1.63791	0.949675	1.18189	0.99995	1.00086	1.18033	0.997196
0	-406.08	-357.768	-763.849	-307.681	-350.965	-658.645	-350.965	post	9.11809	47.2166	38.0985	5	stijn_180522 3	neg	V	y	1	0.757684	2.62325	1.51023	1.00307	1.00212	0.546011	0.993879
1	-413.802	-357.231	-771.033	-283.137	-351.457	-634.594	-351.457	post	9.14349	45.5175	36.374	5	stijn_180522 3	neg	V	y	1	0.684233	2.67314	1.38976	1.00586	0.95676	0.493079	0.995272
2	-358.509	-341.494	-700.002	-331.528	-340.612	-672.139	-340.612	post	9.22135	48.5783	39.357	5	stijn_180522 3	neg	V	y	1	0.924742	2.31594	1.62728	1.01443	1.03522	0.666397	0.964561
3	-288.369	-341.539	-629.908	-282.499	-339.475	-621.974	-339.475	post	9.18219	46.4204	37.2382	6	stijn_180522 3	neg	V	y	1	0.979642	1.86285	1.38663	1.01012	0.979493	0.70596	0.961343
4	-252.979	-362.373	-615.352	-207.66	-375.894	-583.554	-375.894	post	9.14208	46.4204	37.2783	6	stijn_180522 3	neg	V	y	1	0.82086	1.63423	1.01928	1.00571	0.980547	0.591537	1.06447
5	-178.094	-344.675	-522.768	-158.184	-340.594	-498.779	-340.594	post	9.14046	45.5681	36.4276	6	stijn_180522 3	neg	V	y	1	0.888209	1.15047	0.776437	1.00553	0.95817	0.640071	0.964512
6	-181.513	-360.496	-542.01	-197.124	-345.51	-542.634	-345.51	post	9.1839	45.7075	36.5236	7	stijn_180522 3	neg	V	y	1	1.086	1.17256	0.967569	1.01031	0.960695	0.782607	0.978433
7	-168.814	-362.014	-530.827	-122.865	-375.976	-498.841	-375.976	post	9.15035	44.0477	34.8973	7	stijn_180522 3	neg	V	y	1	0.727817	1.09053	0.603076	1.00662	0.91792	0.524487	1.06471
8	-176.305	-362.706	-539.011	-237.979	-356.133	-594.112	-356.133	post	9.25318	47.1066	37.8534	7	stijn_180522 3	neg	V	y	1	1.34982	1.13892	1.1681	1.01793	0.995675	0.972719	1.00851
9	-161.012	-359.195	-520.207	-216.479	-349.77	-566.249	-349.77	post	9.14044	46.9079	37.7674	8	stijn_180522 3	neg	V	y	1	1.34449	1.04013	1.06257	1.00553	0.993413	0.96888	0.990497
10	-204.302	-360.822	-565.124	-172.371	-352.709	-525.08	-352.709	post	9.20652	45.6867	36.4802	8	stijn_180522 3	neg	V	y	1	0.843706	1.31978	0.846071	1.0128	0.959554	0.608	0.998818
11	-188.588	-355.609	-544.196	-204.347	-352.282	-556.628	-352.282	post	9.3207	49.5024	40.1817	8	stijn_180522 3	neg	V	y	1	1.08356	1.21826	1.00302	1.02536	1.05692	0.780848	0.997608
12	-184.027	-362.481	-546.508	-161.995	-350.153	-512.148	-350.153	post	9.21101	47.2716	38.0605	9	stijn_180522 3	neg	V	y	1	0.880279	1.1888	0.795141	1.01329	1.00112	0.634356	0.991581
13	-162.755	-345.457	-508.212	-231.66	-340.836	-572.496	-340.836	post	9.21364	48.0434	38.8298	9	stijn_180522 3	neg	V	y	1	1.42337	1.05139	1.13709	1.01358	1.02136	1.02572	0.965196
14	-266.258	-357.403	-623.661	-265.827	-352.774	-618.601	-352.774	post	9.21455	46.4461	37.2316	9	stijn_180522 3	neg	V	y	1	0.998382	1.72001	1.30479	1.01368	0.979318	0.719465	0.999002
15	-166.194	-354.888	-521.081	-258.448	-354.53	-612.978	-354.53	post	9.22864	47.1657	37.9371	10	stijn_180522 3	neg	V	y	1	1.5551	1.0736	1.26857	1.01523	0.997875	1.12065	1.00398
16	-221.498	-351.561	-573.058	-252.904	-340.646	-593.549	-340.646	post	9.30834	50.3414	41.033	10	stijn_180522 3	neg	V	y	1	1.14179	1.43086	1.24136	1.024	1.07931	0.822808	0.964657
17	-159.762	-341.516	-501.278	-234.276	-340.969	-575.245	-340.969	post	9.29843	47.9474	38.6489	10	stijn_180522 3	neg	V	y	1	1.46641	1.03205	1.14993	1.02291	1.0166	1.05674	0.965572
18	-162.064	-362.141	-524.205	-256.401	-363.136	-619.538	-363.136	post	9.27655	44.997	35.7205	11	stijn_180522 3	neg	V	y	1	1.5821	1.04692	1.25853	1.0205	0.939571	1.14011	1.02835
19	-241.164	-352.448	-593.612	-277.265	-346.646	-623.911	-346.646	post	9.31474	46.8367	37.5219	11	stijn_180522 3	neg	V	y	1	1.1497	1.5579	1.36094	1.0247	0.986955	0.828506	0.981649
20	-248.374	-349.236	-597.61	-271.891	-355.893	-627.784	-355.893	post	9.14488	47.7281	38.5832	11	stijn_180522 3	neg	V	y	1	1.09468	1.60448	1.33456	1.00602	1.01487	0.788862	1.00783
21	-176.06	-375.757	-551.818	-281.946	-352.647	-634.594	-352.647	post	9.26153	45.5588	36.2973	12	stijn_180522 3	neg	V	y	1	1.60142	1.13734	1.38391	1.01885	0.954742	1.15403	0.998644
22	-186.336	-359.86	-546.195	-276.866	-352.729	-629.596	-352.729	post	9.29507	46.2394	36.9444	12	stijn_180522 3	neg	V	y	1	1.48585	1.20372	1.35898	1.02254	0.971763	1.07075	0.998876
23	-185.245	-351.267	-536.512	-341.23	-348.09	-689.319	-348.09	post	9.32327	47.4185	38.0952	12	stijn_180522 3	neg	V	y	1	1.84205	1.19667	1.6749	1.02564	1.00203	1.32744	0.985737
24	-197.2	-339.437	-536.637	-262.743	-337.553	-600.296	-337.553	post	9.43037	51.3995	41.9692	13	stijn_180522 3	neg	V	y	1	1.33237	1.2739	1.28966	1.03742	1.10393	0.960144	0.9559
25	-210.292	-329.219	-539.511	-279.286	-329.944	-609.23	-329.944	post	9.21187	52.283	43.0711	13	stijn_180522 3	neg	V	y	1	1.32809	1.35847	1.37086	1.01338	1.13292	0.957061	0.93435
26	-224.918	-330.523	-555.441	-287.159	-330.942	-618.101	-330.942	post	9.47845	50.8303	41.3518	13	stijn_180522 3	neg	V	y	1	1.27673	1.45296	1.4095	1.04271	1.08769	0.920048	0.937179
27	-198.954	-330.311	-529.265	-205.856	-343.151	-549.007	-343.151	post	9.1432	50.5483	41.4051	14	stijn_180522 3	neg	V	y	1	1.03469	1.28523	1.01043	1.00583	1.0891	0.745628	0.971751
28	-216.74	-339.138	-555.879	-320.818	-339.889	-660.707	-339.889	post	9.41827	49.1202	39.7019	14	stijn_180522 3	neg	V	y	1	1.4802	1.40013	1.57472	1.03609	1.0443	1.06668	0.962513
29	-204.997	-351.694	-556.691	-279.4	-343.823	-623.224	-343.823	post	9.37712	48.1394	38.7623	14	stijn_180522 3	neg	V	y	1	1.36295	1.32427	1.37142	1.03156	1.01958	0.982184	0.973655
30	-224.762	-342.987	-567.748	-318.397	-341.873	-660.27	-341.873	post	9.42971	48.4159	38.9862	15	stijn_180522 3	neg	V	y	1	1.4166	1.45195	1.56283	1.03735	1.02547	1.02084	0.968133
31	-225.9	-339.662	-565.562	-275.6	-337.566	-613.166	-337.566	post	9.4295	48.1535	38.724	15	stijn_180522 3	neg	V	y	1	1.22001	1.4593	1.35276	1.03733	1.01857	0.879174	0.955936
32	-240.225	-356.073	-596.298	-280.66	-356.807	-637.467	-356.807	post	9.39362	47.2469	37.8532	15	stijn_180522 3	neg	V	y	1	1.16832	1.55184	1.3776	1.03338	0.99567	0.841927	1.01042
33	-188.687	-356.883	-545.571	-249.948	-352.285	-602.233	-352.285	post	9.34634	45.8352	36.4888	16	stijn_180522 3	neg	V	y	1	1.32466	1.21891	1.22685	1.02818	0.959781	0.954593	0.997619
34	-161.681	-336.098	-497.779	-281.707	-332.459	-614.165	-332.459	post	9.44537	49.1432	39.6978	16	stijn_180522 3	neg	V	y	1	1.74236	1.04445	1.38274	1.03907	1.04419	1.2556	0.941472
35	-260.088	-340.833	-600.921	-275.318	-330.726	-606.044	-330.726	post	9.44726	49.3719	39.9247	16	stijn_180522 3	neg	V	y	1	1.05856	1.68015	1.35138	1.03928	1.05016	0.762829	0.936566
36	-206.414	-332.41	-538.824	-268.2	-338.843	-607.043	-338.843	post	9.48251	49.7655	40.283	17	stijn_180522 3	neg	V	y	1	1.29933	1.33342	1.31644	1.04316	1.05958	0.936338	0.959553
37	-235.005	-332.181	-567.186	-290.594	-327.882	-618.476	-327.882	post	9.45371	49.3029	39.8492	17	stijn_180522 3	neg	V	y	1	1.23654	1.51812	1.42636	1.03999	1.04817	0.891091	0.928512
38	-251.932	-347.052	-598.984	-235.218	-330.032	-565.249	-330.032	post	9.44726	49.1079	39.6606	17	stijn_180522 3	neg	V	y	1	0.933655	1.62747	1.15455	1.03928	1.04321	0.67282	0.934599
39	-221.173	-335.705	-556.878	-276.62	-331.985	-608.605	-331.985	post	9.47039	49.3814	39.9111	18	stijn_180522 3	neg	V	y	1	1.25069	1.42877	1.35777	1.04182	1.0498	0.901289	0.940131
40	-142.75	-351.219	-493.968	-242.909	-392.247	-635.156	-392.247	post	9.44638	46.5781	37.1317	18	stijn_180522 3	neg	V	y	1	1.70165	0.922153	1.1923	1.03918	0.976692	1.22626	1.11078
41	-224.623	-350.435	-575.058	-231.338	-340.096	-571.434	-340.096	post	9.53787	48.6933	39.1554	18	stijn_180522 3	neg	V	y	1	1.0299	1.45105	1.13551	1.04925	1.02992	0.742174	0.963101
42	-211.899	-346.853	-558.752	-205.051	-347.016	-552.068	-347.016	post	9.40623	46.0538	36.6475	19	stijn_180522 3	neg	V	y	1	0.967685	1.36885	1.00648	1.03477	0.963955	0.697343	0.982698
43	-167.502	-350.019	-517.521	-195.459	-348.425	-543.884	-348.425	post	9.52899	47.5258	37.9968	19	stijn_180522 3	neg	V	y	1	1.16691	1.08205	0.959396	1.04827	0.999445	0.840909	0.986687
44	-195.377	-364.438	-559.814	-293.746	-361.464	-655.209	-361.464	post	9.52246	47.4763	37.9539	19	stijn_180522 3	neg	V	y	1	1.50349	1.26212	1.44183	1.04755	0.998317	1.08346	1.02361
45	-209.632	-340.624	-550.256	-216.26	-338.744	-555.004	-338.744	post	9.58062	47.4399	37.8593	20	stijn_180522 3	neg	V	y	1	1.03162	1.35421	1.0615	1.05395	0.99583	0.743416	0.959272
46	-171.633	-353.696	-525.33	-238.222	-353.578	-591.8	-353.578	post	9.55456	44.0925	34.538	20	stijn_180522 3	neg	V	y	1	1.38797	1.10874	1.1693	1.05108	0.908467	1.00022	1.00128
47	-223.997	-355.933	-579.93	-229.38	-352.737	-582.117	-352.737	post	9.59126	48.3128	38.7215	20	stijn_180522 3	neg	V	y	1	1.02403	1.44701	1.1259	1.05512	1.01851	0.737947	0.998898
48	-240.921	-345.632	-586.552	-288.499	-344.72	-633.219	-344.72	post	9.60346	48.5418	38.9384	21	stijn_180522 3	neg	V	y	1	1.19749	1.55633	1.41608	1.05646	1.02421	0.862946	0.976195
49	-246.793	-352.066	-598.859	-225.228	-352.079	-577.307	-352.079	post	9.5934	47.4833	37.8899	21	stijn_180522 3	neg	V	y	1	0.912617	1.59427	1.10551	1.05536	0.996635	0.65766	0.997034
50	-200.138	-350.992	-551.131	-262.945	-345.285	-608.23	-345.285	post	9.61081	45.4903	35.8795	21	stijn_180522 3	neg	V	y	1	1.31382	1.29288	1.29065	1.05727	0.943755	0.946776	0.977796
51	-171.076	-364.124	-535.2	-235.25	-361.485	-596.735	-361.485	post	9.59804	46.3912	36.7932	22	stijn_180522 3	neg	V	y	1	1.37512	1.10514	1.15471	1.05587	0.967787	0.990953	1.02367
52	-203.214	-359.224	-562.438	-258.888	-353.778	-612.666	-353.778	post	9.59923	46.509	36.9097	22	stijn_180522 3	neg	V	y	1	1.27397	1.31275	1.27073	1.056	0.970852	0.918059	1.00185
53	-198.078	-359.8	-557.878	-189.476	-354.345	-543.821	-354.345	post	9.63672	47.2279	37.5911	22	stijn_180522 3	neg	V	y	1	0.956574	1.27957	0.93003	1.06012	0.988776	0.689337	1.00345
54	-154.389	-349.887	-504.276	-231.677	-346.317	-577.994	-346.317	post	9.47038	47.8985	38.4282	23	stijn_180522 3	neg	V	y	1	1.5006	0.997346	1.13717	1.04182	1.01079	1.08138	0.980717
55	-175.851	-345.605	-521.456	-245.954	-339.724	-585.678	-339.724	post	9.75123	49.0687	39.3175	23	stijn_180522 3	neg	V	y	1	1.39865	1.13599	1.20725	1.07272	1.03419	1.00791	0.962047
56	-180.383	-361.127	-541.51	-187.828	-356.181	-544.009	-356.181	post	9.70631	46.5154	36.8091	23	stijn_180522 3	neg	V	y	1	1.04128	1.16526	0.921941	1.06778	0.968205	0.750375	1.00865
57	-238.731	-354.194	-592.925	-271.253	-351.471	-622.724	-351.471	post	9.69239	47.4525	37.7601	24	stijn_180522 3	neg	V	y	1	1.13623	1.54218	1.33143	1.06625	0.993221	0.818803	0.995312
58	-143.564	-360.276	-503.839	-267.519	-359.578	-627.097	-359.578	post	9.71808	46.0719	36.3539	24	stijn_180522 3	neg	V	y	1	1.86342	0.927412	1.3131	1.06907	0.956231	1.34284	1.01827
59	-214.791	-367.076	-581.867	-245.143	-359.839	-604.982	-359.839	post	9.71109	45.5589	35.8478	24	stijn_180522 3	neg	V	y	1	1.14131	1.38754	1.20327	1.0683	0.942919	0.822461	1.01901
60	-200.951	-355.115	-556.066	-311.262	-355.193	-666.454	-355.193	post	9.72909	48.7629	39.0338	25	stijn_180522 3	neg	V	y	1	1.54894	1.29813	1.52781	1.07028	1.02672	1.11621	1.00585
61	-172.325	-346.445	-518.77	-260.858	-346.81	-607.668	-346.81	post	9.82224	47.3948	37.5726	25	stijn_180522 3	neg	V	y	1	1.51376	1.11321	1.2804	1.08053	0.988287	1.09086	0.982114
62	-245.943	-338.611	-584.553	-222.06	-335.631	-557.69	-335.631	post	9.89916	49.6866	39.7874	25	stijn_180522 3	neg	V	y	1	0.902891	1.58877	1.08996	1.08899	1.04655	0.650651	0.950455
63	-218.308	-337.008	-555.316	-313.852	-334.548	-648.4	-334.548	post	9.94308	51.6434	41.7004	26	stijn_180522 3	neg	V	y	1	1.43766	1.41025	1.54052	1.09382	1.09686	1.03602	0.94739
64	-194.231	-360.211	-554.442	-210.505	-349.621	-560.127	-349.621	post	9.88547	48.9268	39.0414	26	stijn_180522 3	neg	V	y	1	1.08379	1.25472	1.03325	1.08749	1.02692	0.781011	0.990075
65	-201.792	-356.648	-558.44	-258.072	-348.597	-606.669	-348.597	post	9.96772	47.4935	37.5258	26	stijn_180522 3	neg	V	y	1	1.2789	1.30356	1.26673	1.09653	0.987057	0.921616	0.987174
66	-186.018	-356.679	-542.697	-222.811	-354.62	-577.431	-354.62	post	9.93384	47.2238	37.2899	27	stijn_180522 3	neg	V	y	1	1.19779	1.20166	1.09365	1.09281	0.980852	0.863166	1.00423
67	-151.43	-361.655	-513.085	-218.23	-356.577	-574.808	-356.577	post	9.91856	46.894	36.9755	27	stijn_180522 3	neg	V	y	1	1.44113	0.978229	1.07117	1.09113	0.972581	1.03852	1.00977
68	-147.797	-361.915	-509.711	-274.135	-359.147	-633.282	-359.147	post	9.93098	46.4057	36.4747	27	stijn_180522 3	neg	V	y	1	1.85481	0.954759	1.34557	1.09249	0.95941	1.33663	1.01705
69	-240.826	-372.652	-613.478	-236.777	-369.954	-606.731	-369.954	post	9.97989	47.206	37.2261	28	stijn_180522 3	neg	V	y	1	0.983186	1.55572	1.1622	1.09787	0.979174	0.708514	1.04765
70	-166.988	-357.405	-524.392	-246.604	-358.066	-604.669	-358.066	post	10.0196	47.376	37.3564	28	stijn_180522 3	neg	V	y	1	1.47678	1.07873	1.21044	1.10224	0.982601	1.06421	1.01399
71	-180.019	-368.863	-548.882	-248.065	-365.288	-613.353	-365.288	post	10.0645	45.2859	35.2214	28	stijn_180522 3	neg	V	y	1	1.378	1.16291	1.21761	1.10718	0.926444	0.993026	1.03444
72	-175.666	-366.781	-542.447	-213.555	-360.565	-574.12	-360.565	post	10.1558	47.0909	36.9351	29	stijn_180522 3	neg	V	y	1	1.21569	1.13479	1.04822	1.11722	0.97152	0.876062	1.02107
73	-189.289	-352.534	-541.822	-230.673	-353.568	-584.241	-353.568	post	10.2205	49.5284	39.3079	29	stijn_180522 3	neg	V	y	1	1.21863	1.22279	1.13224	1.12434	1.03393	0.878184	1.00125
74	-188.528	-344.673	-533.201	-242.717	-341.024	-583.741	-341.024	post	10.2673	50.4157	40.1483	29	stijn_180522 3	neg	V	y	1	1.28743	1.21788	1.19136	1.12949	1.05604	0.927762	0.96573
75	-191.196	-335.133	-526.329	-238.278	-331.844	-570.122	-331.844	post	10.3174	50.9764	40.659	30	stijn_180522 3	neg	V	y	1	1.24625	1.23512	1.16957	1.13501	1.06947	0.898083	0.939733
76	-137.849	-355.744	-493.594	-173.394	-353.435	-526.829	-353.435	post	10.3646	48.7295	38.365	30	stijn_180522 3	neg	V	y	1	1.25785	0.890499	0.851091	1.14019	1.00913	0.906444	1.00088
77	-165.2	-350.884	-516.084	-232.746	-345.497	-578.244	-345.497	post	10.3628	48.5464	38.1836	30	stijn_180522 3	neg	V	y	1	1.40888	1.06718	1.14242	1.14	1.00436	1.01528	0.978396
78	-213.309	-347.317	-560.626	-252.363	-345.184	-597.548	-345.184	post	10.527	48.7735	38.2465	31	stijn_180522 3	neg	V	y	1	1.18309	1.37796	1.23871	1.15806	1.00601	0.852568	0.97751
79	-156.599	-335.62	-492.219	-202.373	-340.761	-543.134	-340.761	post	12.1421	52.2838	40.1417	31	stijn_180522 3	neg	V	y	1	1.2923	1.01162	0.993336	1.33574	1.05586	0.931272	0.964983
80	-170.915	-344.294	-515.209	-203.055	-340.704	-543.759	-340.704	post	12.1109	50.5273	38.4164	31	stijn_180522 3	neg	V	y	1	1.18805	1.1041	0.996682	1.33231	1.01048	0.856143	0.964822
81	-134.138	-355.395	-489.533	-188.13	-355.566	-543.696	-355.566	post	12.1366	50.9265	38.7899	32	stijn_180522 3	neg	V	y	1	1.40251	0.866522	0.923423	1.33513	1.02031	1.01069	1.00691
82	-161.866	-354.592	-516.459	-233.422	-351.319	-584.741	-351.319	post	12.2075	51.6406	39.4331	32	stijn_180522 3	neg	V	y	1	1.44207	1.04565	1.14574	1.34293	1.03723	1.0392	0.994881
83	-190.081	-361.799	-551.88	-217.178	-368.5	-585.678	-368.5	post	12.1905	50.4065	38.216	32	stijn_180522 3	neg	V	y	1	1.14255	1.22791	1.066	1.34106	1.00521	0.823359	1.04354
84	-168.228	-363.412	-531.639	-230.809	-357.93	-588.739	-357.93	post	12.1928	48.9318	36.739	33	stijn_180522 3	neg	V	y	1	1.37201	1.08674	1.13291	1.34132	0.96636	0.98871	1.0136
85	-150.494	-356.531	-507.025	-209.539	-354.586	-564.125	-354.586	post	12.2172	49.7454	37.5282	33	stijn_180522 3	neg	V	y	1	1.39234	0.972183	1.02851	1.34399	0.98712	1.00336	1.00413
86	-200.817	-354.624	-555.441	-197.763	-356.304	-554.067	-356.304	post	12.2459	51.5077	39.2619	33	stijn_180522 3	neg	V	y	1	0.984792	1.29727	0.970707	1.34715	1.03272	0.709672	1.009
87	-131.261	-342.841	-474.102	-175.909	-342.362	-518.27	-342.362	post	12.2018	50.8501	38.6483	34	stijn_180522 3	neg	V	y	1	1.34014	0.847939	0.863435	1.3423	1.01658	0.965747	0.969517
88	-141.814	-356.153	-497.967	-211.913	-353.711	-565.624	-353.711	post	12.3714	51.3343	38.9629	34	stijn_180522 3	neg	V	y	1	1.49431	0.916107	1.04016	1.36096	1.02486	1.07684	1.00166
89	-163.892	-350.005	-513.897	-188.098	-345.853	-533.951	-345.853	post	12.2598	48.021	35.7612	34	stijn_180522 3	neg	V	y	1	1.14769	1.05873	0.923265	1.34869	0.940642	0.827063	0.979404
