# Supplementary material for: Postsynaptic plasticity of Purkinje cells in mice is determined by molecular identity
Source: Commun Biol. 2022 Dec 3;5:1328. doi: 10.1038/s42003-022-04283-y (PMC9719509; doi:10.1038/s42003-022-04283-y)
Supplement: Supplementary file 10 — Supplementary Data 7 [file 42003_2022_4283_MOESM10_ESM.xlsx]

## Sheet: Sheet1
	Zebrin	Cellname	Unnamed: 0.1	amplitude	baseline	exact_amplitude	fit_coefficient	fit_coefficient_variance	fit_constant	fit_constant_variance	fit_quality	fit_tau	fit_x	fit_y	rise	rise_pams	rise_tau_ratio	rms	tau	tau_orig	tau_pams	time	domain	Frequency (Hz)
0	neg	laura_100321 2-20.xlsx	806	18.0597	-45.2296	-17.3257	19.1267	0.155057	-43.8693	0.110593	1.79762	347.194			5.24	-3587.97	0.485786	8.2021	9.5198	475.99	-2046.01	55.1546	1	2.55833
2	neg	laura_110321 3-7.xlsx	823.5	12.335	-164.963	-11.925	13.4952	0.0977566	-164.319	0.0572657	1.40595	372.569			4.24	-3153.15	0.471835	6.27816	8.0708	403.54	-1701.2	66.1449		2.9
3	neg	laura_110321 4-9.xlsx	676	26.1201	-214.485	-24.8164	28.3513	0.402923	-215.43	0.0904203	2.62055	182.098			2.66	-9966.38	0.671082	11.0971	4.2732	213.66	-6327.23	64.6896		6.84167
4	neg	laura_110321 8-6.xlsx	916.5	13.0922	-182.605	-12.6461	15.8995	0.115769	-180.493	0.087643	1.27748	444.038			3.74	-3602.75	0.436103	5.91728	8.4292	421.46	-1764.14	62.7499		5.1
5	neg	stijn_020320 3-14.xlsx	854	13.2066	-194.973	-12.6253	15.6126	0.108874	-192.125	0.0432052	1.45053	313.564			3.5	-3870.2	0.495635	6.67039	6.4392	321.96	-2207.47	58.2634	0	2.75833
6	neg	stijn_031120 1-8.xlsx	932.5	13.8086	-395.549	-13.4157	18.065	0.184958	-391.365	0.100299	1.48122	473.337			4.23	-3383.23	0.45573	7.41972	8.9142	445.71	-1634.63	57.036		2
8	neg	stijn_051120 1-4.xlsx	706.5	14.4117	-391.174	-13.9332	17.4342	0.164033	-384.803	0.173569	1.39282	667.745			4.48	-3471.92	0.350181	6.92217	11.3129	565.645	-1372.75	62.1811	1	2.83333
10	neg	stijn_090320 1-3.xlsx	737	10.0721	-233.881	-9.71815	12.9647	0.0743491	-231.471	0.0805526	0.957772	661.168			4.16	-2458.79	0.397461	5.11689	10.4408	522.04	-1030.9	54.7966	2	4.49167
11	neg	stijn_090320 4-11.xlsx	1000	15.1501	-275.785	-14.7156	17.8481	0.105948	-273.477	0.0489872	1.44458	321.063			3.56	-4393.39	0.486877	7.23985	6.6442	332.21	-2405.08	58.3785		5.60833
14	neg	stijn_110320 1-3.xlsx	830	11.3492	-89.5152	-10.8723	15.6871	0.138474	-81.0495	0.095253	1.26157	419.364			3.64	-3400.44	0.445229	5.07061	8.2286	411.43	-1573.69	69.7697		2.29167
15	neg	stijn_110320 3-12.xlsx	900	12.5793	-125.562	-12.0874	16.1745	0.168289	-123.134	0.0999777	1.376	400.524			3.51	-3938.21	0.459556	5.75265	7.4126	370.63	-2058.58	64.3134		3.73333
17	neg	stijn_120320 2-10.xlsx	799.5	10.6145	-167.066	-10.1999	12.7209	0.0692848	-166.32	0.0550417	1.10858	422.675			3.32	-3255.09	0.452443	4.80216	7.6069	380.345	-1580.7	61.9671	2	4.96667
18	neg	stijn_120320 3-14.xlsx	688	13.2502	-376.521	-12.8059	17.8062	0.110644	-372.031	0.143136	1.11281	798.295			4.5	-3351.1	0.333011	6.0686	12.993	649.65	-1091.08	57.8848		4.45833
19	neg	stijn_171120 1-10.xlsx	859	23.211	-383.121	-21.5652	21.6768	0.573481	-386.724	0.260972	2.87569	197.905			3.73	-6186.29	0.583687	13.0987	6.5058	325.29	-3679.29	57.8199	1	1.3
20	neg	stijn_171120 3-17.xlsx	530.5	12.0727	-373.76	-11.5745	15.1561	0.0566974	-372.097	0.0586903	0.995023	490.702			3.68	-3520.62	0.414324	4.8152	8.5446	427.23	-1587.18	57.7573	0	6.16667
21	neg	stijn_171120 6-28.xlsx	479	11.6881	-295.45	-11.3646	13.8551	0.0409217	-293.174	0.0313064	0.931532	427.647			3.34	-3756.99	0.39221	4.3626	8.1774	408.87	-1589.95	57.3291	1	6.00833
22	neg	stijn_190121 2-11.xlsx	776.5	9.86859	-384.878	-9.48761	13.2551	0.100361	-379.913	0.128895	0.941561	798.785			4.22	-2483.83	0.36365	4.8205	11.0635	553.175	-985.262	55.2049	1	4.46667
23	neg	stijn_190121 4-25.xlsx	807	12.0968	-453.67	-11.7058	17.6357	0.12887	-450.808	0.171195	1.04466	857.844			4.34	-3006.37	0.341769	5.52899	12.3604	618.02	-1093.28	61.7458	0	5.125
24	neg	stijn_200121 3-15.xlsx	833.5	18.4073	-486.999	-17.7313	21.3914	0.180495	-483.98	0.141858	1.71949	428.253			3.56	-5303.69	0.368277	9.14358	8.8159	440.795	-2170.93	54.9898		4.58333
26	neg	stijn_200121 5-24.xlsx	573.5	11.7041	-206.594	-11.3145	15.1992	0.102751	-198.002	0.0614805	1.0002	658.209			3.72	-3103.07	0.366852	5.20268	10.1307	506.535	-1154.8	68.5952		3.6
27	neg	stijn_200121 7-38.xlsx	1197.5	16.9952	-493.908	-16.2886	19.4199	0.151043	-490.671	0.0752376	1.30851	387.223			3.3	-5419.02	0.380672	7.40552	8.2634	413.17	-2198.25	61.0298		5.48333
29	neg	stijn_220121 3-23.xlsx	911.5	19.7554	-488.658	-18.7773	21.0423	0.181871	-486.803	0.131032	1.82398	353.996			4.08	-5069.48	0.410153	9.27933	8.8453	442.265	-2336.48	57.7622		4.45
30	neg	stijn_260121 1-4.xlsx	573	13.0883	-324.841	-12.6591	16.5746	0.072873	-322.5	0.0835533	1.09235	550.114			3.7	-3641.32	0.369458	5.01814	9.8126	490.63	-1498.44	59.9145	1	6.25833
31	neg	stijn_260121 2-10.xlsx	653	15.0778	-245.413	-14.6357	18.1667	0.0556153	-244.284	0.0489218	1.09777	433.715			3.42	-4467.08	0.388674	6.48217	8.713	435.65	-1825.05	57.1355	1	6.575
32	neg	stijn_270220 1-5.xlsx	620	15.814	-149.806	-15.2174	19.7169	0.146038	-146.281	0.155082	1.24627	658.397			4	-4446.68	0.342071	6.4464	11.2024	560.12	-1500.34	61.5705	1	5.85833
33	neg	stijn_270220 2-11.xlsx	793.5	8.64921	-133.113	-8.56221	14.4993	0.194358	-128.049	0.184841	0.925447	1211.92			4.28	-2155.15	0.31236	4.38422	12.4033	620.165	-749.818	60.2169	1	1.61667
35	pos	laura_110321 1-3.xlsx	867	11.4224	-139.828	-11.1032	14.0306	0.1057	-137.545	0.0900144	1.17704	615.896			4.94	-2552.77	0.442755	5.66419	10.0772	503.86	-1275.97	64.6999		2.525
36	pos	laura_110321 2-5.xlsx	903.5	21.507	-332.012	-20.4713	23.194	0.331648	-332.72	0.0895073	2.56827	186.541			2.86	-7879.53	0.645318	10.5198	4.2835	214.175	-5642.03	58.6691		4.93333
38	pos	laura_110321 6-2.xlsx	1648.5	22.1086	-134.155	-20.3763	21.9189	0.498442	-132.207	0.112618	2.78602	167.995			3.19	-7615.05	0.591617	11.8321	4.8468	242.34	-5065.12	73.9879		3.13333
39	pos	laura_110321 7-4.xlsx	941	26.7623	-493.799	-25.6252	21.1613	3.03059	-513.265	3.63081	3.22948	174.168			4.36	-6097.84	0.357932	14.5945	11.8768	593.84	-2498.94	58.4686		0.658333
40	pos	laura_110321 9-8.xlsx	673	8.06455	-258.211	-7.7651	9.09013	0.0280568	-257.57	0.0123845	0.860371	359.696			3.84	-2098.47	0.42102	3.98861	9.1326	456.63	-980.648	63.0211		1.89167
41	pos	stijn_020320 1-6.xlsx	771	10.6215	-172.054	-10.0984	13.1473	0.0851106	-170.144	0.06341	1.07077	480.439			3.58	-3263.51	0.447974	4.46283	8.5446	427.23	-1477.91	59.5866		3.99167
42	pos	stijn_020320 2-10.xlsx	1015	19.2459	-156.999	-17.8534	21.9388	0.221988	-155.617	0.150362	1.84179	425.843			3.66	-5400.75	0.427263	7.81357	8.4474	422.37	-2474.01	61.1895		4.275
43	pos	stijn_020320 4-16.xlsx	686.5	10.9731	-179.174	-10.824	11.5104	0.0690503	-179.201	0.0214987	1.23071	211.128			2.79	-4346.25	0.57193	5.18437	4.5291	226.455	-2553.26	56.8818	0	3.48333
44	pos	stijn_031120 2-11.xlsx	892	8.97136	-472.594	-8.5488	11.4408	0.163328	-464.148	0.180917	1.02249	669.067			3.76	-2481.42	0.395474	4.49591	9.4004	470.02	-1023.24	62.6198		3.40833
46	pos	stijn_041220 2-20.xlsx	612	18.435	-317.546	-17.4057	21.142	0.28033	-315.715	0.116078	1.80597	398.767			4.22	-4570.91	0.400086	8.28116	9.7406	487.03	-2023.55	53.9481	0	3.39167
47	pos	stijn_041220 3-23.xlsx	922	29.0132	-306.996	-28.3705	34.4294	0.239029	-304.21	0.26125	1.89138	449.491			4.52	-6906.18	0.419119	14.2692	9.7315	486.575	-3057.04	61.8393		6.73333
48	pos	stijn_041220 4-26.xlsx	666.5	11.7181	-343.915	-11.2812	16.3717	0.0827322	-340.733	0.10664	0.983774	685.953			4.1	-3078.73	0.364192	4.88625	10.7867	539.335	-1229.64	63.0211		5.66667
49	pos	stijn_041220 5-28.xlsx	905.5	14.6765	-437.809	-14.3203	17.3384	0.12676	-435.206	0.127433	1.35911	505.085			3.79	-3999.99	0.383334	6.97169	9.1473	457.365	-1692.09	64.5447		5.86667
50	pos	stijn_041220 6-30.xlsx	731.5	10.4553	-314.724	-10.151	12.9396	0.0648906	-310.622	0.065198	0.946421	635.299			3.56	-2983.25	0.339762	4.59918	10.2852	514.26	-1082.21	55.8255		5.76667
51	pos	stijn_051120 2-7.xlsx	846	12.9172	-240.723	-12.3213	15.5309	0.115016	-239.047	0.119261	1.30175	512.171			3.76	-3485.92	0.410852	6.10833	9.0252	451.26	-1477.89	60.5819		3.99167
52	pos	stijn_051120 3-11.xlsx	938	10.7141	-316.225	-10.3426	14.9086	0.120929	-312.895	0.14761	1.03585	747.025			4.08	-2813.39	0.356315	4.77022	11.5066	575.33	-1061.72	64.6985		4.44167
54	pos	stijn_090320 2-6.xlsx	584	10.462	-229.927	-10.1348	13.3736	0.0714345	-222.771	0.0805928	0.971525	747.127			4.02	-2714.67	0.353851	5.09174	11.3484	567.42	-942.788	45.8468	2	3.34167
55	pos	stijn_090320 3-9.xlsx	888	10.1494	-103.214	-10.0211	11.8259	0.0717703	-102.318	0.040333	1.06169	345.568			3.08	-3547.66	0.450123	5.00608	6.3198	315.99	-1760.78	57.9382		4.76667
56	pos	stijn_091220 1-3.xlsx	839	10.0945	-297.476	-9.79314	12.9262	0.0645056	-297.004	0.0381387	1.08795	367.493			3.62	-2986.17	0.450392	4.50283	7.231	361.55	-1658.72	64.3999		4.175
57	pos	stijn_091220 5-24.xlsx	836	11.9982	-290.702	-11.6057	13.8549	0.0919147	-290.549	0.063315	1.29254	364.645			3.34	-3827.91	0.444224	5.64393	7.1854	359.27	-1714.43	63.1421		4.29167
58	pos	stijn_091220 6-28.xlsx	1321	28.6813	-318.962	-26.4217	25.9838	1.11106	-321.491	0.251885	3.63699	153.969			3.6	-8116.95	0.557567	14.8802	5.9144	295.72	-4873.4	61.4156		2.93333
59	pos	stijn_110320 2-6.xlsx	732	9.72496	-60.7236	-9.41044	12.7187	0.108737	-58.6579	0.106781	1.04966	643.054			3.96	-2616.55	0.406867	4.26085	9.5424	477.12	-1210.54	55.0517		2.59167
60	pos	stijn_110320 4-15.xlsx	828	19.2	-222.263	-17.9948	22.1206	0.38197	-219.563	0.191056	2.1006	375.039			4.48	-4555.91	0.430877	9.81086	9.4112	470.56	-2356.55	58.5078		2.19167
61	pos	stijn_111120 1-5.xlsx	784	17.8084	-371.071	-16.9229	23.0654	1.14702	-365.163	1.39924	1.86648	803.333			5.14	-3635.22	0.384101	8.94331	13.9372	696.86	-1415.87	48.9994	1	3.075
62	pos	stijn_111120 2-9.xlsx	802	8.53138	-328.29	-8.20839	13.1651	0.0978436	-325.581	0.100964	0.896458	850.26			4.06	-2254.22	0.358686	4.07682	10.3274	516.37	-868.428	63.0277	1	3.80833
63	pos	stijn_111120 3-15.xlsx	923	15.2272	-352.816	-14.5912	17.9077	0.127356	-350.179	0.0726295	1.43314	391.029			3.71	-4123.24	0.423672	7.21477	8.1355	406.775	-1946.86	61.4418	1	5.13333
64	pos	stijn_120320 1-3.xlsx	526.5	13.2652	-88.2574	-12.8764	15.6163	0.0571984	-87.7781	0.044816	1.12845	397.684			3.18	-4413.07	0.401011	5.06625	7.5195	375.975	-1906.82	62.2712	2	6.6
67	pos	stijn_171120 2-13.xlsx	761	14.5583	-129.338	-13.7822	14.8595	0.243211	-127.063	0.0597025	1.79627	199.159			3.16	-5121.97	0.598638	6.82729	5.3703	268.515	-3068.19	67.6329	1	3.26667
68	pos	stijn_171120 4-20.xlsx	849	10.8957	-159.453	-10.4117	13.7205	0.0736395	-158.583	0.0589938	1.05775	450.805			3.62	-3291.38	0.414052	4.59106	8.1082	405.41	-1474.02	61.6927	0	5.10833
70	pos	stijn_190121 1-7.xlsx	817	17.0663	-164.252	-16.0328	17.6135	0.300294	-161.536	0.137927	2.08575	318.015			3.6	-4944.91	0.452445	8.88714	7.2136	360.68	-2531.73	51.9587	2	2.075
71	pos	stijn_190121 3-15.xlsx	832.5	12.257	-323.202	-11.9598	16.3588	0.105954	-318.448	0.133392	1.1815	604.55			3.71	-3407.47	0.400077	6.11748	9.0508	452.54	-1429.83	62.7758	1	6.21667
72	pos	stijn_200121 1-5.xlsx	612	15.7692	-334.018	-15.4298	20.0753	0.0836953	-332.233	0.0996235	1.15574	560.674			3.72	-4452.54	0.365882	6.08619	9.852	492.6	-1734.02	60.7292		7.43333
73	pos	stijn_200121 2-10.xlsx	562	16.9335	-234.685	-16.4413	20.1578	0.0619221	-232.745	0.0574989	1.18449	393.729			3.76	-4853.23	0.482496	5.89753	7.4425	372.125	-2475.02	63.3678		7.7
74	pos	stijn_200121 6-30.xlsx	581	25.1292	-437.218	-24.4601	26.2411	1.08888	-433.475	1.24746	2.38283	529.023			4.51	-5798.11	0.326093	11.895	13.5054	675.27	-1891.25	74.3204		2.28333
76	pos	stijn_220121 2-8.xlsx	661.5	11.4795	-338.981	-11.2674	15.3972	0.0679217	-338.195	0.054191	1.09278	488.261			3.64	-3490.79	0.378734	5.06231	9.2228	461.14	-1387.16	61.3523	1	5.3
77	pos	stijn_220121 4-26.xlsx	744	16.307	-321.752	-15.8518	23.2869	0.13201	-318.274	0.169866	1.14293	740.705			4.9	-3558.74	0.379755	7.65595	12.3571	617.855	-1443.5	60.2211		5.26667
78	pos	stijn_240220 1-14.xlsx	899	12.6614	-78.6173	-12.0955	14.4117	0.171149	-74.8317	0.109928	1.50118	414.412			3.54	-3558.03	0.455216	6.56004	7.2156	360.78	-1867.36	67.9006		2.39167
79	pos	stijn_240220 2-17.xlsx	657	13.5217	-308.946	-13.3443	18.9086	0.0974206	-303.253	0.123019	1.17635	742.453			4.44	-3315.64	0.362514	6.2736	11.9831	599.155	-1305.36	58.4045		5.03333
80	pos	stijn_260121 3-14.xlsx	579.5	11.6038	-222.383	-11.2768	14.0052	0.0426455	-221.307	0.0386984	0.961019	416.524			3.67	-3188.37	0.489789	3.98507	7.4184	370.92	-1736.93	58.5378	1	4.81667
81	pos	stijn_260121 4-26.xlsx	506.5	9.13175	-295.297	-8.82853	11.0652	0.0434097	-294.782	0.0316454	0.884255	431.002			3.31	-2847.03	0.431083	3.97919	7.7656	388.28	-1291.01	68.2626	1	4.93333
82	pos	stijn_270220 4-24.xlsx	687	10.0521	-118.582	-9.72941	15.0757	0.131272	-114.691	0.159416	0.905625	894.361			4.42	-2329.14	0.344083	4.49879	12.1058	605.29	-908.933	59.7693	0	4.975
