# Supplementary material for: Postsynaptic plasticity of Purkinje cells in mice is determined by molecular identity
Source: Commun Biol. 2022 Dec 3;5:1328. doi: 10.1038/s42003-022-04283-y (PMC9719509; doi:10.1038/s42003-022-04283-y)
Supplement: Supplementary file 11 — Supplementary Data 8 [file 42003_2022_4283_MOESM11_ESM.xlsx]

## Sheet: Sheet1
	Unnamed: 0.1	amplitude	baseline	cell	exact_amplitude	fit_coefficient	fit_coefficient_variance	fit_constant	fit_constant_variance	fit_quality	fit_tau	fit_tau_variance	fit_x	fit_y	rise	rise_pams	rise_tau_ratio	rms	tau	tau_orig	tau_pams	time	Zebrin	domain	Frequency (Hz)	Cellname	lobule	confirmed
0	0	37.3863	-126.718	C:/Users/Gebruiker/Desktop/EAAT4_IPSC_EPSC\EPSCs/data\stijn_110320 3-12.ABF	-35.8612	68.658	3.39522	-95.3261	3.76699	1.37037	1757.91	5270.96			5.3	-7054.01	0.378647	5.51781	13.9972	699.86	-2670.98	0.05814	neg		3.73333	stijn_110320 3-12.xlsx	?	n
1	1	30.1649	-122.547	C:/Users/Gebruiker/Desktop/EAAT4_IPSC_EPSC\EPSCs/data\stijn_110320 3-12.ABF	-29.2292	27.704	0.0406384	-122.494	0.0373991	1.20639	286.265	41.4828			1.48	-20381.7	0.301144	5.522	4.9146	245.73	-6137.82	0.09624	neg		3.73333	stijn_110320 3-12.xlsx	?	n
2	7	11.5724	-133.724	C:/Users/Gebruiker/Desktop/EAAT4_IPSC_EPSC\EPSCs/data\stijn_110320 3-12.ABF	-11.7635	26.0568	1.2532	-120.813	1.63213	1.92076	591.691	2850.06			1.2	-9643.66	0.239015	5.50325	5.0206	251.03	-2304.98	0.69214	neg		3.73333	stijn_110320 3-12.xlsx	?	n
3	12	22.3662	-128.587	C:/Users/Gebruiker/Desktop/EAAT4_IPSC_EPSC\EPSCs/data\stijn_110320 3-12.ABF	-21.092	-56.1824	451.249	-206.107	460.483	2.87821	-3813.75	1.48379e+06			2.04	-10963.8	0.13506	5.37984	15.1044	755.22	-1480.77	1.17196	neg		3.73333	stijn_110320 3-12.xlsx	?	n
4	13	23.5395	-128.843	C:/Users/Gebruiker/Desktop/EAAT4_IPSC_EPSC\EPSCs/data\stijn_110320 3-12.ABF	-23.0317	32.5633	0.239987	-122.3	0.355448	1.72646	437.435	333.064			2.9	-8117.06	0.447448	5.75743	6.4812	324.06	-3631.96	1.2017	neg		3.73333	stijn_110320 3-12.xlsx	?	n
5	14	15.7202	-129.028	C:/Users/Gebruiker/Desktop/EAAT4_IPSC_EPSC\EPSCs/data\stijn_110320 3-12.ABF	-15.423	22.4384	0.331889	-124.832	0.455041	1.23074	584.699	1198.57			6.36	-2471.73	0.687048	5.97581	9.257	462.85	-1698.2	1.23902	neg		3.73333	stijn_110320 3-12.xlsx	?	n
6	15	27.3054	-119.349	C:/Users/Gebruiker/Desktop/EAAT4_IPSC_EPSC\EPSCs/data\stijn_110320 3-12.ABF	-26.3692	26.2685	0.0352441	-121.078	0.0451356	1.2543	549.479	157.256			5.62	-4858.62	0.472873	5.55813	11.8848	594.24	-2297.51	1.2974	neg		3.73333	stijn_110320 3-12.xlsx	?	n
7	19	13.4696	-124.375	C:/Users/Gebruiker/Desktop/EAAT4_IPSC_EPSC\EPSCs/data\stijn_110320 3-12.ABF	-13.3403	13.6844	0.818726	-120.754	1.03742	1.64057	840.268	12326.1			4.74	-2841.69	0.616161	5.88021	7.6928	384.64	-1750.94	1.494	neg		3.73333	stijn_110320 3-12.xlsx	?	n
8	23	10.9582	-126.017	C:/Users/Gebruiker/Desktop/EAAT4_IPSC_EPSC\EPSCs/data\stijn_110320 3-12.ABF	-11.5149	7.05181	0.136981	-129.324	0.0039976	1.51183	102.476	71.8003			1.58	-6935.56	0.261928	5.50261	6.0322	301.61	-1816.61	1.68386	neg		3.73333	stijn_110320 3-12.xlsx	?	n
9	29	16.2629	-127.272	C:/Users/Gebruiker/Desktop/EAAT4_IPSC_EPSC\EPSCs/data\stijn_110320 3-12.ABF	-16.9115	22.553	0.269342	-122.295	0.360234	1.26379	917.908	2163.64			4.78	-3402.28	0.342711	5.28972	13.9476	697.38	-1166	2.21824	neg		3.73333	stijn_110320 3-12.xlsx	?	n
10	31	11.9022	-124.457	C:/Users/Gebruiker/Desktop/EAAT4_IPSC_EPSC\EPSCs/data\stijn_110320 3-12.ABF	-11.4487	15.9588	0.113058	-120.639	0.166262	1.06076	458.482	678.251			4.14	-2874.94	0.714508	5.3136	5.7942	289.71	-2054.17	2.31614	neg		3.73333	stijn_110320 3-12.xlsx	?	n
11	34	8.55003	-121.959	C:/Users/Gebruiker/Desktop/EAAT4_IPSC_EPSC\EPSCs/data\stijn_110320 3-12.ABF	-8.05428	8.06705	0.0855619	-123.262	0.00265925	0.838196	52.695	9.22602			4.22	-2026.07	3.03422	5.39219	1.3908	69.54	-6147.56	2.45468	neg		3.73333	stijn_110320 3-12.xlsx	?	n
12	37	15.0017	-122.484	C:/Users/Gebruiker/Desktop/EAAT4_IPSC_EPSC\EPSCs/data\stijn_110320 3-12.ABF	-13.5626	19.9509	0.0316688	-119.827	0.0400817	0.926001	331.063	88.8916			6.1	-2459.29	1.17123	5.31936	5.2082	260.41	-2880.4	2.79928	neg		3.73333	stijn_110320 3-12.xlsx	?	n
13	39	13.8443	-124.98	C:/Users/Gebruiker/Desktop/EAAT4_IPSC_EPSC\EPSCs/data\stijn_110320 3-12.ABF	-13.0944	11.1304	0.027032	-128.036	0.00945132	1.01529	280.442	106.022			8.92	-1552.05	1.06798	5.28534	8.3522	417.61	-1657.56	3.05622	neg		3.73333	stijn_110320 3-12.xlsx	?	n
14	44	17.8633	-121.035	C:/Users/Gebruiker/Desktop/EAAT4_IPSC_EPSC\EPSCs/data\stijn_110320 3-12.ABF	-17.0278	27.0845	5.37594	-107.71	5.91047	1.52645	1584.34	41757.6			4.1	-4356.9	0.45851	5.14018	8.942	447.1	-1997.68	3.64696	neg		3.73333	stijn_110320 3-12.xlsx	?	n
15	49	11.8129	-123.051	C:/Users/Gebruiker/Desktop/EAAT4_IPSC_EPSC\EPSCs/data\stijn_110320 3-12.ABF	-12.6818	20.6327	3.88246	-112.34	4.27394	1.04986	1073.09	23984.3			3.16	-3738.27	0.418034	5.43517	7.5592	377.96	-1562.72	4.42616	neg		3.73333	stijn_110320 3-12.xlsx	?	n
16	55	12.2552	-122.875	C:/Users/Gebruiker/Desktop/EAAT4_IPSC_EPSC\EPSCs/data\stijn_110320 3-12.ABF	-10.6616	9.63022	0.0584711	-125.285	0.0810038	1.20633	471.128	1388			4.7	-2607.5	0.440801	5.27646	10.6624	533.12	-1149.39	5.22148	neg		3.73333	stijn_110320 3-12.xlsx	?	n
17	60	17.522	-121.507	C:/Users/Gebruiker/Desktop/EAAT4_IPSC_EPSC\EPSCs/data\stijn_110320 3-12.ABF	-16.9469	11.0381	0.0341059	-126.887	0.0040613	1.41877	388.554	160.03			9.74	-1798.97	0.613281	4.82476	15.8818	794.09	-1103.27	5.42442	neg		3.73333	stijn_110320 3-12.xlsx	?	n
18	61	7.64972	-126.202	C:/Users/Gebruiker/Desktop/EAAT4_IPSC_EPSC\EPSCs/data\stijn_110320 3-12.ABF	-6.49964	6.4413	0.103237	-128.368	0.00219707	0.796455	33.6023	6.71362			1.54	-4967.35	1.48391	4.61024	1.0378	51.89	-7371.09	5.45656	neg		3.73333	stijn_110320 3-12.xlsx	?	n
19	65	13.3498	-119.863	C:/Users/Gebruiker/Desktop/EAAT4_IPSC_EPSC\EPSCs/data\stijn_110320 3-12.ABF	-12.6453	8.38439	0.130482	-121.299	0.187112	1.17694	677.588	5419.49			5.16	-2587.17	0.500913	4.91568	10.3012	515.06	-1295.95	6.23968	neg		3.73333	stijn_110320 3-12.xlsx	?	n
20	78	8.40536	-123.754	C:/Users/Gebruiker/Desktop/EAAT4_IPSC_EPSC\EPSCs/data\stijn_110320 3-12.ABF	-8.22695	54008.1	3.63305e+12	53878.8	3.63305e+12	0.70787	1.034e+07	1.33181e+17			4.36	-1927.83	0.482771	5.23107	9.0312	451.56	-930.702	8.11298	neg		3.73333	stijn_110320 3-12.xlsx	?	n
21	91	10.2225	-125.329	C:/Users/Gebruiker/Desktop/EAAT4_IPSC_EPSC\EPSCs/data\stijn_110320 3-12.ABF	-9.30633	9.52581	0.0291702	-127.31	0.00171436	0.657461	84.5555	6.7703			3.24	-3155.1	1.37242	5.21872	2.3608	118.04	-4330.11	9.18864	neg		3.73333	stijn_110320 3-12.xlsx	?	n
22	96	10.7209	-122.716	C:/Users/Gebruiker/Desktop/EAAT4_IPSC_EPSC\EPSCs/data\stijn_110320 3-12.ABF	-10.8631	186312	9.18754e+12	186179	9.18754e+12	1.4154	3.42068e+07	3.09732e+17			5.72	-1874.29	0.22882	5.66165	24.9978	1249.89	-428.874	9.6124	neg		3.73333	stijn_110320 3-12.xlsx	?	n
23	98	21.7469	-122.757	C:/Users/Gebruiker/Desktop/EAAT4_IPSC_EPSC\EPSCs/data\stijn_110320 3-12.ABF	-21.6645	15.5848	0.0648635	-127.089	0.00726233	1.50223	206.102	41.9123			1.56	-13940.3	0.264183	5.39129	5.905	295.25	-3682.8	9.79238	neg		3.73333	stijn_110320 3-12.xlsx	?	n
24	101	12.7192	-119.451	C:/Users/Gebruiker/Desktop/EAAT4_IPSC_EPSC\EPSCs/data\stijn_110320 3-12.ABF	-12.1561	9.88465	0.0348991	-122.872	0.012972	1.13189	254.105	146.713			3.54	-3593	0.384373	5.48676	9.2098	460.49	-1381.05	10.1491	neg		3.73333	stijn_110320 3-12.xlsx	?	n
25	103	65.3574	-123.449	C:/Users/Gebruiker/Desktop/EAAT4_IPSC_EPSC\EPSCs/data\stijn_110320 3-12.ABF	-65.0021	86.2491	0.257453	-111.198	0.357002	1.82463	1301.85	324.916			6.1	-10714.3	0.272606	5.22292	22.3766	1118.83	-2920.79	10.2929	neg		3.73333	stijn_110320 3-12.xlsx	?	n
26	105	11.5881	-131.709	C:/Users/Gebruiker/Desktop/EAAT4_IPSC_EPSC\EPSCs/data\stijn_110320 3-12.ABF	-11.4319	15.0873	0.117996	-128.139	0.173813	1.3431	337.506	530.419			3.26	-3554.64	0.751083	5.71077	4.3404	217.02	-2669.83	10.4111	neg		3.73333	stijn_110320 3-12.xlsx	?	n
27	112	15.2655	-118.643	C:/Users/Gebruiker/Desktop/EAAT4_IPSC_EPSC\EPSCs/data\stijn_110320 3-12.ABF	-14.6723	12.4989	0.044887	-122.429	0.01477	1.21836	225.174	87.394			1.98	-7709.84	0.253456	5.99569	7.812	390.6	-1954.11	11.0939	neg		3.73333	stijn_110320 3-12.xlsx	?	n
28	113	21.6922	-123.248	C:/Users/Gebruiker/Desktop/EAAT4_IPSC_EPSC\EPSCs/data\stijn_110320 3-12.ABF	-21.1361	36.3068	0.340662	-109.488	0.418967	0.949203	1081.56	1083.32			5.18	-4187.69	0.482013	6.34569	10.7466	537.33	-2018.52	11.1337	neg		3.73333	stijn_110320 3-12.xlsx	?	n
29	115	8.63267	-120.97	C:/Users/Gebruiker/Desktop/EAAT4_IPSC_EPSC\EPSCs/data\stijn_110320 3-12.ABF	-9.07322	6.20396	0.0411438	-121.856	0.0110851	1.12354	186.051	201.824			4.4	-1961.97	1.04972	4.91263	4.1916	209.58	-2059.52	11.3215	neg		3.73333	stijn_110320 3-12.xlsx	?	n
30	119	21.0915	-111.792	C:/Users/Gebruiker/Desktop/EAAT4_IPSC_EPSC\EPSCs/data\stijn_110320 3-12.ABF	-20.1911	23.8679	0.101886	-112.523	0.0948743	1.93249	289.312	143.68			11.04	-1910.46	1.66672	5.91004	6.6238	331.19	-3184.19	11.6024	neg		3.73333	stijn_110320 3-12.xlsx	?	n
31	120	16.0979	-118.475	C:/Users/Gebruiker/Desktop/EAAT4_IPSC_EPSC\EPSCs/data\stijn_110320 3-12.ABF	-15.6875	23.8582	0.0495913	-113.198	0.0698563	1.06392	376.301	120.657			11.66	-1380.61	2.11247	5.02845	5.5196	275.98	-2916.5	11.6386	neg		3.73333	stijn_110320 3-12.xlsx	?	n
32	125	9.65992	-124.488	C:/Users/Gebruiker/Desktop/EAAT4_IPSC_EPSC\EPSCs/data\stijn_110320 3-12.ABF	-10.3962	9.05407	0.0480318	-123.452	0.0687212	1.04677	349.964	689.07			3.08	-3136.34	0.559695	4.66799	5.503	275.15	-1755.39	11.9739	neg		3.73333	stijn_110320 3-12.xlsx	?	n
33	128	20.3472	-122.517	C:/Users/Gebruiker/Desktop/EAAT4_IPSC_EPSC\EPSCs/data\stijn_110320 3-12.ABF	-20.6719	28.4473	0.386575	-113.069	0.508685	1.30116	777.742	1321.69			4.16	-4891.15	0.503632	5.22481	8.26	413	-2463.34	12.1438	neg		3.73333	stijn_110320 3-12.xlsx	?	n
34	135	9.50046	-128.004	C:/Users/Gebruiker/Desktop/EAAT4_IPSC_EPSC\EPSCs/data\stijn_110320 3-12.ABF	-8.72504	58997.9	3.14163e+14	58863.5	3.14163e+14	1.83441	3.84587e+06	1.33513e+18			3	-3166.82	0.932952	5.2957	3.2156	160.78	-2954.49	12.7315	neg		3.73333	stijn_110320 3-12.xlsx	?	n
35	141	7.99984	-118.408	C:/Users/Gebruiker/Desktop/EAAT4_IPSC_EPSC\EPSCs/data\stijn_110320 3-12.ABF	-7.59994	7.90819	1.67482	-118.13	1.9435	1.29299	1140.91	100067			2.62	-3053.38	0.139584	4.66735	18.77	938.5	-426.204	13.4944	neg		3.73333	stijn_110320 3-12.xlsx	?	n
36	142	7.56051	-124.155	C:/Users/Gebruiker/Desktop/EAAT4_IPSC_EPSC\EPSCs/data\stijn_110320 3-12.ABF	-8.68995	9.80289	0.0288237	-123.419	0.0240767	1.08417	270.395	202.302			1.38	-5478.63	0.203853	4.39885	6.7696	338.48	-1116.83	13.5647	neg		3.73333	stijn_110320 3-12.xlsx	?	n
37	144	26.4043	-119.154	C:/Users/Gebruiker/Desktop/EAAT4_IPSC_EPSC\EPSCs/data\stijn_110320 3-12.ABF	-26.346	24.6386	0.0305961	-120.437	0.0172242	1.0846	301.218	35.4914			1.84	-14350.2	0.285981	4.96775	6.434	321.7	-4103.87	13.7098	neg		3.73333	stijn_110320 3-12.xlsx	?	n
38	152	10.3697	-124.562	C:/Users/Gebruiker/Desktop/EAAT4_IPSC_EPSC\EPSCs/data\stijn_110320 3-12.ABF	-9.8766	13.0027	0.169063	-122.077	0.230437	0.883104	692.998	2496.5			2.34	-4431.52	0.249616	5.1556	9.3744	468.72	-1106.18	14.5535	neg		3.73333	stijn_110320 3-12.xlsx	?	n
39	153	12.9395	-125.064	C:/Users/Gebruiker/Desktop/EAAT4_IPSC_EPSC\EPSCs/data\stijn_110320 3-12.ABF	-12.9642	15.9423	0.0574738	-122.301	0.0854854	1.08187	545.376	548.364			1.88	-6882.72	0.228855	5.11294	8.2148	410.74	-1575.15	14.688	neg		3.73333	stijn_110320 3-12.xlsx	?	n
40	155	34.8602	-125.776	C:/Users/Gebruiker/Desktop/EAAT4_IPSC_EPSC\EPSCs/data\stijn_110320 3-12.ABF	-34.8898	46.0115	0.169603	-117.872	0.243462	1.42018	708.137	256.7			5.74	-6073.21	0.507677	4.38502	11.3064	565.32	-3083.23	14.9102	neg		3.73333	stijn_110320 3-12.xlsx	?	n
41	156	8.92818	-127.159	C:/Users/Gebruiker/Desktop/EAAT4_IPSC_EPSC\EPSCs/data\stijn_110320 3-12.ABF	-7.68068	10.0819	0.0624127	-126.752	0.00887242	1.12154	119.186	35.5813			4.62	-1932.51	2.38957	4.22449	1.9334	96.67	-4617.87	14.9383	neg		3.73333	stijn_110320 3-12.xlsx	?	n
42	157	8.68557	-127.657	C:/Users/Gebruiker/Desktop/EAAT4_IPSC_EPSC\EPSCs/data\stijn_110320 3-12.ABF	-10.0382	14.0655	0.237649	-123.394	0.322378	1.03646	675.986	2804.94			3.1	-2801.8	0.30319	4.79243	10.2246	511.23	-849.478	14.9587	neg		3.73333	stijn_110320 3-12.xlsx	?	n
43	160	7.98363	-125.383	C:/Users/Gebruiker/Desktop/EAAT4_IPSC_EPSC\EPSCs/data\stijn_110320 3-12.ABF	-8.86311	12.4586	0.146129	-119.862	0.203413	0.889545	504.18	1349.2			2.42	-3299.02	0.527141	4.51591	4.5908	229.54	-1739.05	15.4919	neg		3.73333	stijn_110320 3-12.xlsx	?	n
44	161	12.736	-122.374	C:/Users/Gebruiker/Desktop/EAAT4_IPSC_EPSC\EPSCs/data\stijn_110320 3-12.ABF	-12.3678	13.8275	0.423722	-119.619	0.569918	1.40726	605.57	4026.54			1.48	-8605.43	0.207486	4.18272	7.133	356.65	-1785.51	15.6371	neg		3.73333	stijn_110320 3-12.xlsx	?	n
45	163	10.2176	-127.786	C:/Users/Gebruiker/Desktop/EAAT4_IPSC_EPSC\EPSCs/data\stijn_110320 3-12.ABF	-10.2226	8.86091	0.0363231	-127.861	0.0479015	1.05383	331.646	515.028			4.32	-2365.19	0.7413	5.02037	5.8276	291.38	-1753.31	15.8631	neg		3.73333	stijn_110320 3-12.xlsx	?	n
46	165	9.8854	-122.826	C:/Users/Gebruiker/Desktop/EAAT4_IPSC_EPSC\EPSCs/data\stijn_110320 3-12.ABF	-9.63584	5.11835	0.0776456	-126.115	0.0350872	1.61404	200.08	829.484			3.3	-2995.58	0.356364	5.18126	9.2602	463.01	-1067.51	16.1056	neg		3.73333	stijn_110320 3-12.xlsx	?	n
47	167	21.8918	-125.186	C:/Users/Gebruiker/Desktop/EAAT4_IPSC_EPSC\EPSCs/data\stijn_110320 3-12.ABF	-20.9294	15.8648	0.0766732	-131.475	0.0115938	1.46109	195.234	48.6205			1.56	-14033.2	0.210254	4.94314	7.4196	370.98	-2950.53	16.4669	neg		3.73333	stijn_110320 3-12.xlsx	?	n
48	172	7.58594	-121.905	C:/Users/Gebruiker/Desktop/EAAT4_IPSC_EPSC\EPSCs/data\stijn_110320 3-12.ABF	-7.03605	5.98342	0.0275542	-122.228	0.00717127	0.923837	173.984	125.003			4.2	-1806.18	1.60098	4.95365	2.6234	131.17	-2891.65	16.9793	neg		3.73333	stijn_110320 3-12.xlsx	?	n
49	173	7.52496	-125.821	C:/Users/Gebruiker/Desktop/EAAT4_IPSC_EPSC\EPSCs/data\stijn_110320 3-12.ABF	-6.51808	8.7754	0.176618	-123.989	0.259613	1.54659	487.091	3939.02			1.26	-5972.19	0.250607	4.72584	5.0278	251.39	-1496.67	17.078	neg		3.73333	stijn_110320 3-12.xlsx	?	n
50	176	9.88718	-125.487	C:/Users/Gebruiker/Desktop/EAAT4_IPSC_EPSC\EPSCs/data\stijn_110320 3-12.ABF	-9.01594	245588	-1.03673e+13	245454	-1.03673e+13	1.19268	7.44157e+07	-9.51894e+17			3.44	-2874.18	0.118274	4.97869	29.085	1454.25	-339.941	17.3664	neg		3.73333	stijn_110320 3-12.xlsx	?	n
51	177	8.98343	-120.557	C:/Users/Gebruiker/Desktop/EAAT4_IPSC_EPSC\EPSCs/data\stijn_110320 3-12.ABF	-8.82871	8.02024	0.0975757	-122.072	0.00500222	1.16604	76.1492	24.9101			3.12	-2879.3	1.41651	5.28149	2.2026	110.13	-4078.55	17.5028	neg		3.73333	stijn_110320 3-12.xlsx	?	n
52	180	44.7077	-129.813	C:/Users/Gebruiker/Desktop/EAAT4_IPSC_EPSC\EPSCs/data\stijn_110320 3-12.ABF	-43.6644	56.7806	0.161491	-119.97	0.232025	1.50409	764.976	188			6.68	-6692.77	0.585883	4.96303	11.4016	570.08	-3921.18	17.9511	neg		3.73333	stijn_110320 3-12.xlsx	?	n
53	186	13.1651	-125.7	C:/Users/Gebruiker/Desktop/EAAT4_IPSC_EPSC\EPSCs/data\stijn_110320 3-12.ABF	-13.5592	-108.754	4404.01	-251.203	4418.79	1.92661	-16393.5	8.70115e+07			5.16	-2551.37	0.148552	5.23448	34.7354	1736.77	-379.01	18.7917	neg		3.73333	stijn_110320 3-12.xlsx	?	n
54	188	12.8204	-129.019	C:/Users/Gebruiker/Desktop/EAAT4_IPSC_EPSC\EPSCs/data\stijn_110320 3-12.ABF	-12.9907	159648	3.88223e+13	159509	3.88223e+13	2.00079	2.48415e+07	9.40001e+17			9.06	-1415.06	0.556333	5.84584	16.2852	814.26	-787.243	18.8908	neg		3.73333	stijn_110320 3-12.xlsx	?	n
55	191	9.33919	-127.442	C:/Users/Gebruiker/Desktop/EAAT4_IPSC_EPSC\EPSCs/data\stijn_110320 3-12.ABF	-8.58144	17.5039	1.54667	-119.703	1.84792	1.37397	812.886	10728.9			3.68	-2537.82	0.55648	4.58351	6.613	330.65	-1412.25	18.9782	neg		3.73333	stijn_110320 3-12.xlsx	?	n
56	197	9.96138	-124.186	C:/Users/Gebruiker/Desktop/EAAT4_IPSC_EPSC\EPSCs/data\stijn_110320 3-12.ABF	-9.59142	6.35828	0.0483193	-126.82	0.0481988	1.11125	247.858	720.024			1.68	-5929.39	0.209858	5.30721	8.0054	400.27	-1244.33	19.4797	neg		3.73333	stijn_110320 3-12.xlsx	?	n
57	201	12.6738	-122.081	C:/Users/Gebruiker/Desktop/EAAT4_IPSC_EPSC\EPSCs/data\stijn_110320 3-12.ABF	-12.2679	10.763	0.0250321	-125.011	0.0202922	1.00492	342.859	231.556			4.64	-2731.42	0.40067	4.65148	11.5806	579.03	-1094.4	19.7408	neg		3.73333	stijn_110320 3-12.xlsx	?	n
58	206	19.7126	-127.785	C:/Users/Gebruiker/Desktop/EAAT4_IPSC_EPSC\EPSCs/data\stijn_110320 3-12.ABF	-19.4816	17.253	0.0384128	-126.564	0.0521737	1.02522	391.489	198.264			4.66	-4230.18	0.857469	4.85517	5.4346	271.73	-3627.24	20.5382	neg		3.73333	stijn_110320 3-12.xlsx	?	n
59	210	41.4477	-124.418	C:/Users/Gebruiker/Desktop/EAAT4_IPSC_EPSC\EPSCs/data\stijn_110320 3-12.ABF	-40.6509	45.2621	0.0508866	-125.917	0.0477081	1.59625	362.902	31.4888			3.64	-11386.7	0.433995	5.37003	8.3872	419.36	-4941.78	20.8849	neg		3.73333	stijn_110320 3-12.xlsx	?	n
60	220	18.6245	-129.551	C:/Users/Gebruiker/Desktop/EAAT4_IPSC_EPSC\EPSCs/data\stijn_110320 3-12.ABF	-18.3778	21.7044	0.0286756	-129.706	0.00951753	0.911682	196.507	14.1637			2.84	-6557.92	0.626738	5.56269	4.5314	226.57	-4110.1	21.6462	neg		3.73333	stijn_110320 3-12.xlsx	?	n
61	225	19.989	-129.245	C:/Users/Gebruiker/Desktop/EAAT4_IPSC_EPSC\EPSCs/data\stijn_110320 3-12.ABF	-18.0946	23.6024	0.195051	-124.152	0.264524	1.00793	679.866	826.083			3.28	-6094.2	0.440127	7.09427	7.4524	372.62	-2682.22	21.9771	neg		3.73333	stijn_110320 3-12.xlsx	?	n
62	227	14.3253	-128.494	C:/Users/Gebruiker/Desktop/EAAT4_IPSC_EPSC\EPSCs/data\stijn_110320 3-12.ABF	-14.425	33.6753	10.6092	-110.057	11.4043	1.47441	1663.73	52530			3.26	-4394.27	0.277037	7.67613	11.7674	588.37	-1217.37	22.076	neg		3.73333	stijn_110320 3-12.xlsx	?	n
63	235	23.5747	-123.867	C:/Users/Gebruiker/Desktop/EAAT4_IPSC_EPSC\EPSCs/data\stijn_110320 3-12.ABF	-23.3096	23.0576	0.13157	-123.697	0.19581	1.93516	696.512	988.073			8.8	-2678.95	0.672341	5.82571	13.0886	654.43	-1801.17	22.4778	neg		3.73333	stijn_110320 3-12.xlsx	?	n
64	237	9.8474	-123.177	C:/Users/Gebruiker/Desktop/EAAT4_IPSC_EPSC\EPSCs/data\stijn_110320 3-12.ABF	-9.46902	81232.1	1.52322e+13	81097.6	1.52322e+13	1.54949	1.54039e+07	5.47806e+17			3.42	-2879.36	0.121041	6.48609	28.255	1412.75	-348.519	22.7933	neg		3.73333	stijn_110320 3-12.xlsx	?	n
65	239	12.3095	-123.758	C:/Users/Gebruiker/Desktop/EAAT4_IPSC_EPSC\EPSCs/data\stijn_110320 3-12.ABF	-11.9965	11.6933	0.16921	-123.442	0.231964	0.934831	655.9	2828.55			2.98	-4130.71	0.270094	7.46754	11.0332	551.66	-1115.68	22.8732	neg		3.73333	stijn_110320 3-12.xlsx	?	n
66	242	10.7691	-128.805	C:/Users/Gebruiker/Desktop/EAAT4_IPSC_EPSC\EPSCs/data\stijn_110320 3-12.ABF	-10.6306	27533.9	4.80266e+13	27395.2	4.80266e+13	1.63969	2.87874e+06	5.25191e+17			1.5	-7179.41	0.12287	7.04723	12.208	610.4	-882.136	23.1358	neg		3.73333	stijn_110320 3-12.xlsx	?	n
67	256	12.0458	-133.928	C:/Users/Gebruiker/Desktop/EAAT4_IPSC_EPSC\EPSCs/data\stijn_110320 3-12.ABF	-12.8867	16.9963	0.288588	-129.87	0.415193	1.60158	529.08	1808.56			2.18	-5525.6	0.271529	6.89142	8.0286	401.43	-1500.36	23.9513	neg		3.73333	stijn_110320 3-12.xlsx	?	n
68	257	27.3116	-133.078	C:/Users/Gebruiker/Desktop/EAAT4_IPSC_EPSC\EPSCs/data\stijn_110320 3-12.ABF	-26.7798	21.9293	0.280093	-133.201	0.386993	1.93	1455.29	6739.51			3.64	-7503.2	0.16466	6.9733	22.1062	1105.31	-1235.47	23.9995	neg		3.73333	stijn_110320 3-12.xlsx	?	n
69	259	12.99	-130.647	C:/Users/Gebruiker/Desktop/EAAT4_IPSC_EPSC\EPSCs/data\stijn_110320 3-12.ABF	-11.7182	-83074	6.91082e+13	-83212.8	6.91082e+13	1.5274	-2.38915e+07	5.7149e+18			2.2	-5904.57	0.147782	7.46026	14.8868	744.34	-872.588	24.0956	neg		3.73333	stijn_110320 3-12.xlsx	?	n
70	260	10.7624	-132.524	C:/Users/Gebruiker/Desktop/EAAT4_IPSC_EPSC\EPSCs/data\stijn_110320 3-12.ABF	-10.7677	11.3603	0.308242	-131.501	0.430787	1.45731	582.659	4638.25			5.86	-1836.58	0.609705	6.6274	9.6112	480.56	-1119.77	24.1424	neg		3.73333	stijn_110320 3-12.xlsx	?	n
71	275	19.9604	-127.137	C:/Users/Gebruiker/Desktop/EAAT4_IPSC_EPSC\EPSCs/data\stijn_110320 3-12.ABF	-20.3122	19.654	0.0334985	-133.141	0.0120641	1.67101	508.389	140.47			5.54	-3602.95	0.189989	5.21467	29.1596	1457.98	-684.521	24.803	neg		3.73333	stijn_110320 3-12.xlsx	?	n
72	283	11.789	-125.404	C:/Users/Gebruiker/Desktop/EAAT4_IPSC_EPSC\EPSCs/data\stijn_110320 3-12.ABF	-10.9453	9.01975	0.0260687	-127.689	0.0113747	0.836126	190.097	79.5753			6.52	-1808.13	1.37246	6.25432	4.7506	237.53	-2481.59	25.4161	neg		3.73333	stijn_110320 3-12.xlsx	?	n
73	286	12.2879	-126.768	C:/Users/Gebruiker/Desktop/EAAT4_IPSC_EPSC\EPSCs/data\stijn_110320 3-12.ABF	-11.8909	227.023	260926	87.3026	261127	2.09781	12171	8.03319e+08			3.26	-3769.29	0.364865	4.64378	8.9348	446.74	-1375.29	25.8232	neg		3.73333	stijn_110320 3-12.xlsx	?	n
74	291	16.1627	-126.253	C:/Users/Gebruiker/Desktop/EAAT4_IPSC_EPSC\EPSCs/data\stijn_110320 3-12.ABF	-15.9273	12.6829	0.0182284	-130.058	0.0143714	0.879931	402.343	165.401			6.96	-2322.23	0.50519	5.35322	13.777	688.85	-1173.17	26.1462	neg		3.73333	stijn_110320 3-12.xlsx	?	n
75	293	26.4202	-130.557	C:/Users/Gebruiker/Desktop/EAAT4_IPSC_EPSC\EPSCs/data\stijn_110320 3-12.ABF	-27.4548	21.548	0.119321	-132.566	0.0206657	1.7767	160.671	29.5052			1.48	-17851.5	0.412578	5.24603	3.5872	179.36	-7365.13	26.2629	neg		3.73333	stijn_110320 3-12.xlsx	?	n
76	294	27.8259	-129.685	C:/Users/Gebruiker/Desktop/EAAT4_IPSC_EPSC\EPSCs/data\stijn_110320 3-12.ABF	-27.9342	36.2347	0.0814082	-123.216	0.120828	1.21875	460.777	113.527			5.96	-4668.77	0.830917	4.67949	7.1728	358.64	-3879.36	26.2926	neg		3.73333	stijn_110320 3-12.xlsx	?	n
77	302	12.2004	-126.096	C:/Users/Gebruiker/Desktop/EAAT4_IPSC_EPSC\EPSCs/data\stijn_110320 3-12.ABF	-9.4494	-16651.6	252667413016577	-16786.5	2.52667e+14	1.79348	-4.61939e+06	1.94413e+19			1.74	-7011.75	0.123167	6.14839	14.1272	706.36	-863.614	26.706	neg		3.73333	stijn_110320 3-12.xlsx	?	n
78	310	13.7317	-126.085	C:/Users/Gebruiker/Desktop/EAAT4_IPSC_EPSC\EPSCs/data\stijn_110320 3-12.ABF	-12.7026	-7.6977e-05	3.00403e-08	-132.729	0.0313531	2.77603	-50.5267	103.814			6.88	-1995.89	0.723358	5.50569	9.5112	475.56	-1443.75	27.0914	neg		3.73333	stijn_110320 3-12.xlsx	?	n
79	312	9.55147	-135.372	C:/Users/Gebruiker/Desktop/EAAT4_IPSC_EPSC\EPSCs/data\stijn_110320 3-12.ABF	-7.98278	11.4505	0.051027	-133.975	0.0279456	1.08086	192.391	110.299			3.3	-2894.38	1.29442	6.2292	2.5494	127.47	-3746.55	27.2376	neg		3.73333	stijn_110320 3-12.xlsx	?	n
80	317	10.9766	-131.761	C:/Users/Gebruiker/Desktop/EAAT4_IPSC_EPSC\EPSCs/data\stijn_110320 3-12.ABF	-9.48003	148199	3.46073e+13	148056	3.46073e+13	1.80049	1.39606e+07	3.07122e+17			4.56	-2407.15	0.38796	5.58535	11.7538	587.69	-933.877	27.3706	neg		3.73333	stijn_110320 3-12.xlsx	?	n
81	320	14.7789	-137.977	C:/Users/Gebruiker/Desktop/EAAT4_IPSC_EPSC\EPSCs/data\stijn_110320 3-12.ABF	-10.8553	20.6966	3.83829	-130.452	4.53801	1.66937	695.099	13374.7			1.08	-13684.1	0.265213	5.77813	4.0722	203.61	-3629.21	27.4753	neg		3.73333	stijn_110320 3-12.xlsx	?	n
82	324	10.8119	-129.434	C:/Users/Gebruiker/Desktop/EAAT4_IPSC_EPSC\EPSCs/data\stijn_110320 3-12.ABF	-7.70613	6.14766	0.660911	-135.148	0.00964284	1.73571	27.9712	31.4015			2.14	-5052.29	1.15889	6.18046	1.8466	92.33	-5855.03	27.6158	neg		3.73333	stijn_110320 3-12.xlsx	?	n
83	325	12.9385	-128.135	C:/Users/Gebruiker/Desktop/EAAT4_IPSC_EPSC\EPSCs/data\stijn_110320 3-12.ABF	-10.7436	20857.1	-6.03966e+13	20719.6	-6.03966e+13	2.22598	1.92179e+06	-5.12945e+17			4.54	-2849.89	0.766296	6.63755	5.9246	296.23	-2183.86	27.6597	neg		3.73333	stijn_110320 3-12.xlsx	?	n
84	326	10.9146	-132.03	C:/Users/Gebruiker/Desktop/EAAT4_IPSC_EPSC\EPSCs/data\stijn_110320 3-12.ABF	-12.0186	9.28475	0.197018	-131.76	0.275965	2.34105	437.685	4307.14			2.58	-4230.48	0.309947	5.6243	8.324	416.2	-1311.23	27.6926	neg		3.73333	stijn_110320 3-12.xlsx	?	n
85	328	11.7322	-126.858	C:/Users/Gebruiker/Desktop/EAAT4_IPSC_EPSC\EPSCs/data\stijn_110320 3-12.ABF	-11.3308	169941	-1.83308e+13	169802	-1.83308e+13	1.31659	1.75862e+07	-1.96329e+17			4	-2933.04	0.286718	6.74117	13.951	697.55	-840.954	27.7423	neg		3.73333	stijn_110320 3-12.xlsx	?	n
86	332	13.2509	-133.225	C:/Users/Gebruiker/Desktop/EAAT4_IPSC_EPSC\EPSCs/data\stijn_110320 3-12.ABF	-12.0075	12.3109	0.254841	-135.273	0.0163821	1.77515	85.5879	37.3152			3.24	-4089.78	1.54359	5.38754	2.099	104.95	-6312.95	27.9699	neg		3.73333	stijn_110320 3-12.xlsx	?	n
87	335	13.82	-124.814	C:/Users/Gebruiker/Desktop/EAAT4_IPSC_EPSC\EPSCs/data\stijn_110320 3-12.ABF	-13.373	58.8895	71.3442	-79.2277	72.5222	0.955158	4533.68	584575			3.5	-3948.57	0.266642	6.49619	13.1262	656.31	-1052.85	28.1245	neg		3.73333	stijn_110320 3-12.xlsx	?	n
88	339	11.5906	-125.014	C:/Users/Gebruiker/Desktop/EAAT4_IPSC_EPSC\EPSCs/data\stijn_110320 3-12.ABF	-11.234	12.2002	0.620374	-121.337	0.755646	1.01342	895.066	11548.6			4.72	-2455.64	0.656796	5.36509	7.1864	359.32	-1612.86	28.5743	neg		3.73333	stijn_110320 3-12.xlsx	?	n
89	342	8.69806	-124.509	C:/Users/Gebruiker/Desktop/EAAT4_IPSC_EPSC\EPSCs/data\stijn_110320 3-12.ABF	-7.44096	9.46237	0.161545	-125.591	0.0101635	1.59514	80.8751	35.5012			3.52	-2471.04	1.84641	5.30508	1.9064	95.32	-4562.56	28.7771	neg		3.73333	stijn_110320 3-12.xlsx	?	n
90	344	30.0323	-122.278	C:/Users/Gebruiker/Desktop/EAAT4_IPSC_EPSC\EPSCs/data\stijn_110320 3-12.ABF	-29.0005	77.629	42.5025	-77.8487	44.8616	2.46029	2213.01	63276.7			3.76	-7987.31	0.261973	5.33007	14.3526	717.63	-2092.46	28.8323	neg		3.73333	stijn_110320 3-12.xlsx	?	n
91	347	21.2782	-124.178	C:/Users/Gebruiker/Desktop/EAAT4_IPSC_EPSC\EPSCs/data\stijn_110320 3-12.ABF	-21.2647	42.4191	1.25991	-102.791	1.39769	0.758193	1424.21	3361.76			2.54	-8377.26	0.239311	4.7514	10.6138	530.69	-2004.77	29.3417	neg		3.73333	stijn_110320 3-12.xlsx	?	n
92	352	29.4785	-127.665	C:/Users/Gebruiker/Desktop/EAAT4_IPSC_EPSC\EPSCs/data\stijn_110320 3-12.ABF	-27.951	-56.1394	93.9433	-215.403	96.9916	2.40449	-4063.91	323638			7.98	-3694.05	0.325157	5.89241	24.542	1227.1	-1201.15	29.8114	neg		3.73333	stijn_110320 3-12.xlsx	?	n
93	359	9.67947	-120.971	C:/Users/Gebruiker/Desktop/EAAT4_IPSC_EPSC\EPSCs/data\stijn_110320 3-12.ABF	-7.20401	27749.7	629219273746368	27621.3	6.29219e+14	1.25225	4.89e+06	1.95431e+19			1.6	-6049.67	0.201197	6.32092	7.9524	397.62	-1217.18	30.2962	neg		3.73333	stijn_110320 3-12.xlsx	?	n
94	362	10.5447	-124.524	C:/Users/Gebruiker/Desktop/EAAT4_IPSC_EPSC\EPSCs/data\stijn_110320 3-12.ABF	-11.3349	11.4359	0.213401	-126.477	0.0037605	1.10938	29.5228	3.33096			6.22	-1695.28	5.06103	6.52361	1.229	61.45	-8579.87	30.4556	neg		3.73333	stijn_110320 3-12.xlsx	?	n
95	366	13.1619	-130.35	C:/Users/Gebruiker/Desktop/EAAT4_IPSC_EPSC\EPSCs/data\stijn_110320 3-12.ABF	-9.79982	16.9996	0.0480677	-126.897	0.00986615	0.973453	116.005	10.7508			2.08	-6327.81	1.83163	6.20875	1.1356	56.78	-11590.2	30.5812	neg		3.73333	stijn_110320 3-12.xlsx	?	n
96	367	14.0122	-123.95	C:/Users/Gebruiker/Desktop/EAAT4_IPSC_EPSC\EPSCs/data\stijn_110320 3-12.ABF	-11.8147	12.0088	0.168946	-124.39	0.0456105	1.8293	125.579	100.84			1.4	-10008.7	0.823723	6.25996	1.6996	84.98	-8244.42	30.6401	neg		3.73333	stijn_110320 3-12.xlsx	?	n
97	373	12.3377	-136.085	C:/Users/Gebruiker/Desktop/EAAT4_IPSC_EPSC\EPSCs/data\stijn_110320 3-12.ABF	-15.2289	37.4176	17.2585	-111.008	18.8544	2.06697	1183.36	38015.3			3.06	-4031.93	0.43456	5.90891	7.0416	352.08	-1752.12	31.0208	neg		3.73333	stijn_110320 3-12.xlsx	?	n
98	378	14.8241	-126.635	C:/Users/Gebruiker/Desktop/EAAT4_IPSC_EPSC\EPSCs/data\stijn_110320 3-12.ABF	-14.5062	56.9986	43.8087	-84.24	44.9434	1.10671	3260.28	215575			4.46	-3323.78	0.400438	6.43852	11.1378	556.89	-1330.97	31.2806	neg		3.73333	stijn_110320 3-12.xlsx	?	n
99	380	14.1429	-123.273	C:/Users/Gebruiker/Desktop/EAAT4_IPSC_EPSC\EPSCs/data\stijn_110320 3-12.ABF	-13.8611	-0.0696468	0.000852646	-134.097	0.0286188	3.19383	-440.574	1533.32			4.7	-3009.13	0.122374	7.05621	38.4068	1920.34	-368.24	31.4026	neg		3.73333	stijn_110320 3-12.xlsx	?	n
100	381	12.1527	-130.525	C:/Users/Gebruiker/Desktop/EAAT4_IPSC_EPSC\EPSCs/data\stijn_110320 3-12.ABF	-11.9426	54.5224	61.9987	-88.7109	63.4724	1.01104	2368.56	172916			8.02	-1515.29	1.05191	7.28974	7.6242	381.21	-1593.96	31.4166	neg		3.73333	stijn_110320 3-12.xlsx	?	n
101	387	33.0849	-126.177	C:/Users/Gebruiker/Desktop/EAAT4_IPSC_EPSC\EPSCs/data\stijn_110320 3-12.ABF	-32.238	-9.70079	19.9847	-158.837	24.1909	4.34	-834.896	56264.9			4.36	-7588.28	0.36206	6.26366	12.0422	602.11	-2747.41	31.6682	neg		3.73333	stijn_110320 3-12.xlsx	?	n
102	394	12.8595	-129.019	C:/Users/Gebruiker/Desktop/EAAT4_IPSC_EPSC\EPSCs/data\stijn_110320 3-12.ABF	-11.8841	14.2056	0.227683	-129.976	0.00913746	1.36539	55.5792	9.29249			1.06	-12131.6	0.812012	7.99453	1.3054	65.27	-9851.02	32.0305	neg		3.73333	stijn_110320 3-12.xlsx	?	n
103	395	14.6872	-130.257	C:/Users/Gebruiker/Desktop/EAAT4_IPSC_EPSC\EPSCs/data\stijn_110320 3-12.ABF	-14.2984	146.304	81029.2	4.81026	81159.1	2.15036	6940.99	2.0137e+08			1.56	-9414.86	0.288536	8.60096	5.4066	270.33	-2716.53	32.0512	neg		3.73333	stijn_110320 3-12.xlsx	?	n
104	401	11.5822	-127.846	C:/Users/Gebruiker/Desktop/EAAT4_IPSC_EPSC\EPSCs/data\stijn_110320 3-12.ABF	-10.2916	9.11715	0.233646	-130.943	0.00675948	1.45024	54.0715	20.4754			1.12	-10341.2	0.677966	7.21012	1.652	82.6	-7011.01	32.3498	neg		3.73333	stijn_110320 3-12.xlsx	?	n
105	404	20.2843	-123.183	C:/Users/Gebruiker/Desktop/EAAT4_IPSC_EPSC\EPSCs/data\stijn_110320 3-12.ABF	-17.6383	-30958.4	8.57511e+13	-31092.4	8.57511e+13	2.95382	-8.71128e+06	6.78903e+18			4.58	-4428.89	0.494472	7.20235	9.2624	463.12	-2189.97	32.4631	neg		3.73333	stijn_110320 3-12.xlsx	?	n
106	405	10.4436	-123.772	C:/Users/Gebruiker/Desktop/EAAT4_IPSC_EPSC\EPSCs/data\stijn_110320 3-12.ABF	-11.6006	10.7359	0.55415	-125.818	0.0111148	1.60437	35.1953	14.1211			1.32	-7911.78	0.811309	6.8505	1.627	81.35	-6418.9	32.5094	neg		3.73333	stijn_110320 3-12.xlsx	?	n
107	406	15.9744	-123.599	C:/Users/Gebruiker/Desktop/EAAT4_IPSC_EPSC\EPSCs/data\stijn_110320 3-12.ABF	-15.1657	156511	1.2152e+14	156374	1.2152e+14	1.39985	2.41515e+07	2.8939e+18			5.96	-2680.27	0.272669	7.35531	21.858	1092.9	-730.826	32.5382	neg		3.73333	stijn_110320 3-12.xlsx	?	n
108	411	32.9198	-123.331	C:/Users/Gebruiker/Desktop/EAAT4_IPSC_EPSC\EPSCs/data\stijn_110320 3-12.ABF	-30.7806	-422254	2.46979e+13	-422410	2.46979e+13	1.73345	-3.92875e+07	2.13794e+17			7.82	-4209.69	0.227164	6.28638	34.4244	1721.22	-956.292	32.7628	neg		3.73333	stijn_110320 3-12.xlsx	?	n
109	413	14.7484	-125.298	C:/Users/Gebruiker/Desktop/EAAT4_IPSC_EPSC\EPSCs/data\stijn_110320 3-12.ABF	-12.3038	-55578.1	4.5388e+13	-55712.3	4.5388e+13	2.30108	-6.8959e+06	6.98672e+17			2.86	-5156.79	0.594768	6.10593	4.8086	240.43	-3067.09	32.9574	neg		3.73333	stijn_110320 3-12.xlsx	?	n
110	416	15.6481	-123.939	C:/Users/Gebruiker/Desktop/EAAT4_IPSC_EPSC\EPSCs/data\stijn_110320 3-12.ABF	-16.1338	12.0158	0.108485	-128.994	0.00155705	1.32545	100.689	17.1275			1.64	-9541.55	0.238428	6.32792	6.8784	343.92	-2274.97	33.0617	neg		3.73333	stijn_110320 3-12.xlsx	?	n
111	432	13.923	-131.443	C:/Users/Gebruiker/Desktop/EAAT4_IPSC_EPSC\EPSCs/data\stijn_110320 3-12.ABF	-13.5728	-12173	7.1841e+13	-12310	7.1841e+13	1.81092	-4.6073e+06	1.02898e+19			1.14	-12213.2	0.643123	5.91726	1.7726	88.63	-7854.57	34.1296	neg		3.73333	stijn_110320 3-12.xlsx	?	n
112	436	15.924	-127.545	C:/Users/Gebruiker/Desktop/EAAT4_IPSC_EPSC\EPSCs/data\stijn_110320 3-12.ABF	-15.1397	10.1762	0.0572346	-132.044	0.0621283	1.8346	510.541	1448.14			9.46	-1683.3	0.544135	5.73925	17.3854	869.27	-915.94	34.5089	neg		3.73333	stijn_110320 3-12.xlsx	?	n
113	438	14.7066	-123.657	C:/Users/Gebruiker/Desktop/EAAT4_IPSC_EPSC\EPSCs/data\stijn_110320 3-12.ABF	-13.9432	13.0624	0.0435537	-124.873	0.0446945	1.20885	316.653	253.375			4.7	-3129.06	0.722388	5.99726	6.5062	325.31	-2260.39	34.6356	neg		3.73333	stijn_110320 3-12.xlsx	?	n
114	439	10.3388	-129.443	C:/Users/Gebruiker/Desktop/EAAT4_IPSC_EPSC\EPSCs/data\stijn_110320 3-12.ABF	-9.84265	18.3645	0.854045	-119.552	1.03955	1.08221	658.05	3784.86			1.26	-8205.37	0.353535	5.89498	3.564	178.2	-2900.89	34.6753	neg		3.73333	stijn_110320 3-12.xlsx	?	n
115	441	14.6607	-122.054	C:/Users/Gebruiker/Desktop/EAAT4_IPSC_EPSC\EPSCs/data\stijn_110320 3-12.ABF	-14.5274	15.5873	0.0523945	-122.529	0.0604903	1.39279	380.715	317.569			1.7	-8623.94	0.196455	6.46823	8.6534	432.67	-1694.21	34.8766	neg		3.73333	stijn_110320 3-12.xlsx	?	n
116	444	13.7759	-120.099	C:/Users/Gebruiker/Desktop/EAAT4_IPSC_EPSC\EPSCs/data\stijn_110320 3-12.ABF	-13.1473	11.0279	0.125635	-124.621	0.00434768	1.41805	101.879	27.5361			8.1	-1700.73	1.61651	5.30188	5.0108	250.54	-2749.25	35.1892	neg		3.73333	stijn_110320 3-12.xlsx	?	n
117	445	15.3561	-118.764	C:/Users/Gebruiker/Desktop/EAAT4_IPSC_EPSC\EPSCs/data\stijn_110320 3-12.ABF	-15.1507	7.87238	0.0446497	-122.81	0.0540371	1.3707	486.124	1737.94			8.1	-1895.82	0.550474	6.06272	14.7146	735.73	-1043.6	35.2775	neg		3.73333	stijn_110320 3-12.xlsx	?	n
118	448	14.1181	-125.496	C:/Users/Gebruiker/Desktop/EAAT4_IPSC_EPSC\EPSCs/data\stijn_110320 3-12.ABF	-14.3253	18.0087	0.269544	-126.32	0.00693888	1.5121	40.8664	3.40159			5.42	-2604.82	4.5839	4.89562	1.1824	59.12	-11940.2	35.5625	neg		3.73333	stijn_110320 3-12.xlsx	?	n
119	450	8.83691	-121.509	C:/Users/Gebruiker/Desktop/EAAT4_IPSC_EPSC\EPSCs/data\stijn_110320 3-12.ABF	-7.81395	8.54293	0.0597274	-121.685	0.0227088	1.29281	180.58	171.649			2.46	-3592.24	0.819618	4.83761	3.0014	150.07	-2944.26	35.7331	neg		3.73333	stijn_110320 3-12.xlsx	?	n
120	454	9.79753	-123.247	C:/Users/Gebruiker/Desktop/EAAT4_IPSC_EPSC\EPSCs/data\stijn_110320 3-12.ABF	-8.95721	-0.0027449	0.000136114	-127.453	0.0465753	2.6152	-83.3501	3169.83			2.24	-4373.9	0.413742	5.36938	5.414	270.7	-1809.67	35.9012	neg		3.73333	stijn_110320 3-12.xlsx	?	n
121	455	10.8272	-124.881	C:/Users/Gebruiker/Desktop/EAAT4_IPSC_EPSC\EPSCs/data\stijn_110320 3-12.ABF	-10.0827	22.5078	28.4212	-110.144	30.2211	1.41692	991.538	105483			2.62	-4132.5	0.82859	5.17393	3.162	158.1	-3424.15	35.9633	neg		3.73333	stijn_110320 3-12.xlsx	?	n
122	456	11.0114	-120.858	C:/Users/Gebruiker/Desktop/EAAT4_IPSC_EPSC\EPSCs/data\stijn_110320 3-12.ABF	-9.87674	10.8655	0.085152	-119.651	0.0149077	1.25065	107.772	37.43			1.4	-7865.26	1.08594	5.3163	1.2892	64.46	-8541.24	35.994	neg		3.73333	stijn_110320 3-12.xlsx	?	n
123	457	14.0381	-118.137	C:/Users/Gebruiker/Desktop/EAAT4_IPSC_EPSC\EPSCs/data\stijn_110320 3-12.ABF	-12.6474	8.97119	0.124058	-121.714	0.0257898	1.86313	166.366	206.032			1.54	-9115.64	0.358423	4.79184	4.2966	214.83	-3267.26	36.0458	neg		3.73333	stijn_110320 3-12.xlsx	?	n
124	459	13.4294	-120.08	C:/Users/Gebruiker/Desktop/EAAT4_IPSC_EPSC\EPSCs/data\stijn_110320 3-12.ABF	-12.9142	11.3238	0.0213446	-122.152	0.0151987	0.876985	279.79	112.481			5.54	-2424.07	0.782375	5.28591	7.081	354.05	-1896.54	36.1333	neg		3.73333	stijn_110320 3-12.xlsx	?	n
125	461	11.3104	-120.111	C:/Users/Gebruiker/Desktop/EAAT4_IPSC_EPSC\EPSCs/data\stijn_110320 3-12.ABF	-10.898	13.7169	0.21565	-121.101	0.00577195	1.28454	41.9745	4.98208			2.8	-4039.43	2.40674	5.50611	1.1634	58.17	-9721.85	36.2337	neg		3.73333	stijn_110320 3-12.xlsx	?	n
126	470	8.42286	-122.895	C:/Users/Gebruiker/Desktop/EAAT4_IPSC_EPSC\EPSCs/data\stijn_110320 3-12.ABF	-6.76114	5.76684	0.132942	-125.32	0.197143	1.52504	396.357	5444.57			4.02	-2095.24	0.420115	5.42522	9.5688	478.44	-880.242	37.5353	neg		3.73333	stijn_110320 3-12.xlsx	?	n
127	471	16.3963	-127.359	C:/Users/Gebruiker/Desktop/EAAT4_IPSC_EPSC\EPSCs/data\stijn_110320 3-12.ABF	-18.5897	12.1236	0.0365217	-128.569	0.0117489	1.28157	327.329	157.993			3.46	-4738.81	0.419069	4.81417	8.2564	412.82	-1985.89	37.6217	neg		3.73333	stijn_110320 3-12.xlsx	?	n
128	474	20.7931	-122.941	C:/Users/Gebruiker/Desktop/EAAT4_IPSC_EPSC\EPSCs/data\stijn_110320 3-12.ABF	-19.8035	29.3775	0.285459	-112.897	0.374355	1.01083	732.549	802.173			4.42	-4704.32	0.638728	4.96964	6.92	346	-3004.78	37.7974	neg		3.73333	stijn_110320 3-12.xlsx	?	n
129	475	8.02732	-121.035	C:/Users/Gebruiker/Desktop/EAAT4_IPSC_EPSC\EPSCs/data\stijn_110320 3-12.ABF	-7.37316	5.47552	0.287616	-124.341	0.005118	1.31151	37.9739	32.2419			1.04	-7718.57	0.304414	4.7352	3.4164	170.82	-2349.64	37.8528	neg		3.73333	stijn_110320 3-12.xlsx	?	n
130	481	8.27228	-120.711	C:/Users/Gebruiker/Desktop/EAAT4_IPSC_EPSC\EPSCs/data\stijn_110320 3-12.ABF	-7.60621	13.9576	27.2849	-113.667	28.693	1.36597	1506.16	569067			2.96	-2794.69	0.346183	4.96933	8.5504	427.52	-967.473	38.1021	neg		3.73333	stijn_110320 3-12.xlsx	?	n
131	483	10.0967	-121.619	C:/Users/Gebruiker/Desktop/EAAT4_IPSC_EPSC\EPSCs/data\stijn_110320 3-12.ABF	-9.07177	10.9396	1.7563	-120.138	2.12271	1.50191	890.551	39084.4			3.16	-3195.16	0.282926	4.84785	11.169	558.45	-903.994	38.1804	neg		3.73333	stijn_110320 3-12.xlsx	?	n
132	485	21.2912	-121.686	C:/Users/Gebruiker/Desktop/EAAT4_IPSC_EPSC\EPSCs/data\stijn_110320 3-12.ABF	-20.1171	21.2874	0.311258	-121.156	0.440608	1.62533	658.092	1790.85			5.84	-3645.75	0.522445	4.83499	11.1782	558.91	-1904.71	38.2181	neg		3.73333	stijn_110320 3-12.xlsx	?	n
133	489	14.5158	-121.898	C:/Users/Gebruiker/Desktop/EAAT4_IPSC_EPSC\EPSCs/data\stijn_110320 3-12.ABF	-14.4391	12.1082	0.11581	-125.234	0.0110207	1.35269	102.641	28.8784			3.24	-4480.19	0.889328	4.71264	3.6432	182.16	-3984.36	38.3773	neg		3.73333	stijn_110320 3-12.xlsx	?	n
134	492	8.77138	-121.458	C:/Users/Gebruiker/Desktop/EAAT4_IPSC_EPSC\EPSCs/data\stijn_110320 3-12.ABF	-7.23626	18.1391	27.1006	-109.935	27.8672	0.772464	2113.74	563903			2.26	-3881.14	0.373504	5.07251	6.0508	302.54	-1449.62	38.5938	neg		3.73333	stijn_110320 3-12.xlsx	?	n
135	496	11.3322	-121.916	C:/Users/Gebruiker/Desktop/EAAT4_IPSC_EPSC\EPSCs/data\stijn_110320 3-12.ABF	-12.1813	10.3939	0.0281497	-123.266	0.0171646	1.14211	311.058	203.056			3.26	-3476.12	0.34572	5.11371	9.4296	471.48	-1201.76	39.4904	neg		3.73333	stijn_110320 3-12.xlsx	?	n
136	497	7.49147	-124.923	C:/Users/Gebruiker/Desktop/EAAT4_IPSC_EPSC\EPSCs/data\stijn_110320 3-12.ABF	-8.78399	19.1825	27.7831	-113.193	28.7364	1.3078	3818.76	1.76581e+06			4.94	-1516.49	0.190893	4.6268	25.8784	1293.92	-289.487	39.5416	neg		3.73333	stijn_110320 3-12.xlsx	?	n
137	503	8.8837	-124.033	C:/Users/Gebruiker/Desktop/EAAT4_IPSC_EPSC\EPSCs/data\stijn_110320 3-12.ABF	-6.54377	36434.6	1.79811e+13	36304.2	1.79811e+13	1.35297	5.7108e+06	4.4181e+17			1.98	-4486.72	0.386251	4.99883	5.1262	256.31	-1733	40.185	neg		3.73333	stijn_110320 3-12.xlsx	?	n
138	508	18.1406	-128.754	C:/Users/Gebruiker/Desktop/EAAT4_IPSC_EPSC\EPSCs/data\stijn_110320 3-12.ABF	-18.3362	21.7642	0.199764	-128.256	0.00643021	1.29188	46.2578	2.29865			1.26	-14397.3	1.20782	4.94847	1.0432	52.16	-17389.3	40.5182	neg		3.73333	stijn_110320 3-12.xlsx	?	n
139	516	13.034	-126.924	C:/Users/Gebruiker/Desktop/EAAT4_IPSC_EPSC\EPSCs/data\stijn_110320 3-12.ABF	-12.2359	17.3184	0.248658	-121.303	0.348527	1.21777	484.614	1127.96			3.76	-3466.5	0.841201	5.74075	4.4698	223.49	-2916.02	41.0106	neg		3.73333	stijn_110320 3-12.xlsx	?	n
140	519	20.7811	-128.686	C:/Users/Gebruiker/Desktop/EAAT4_IPSC_EPSC\EPSCs/data\stijn_110320 3-12.ABF	-21.3167	23.1573	0.26425	-128.732	0.013796	1.81488	65.3169	5.98974			1.94	-10711.9	1.28036	6.22049	1.5152	75.76	-13715.1	41.2528	neg		3.73333	stijn_110320 3-12.xlsx	?	n
141	520	22.2109	-125.852	C:/Users/Gebruiker/Desktop/EAAT4_IPSC_EPSC\EPSCs/data\stijn_110320 3-12.ABF	-20.4062	31.1287	0.790582	-115.452	0.96295	1.37827	1181.26	3935.94			5.8	-3829.47	0.537316	6.95278	10.7944	539.72	-2057.64	41.2874	neg		3.73333	stijn_110320 3-12.xlsx	?	n
142	521	11.6209	-125.602	C:/Users/Gebruiker/Desktop/EAAT4_IPSC_EPSC\EPSCs/data\stijn_110320 3-12.ABF	-11.3554	9.9484	0.370211	-129.782	0.00971002	1.71155	51.0529	23.8853			3.1	-3748.69	0.835489	5.96245	3.7104	185.52	-3131.99	41.3367	neg		3.73333	stijn_110320 3-12.xlsx	?	n
143	523	12.2494	-126.687	C:/Users/Gebruiker/Desktop/EAAT4_IPSC_EPSC\EPSCs/data\stijn_110320 3-12.ABF	-11.3456	26.0913	17.9352	-112.4	19.1686	1.40942	1242.52	80013.4			5.3	-2311.22	0.715385	6.96046	7.4086	370.43	-1653.41	41.4949	neg		3.73333	stijn_110320 3-12.xlsx	?	n
144	530	13.4595	-122.782	C:/Users/Gebruiker/Desktop/EAAT4_IPSC_EPSC\EPSCs/data\stijn_110320 3-12.ABF	-11.8767	16.431	6.76567	-117.67	7.49074	1.64265	1436.49	121267			4.94	-2724.6	0.434775	6.9415	11.3622	568.11	-1184.59	41.8849	neg		3.73333	stijn_110320 3-12.xlsx	?	n
145	537	10.8776	-122.109	C:/Users/Gebruiker/Desktop/EAAT4_IPSC_EPSC\EPSCs/data\stijn_110320 3-12.ABF	-9.96435	9.55786	0.192464	-122.659	0.273003	1.21846	610.531	4770.89			5.62	-1935.52	0.532651	7.07068	10.551	527.55	-1030.95	42.2101	neg		3.73333	stijn_110320 3-12.xlsx	?	n
146	541	12.3546	-125.03	C:/Users/Gebruiker/Desktop/EAAT4_IPSC_EPSC\EPSCs/data\stijn_110320 3-12.ABF	-12.3782	4.79769	10.4405	-127.479	11.9228	1.97371	603.958	444681			2.52	-4902.61	0.249817	6.3862	10.0874	504.37	-1224.75	42.4402	neg		3.73333	stijn_110320 3-12.xlsx	?	n
147	542	9.07715	-126.409	C:/Users/Gebruiker/Desktop/EAAT4_IPSC_EPSC\EPSCs/data\stijn_110320 3-12.ABF	-8.64592	12.3077	0.182874	-125.296	0.0101515	1.2196	67.9606	16.161			2.62	-3464.56	2.01322	6.02626	1.3014	65.07	-6974.91	42.4582	neg		3.73333	stijn_110320 3-12.xlsx	?	n
148	546	11.7023	-122.636	C:/Users/Gebruiker/Desktop/EAAT4_IPSC_EPSC\EPSCs/data\stijn_110320 3-12.ABF	-10.8286	21.9746	1.57459	-114.653	1.82704	1.25531	1095.75	11227			4.02	-2911.02	0.341413	7.34635	11.7746	588.73	-993.859	42.7477	neg		3.73333	stijn_110320 3-12.xlsx	?	n
149	556	16.3108	-131.575	C:/Users/Gebruiker/Desktop/EAAT4_IPSC_EPSC\EPSCs/data\stijn_110320 3-12.ABF	-15.9906	178539	3.01783e+13	178390	3.01783e+13	2.25115	2.34222e+07	5.19451e+17			4.54	-3592.68	0.162016	8.31238	28.022	1401.1	-582.07	43.3798	neg		3.73333	stijn_110320 3-12.xlsx	?	n
150	567	8.21656	-128.353	C:/Users/Gebruiker/Desktop/EAAT4_IPSC_EPSC\EPSCs/data\stijn_110320 3-12.ABF	-8.03285	28.8361	34.5104	-107.705	35.7093	1.12395	2086.36	290410			5.32	-1544.47	0.662285	5.34132	8.0328	401.64	-1022.88	44.0676	neg		3.73333	stijn_110320 3-12.xlsx	?	n
151	574	17.982	-130.521	C:/Users/Gebruiker/Desktop/EAAT4_IPSC_EPSC\EPSCs/data\stijn_110320 3-12.ABF	-17.478	21.5596	0.0347271	-126.34	0.0471835	0.961314	343.224	88.1641			4.26	-4221.13	0.936717	6.24733	4.5478	227.39	-3954	44.3515	neg		3.73333	stijn_110320 3-12.xlsx	?	n
152	578	17.8148	-129.448	C:/Users/Gebruiker/Desktop/EAAT4_IPSC_EPSC\EPSCs/data\stijn_110320 3-12.ABF	-17.4117	14.7139	0.0409544	-130.934	0.0303508	1.29586	281.12	131.317			6.52	-2732.33	1.14034	5.93735	5.7176	285.88	-3115.78	44.5531	neg		3.73333	stijn_110320 3-12.xlsx	?	n
153	579	9.3171	-129.217	C:/Users/Gebruiker/Desktop/EAAT4_IPSC_EPSC\EPSCs/data\stijn_110320 3-12.ABF	-8.16704	11.31	0.0727264	-128.23	0.0824024	1.5511	337.374	655.409			4.8	-1941.06	0.902357	5.04543	5.3194	265.97	-1751.53	44.5894	neg		3.73333	stijn_110320 3-12.xlsx	?	n
154	589	10.7615	-126.382	C:/Users/Gebruiker/Desktop/EAAT4_IPSC_EPSC\EPSCs/data\stijn_110320 3-12.ABF	-10.1522	7.24437	0.0331246	-128.659	0.0117126	1.06761	200.741	157.95			6	-1793.58	1.19185	5.38348	5.0342	251.71	-2137.68	45.3477	neg		3.73333	stijn_110320 3-12.xlsx	?	n
155	590	8.20576	-124.647	C:/Users/Gebruiker/Desktop/EAAT4_IPSC_EPSC\EPSCs/data\stijn_110320 3-12.ABF	-7.13292	5.91978	0.0801236	-127.031	0.0762693	1.67082	272.425	1641.96			3.8	-2159.41	0.463177	5.46605	8.2042	410.21	-1000.19	45.4023	neg		3.73333	stijn_110320 3-12.xlsx	?	n
156	592	10.1551	-127.274	C:/Users/Gebruiker/Desktop/EAAT4_IPSC_EPSC\EPSCs/data\stijn_110320 3-12.ABF	-9.93838	7.66736	0.0428689	-129.095	0.0322402	1.25202	258.66	431.023			3.9	-2603.87	0.571965	5.50452	6.8186	340.93	-1489.32	45.553	neg		3.73333	stijn_110320 3-12.xlsx	?	n
157	595	9.39461	-131.772	C:/Users/Gebruiker/Desktop/EAAT4_IPSC_EPSC\EPSCs/data\stijn_110320 3-12.ABF	-9.68702	131020	-3.91186e+13	130881	-3.91186e+13	1.89811	1.21404e+07	-3.35899e+17			4.58	-2051.23	0.54607	5.243	8.3872	419.36	-1120.11	45.672	neg		3.73333	stijn_110320 3-12.xlsx	?	n
158	596	10.0836	-131.256	C:/Users/Gebruiker/Desktop/EAAT4_IPSC_EPSC\EPSCs/data\stijn_110320 3-12.ABF	-9.99204	7.76199	0.06357	-132.717	0.0143443	1.46802	187.086	185.382			3.68	-2740.11	0.810251	5.12092	4.5418	227.09	-2220.18	45.7135	neg		3.73333	stijn_110320 3-12.xlsx	?	n
159	597	10.8776	-132.215	C:/Users/Gebruiker/Desktop/EAAT4_IPSC_EPSC\EPSCs/data\stijn_110320 3-12.ABF	-11.3541	8.63459	0.0454395	-132.467	0.0480566	1.14021	238.724	346.144			1.36	-7998.26	0.310403	5.50815	4.3814	219.07	-2482.68	45.805	neg		3.73333	stijn_110320 3-12.xlsx	?	n
160	599	9.72119	-122.107	C:/Users/Gebruiker/Desktop/EAAT4_IPSC_EPSC\EPSCs/data\stijn_110320 3-12.ABF	-9.14396	132885	2.95685e+12	132753	2.95685e+12	1.23324	2.81482e+07	1.32674e+17			6.8	-1429.59	0.310874	5.84205	21.8738	1093.69	-444.422	45.8554	neg		3.73333	stijn_110320 3-12.xlsx	?	n
161	601	14.6001	-126.68	C:/Users/Gebruiker/Desktop/EAAT4_IPSC_EPSC\EPSCs/data\stijn_110320 3-12.ABF	-13.9717	18.0802	0.32891	-121.728	0.460898	1.51581	673.392	2636.41			4.34	-3364.07	0.616582	6.0253	7.0388	351.94	-2074.22	45.9738	neg		3.73333	stijn_110320 3-12.xlsx	?	n
162	605	8.31748	-124.131	C:/Users/Gebruiker/Desktop/EAAT4_IPSC_EPSC\EPSCs/data\stijn_110320 3-12.ABF	-7.42425	20089.6	1.82872e+13	19958.6	1.82872e+13	1.46173	3.86851e+06	6.78287e+17			3.66	-2272.54	0.290425	5.17632	12.6022	630.11	-660.002	46.1235	neg		3.73333	stijn_110320 3-12.xlsx	?	n
163	607	9.73073	-128.258	C:/Users/Gebruiker/Desktop/EAAT4_IPSC_EPSC\EPSCs/data\stijn_110320 3-12.ABF	-9.0256	7.73032	0.16537	-130.185	0.00964908	1.33191	81.7068	54.2766			4.46	-2181.78	2.09233	5.9425	2.1316	106.58	-4564.99	46.1892	neg		3.73333	stijn_110320 3-12.xlsx	?	n
164	609	9.62741	-130.815	C:/Users/Gebruiker/Desktop/EAAT4_IPSC_EPSC\EPSCs/data\stijn_110320 3-12.ABF	-8.86102	22.6517	1.85957	-116.895	2.19852	1.22777	762.741	6514.45			5.36	-1796.16	1.50918	5.18644	3.5516	177.58	-2710.72	46.2206	neg		3.73333	stijn_110320 3-12.xlsx	?	n
165	612	12.9174	-125.677	C:/Users/Gebruiker/Desktop/EAAT4_IPSC_EPSC\EPSCs/data\stijn_110320 3-12.ABF	-13.2305	8.13703	0.0202091	-129.173	0.00478938	1.05304	342.959	184.312			4.7	-2748.38	0.33594	5.4901	13.9906	699.53	-923.29	46.351	neg		3.73333	stijn_110320 3-12.xlsx	?	n
166	617	9.19281	-119.654	C:/Users/Gebruiker/Desktop/EAAT4_IPSC_EPSC\EPSCs/data\stijn_110320 3-12.ABF	-7.78446	103441	6.41889e+12	103314	6.41889e+12	1.29303	3.00119e+07	5.40366e+17			5.36	-1715.08	0.250205	5.82227	21.4224	1071.12	-429.121	46.6404	neg		3.73333	stijn_110320 3-12.xlsx	?	n
167	629	10.1694	-126.59	C:/Users/Gebruiker/Desktop/EAAT4_IPSC_EPSC\EPSCs/data\stijn_110320 3-12.ABF	-9.96417	11.4705	0.0368655	-126.739	0.00964069	0.892905	142.732	30.6838			2.42	-4202.22	0.75319	5.87106	3.213	160.65	-3165.07	47.2858	neg		3.73333	stijn_110320 3-12.xlsx	?	n
168	646	14.5788	-125.529	C:/Users/Gebruiker/Desktop/EAAT4_IPSC_EPSC\EPSCs/data\stijn_110320 3-12.ABF	-14.2086	16.1037	0.0554146	-124.024	0.0781231	1.09299	341.028	242.682			3.78	-3856.83	0.67708	6.18384	5.5828	279.14	-2611.38	48.0309	neg		3.73333	stijn_110320 3-12.xlsx	?	n
169	648	8.96591	-121.619	C:/Users/Gebruiker/Desktop/EAAT4_IPSC_EPSC\EPSCs/data\stijn_110320 3-12.ABF	-7.67389	7.00464	0.0906839	-125.205	0.00341781	0.956726	61.6779	18.4507			6.22	-1441.46	1.95156	5.70193	3.1872	159.36	-2813.1	48.1279	neg		3.73333	stijn_110320 3-12.xlsx	?	n
170	653	11.188	-122.765	C:/Users/Gebruiker/Desktop/EAAT4_IPSC_EPSC\EPSCs/data\stijn_110320 3-12.ABF	-10.8166	45576.3	-656323012009662	45442.3	-6.56323e+14	1.35044	5.80916e+06	-1.06655e+19			4.34	-2577.88	0.249005	6.27862	17.4294	871.47	-641.905	48.489	neg		3.73333	stijn_110320 3-12.xlsx	?	n
171	666	20.6844	-127.433	C:/Users/Gebruiker/Desktop/EAAT4_IPSC_EPSC\EPSCs/data\stijn_110320 3-12.ABF	-19.4445	27.1655	0.22795	-120.88	0.298978	1.02681	932.033	1212.58			3.06	-6759.6	0.27475	6.4884	11.1374	556.87	-1857.2	49.1703	neg		3.73333	stijn_110320 3-12.xlsx	?	n
172	669	26.191	-128.258	C:/Users/Gebruiker/Desktop/EAAT4_IPSC_EPSC\EPSCs/data\stijn_110320 3-12.ABF	-25.8952	33.7701	0.420367	-119.54	0.526356	1.1305	1025.21	1482.36			5.46	-4796.88	0.444083	6.37521	12.295	614.75	-2130.21	49.4566	neg		3.73333	stijn_110320 3-12.xlsx	?	n
173	675	17.6649	-123.477	C:/Users/Gebruiker/Desktop/EAAT4_IPSC_EPSC\EPSCs/data\stijn_110320 3-12.ABF	-16.4966	12.4064	0.0472474	-129.183	0.0115119	1.402	236.941	89.6048			4.28	-4127.32	0.431652	6.55129	9.9154	495.77	-1781.56	49.9158	neg		3.73333	stijn_110320 3-12.xlsx	?	n
174	676	11.4063	-125.8	C:/Users/Gebruiker/Desktop/EAAT4_IPSC_EPSC\EPSCs/data\stijn_110320 3-12.ABF	-11.9259	7.28658	0.0552411	-127.977	0.0819453	0.989708	466.494	1963.96			1.4	-8147.39	0.102697	6.25187	13.6324	681.62	-836.709	49.9994	neg		3.73333	stijn_110320 3-12.xlsx	?	n
175	678	14.8864	-124.963	C:/Users/Gebruiker/Desktop/EAAT4_IPSC_EPSC\EPSCs/data\stijn_110320 3-12.ABF	-14.8617	16.958	0.0839586	-122.46	0.124484	1.03902	461.263	482.58			3.1	-4802.07	0.446879	6.7631	6.937	346.85	-2145.94	50.0961	neg		3.73333	stijn_110320 3-12.xlsx	?	n
176	681	8.47678	-124.59	C:/Users/Gebruiker/Desktop/EAAT4_IPSC_EPSC\EPSCs/data\stijn_110320 3-12.ABF	-7.30226	31912.3	5.98638e+13	31781.6	5.98638e+13	1.57398	4.5007e+06	1.1909e+18			3.22	-2632.54	0.522507	5.55739	6.1626	308.13	-1375.52	50.1654	neg		3.73333	stijn_110320 3-12.xlsx	?	n
177	689	33.7869	-126.282	C:/Users/Gebruiker/Desktop/EAAT4_IPSC_EPSC\EPSCs/data\stijn_110320 3-12.ABF	-32.377	-349481	-5.29062e+14	-349642	-5.29062e+14	2.87045	-1.76211e+07	-1.34492e+18			7.68	-4399.34	0.359117	6.4166	21.3858	1069.29	-1579.88	50.8149	neg		3.73333	stijn_110320 3-12.xlsx	?	n
178	693	8.98075	-127.623	C:/Users/Gebruiker/Desktop/EAAT4_IPSC_EPSC\EPSCs/data\stijn_110320 3-12.ABF	-8.43535	11.3394	0.0721889	-124.415	0.104164	1.19846	350.456	653.749			2.06	-4359.59	0.584231	5.68732	3.526	176.3	-2547.01	51.067	neg		3.73333	stijn_110320 3-12.xlsx	?	n
179	694	21.4905	-127.151	C:/Users/Gebruiker/Desktop/EAAT4_IPSC_EPSC\EPSCs/data\stijn_110320 3-12.ABF	-21.1217	21.6744	0.0286909	-126.573	0.0281112	1.14974	337.914	68.0959			5.16	-4164.82	0.838316	5.46187	6.1552	307.76	-3491.43	51.1634	neg		3.73333	stijn_110320 3-12.xlsx	?	n
180	698	22.0814	-127.244	C:/Users/Gebruiker/Desktop/EAAT4_IPSC_EPSC\EPSCs/data\stijn_110320 3-12.ABF	-22.7678	22.791	0.0421829	-126.95	0.0367523	1.33069	306.517	71.5173			4.58	-4821.28	0.712131	5.83155	6.4314	321.57	-3433.38	51.5494	neg		3.73333	stijn_110320 3-12.xlsx	?	n
181	699	11.4608	-125.841	C:/Users/Gebruiker/Desktop/EAAT4_IPSC_EPSC\EPSCs/data\stijn_110320 3-12.ABF	-11.0823	8.65123	0.0824315	-129.451	0.00444815	1.03444	77.6742	19.0984			7.22	-1587.36	1.99878	6.33562	3.6122	180.61	-3172.8	51.6865	neg		3.73333	stijn_110320 3-12.xlsx	?	n
182	701	8.52533	-132.647	C:/Users/Gebruiker/Desktop/EAAT4_IPSC_EPSC\EPSCs/data\stijn_110320 3-12.ABF	-7.38343	6.69233	0.284966	-135.834	0.00633586	1.26992	36.5384	20.4113			4.3	-1982.63	2.558	5.57267	1.681	84.05	-5071.58	51.7509	neg		3.73333	stijn_110320 3-12.xlsx	?	n
183	703	9.86338	-140.71	C:/Users/Gebruiker/Desktop/EAAT4_IPSC_EPSC\EPSCs/data\stijn_110320 3-12.ABF	-8.59967	17.4178	0.00906701	-134.327	0.0028501	0.463163	137.779	3.32943			2.4	-4109.74	1.82593	5.24754	1.3144	65.72	-7504.1	51.8459	neg		3.73333	stijn_110320 3-12.xlsx	?	n
184	707	9.84169	-128.934	C:/Users/Gebruiker/Desktop/EAAT4_IPSC_EPSC\EPSCs/data\stijn_110320 3-12.ABF	-8.87634	-18636.9	-3.0747e+13	-18772.5	-3.0747e+13	1.45119	-6.11397e+06	-3.30853e+18			3.64	-2703.76	0.221255	6.36271	16.4516	822.58	-598.221	52.2185	neg		3.73333	stijn_110320 3-12.xlsx	?	n
185	708	10.4025	-128.683	C:/Users/Gebruiker/Desktop/EAAT4_IPSC_EPSC\EPSCs/data\stijn_110320 3-12.ABF	-9.24512	9.88444	0.320385	-128.228	0.469833	1.58598	364.615	3121.09			5.06	-2055.83	1.02235	6.4185	4.9494	247.47	-2101.77	52.2541	neg		3.73333	stijn_110320 3-12.xlsx	?	n
186	720	15.4567	-142.491	C:/Users/Gebruiker/Desktop/EAAT4_IPSC_EPSC\EPSCs/data\stijn_110320 3-12.ABF	-14.2905	38.9598	9.81805	-115.39	10.567	1.1397	1225.11	19829.2			7.62	-2028.43	2.06942	7.9622	3.6822	184.11	-4197.67	52.9102	neg		3.73333	stijn_110320 3-12.xlsx	?	n
187	744	11.2603	-131.133	C:/Users/Gebruiker/Desktop/EAAT4_IPSC_EPSC\EPSCs/data\stijn_110320 3-12.ABF	-10.837	-0.554881	0.0104152	-146.587	0.0581233	2.97235	-649.314	1288.93			4.1	-2746.41	0.105557	7.18613	38.8416	1942.08	-289.902	54.028	neg		3.73333	stijn_110320 3-12.xlsx	?	n
188	747	24.467	-145.373	C:/Users/Gebruiker/Desktop/EAAT4_IPSC_EPSC\EPSCs/data\stijn_110320 3-12.ABF	-25.2268	38.6645	0.220458	-133.047	0.30409	1.19438	655.033	344.104			3.84	-6371.62	0.474508	8.67203	8.0926	404.63	-3023.38	54.2038	neg		3.73333	stijn_110320 3-12.xlsx	?	n
189	748	12.599	-132.327	C:/Users/Gebruiker/Desktop/EAAT4_IPSC_EPSC\EPSCs/data\stijn_110320 3-12.ABF	-13.1838	11.5985	0.0344178	-131.364	0.0260659	1.23392	292.318	193.759			2.46	-5121.53	0.527988	5.42038	4.6592	232.96	-2704.1	54.2516	neg		3.73333	stijn_110320 3-12.xlsx	?	n
190	758	39.1493	-130.994	C:/Users/Gebruiker/Desktop/EAAT4_IPSC_EPSC\EPSCs/data\stijn_110320 3-12.ABF	-38.679	42.504	0.167632	-126.489	0.239352	1.54075	905.277	474.303			10.5	-3728.5	0.729988	7.90808	14.3838	719.19	-2721.76	54.8839	neg		3.73333	stijn_110320 3-12.xlsx	?	n
191	761	14.275	-131.731	C:/Users/Gebruiker/Desktop/EAAT4_IPSC_EPSC\EPSCs/data\stijn_110320 3-12.ABF	-14.0406	12.002	0.0385468	-133.308	0.0533663	1.01347	440.289	514.934			4.36	-3274.09	0.432789	6.27734	10.0742	503.71	-1416.99	55.1206	neg		3.73333	stijn_110320 3-12.xlsx	?	n
192	763	13.8233	-130.493	C:/Users/Gebruiker/Desktop/EAAT4_IPSC_EPSC\EPSCs/data\stijn_110320 3-12.ABF	-13.9114	14.3518	0.0285029	-130.175	0.0190769	0.937576	225.628	59.1508			1.48	-9340.05	0.332166	7.42947	4.4556	222.78	-3102.45	55.2729	neg		3.73333	stijn_110320 3-12.xlsx	?	n
193	765	17.7735	-126.631	C:/Users/Gebruiker/Desktop/EAAT4_IPSC_EPSC\EPSCs/data\stijn_110320 3-12.ABF	-17.4042	15.2235	0.0364121	-129.533	0.0384994	1.19504	351.518	193.694			3.88	-4580.8	0.402908	7.20238	9.63	481.5	-1845.64	55.3776	neg		3.73333	stijn_110320 3-12.xlsx	?	n
194	768	11.8224	-128.535	C:/Users/Gebruiker/Desktop/EAAT4_IPSC_EPSC\EPSCs/data\stijn_110320 3-12.ABF	-12.5301	40.9564	556.588	-98.236	563.242	2.01366	6115.65	1.63191e+07			6.46	-1830.1	0.293024	7.36536	22.046	1102.3	-536.261	55.4998	neg		3.73333	stijn_110320 3-12.xlsx	?	n
195	769	17.8491	-133.476	C:/Users/Gebruiker/Desktop/EAAT4_IPSC_EPSC\EPSCs/data\stijn_110320 3-12.ABF	-17.1916	20.9037	0.124974	-132.008	0.177475	0.985229	735.111	942.551			5.66	-3153.56	0.425021	5.70495	13.317	665.85	-1340.33	55.5441	neg		3.73333	stijn_110320 3-12.xlsx	?	n
196	776	13.8514	-124.169	C:/Users/Gebruiker/Desktop/EAAT4_IPSC_EPSC\EPSCs/data\stijn_110320 3-12.ABF	-13.6877	10.1547	0.0272951	-127.601	0.033495	1.38028	657.488	1169.12			3.08	-4497.21	0.133968	5.9317	22.9906	1149.53	-602.482	55.9224	neg		3.73333	stijn_110320 3-12.xlsx	?	n
197	787	19.5976	-125.166	C:/Users/Gebruiker/Desktop/EAAT4_IPSC_EPSC\EPSCs/data\stijn_110320 3-12.ABF	-19.4533	23.6754	0.0498563	-121.202	0.0718401	1.08588	392.585	130.418			2.46	-7966.5	0.421796	6.37276	5.8322	291.61	-3360.24	56.776	neg		3.73333	stijn_110320 3-12.xlsx	?	n
198	791	29.4431	-126.54	C:/Users/Gebruiker/Desktop/EAAT4_IPSC_EPSC\EPSCs/data\stijn_110320 3-12.ABF	-28.704	30.7541	0.036238	-129.647	0.052468	1.4285	900.074	294.241			9.96	-2956.13	0.418252	7.30378	23.8134	1190.67	-1236.41	57.1698	neg		3.73333	stijn_110320 3-12.xlsx	?	n
199	804	8.21838	-122.596	C:/Users/Gebruiker/Desktop/EAAT4_IPSC_EPSC\EPSCs/data\stijn_110320 3-12.ABF	-9.20878	15.9525	4.07434	-113.794	4.66038	1.70119	1107.77	53162.6			3.76	-2185.74	0.479812	5.11712	7.8364	391.82	-1048.74	57.7345	neg		3.73333	stijn_110320 3-12.xlsx	?	n
200	806	11.8174	-121.152	C:/Users/Gebruiker/Desktop/EAAT4_IPSC_EPSC\EPSCs/data\stijn_110320 3-12.ABF	-11.6328	17.4499	3.43862	-112.899	3.84353	1.3716	1308.05	47320.9			6.36	-1858.09	0.768339	5.57896	8.2776	413.88	-1427.64	57.8368	neg		3.73333	stijn_110320 3-12.xlsx	?	n
201	807	11.2993	-122.328	C:/Users/Gebruiker/Desktop/EAAT4_IPSC_EPSC\EPSCs/data\stijn_110320 3-12.ABF	-11.19	6.64656	0.0422069	-125.199	0.0359783	1.32627	288.696	740.369			4.36	-2591.58	0.474873	5.88987	9.1814	459.07	-1230.67	57.9067	neg		3.73333	stijn_110320 3-12.xlsx	?	n
202	812	10.4365	-121.711	C:/Users/Gebruiker/Desktop/EAAT4_IPSC_EPSC\EPSCs/data\stijn_110320 3-12.ABF	-9.53413	14955.2	-2.86337e+13	14827.3	-2.86337e+13	1.59748	3.6425e+06	-1.69899e+18			3.78	-2760.98	0.454753	6.025	8.3122	415.61	-1255.57	58.4587	neg		3.73333	stijn_110320 3-12.xlsx	?	n
203	819	9.4565	-125.192	C:/Users/Gebruiker/Desktop/EAAT4_IPSC_EPSC\EPSCs/data\stijn_110320 3-12.ABF	-9.0721	8.72339	0.188897	-126.734	0.00752882	1.45641	60.6946	24.3212			5.08	-1861.52	3.01806	5.5208	1.6832	84.16	-5618.17	58.9339	neg		3.73333	stijn_110320 3-12.xlsx	?	n
204	821	9.90313	-127.309	C:/Users/Gebruiker/Desktop/EAAT4_IPSC_EPSC\EPSCs/data\stijn_110320 3-12.ABF	-9.43212	8.58974	0.0759868	-130.458	0.0131067	1.4929	182.62	152.477			5.02	-1972.74	0.576521	5.3585	8.7074	435.37	-1137.32	59.0288	neg		3.73333	stijn_110320 3-12.xlsx	?	n
205	823	16.7723	-124.472	C:/Users/Gebruiker/Desktop/EAAT4_IPSC_EPSC\EPSCs/data\stijn_110320 3-12.ABF	-15.7178	-18.8114	11.1864	-162.874	12.281	1.95836	-1749.56	48228			6.2	-2705.22	0.34233	5.8281	18.1112	905.56	-926.076	59.1011	neg		3.73333	stijn_110320 3-12.xlsx	?	n
206	829	14.1559	-126.104	C:/Users/Gebruiker/Desktop/EAAT4_IPSC_EPSC\EPSCs/data\stijn_110320 3-12.ABF	-12.6231	12.1996	0.043151	-128.368	0.00943917	1.04035	152.7	33.4375			3.16	-4479.71	0.909824	8.06648	3.4732	173.66	-4075.75	59.6531	neg		3.73333	stijn_110320 3-12.xlsx	?	n
207	839	20.1365	-136.915	C:/Users/Gebruiker/Desktop/EAAT4_IPSC_EPSC\EPSCs/data\stijn_110320 3-12.ABF	-20.363	-0.715305	0.383933	-152.242	1.0269	3.98322	-224.945	5442.29			3.78	-5327.1	0.346865	7.58967	10.8976	544.88	-1847.79	60.1758	neg		3.73333	stijn_110320 3-12.xlsx	?	n
208	842	16.902	-131.302	C:/Users/Gebruiker/Desktop/EAAT4_IPSC_EPSC\EPSCs/data\stijn_110320 3-12.ABF	-17.5596	207706	1009412468078559	207553	1009412463065620	3.11579	7.94892e+06	1.47855e+18			1.76	-9603.41	0.145686	7.42017	12.0808	604.04	-1399.08	60.2417	neg		3.73333	stijn_110320 3-12.xlsx	?	n
209	844	16.7986	-131.232	C:/Users/Gebruiker/Desktop/EAAT4_IPSC_EPSC\EPSCs/data\stijn_110320 3-12.ABF	-15.3284	244874	6.6013e+13	244732	6.6013e+13	1.80873	1.4956e+07	2.46267e+17			5.16	-3255.55	1.0893	6.93453	4.737	236.85	-3546.26	60.318	neg		3.73333	stijn_110320 3-12.xlsx	?	n
210	846	21.3953	-130.019	C:/Users/Gebruiker/Desktop/EAAT4_IPSC_EPSC\EPSCs/data\stijn_110320 3-12.ABF	-21.0976	18.8064	0.125615	-136.006	0.0477899	2.3822	251.709	144.756			9	-2377.26	0.810636	6.74793	11.1024	555.12	-1927.09	60.3915	neg		3.73333	stijn_110320 3-12.xlsx	?	n
211	847	22.2798	-134.819	C:/Users/Gebruiker/Desktop/EAAT4_IPSC_EPSC\EPSCs/data\stijn_110320 3-12.ABF	-19.4593	29.4902	1.73538	-126.938	2.49612	3.84708	521.44	3503.02			4.56	-4885.91	0.87196	6.63586	5.2296	261.48	-4260.32	60.4196	neg		3.73333	stijn_110320 3-12.xlsx	?	n
212	848	11.5146	-123.84	C:/Users/Gebruiker/Desktop/EAAT4_IPSC_EPSC\EPSCs/data\stijn_110320 3-12.ABF	-9.97909	-42567.9	1.76308e+13	-42699.1	1.76308e+13	1.35175	-1.61322e+07	2.53204e+18			4.66	-2470.94	0.288509	7.04475	16.152	807.6	-712.888	60.4622	neg		3.73333	stijn_110320 3-12.xlsx	?	n
213	849	10.632	-124.284	C:/Users/Gebruiker/Desktop/EAAT4_IPSC_EPSC\EPSCs/data\stijn_110320 3-12.ABF	-8.15725	191699	7.74302e+13	191563	7.74302e+13	2.32153	5.26748e+07	5.84659e+18			5.44	-1954.42	0.163927	6.56866	33.1856	1659.28	-320.381	60.5615	neg		3.73333	stijn_110320 3-12.xlsx	?	n
214	854	9.78056	-128.129	C:/Users/Gebruiker/Desktop/EAAT4_IPSC_EPSC\EPSCs/data\stijn_110320 3-12.ABF	-10.5343	5.76459	0.0217008	-129.809	0.0108064	0.880246	233.522	260.671			3.64	-2686.97	0.562458	5.68572	6.4716	323.58	-1511.3	60.6913	neg		3.73333	stijn_110320 3-12.xlsx	?	n
215	865	9.91845	-121.257	C:/Users/Gebruiker/Desktop/EAAT4_IPSC_EPSC\EPSCs/data\stijn_110320 3-12.ABF	-7.76042	68923.7	3.18969e+13	68796.4	3.18969e+13	1.63258	7.14449e+06	3.42791e+17			3.4	-2917.19	1.56107	5.82747	2.178	108.9	-4553.93	61.4893	neg		3.73333	stijn_110320 3-12.xlsx	?	n
216	872	15.9381	-122.302	C:/Users/Gebruiker/Desktop/EAAT4_IPSC_EPSC\EPSCs/data\stijn_110320 3-12.ABF	-14.8164	12.7365	0.0290305	-124.378	0.0141204	1.00665	201.524	52.6176			2.06	-7736.93	0.490897	5.80919	4.1964	209.82	-3798.04	62.0443	neg		3.73333	stijn_110320 3-12.xlsx	?	n
217	873	13.7275	-123.998	C:/Users/Gebruiker/Desktop/EAAT4_IPSC_EPSC\EPSCs/data\stijn_110320 3-12.ABF	-14.7581	12.8967	0.112111	-126.229	0.0138722	1.37327	134.194	46.7135			8.2	-1674.09	1.71319	4.98445	4.7864	239.32	-2868.03	62.1021	neg		3.73333	stijn_110320 3-12.xlsx	?	n
218	874	16.3803	-120.877	C:/Users/Gebruiker/Desktop/EAAT4_IPSC_EPSC\EPSCs/data\stijn_110320 3-12.ABF	-14.9868	76.5644	1346.22	-57.9999	1353.56	1.43315	8511.61	1.99975e+07			7.82	-2094.66	0.495357	5.66306	15.7866	789.33	-1037.61	62.1734	neg		3.73333	stijn_110320 3-12.xlsx	?	n
219	875	10.3011	-125.141	C:/Users/Gebruiker/Desktop/EAAT4_IPSC_EPSC\EPSCs/data\stijn_110320 3-12.ABF	-8.89721	9.07807	0.0594009	-125.377	0.0813858	1.33961	406.525	1188.82			1.34	-7687.42	0.230486	5.88061	5.8138	290.69	-1771.84	62.2629	neg		3.73333	stijn_110320 3-12.xlsx	?	n
220	887	13.5127	-121.414	C:/Users/Gebruiker/Desktop/EAAT4_IPSC_EPSC\EPSCs/data\stijn_110320 3-12.ABF	-12.3394	8.32394	0.0778896	-126.423	0.0127563	1.50196	163.696	130.706			6.14	-2200.77	0.759037	5.53331	8.0892	404.46	-1670.46	63.1752	neg		3.73333	stijn_110320 3-12.xlsx	?	n
221	888	11.1592	-121.523	C:/Users/Gebruiker/Desktop/EAAT4_IPSC_EPSC\EPSCs/data\stijn_110320 3-12.ABF	-11.0704	14.4897	0.118597	-121.003	0.017459	1.6458	119.112	33.2036			2.94	-3795.64	1.09212	4.73861	2.692	134.6	-4145.31	63.3566	neg		3.73333	stijn_110320 3-12.xlsx	?	n
222	891	8.42597	-127.877	C:/Users/Gebruiker/Desktop/EAAT4_IPSC_EPSC\EPSCs/data\stijn_110320 3-12.ABF	-8.49678	16.8314	0.048139	-121.821	0.0512024	1.23275	258.902	113.718			3.24	-2600.61	1.01944	5.52028	3.1782	158.91	-2651.18	63.7392	neg		3.73333	stijn_110320 3-12.xlsx	?	n
223	896	12.0481	-123.799	C:/Users/Gebruiker/Desktop/EAAT4_IPSC_EPSC\EPSCs/data\stijn_110320 3-12.ABF	-10.467	23.2702	4.41413	-112.413	4.9579	1.3704	1116.38	25427.6			3.34	-3607.23	0.460601	5.47786	7.2514	362.57	-1661.49	64.0767	neg		3.73333	stijn_110320 3-12.xlsx	?	n
224	904	16.3257	-117.858	C:/Users/Gebruiker/Desktop/EAAT4_IPSC_EPSC\EPSCs/data\stijn_110320 3-12.ABF	-13.2249	347797	1379429874477930	347662	1379429854647864	2.7987	4.11034e+07	1.92684e+19			3.56	-4585.88	0.154928	5.15682	22.9784	1148.92	-710.482	64.5501	neg		3.73333	stijn_110320 3-12.xlsx	?	n
225	905	9.47885	-121.183	C:/Users/Gebruiker/Desktop/EAAT4_IPSC_EPSC\EPSCs/data\stijn_110320 3-12.ABF	-8.96827	8.26077	0.0410883	-123.291	0.00179919	0.681399	64.0449	6.7148			1.06	-8942.31	0.523767	4.88696	2.0238	101.19	-4683.69	64.601	neg		3.73333	stijn_110320 3-12.xlsx	?	n
226	906	13.7583	-117.5	C:/Users/Gebruiker/Desktop/EAAT4_IPSC_EPSC\EPSCs/data\stijn_110320 3-12.ABF	-13.1348	10.0454	0.0321871	-120.189	0.0241944	1.21938	348.164	341.624			2.64	-5211.47	0.294059	5.20678	8.9778	448.89	-1532.48	64.6648	neg		3.73333	stijn_110320 3-12.xlsx	?	n
227	907	30.0287	-120.493	C:/Users/Gebruiker/Desktop/EAAT4_IPSC_EPSC\EPSCs/data\stijn_110320 3-12.ABF	-27.7477	-18.7285	22.189	-165.879	24.5829	4.02769	-2569.72	201747			10.06	-2984.96	0.347455	4.91067	28.9534	1447.67	-1037.14	64.7565	neg		3.73333	stijn_110320 3-12.xlsx	?	n
228	908	18.551	-132.629	C:/Users/Gebruiker/Desktop/EAAT4_IPSC_EPSC\EPSCs/data\stijn_110320 3-12.ABF	-18.5938	35.7664	0.327236	-115.873	0.422326	0.928331	635.899	441.578			1.58	-11741.2	0.297406	5.2039	5.3126	265.63	-3491.89	64.7843	neg		3.73333	stijn_110320 3-12.xlsx	?	n
229	910	9.19089	-120.024	C:/Users/Gebruiker/Desktop/EAAT4_IPSC_EPSC\EPSCs/data\stijn_110320 3-12.ABF	-8.1437	8.13071	118.085	-118.387	123.571	2.08065	1067.02	3.53038e+06			3.78	-2431.45	0.49395	4.73203	7.6526	382.63	-1201.02	64.9079	neg		3.73333	stijn_110320 3-12.xlsx	?	n
230	912	25.4186	-121.169	C:/Users/Gebruiker/Desktop/EAAT4_IPSC_EPSC\EPSCs/data\stijn_110320 3-12.ABF	-24.7756	25.2944	0.119566	-120.371	0.174721	1.2603	753.488	739.497			1.7	-14952.1	0.129079	4.84207	13.1702	658.51	-1930.01	65.0597	neg		3.73333	stijn_110320 3-12.xlsx	?	n
231	923	14.6013	-123.741	C:/Users/Gebruiker/Desktop/EAAT4_IPSC_EPSC\EPSCs/data\stijn_110320 3-12.ABF	-13.7853	25.9554	9.49575	-108.187	10.3518	1.48714	1131.3	39310.9			1.46	-10000.9	0.33776	4.76711	4.3226	216.13	-3377.9	66.2099	neg		3.73333	stijn_110320 3-12.xlsx	?	n
232	933	9.91947	-126.671	C:/Users/Gebruiker/Desktop/EAAT4_IPSC_EPSC\EPSCs/data\stijn_110320 3-12.ABF	-10.5319	15.0465	2.65687	-118.449	3.00945	1.16812	947.861	27371.9			3.74	-2652.27	0.730212	6.27926	5.1218	256.09	-1936.72	67.0032	neg		3.73333	stijn_110320 3-12.xlsx	?	n
233	936	21.8906	-124.394	C:/Users/Gebruiker/Desktop/EAAT4_IPSC_EPSC\EPSCs/data\stijn_110320 3-12.ABF	-22.354	24.6105	0.0263648	-122.282	0.0294033	1.08211	402.056	71.0727			2.32	-9435.6	0.315844	5.80035	7.3454	367.27	-2980.18	67.2232	neg		3.73333	stijn_110320 3-12.xlsx	?	n
234	940	11.3678	-126.461	C:/Users/Gebruiker/Desktop/EAAT4_IPSC_EPSC\EPSCs/data\stijn_110320 3-12.ABF	-10.6912	21.3506	0.528848	-116.346	0.636059	0.799093	907.677	3152.74			1.42	-8005.5	0.210551	5.0012	6.7442	337.21	-1685.57	67.7278	neg		3.73333	stijn_110320 3-12.xlsx	?	n
235	943	11.7347	-131.026	C:/Users/Gebruiker/Desktop/EAAT4_IPSC_EPSC\EPSCs/data\stijn_110320 3-12.ABF	-13.3016	16.7172	0.0499601	-126.458	0.0704329	1.22363	453.202	359.248			3.26	-3599.6	0.479412	5.88553	6.8	340	-1725.69	68.1798	neg		3.73333	stijn_110320 3-12.xlsx	?	n
236	945	9.49257	-127.732	C:/Users/Gebruiker/Desktop/EAAT4_IPSC_EPSC\EPSCs/data\stijn_110320 3-12.ABF	-9.80932	10.8229	0.0291032	-127.346	0.010697	0.91969	181.405	51.7331			8.48	-1119.41	2.16547	5.92487	3.916	195.8	-2424.05	68.3629	neg		3.73333	stijn_110320 3-12.xlsx	?	n
237	949	30.4072	-125.455	C:/Users/Gebruiker/Desktop/EAAT4_IPSC_EPSC\EPSCs/data\stijn_110320 3-12.ABF	-29.3516	29.5585	0.0201591	-127.872	0.0132327	0.950514	306.75	18.0805			2.84	-10706.7	0.405425	5.70532	7.005	350.25	-4340.78	68.7809	neg		3.73333	stijn_110320 3-12.xlsx	?	n
238	950	8.92765	-127.495	C:/Users/Gebruiker/Desktop/EAAT4_IPSC_EPSC\EPSCs/data\stijn_110320 3-12.ABF	-8.53544	4.50596	0.0347319	-129.825	0.0442716	0.979082	317.416	1754.88			2.92	-3057.42	0.348141	5.57566	8.3874	419.37	-1064.41	68.8103	neg		3.73333	stijn_110320 3-12.xlsx	?	n
239	952	46.7676	-129.335	C:/Users/Gebruiker/Desktop/EAAT4_IPSC_EPSC\EPSCs/data\stijn_110320 3-12.ABF	-45.8566	-1.1255e+06	-2.4939e+14	-1.12567e+06	-2.4939e+14	3.71053	-4.00919e+07	-3.16453e+17			5.24	-8925.11	0.286665	6.14593	18.2792	913.96	-2558.51	68.8849	neg		3.73333	stijn_110320 3-12.xlsx	?	n
240	965	7.70398	-125.715	C:/Users/Gebruiker/Desktop/EAAT4_IPSC_EPSC\EPSCs/data\stijn_110320 3-12.ABF	-7.13912	74386.4	1.38602e+13	74252.8	1.38602e+13	1.29551	2.14653e+07	1.15423e+18			2.56	-3009.37	0.0946676	5.05874	27.042	1352.1	-284.889	69.7207	neg		3.73333	stijn_110320 3-12.xlsx	?	n
241	973	14.0379	-127.045	C:/Users/Gebruiker/Desktop/EAAT4_IPSC_EPSC\EPSCs/data\stijn_110320 3-12.ABF	-12.2361	16.8781	0.0915413	-124.49	0.134699	1.24385	339.055	333.305			2.48	-5660.43	0.56735	6.26641	4.3712	218.56	-3211.44	70.2746	neg		3.73333	stijn_110320 3-12.xlsx	?	n
242	978	13.674	-123.129	C:/Users/Gebruiker/Desktop/EAAT4_IPSC_EPSC\EPSCs/data\stijn_110320 3-12.ABF	-13.2323	30.1482	10.8194	-107.729	11.7417	1.70535	1518.43	58488.5			7.18	-1904.46	0.629548	6.4417	11.405	570.25	-1198.95	70.5797	neg		3.73333	stijn_110320 3-12.xlsx	?	n
243	985	16.7994	-126.147	C:/Users/Gebruiker/Desktop/EAAT4_IPSC_EPSC\EPSCs/data\stijn_110320 3-12.ABF	-16.5955	20.3741	0.11525	-122.192	0.171173	1.31304	455.225	457.457			5.22	-3218.28	0.836217	5.42511	6.2424	312.12	-2691.18	70.9422	neg		3.73333	stijn_110320 3-12.xlsx	?	n
244	986	27.377	-127.032	C:/Users/Gebruiker/Desktop/EAAT4_IPSC_EPSC\EPSCs/data\stijn_110320 3-12.ABF	-27.3206	35.9124	0.616202	-125.994	0.0620399	2.89159	99.2476	16.6862			4.46	-6138.35	1.92026	5.83754	2.3226	116.13	-11787.2	70.993	neg		3.73333	stijn_110320 3-12.xlsx	?	n
245	990	12.908	-126.39	C:/Users/Gebruiker/Desktop/EAAT4_IPSC_EPSC\EPSCs/data\stijn_110320 3-12.ABF	-11.7661	11.5737	0.034457	-126.785	0.0356777	0.970468	281.408	202.037			3.5	-3687.99	0.754473	6.31614	4.639	231.95	-2782.49	71.1679	neg		3.73333	stijn_110320 3-12.xlsx	?	n
246	993	9.51797	-133.853	C:/Users/Gebruiker/Desktop/EAAT4_IPSC_EPSC\EPSCs/data\stijn_110320 3-12.ABF	-8.87099	169965	-3.21521e+14	169823	-3.21521e+14	1.39821	1.85391e+07	-3.82575e+18			2.44	-3900.81	0.226989	5.9106	10.7494	537.47	-885.442	71.246	neg		3.73333	stijn_110320 3-12.xlsx	?	n
247	997	37.7411	-129.209	C:/Users/Gebruiker/Desktop/EAAT4_IPSC_EPSC\EPSCs/data\stijn_110320 3-12.ABF	-38.7204	30.4579	0.175069	-137.628	0.0144822	2.00978	145.881	13.2249			1.52	-24829.7	0.283423	7.2188	5.363	268.15	-7037.31	71.4694	neg		3.73333	stijn_110320 3-12.xlsx	?	n
248	1000	12.0546	-128.375	C:/Users/Gebruiker/Desktop/EAAT4_IPSC_EPSC\EPSCs/data\stijn_110320 3-12.ABF	-11.3849	12.6034	0.143872	-128.779	0.0408619	2.052	180.112	164.361			2.54	-4745.9	0.677912	6.72262	3.7468	187.34	-3217.3	71.5762	neg		3.73333	stijn_110320 3-12.xlsx	?	n
249	1002	10.8297	-128.646	C:/Users/Gebruiker/Desktop/EAAT4_IPSC_EPSC\EPSCs/data\stijn_110320 3-12.ABF	-10.3083	143.058	6447.76	3.52666	6463.74	1.12595	7759.95	2.14629e+07			2.98	-3634.11	0.40832	6.69107	7.2982	364.91	-1483.88	71.6621	neg		3.73333	stijn_110320 3-12.xlsx	?	n
250	1007	10.6347	-127.122	C:/Users/Gebruiker/Desktop/EAAT4_IPSC_EPSC\EPSCs/data\stijn_110320 3-12.ABF	-9.46808	17.5883	0.108966	-121.743	0.0479846	1.79983	163.94	65.335			0.94	-11313.5	0.510259	6.84698	1.8422	92.11	-5772.83	71.8497	neg		3.73333	stijn_110320 3-12.xlsx	?	n
251	1009	14.9382	-133.136	C:/Users/Gebruiker/Desktop/EAAT4_IPSC_EPSC\EPSCs/data\stijn_110320 3-12.ABF	-15.6386	17.7	1.79629	-135.578	0.0415267	3.66705	39.0204	21.0521			2.86	-5223.14	1.91432	6.48219	1.494	74.7	-9998.78	71.961	neg		3.73333	stijn_110320 3-12.xlsx	?	n
252	1010	16.1687	-136.693	C:/Users/Gebruiker/Desktop/EAAT4_IPSC_EPSC\EPSCs/data\stijn_110320 3-12.ABF	-15.758	31.1109	3.8859	-122.06	5.21462	3.75919	552.966	6034.95			1.98	-8165.99	0.446852	6.26938	4.431	221.55	-3648.99	72.0121	neg		3.73333	stijn_110320 3-12.xlsx	?	n
253	1019	13.7349	-136.003	C:/Users/Gebruiker/Desktop/EAAT4_IPSC_EPSC\EPSCs/data\stijn_110320 3-12.ABF	-12.5322	135.889	9047.17	-11.9812	9091.98	2.07578	3340.36	6.51288e+06			2.96	-4640.16	0.972149	5.44752	3.0448	152.24	-4510.93	72.6786	neg		3.73333	stijn_110320 3-12.xlsx	?	n
254	1020	13.0105	-128.195	C:/Users/Gebruiker/Desktop/EAAT4_IPSC_EPSC\EPSCs/data\stijn_110320 3-12.ABF	-13.0446	8.80667	0.400943	-130.851	0.0248382	2.3019	67.9929	71.5999			3.32	-3918.83	1.70799	6.04275	1.9438	97.19	-6693.33	72.714	neg		3.73333	stijn_110320 3-12.xlsx	?	n
255	1021	21.7612	-132.585	C:/Users/Gebruiker/Desktop/EAAT4_IPSC_EPSC\EPSCs/data\stijn_110320 3-12.ABF	-22.1392	20.4531	1.23841	-137.939	0.0531717	3.67425	71.8446	41.2973			4.06	-5359.9	1.32204	6.28702	3.071	153.55	-7086.03	72.7502	neg		3.73333	stijn_110320 3-12.xlsx	?	n
256	1023	13.6701	-129.266	C:/Users/Gebruiker/Desktop/EAAT4_IPSC_EPSC\EPSCs/data\stijn_110320 3-12.ABF	-14.7857	19.0129	0.153687	-125.445	0.191968	2.13531	291.699	368.911			9.86	-1386.42	1.99377	6.16038	4.9454	247.27	-2764.2	72.835	neg		3.73333	stijn_110320 3-12.xlsx	?	n
257	1035	15.5639	-125.633	C:/Users/Gebruiker/Desktop/EAAT4_IPSC_EPSC\EPSCs/data\stijn_110320 3-12.ABF	-15.8182	8.42285	0.0959966	-129.941	0.00718698	1.52216	145.072	90.5113			2.22	-7010.74	0.402116	5.83079	5.5208	276.04	-2819.13	73.4187	neg		3.73333	stijn_110320 3-12.xlsx	?	n
258	1036	14.0205	-129.398	C:/Users/Gebruiker/Desktop/EAAT4_IPSC_EPSC\EPSCs/data\stijn_110320 3-12.ABF	-13.9778	23.3577	0.765702	-119.846	0.983864	1.60251	805.243	3822.63			3.34	-4197.75	0.450341	5.63127	7.4166	370.83	-1890.42	73.4866	neg		3.73333	stijn_110320 3-12.xlsx	?	n
259	1037	17.4539	-130.105	C:/Users/Gebruiker/Desktop/EAAT4_IPSC_EPSC\EPSCs/data\stijn_110320 3-12.ABF	-17.1506	15.7277	0.072497	-133.511	0.0257678	1.63199	225.278	92.644			5.72	-3051.39	0.79837	7.09537	7.1646	358.23	-2436.14	73.5648	neg		3.73333	stijn_110320 3-12.xlsx	?	n
260	1044	13.2348	-127.622	C:/Users/Gebruiker/Desktop/EAAT4_IPSC_EPSC\EPSCs/data\stijn_110320 3-12.ABF	-13.5242	11.3833	0.237279	-131.528	0.00916031	1.80645	77.0332	28.6465			2.42	-5468.93	0.585843	6.49388	4.1308	206.54	-3203.94	74.0569	neg		3.73333	stijn_110320 3-12.xlsx	?	n
261	1048	36.5319	-129.399	C:/Users/Gebruiker/Desktop/EAAT4_IPSC_EPSC\EPSCs/data\stijn_110320 3-12.ABF	-37.149	50.2704	0.0845974	-120.65	0.125705	1.26128	576.505	88.4569			4.4	-8302.71	0.456687	6.47515	9.6346	481.73	-3791.74	74.4305	neg		3.73333	stijn_110320 3-12.xlsx	?	n
262	1051	10.7522	-130.061	C:/Users/Gebruiker/Desktop/EAAT4_IPSC_EPSC\EPSCs/data\stijn_110320 3-12.ABF	-9.96061	15.5961	0.155085	-124.825	0.2298	1.30759	399.745	789.001			1.12	-9600.15	0.294473	6.20922	3.8034	190.17	-2826.99	74.6774	neg		3.73333	stijn_110320 3-12.xlsx	?	n
263	1054	10.773	-122.113	C:/Users/Gebruiker/Desktop/EAAT4_IPSC_EPSC\EPSCs/data\stijn_110320 3-12.ABF	-9.70504	8.44408	0.137107	-125.627	0.00316804	1.04798	54.5867	13.7581			4.44	-2426.34	2.01708	5.06275	2.2012	110.06	-4894.13	74.7962	neg		3.73333	stijn_110320 3-12.xlsx	?	n
264	1057	10.9821	-128.322	C:/Users/Gebruiker/Desktop/EAAT4_IPSC_EPSC\EPSCs/data\stijn_110320 3-12.ABF	-10.0383	11.0461	0.0570567	-129.17	0.0270287	1.30935	178.727	106.744			1.14	-9633.42	0.298055	4.99772	3.8248	191.24	-2871.29	75.0118	neg		3.73333	stijn_110320 3-12.xlsx	?	n
265	1058	9.59208	-126.129	C:/Users/Gebruiker/Desktop/EAAT4_IPSC_EPSC\EPSCs/data\stijn_110320 3-12.ABF	-8.54593	9.27692	2.24385	-125.106	2.57755	1.34279	1176.82	99337.8			3.12	-3074.38	0.229936	5.74194	13.569	678.45	-706.911	75.0338	neg		3.73333	stijn_110320 3-12.xlsx	?	n
266	1061	38.5398	-131.822	C:/Users/Gebruiker/Desktop/EAAT4_IPSC_EPSC\EPSCs/data\stijn_110320 3-12.ABF	-38.8836	72.2889	2.50661	-101.906	2.85767	1.45047	1558.43	3107.33			6.92	-5569.34	0.444673	6.0737	15.562	778.1	-2476.53	75.3848	neg		3.73333	stijn_110320 3-12.xlsx	?	n
267	1062	33.8145	-127.227	C:/Users/Gebruiker/Desktop/EAAT4_IPSC_EPSC\EPSCs/data\stijn_110320 3-12.ABF	-32.6922	45.9727	0.392482	-118.131	0.524137	1.60578	1101.43	1086.06			7.32	-4619.47	0.457763	4.86189	15.9908	799.54	-2114.62	75.4705	neg		3.73333	stijn_110320 3-12.xlsx	?	n
268	1067	11.7746	-131.328	C:/Users/Gebruiker/Desktop/EAAT4_IPSC_EPSC\EPSCs/data\stijn_110320 3-12.ABF	-12.4663	12.4573	0.333195	-128.666	0.48456	1.82375	502.395	3691.39			1.28	-9198.94	0.198468	5.91645	6.4494	322.47	-1825.7	75.8927	neg		3.73333	stijn_110320 3-12.xlsx	?	n
269	1068	8.8617	-127.694	C:/Users/Gebruiker/Desktop/EAAT4_IPSC_EPSC\EPSCs/data\stijn_110320 3-12.ABF	-7.81388	10.2882	0.0722831	-124.208	0.105044	1.03048	253.573	408.938			3.12	-2840.29	1.87342	5.69592	1.6654	83.27	-5321.07	75.921	neg		3.73333	stijn_110320 3-12.xlsx	?	n
270	1069	11.5165	-126.069	C:/Users/Gebruiker/Desktop/EAAT4_IPSC_EPSC\EPSCs/data\stijn_110320 3-12.ABF	-11.8697	10.7392	0.00858226	-126.326	0.00432691	0.573101	237.665	30.9609			3.88	-2968.16	0.776995	5.69184	4.9936	249.68	-2306.25	75.956	neg		3.73333	stijn_110320 3-12.xlsx	?	n
271	1070	10.0352	-128.239	C:/Users/Gebruiker/Desktop/EAAT4_IPSC_EPSC\EPSCs/data\stijn_110320 3-12.ABF	-10.449	61742.5	2.18677e+14	61607.3	2.18677e+14	2.16646	3.85461e+06	8.52422e+17			2.4	-4181.34	0.552079	6.02505	4.3472	217.36	-2308.43	75.9964	neg		3.73333	stijn_110320 3-12.xlsx	?	n
272	1092	12.8638	-127.926	C:/Users/Gebruiker/Desktop/EAAT4_IPSC_EPSC\EPSCs/data\stijn_110320 3-12.ABF	-11.062	72916.8	8.32857e+14	72778	8.32857e+14	1.56983	6.66389e+06	6.95745e+18			6.16	-2088.28	0.667707	6.35688	9.2256	461.28	-1394.36	77.2794	neg		3.73333	stijn_110320 3-12.xlsx	?	n
273	1095	13.1786	-127.517	C:/Users/Gebruiker/Desktop/EAAT4_IPSC_EPSC\EPSCs/data\stijn_110320 3-12.ABF	-11.7837	66.2696	6036.5	-72.3084	6057.44	1.80991	9275.77	1.36871e+08			7.66	-1720.44	0.492307	6.27667	15.5594	777.97	-846.986	77.3785	neg		3.73333	stijn_110320 3-12.xlsx	?	n
274	1097	12.8453	-125.338	C:/Users/Gebruiker/Desktop/EAAT4_IPSC_EPSC\EPSCs/data\stijn_110320 3-12.ABF	-11.463	40.54	89.9602	-96.3316	92.0612	1.29024	2904.39	679924			5.14	-2499.09	0.559072	6.93847	9.1938	459.69	-1397.17	77.443	neg		3.73333	stijn_110320 3-12.xlsx	?	n
275	1100	11.4482	-127.221	C:/Users/Gebruiker/Desktop/EAAT4_IPSC_EPSC\EPSCs/data\stijn_110320 3-12.ABF	-11.7014	13.6578	0.182125	-123.767	0.245341	0.878647	633.288	1950.08			4.16	-2751.98	0.548581	7.31361	7.5832	379.16	-1509.68	77.6224	neg		3.73333	stijn_110320 3-12.xlsx	?	n
276	1104	12.5596	-133.007	C:/Users/Gebruiker/Desktop/EAAT4_IPSC_EPSC\EPSCs/data\stijn_110320 3-12.ABF	-11.4996	16.2454	0.112135	-129.818	0.0807562	1.82532	196.036	141.52			2.74	-4583.79	1.07493	6.567	2.549	127.45	-4927.26	77.9395	neg		3.73333	stijn_110320 3-12.xlsx	?	n
277	1105	19.2624	-131.241	C:/Users/Gebruiker/Desktop/EAAT4_IPSC_EPSC\EPSCs/data\stijn_110320 3-12.ABF	-19.3182	103.04	2344.32	-44.769	2369.56	2.47761	2681.79	2.06023e+06			3.26	-5908.71	0.627237	6.50714	5.1974	259.87	-3706.16	77.9753	neg		3.73333	stijn_110320 3-12.xlsx	?	n
278	1112	24.1193	-128.461	C:/Users/Gebruiker/Desktop/EAAT4_IPSC_EPSC\EPSCs/data\stijn_110320 3-12.ABF	-23.65	-0.00082785	1.78503e-06	-140.077	0.0689966	3.91933	-65.4938	132.248			6.52	-3699.28	0.622874	6.83399	10.4676	523.38	-2304.19	78.4037	neg		3.73333	stijn_110320 3-12.xlsx	?	n
279	1113	11.4283	-131.089	C:/Users/Gebruiker/Desktop/EAAT4_IPSC_EPSC\EPSCs/data\stijn_110320 3-12.ABF	-10.1235	11.0678	0.0372572	-130.263	0.0446053	1.04389	313.759	305.029			1.3	-8791.01	0.325358	6.32681	3.9956	199.78	-2860.22	78.432	neg		3.73333	stijn_110320 3-12.xlsx	?	n
280	1117	12.4558	-127.274	C:/Users/Gebruiker/Desktop/EAAT4_IPSC_EPSC\EPSCs/data\stijn_110320 3-12.ABF	-11.8971	10.9063	0.170032	-130.744	0.0189689	1.89825	137.647	99.9443			4.08	-3052.89	0.738248	6.26654	5.5266	276.33	-2253.79	78.6504	neg		3.73333	stijn_110320 3-12.xlsx	?	n
281	1132	12.0895	-130.488	C:/Users/Gebruiker/Desktop/EAAT4_IPSC_EPSC\EPSCs/data\stijn_110320 3-12.ABF	-11.6918	7.20653	0.40729	-134.936	0.0424858	2.95773	153.751	665.611			3.56	-3395.93	0.344714	6.08659	10.3274	516.37	-1170.62	79.4332	neg		3.73333	stijn_110320 3-12.xlsx	?	n
282	1133	11.1909	-135.391	C:/Users/Gebruiker/Desktop/EAAT4_IPSC_EPSC\EPSCs/data\stijn_110320 3-12.ABF	-13.6213	14.881	0.0528599	-132.167	0.00576385	0.891463	105.579	9.73357			1.36	-8228.61	0.684036	6.43444	1.9882	99.41	-5628.67	79.4541	neg		3.73333	stijn_110320 3-12.xlsx	?	n
283	1140	18.7282	-141.529	C:/Users/Gebruiker/Desktop/EAAT4_IPSC_EPSC\EPSCs/data\stijn_110320 3-12.ABF	-22.0069	11.0187	0.228351	-145.222	0.250897	2.91074	360.464	2460.31			3.8	-4928.47	0.230933	6.77708	16.455	822.75	-1138.14	79.7552	neg		3.73333	stijn_110320 3-12.xlsx	?	n
284	1142	16.4175	-143.893	C:/Users/Gebruiker/Desktop/EAAT4_IPSC_EPSC\EPSCs/data\stijn_110320 3-12.ABF	-17.0305	22740.6	4.78624e+13	22588.4	4.78624e+13	3.19799	829312	6.36978e+16			1.22	-13456.9	0.620676	7.16399	1.9656	98.28	-8352.39	79.7932	neg		3.73333	stijn_110320 3-12.xlsx	?	n
285	1144	14.336	-142.726	C:/Users/Gebruiker/Desktop/EAAT4_IPSC_EPSC\EPSCs/data\stijn_110320 3-12.ABF	-11.954	204154	3.77125e+14	204000	377124836227079	1.98639	9.95371e+06	8.96554e+17			3.48	-4119.55	0.868784	6.29705	4.0056	200.28	-3578.99	79.8466	neg		3.73333	stijn_110320 3-12.xlsx	?	n
286	1149	18.2145	-132.73	C:/Users/Gebruiker/Desktop/EAAT4_IPSC_EPSC\EPSCs/data\stijn_110320 3-12.ABF	-17.3207	387557	-612777441410309	387407	-6.12777e+14	3.58099	2.1534e+07	-1.89206e+18			1.42	-12827.1	0.128131	6.62932	11.0824	554.12	-1643.55	80.0779	neg		3.73333	stijn_110320 3-12.xlsx	?	n
287	1154	10.955	-125.595	C:/Users/Gebruiker/Desktop/EAAT4_IPSC_EPSC\EPSCs/data\stijn_110320 3-12.ABF	-9.90657	13.3425	2.38132	-122.811	2.68757	1.41047	1595.45	86959.7			2.98	-3676.19	0.161247	5.86779	18.481	924.05	-592.773	80.3425	neg		3.73333	stijn_110320 3-12.xlsx	?	n
288	1156	11.1093	-126.624	C:/Users/Gebruiker/Desktop/EAAT4_IPSC_EPSC\EPSCs/data\stijn_110320 3-12.ABF	-9.96926	42733.8	-1.15156e+14	42600.5	-1.15156e+14	2.04041	1.72688e+07	-1.88045e+19			1.06	-10480.4	0.0698738	6.23215	15.1702	758.51	-732.309	80.4596	neg		3.73333	stijn_110320 3-12.xlsx	?	n
289	1163	37.4182	-129.368	C:/Users/Gebruiker/Desktop/EAAT4_IPSC_EPSC\EPSCs/data\stijn_110320 3-12.ABF	-37.8202	45.3485	0.0738939	-124.004	0.108155	1.42727	535.411	95.0777			3.72	-10058.7	0.396318	6.19578	9.3864	469.32	-3986.43	80.7998	neg		3.73333	stijn_110320 3-12.xlsx	?	n
290	1167	11.5577	-136.215	C:/Users/Gebruiker/Desktop/EAAT4_IPSC_EPSC\EPSCs/data\stijn_110320 3-12.ABF	-12.822	30.8921	66.6386	-113.515	68.4274	1.19494	2090.36	462398			2.36	-4897.32	0.338934	6.22465	6.963	348.15	-1659.87	81.1025	neg		3.73333	stijn_110320 3-12.xlsx	?	n
291	1174	12.9286	-130.16	C:/Users/Gebruiker/Desktop/EAAT4_IPSC_EPSC\EPSCs/data\stijn_110320 3-12.ABF	-12.683	12.1288	0.0736009	-131.638	0.00241628	0.81002	52.6554	3.54255			1.32	-9794.4	0.993228	6.34923	1.329	66.45	-9728.07	81.5641	neg		3.73333	stijn_110320 3-12.xlsx	?	n
292	1175	12.2673	-130.923	C:/Users/Gebruiker/Desktop/EAAT4_IPSC_EPSC\EPSCs/data\stijn_110320 3-12.ABF	-11.8179	13.6645	0.463807	-126.77	0.616629	1.09508	487.023	2799.82			3.22	-3809.73	0.781212	6.01516	4.1218	206.09	-2976.2	81.6115	neg		3.73333	stijn_110320 3-12.xlsx	?	n
293	1177	9.24274	-132.35	C:/Users/Gebruiker/Desktop/EAAT4_IPSC_EPSC\EPSCs/data\stijn_110320 3-12.ABF	-9.40221	10.2577	0.150229	-131.79	0.00793066	1.21946	63.6708	16.5416			3.28	-2817.91	2.63454	5.24919	1.245	62.25	-7423.89	81.7358	neg		3.73333	stijn_110320 3-12.xlsx	?	n
294	1178	9.79928	-129.755	C:/Users/Gebruiker/Desktop/EAAT4_IPSC_EPSC\EPSCs/data\stijn_110320 3-12.ABF	-8.45339	-66036.4	2.09143e+13	-66172.9	2.09143e+13	1.12887	-1.83025e+07	1.60662e+18			4.9	-1999.85	0.384175	6.11364	12.7546	637.73	-768.293	81.7657	neg		3.73333	stijn_110320 3-12.xlsx	?	n
295	1186	24.6113	-130.334	C:/Users/Gebruiker/Desktop/EAAT4_IPSC_EPSC\EPSCs/data\stijn_110320 3-12.ABF	-24.8363	17.7245	0.135048	-135.232	0.0162	1.82497	199.51	65.0098			7.66	-3212.96	1.29248	5.66188	5.9266	296.33	-4152.68	82.1785	neg		3.73333	stijn_110320 3-12.xlsx	?	n
296	1187	13.8434	-131.314	C:/Users/Gebruiker/Desktop/EAAT4_IPSC_EPSC\EPSCs/data\stijn_110320 3-12.ABF	-12.8905	22.9712	10.6851	-118.915	11.8361	1.52039	804.426	30815.6			1.72	-8048.49	0.447987	5.89132	3.8394	191.97	-3605.62	82.208	neg		3.73333	stijn_110320 3-12.xlsx	?	n
297	1192	34.255	-126.916	C:/Users/Gebruiker/Desktop/EAAT4_IPSC_EPSC\EPSCs/data\stijn_110320 3-12.ABF	-31.5986	27.588	0.0624351	-132.063	0.0136599	1.26462	175.756	12.5336			1.44	-23788.2	0.370599	6.10193	3.8856	194.28	-8815.89	82.4278	neg		3.73333	stijn_110320 3-12.xlsx	?	n
298	1195	10.3443	-130.3	C:/Users/Gebruiker/Desktop/EAAT4_IPSC_EPSC\EPSCs/data\stijn_110320 3-12.ABF	-10.8693	48461.9	1.44719e+14	48323.9	1.44719e+14	1.97847	1.26821e+07	9.91206e+18			6.3	-1641.96	0.287173	6.23363	21.938	1096.9	-471.526	82.515	neg		3.73333	stijn_110320 3-12.xlsx	?	n
299	1205	9.87037	-126.129	C:/Users/Gebruiker/Desktop/EAAT4_IPSC_EPSC\EPSCs/data\stijn_110320 3-12.ABF	-10.143	129134	-2.00016e+13	128998	-2.00016e+13	1.62408	2.92538e+07	-1.02655e+18			5.74	-1719.58	0.214426	5.62566	26.7692	1338.46	-368.721	83.0854	neg		3.73333	stijn_110320 3-12.xlsx	?	n
300	1210	11.5998	-129.591	C:/Users/Gebruiker/Desktop/EAAT4_IPSC_EPSC\EPSCs/data\stijn_110320 3-12.ABF	-10.7036	12.3078	0.0529294	-127.897	0.0331409	1.17416	199.963	113.827			1.3	-8922.92	0.512659	5.92229	2.5358	126.79	-4574.41	83.3594	neg		3.73333	stijn_110320 3-12.xlsx	?	n
301	1212	12.0749	-129.647	C:/Users/Gebruiker/Desktop/EAAT4_IPSC_EPSC\EPSCs/data\stijn_110320 3-12.ABF	-10.8228	10.3043	0.258432	-133.23	0.0066762	1.47235	49.5365	14.5996			1.26	-9583.27	0.694368	5.67159	1.8146	90.73	-6654.32	83.4803	neg		3.73333	stijn_110320 3-12.xlsx	?	n
302	1214	10.7759	-127.579	C:/Users/Gebruiker/Desktop/EAAT4_IPSC_EPSC\EPSCs/data\stijn_110320 3-12.ABF	-9.44002	9.09536	0.0962285	-129.372	0.0102131	1.34936	104.217	45.7373			2.52	-4276.15	1.09537	5.42305	2.3006	115.03	-4683.95	83.6337	neg		3.73333	stijn_110320 3-12.xlsx	?	n
303	1215	14.7278	-126.169	C:/Users/Gebruiker/Desktop/EAAT4_IPSC_EPSC\EPSCs/data\stijn_110320 3-12.ABF	-12.9639	29.7244	6.98013	-109.985	7.53543	1.19318	1560.76	39930.6			2.78	-5297.76	0.331236	5.06107	8.3928	419.64	-1754.81	83.6644	neg		3.73333	stijn_110320 3-12.xlsx	?	n
304	1220	10.013	-124.639	C:/Users/Gebruiker/Desktop/EAAT4_IPSC_EPSC\EPSCs/data\stijn_110320 3-12.ABF	-8.62185	11.1291	0.136248	-125.386	0.0130863	1.42514	94.925	34.5232			1.26	-7946.84	0.620079	6.57835	2.032	101.6	-4927.67	83.9717	neg		3.73333	stijn_110320 3-12.xlsx	?	n
305	1221	11.0477	-123.342	C:/Users/Gebruiker/Desktop/EAAT4_IPSC_EPSC\EPSCs/data\stijn_110320 3-12.ABF	-9.46861	-33486.8	3.44932e+13	-33616.4	3.44932e+13	2.35495	-1.22217e+07	4.59457e+18			7.96	-1387.9	0.931975	6.3867	8.541	427.05	-1293.49	83.9849	neg		3.73333	stijn_110320 3-12.xlsx	?	n
306	1240	13.1551	-129.951	C:/Users/Gebruiker/Desktop/EAAT4_IPSC_EPSC\EPSCs/data\stijn_110320 3-12.ABF	-12.3035	21.4798	0.133627	-122.371	0.193584	1.10092	499.109	482.102			2.38	-5527.35	0.471679	5.87377	5.0458	252.29	-2607.14	85.072	neg		3.73333	stijn_110320 3-12.xlsx	?	n
307	1241	12.1507	-128.871	C:/Users/Gebruiker/Desktop/EAAT4_IPSC_EPSC\EPSCs/data\stijn_110320 3-12.ABF	-11.5077	4721.33	6.46427e+12	4584.88	6.46427e+12	1.63855	1.10188e+06	3.52384e+17			3.34	-3637.95	0.264626	5.92805	12.6216	631.08	-962.694	85.1338	neg		3.73333	stijn_110320 3-12.xlsx	?	n
308	1242	10.573	-128.93	C:/Users/Gebruiker/Desktop/EAAT4_IPSC_EPSC\EPSCs/data\stijn_110320 3-12.ABF	-9.68329	5.94774	0.0431808	-132.732	0.00601399	1.10046	179.272	158.58			2.36	-4480.1	0.297199	5.92635	7.9408	397.04	-1331.48	85.1949	neg		3.73333	stijn_110320 3-12.xlsx	?	n
309	1243	11.8819	-131.539	C:/Users/Gebruiker/Desktop/EAAT4_IPSC_EPSC\EPSCs/data\stijn_110320 3-12.ABF	-10.3067	55487.5	2.49892e+14	55347	2.49892e+14	2.09946	8.0878e+06	5.3095e+18			5.66	-2099.28	0.541202	5.92768	10.4582	522.91	-1136.13	85.2273	neg		3.73333	stijn_110320 3-12.xlsx	?	n
310	1244	14.6984	-133.134	C:/Users/Gebruiker/Desktop/EAAT4_IPSC_EPSC\EPSCs/data\stijn_110320 3-12.ABF	-14.6136	11.1676	0.0366134	-134.274	0.0115839	1.17129	215.277	80.1182			2.68	-5484.47	0.655481	6.22917	4.0886	204.43	-3594.96	85.261	neg		3.73333	stijn_110320 3-12.xlsx	?	n
311	1251	25.841	-126.906	C:/Users/Gebruiker/Desktop/EAAT4_IPSC_EPSC\EPSCs/data\stijn_110320 3-12.ABF	-25.7016	28.7235	0.241281	-122.386	0.329084	1.34817	946.875	1365.43			5.7	-4533.51	0.423615	6.43652	13.4556	672.78	-1920.47	85.8257	neg		3.73333	stijn_110320 3-12.xlsx	?	n
312	1258	9.14254	-130.954	C:/Users/Gebruiker/Desktop/EAAT4_IPSC_EPSC\EPSCs/data\stijn_110320 3-12.ABF	-8.47615	9.89492	0.0504348	-130.624	0.0662022	1.02608	328.777	564.329			4.78	-1912.66	0.828452	5.73932	5.7698	288.49	-1584.55	86.3896	neg		3.73333	stijn_110320 3-12.xlsx	?	n
313	1264	16.2606	-132.223	C:/Users/Gebruiker/Desktop/EAAT4_IPSC_EPSC\EPSCs/data\stijn_110320 3-12.ABF	-15.6148	17.4349	0.0602993	-133.636	0.0448005	1.29921	264.694	122.162			5.8	-2803.55	0.874047	5.85379	6.6358	331.79	-2450.43	86.8052	neg		3.73333	stijn_110320 3-12.xlsx	?	n
314	1266	12.2973	-127.814	C:/Users/Gebruiker/Desktop/EAAT4_IPSC_EPSC\EPSCs/data\stijn_110320 3-12.ABF	-10.6634	-33261.2	3.37838e+13	-33396.6	3.37838e+13	1.37222	-7.42321e+06	1.68261e+18			4.38	-2807.6	0.493888	5.67896	8.8684	443.42	-1386.64	86.8831	neg		3.73333	stijn_110320 3-12.xlsx	?	n
315	1270	7.10841	-123.723	C:/Users/Gebruiker/Desktop/EAAT4_IPSC_EPSC\EPSCs/data\stijn_110320 3-12.ABF	-5.70248	3.08857	0.095334	-125.842	0.136553	0.978821	584.198	21595.3			1.32	-5385.16	0.140884	4.6953	9.3694	468.47	-758.684	87.347	neg		3.73333	stijn_110320 3-12.xlsx	?	n
316	1271	15.1714	-124.519	C:/Users/Gebruiker/Desktop/EAAT4_IPSC_EPSC\EPSCs/data\stijn_110320 3-12.ABF	-13.8324	18.2505	0.0400474	-121.778	0.0547201	0.967909	372.145	166.379			1.9	-7984.92	0.370775	5.38729	5.1244	256.22	-2960.61	87.3741	neg		3.73333	stijn_110320 3-12.xlsx	?	n
317	1273	9.14243	-125.62	C:/Users/Gebruiker/Desktop/EAAT4_IPSC_EPSC\EPSCs/data\stijn_110320 3-12.ABF	-9.03842	18.6773	49.6175	-112.282	50.8651	0.992151	2575.18	1.4099e+06			3.5	-2612.12	0.629746	5.03029	5.5578	277.89	-1644.97	87.563	neg		3.73333	stijn_110320 3-12.xlsx	?	n
318	1283	11.9846	-123.018	C:/Users/Gebruiker/Desktop/EAAT4_IPSC_EPSC\EPSCs/data\stijn_110320 3-12.ABF	-10.694	9.33614	0.0370982	-124.253	0.052803	1.07563	477.886	941.444			3.72	-3221.65	0.457779	5.64344	8.1262	406.31	-1474.8	88.29	neg		3.73333	stijn_110320 3-12.xlsx	?	n
319	1290	8.15033	-121.947	C:/Users/Gebruiker/Desktop/EAAT4_IPSC_EPSC\EPSCs/data\stijn_110320 3-12.ABF	-7.50651	-3282.61	5.58304e+13	-3408.38	5.58304e+13	1.30662	-4.66724e+06	1.12844e+20			6.96	-1171.02	0.585366	5.014	11.89	594.5	-685.478	88.8144	neg		3.73333	stijn_110320 3-12.xlsx	?	n
320	1291	9.86568	-129.721	C:/Users/Gebruiker/Desktop/EAAT4_IPSC_EPSC\EPSCs/data\stijn_110320 3-12.ABF	-10.6062	7.46263	0.0904307	-131.231	0.0243922	1.62369	154.004	210.244			4.52	-2182.67	0.973006	4.93617	4.6454	232.27	-2123.75	88.8821	neg		3.73333	stijn_110320 3-12.xlsx	?	n
321	1292	43.4268	-127.656	C:/Users/Gebruiker/Desktop/EAAT4_IPSC_EPSC\EPSCs/data\stijn_110320 3-12.ABF	-41.4577	46.2683	0.06939	-129.532	0.0581244	1.82738	339.191	34.4425			4.76	-9123.27	0.635735	4.95799	7.4874	374.37	-5799.98	88.9144	neg		3.73333	stijn_110320 3-12.xlsx	?	n
322	1293	9.91867	-128.23	C:/Users/Gebruiker/Desktop/EAAT4_IPSC_EPSC\EPSCs/data\stijn_110320 3-12.ABF	-10.456	16.2855	0.14393	-124.8	0.0214769	1.76434	113.154	28.9429			1.42	-6984.98	0.711067	4.85896	1.997	99.85	-4966.78	88.9564	neg		3.73333	stijn_110320 3-12.xlsx	?	n
323	1296	8.97577	-123.166	C:/Users/Gebruiker/Desktop/EAAT4_IPSC_EPSC\EPSCs/data\stijn_110320 3-12.ABF	-8.72329	9.83115	0.674546	-125.045	0.0120685	1.91629	30.4118	15.1179			2.88	-3116.59	2.59226	4.85335	1.111	55.55	-8079	89.0371	neg		3.73333	stijn_110320 3-12.xlsx	?	n
324	1300	8.69098	-123.914	C:/Users/Gebruiker/Desktop/EAAT4_IPSC_EPSC\EPSCs/data\stijn_110320 3-12.ABF	-8.81698	8.86598	0.0820378	-122.667	0.111908	1.40525	285.17	847.751			3.66	-2374.59	0.905448	4.96574	4.0422	202.11	-2150.06	89.3173	neg		3.73333	stijn_110320 3-12.xlsx	?	n
325	1301	10.8187	-123.493	C:/Users/Gebruiker/Desktop/EAAT4_IPSC_EPSC\EPSCs/data\stijn_110320 3-12.ABF	-10.9077	9.62547	0.21144	-125.674	0.0077458	1.51097	63.7655	24.2111			3.18	-3402.12	1.45885	5.24353	2.1798	108.99	-4963.18	89.3397	neg		3.73333	stijn_110320 3-12.xlsx	?	n
326	1306	8.79113	-125.379	C:/Users/Gebruiker/Desktop/EAAT4_IPSC_EPSC\EPSCs/data\stijn_110320 3-12.ABF	-8.62021	196996	-7.12305e+14	196863	-7.12305e+14	1.59605	2.26811e+07	-9.44266e+18			3.1	-2835.85	0.257959	4.95216	12.0174	600.87	-731.533	89.524	neg		3.73333	stijn_110320 3-12.xlsx	?	n
327	1315	11.2555	-120.919	C:/Users/Gebruiker/Desktop/EAAT4_IPSC_EPSC\EPSCs/data\stijn_110320 3-12.ABF	-10.1173	-26070.3	-1.33724e+13	-26197.4	-1.33724e+13	1.26769	-1.36598e+07	-3.67092e+18			3.2	-3517.34	0.230964	4.94518	13.855	692.75	-812.376	90.4174	neg		3.73333	stijn_110320 3-12.xlsx	?	n
328	1317	13.5808	-123.921	C:/Users/Gebruiker/Desktop/EAAT4_IPSC_EPSC\EPSCs/data\stijn_110320 3-12.ABF	-13.3464	16.0141	0.244821	-121.639	0.349043	1.47081	630.625	2355.08			1.74	-7805.06	0.17953	4.84332	9.692	484.6	-1401.24	90.6005	neg		3.73333	stijn_110320 3-12.xlsx	?	n
329	1320	11.6272	-125.722	C:/Users/Gebruiker/Desktop/EAAT4_IPSC_EPSC\EPSCs/data\stijn_110320 3-12.ABF	-10.5971	13.263	0.0274771	-124.867	0.00646308	0.855398	158.193	19.9963			1.42	-8188.17	0.540705	4.88152	2.6262	131.31	-4427.38	90.6974	neg		3.73333	stijn_110320 3-12.xlsx	?	n
330	1321	7.98808	-124.593	C:/Users/Gebruiker/Desktop/EAAT4_IPSC_EPSC\EPSCs/data\stijn_110320 3-12.ABF	-8.00885	3557.52	-5.40265e+14	3429.07	-5.40265e+14	1.4173	1.54339e+06	-1.01723e+20			1.02	-7831.45	0.127389	5.02377	8.007	400.35	-997.636	90.8124	neg		3.73333	stijn_110320 3-12.xlsx	?	n
331	1322	7.90765	-120.196	C:/Users/Gebruiker/Desktop/EAAT4_IPSC_EPSC\EPSCs/data\stijn_110320 3-12.ABF	-7.04828	5.33102	0.0224637	-123.052	0.0206499	0.855513	270.444	552.307			2.78	-2844.48	0.234623	4.95817	11.8488	592.44	-667.379	90.9056	neg		3.73333	stijn_110320 3-12.xlsx	?	n
332	1329	12.965	-122.22	C:/Users/Gebruiker/Desktop/EAAT4_IPSC_EPSC\EPSCs/data\stijn_110320 3-12.ABF	-10.6054	12.0157	0.231615	-123.44	0.0110407	1.48169	58.6158	15.3266			1.46	-8880.16	1.4339	5.49021	1.0182	50.91	-12733.3	91.579	neg		3.73333	stijn_110320 3-12.xlsx	?	n
333	1330	16.4976	-125.872	C:/Users/Gebruiker/Desktop/EAAT4_IPSC_EPSC\EPSCs/data\stijn_110320 3-12.ABF	-14.9736	82588.6	3.35365e+14	82451.9	335365270325019	3.97261	5.49827e+06	1.48646e+18			1.6	-10311	0.309298	5.21875	5.173	258.65	-3189.17	91.6295	neg		3.73333	stijn_110320 3-12.xlsx	?	n
334	1332	23.5209	-124.102	C:/Users/Gebruiker/Desktop/EAAT4_IPSC_EPSC\EPSCs/data\stijn_110320 3-12.ABF	-23.055	19.7097	0.176083	-129.716	0.00711623	1.5723	88.6406	9.47502			1.86	-12645.7	0.590326	5.16578	3.1508	157.54	-7465.06	91.7	neg		3.73333	stijn_110320 3-12.xlsx	?	n
335	1337	14.2985	-125.441	C:/Users/Gebruiker/Desktop/EAAT4_IPSC_EPSC\EPSCs/data\stijn_110320 3-12.ABF	-14.026	19.134	0.0792669	-121.796	0.0839328	1.44871	273.25	161.278			3.02	-4734.61	0.741032	4.70909	4.0754	203.77	-3508.5	92.8541	neg		3.73333	stijn_110320 3-12.xlsx	?	n
336	1339	11.3243	-119.823	C:/Users/Gebruiker/Desktop/EAAT4_IPSC_EPSC\EPSCs/data\stijn_110320 3-12.ABF	-9.5834	8.37996	0.108874	-124.174	0.00447659	1.1783	69.1333	19.8389			3.02	-3749.78	0.986412	5.40724	3.0616	153.08	-3698.83	92.9241	neg		3.73333	stijn_110320 3-12.xlsx	?	n
337	1341	16.5882	-123.5	C:/Users/Gebruiker/Desktop/EAAT4_IPSC_EPSC\EPSCs/data\stijn_110320 3-12.ABF	-16.4916	138654	9.72762e+12	138516	9.72762e+12	1.91616	4.0626e+07	8.35162e+17			1.62	-10239.6	0.0327353	5.10638	49.4878	2474.39	-335.198	92.9994	neg		3.73333	stijn_110320 3-12.xlsx	?	n
338	1343	11.1472	-123.077	C:/Users/Gebruiker/Desktop/EAAT4_IPSC_EPSC\EPSCs/data\stijn_110320 3-12.ABF	-10.0452	12.1363	0.651382	-120.132	0.785663	1.09006	1067.85	16808			2.02	-5518.42	0.21043	4.92258	9.5994	479.97	-1161.24	93.073	neg		3.73333	stijn_110320 3-12.xlsx	?	n
339	1348	10.8268	-124.685	C:/Users/Gebruiker/Desktop/EAAT4_IPSC_EPSC\EPSCs/data\stijn_110320 3-12.ABF	-11.1018	17.8101	2.02758	-116.221	2.37226	1.31667	997.078	18835.5			4.3	-2517.87	0.579187	5.32261	7.4242	371.21	-1458.32	93.3003	neg		3.73333	stijn_110320 3-12.xlsx	?	n
340	1352	25.1556	-127.149	C:/Users/Gebruiker/Desktop/EAAT4_IPSC_EPSC\EPSCs/data\stijn_110320 3-12.ABF	-25.2957	39.3111	0.597111	-117.086	0.788473	1.9103	945.568	1599.55			6.38	-3942.88	0.471768	5.24973	13.5236	676.18	-1860.13	93.4128	neg		3.73333	stijn_110320 3-12.xlsx	?	n
341	1358	9.73604	-121.322	C:/Users/Gebruiker/Desktop/EAAT4_IPSC_EPSC\EPSCs/data\stijn_110320 3-12.ABF	-8.98368	14.2255	4.50529	-115.664	4.98132	1.39729	1799.16	168056			3.22	-3023.62	0.234649	5.02129	13.7226	686.13	-709.49	93.7912	neg		3.73333	stijn_110320 3-12.xlsx	?	n
342	1360	12.3767	-123.402	C:/Users/Gebruiker/Desktop/EAAT4_IPSC_EPSC\EPSCs/data\stijn_110320 3-12.ABF	-13.3536	18.5256	1.6844	-115.769	1.93619	1.45978	1736.29	40826.2			3.62	-3418.97	0.221366	5.12332	16.353	817.65	-756.845	93.856	neg		3.73333	stijn_110320 3-12.xlsx	?	n
343	1372	8.87078	-124.377	C:/Users/Gebruiker/Desktop/EAAT4_IPSC_EPSC\EPSCs/data\stijn_110320 3-12.ABF	-9.08883	5.71653	0.0300254	-125.928	0.0259471	1.16317	347.731	1038.38			3.2	-2772.12	0.356968	5.56195	8.9644	448.22	-989.556	94.6884	neg		3.73333	stijn_110320 3-12.xlsx	?	n
344	1379	24.3395	-120.762	C:/Users/Gebruiker/Desktop/EAAT4_IPSC_EPSC\EPSCs/data\stijn_110320 3-12.ABF	-24.5434	26.4574	0.0213563	-120.896	0.015078	0.994263	330.713	28.7036			2.88	-8451.22	0.391156	5.01919	7.3628	368.14	-3305.74	95.0843	neg		3.73333	stijn_110320 3-12.xlsx	?	n
345	1385	12.5596	-123.395	C:/Users/Gebruiker/Desktop/EAAT4_IPSC_EPSC\EPSCs/data\stijn_110320 3-12.ABF	-13.6304	11.4645	0.546534	-126.239	0.0161322	2.06341	50.0177	26.0586			1.56	-8051.02	0.664905	6.36756	2.3462	117.31	-5353.16	95.4065	neg		3.73333	stijn_110320 3-12.xlsx	?	n
346	1387	8.64503	-121.434	C:/Users/Gebruiker/Desktop/EAAT4_IPSC_EPSC\EPSCs/data\stijn_110320 3-12.ABF	-7.19412	-30099.3	9.15683e+13	-30227.5	9.15683e+13	1.77503	-6.59217e+06	4.39174e+18			3.36	-2572.93	0.287263	5.59375	11.6966	584.83	-739.107	95.464	neg		3.73333	stijn_110320 3-12.xlsx	?	n
347	1390	13.7605	-125.02	C:/Users/Gebruiker/Desktop/EAAT4_IPSC_EPSC\EPSCs/data\stijn_110320 3-12.ABF	-14.6993	65132.3	8.70752e+13	64992	8.70752e+13	1.84561	6.80688e+06	9.51236e+17			3.28	-4195.28	0.144802	5.91951	22.6516	1132.58	-607.486	95.7347	neg		3.73333	stijn_110320 3-12.xlsx	?	n
348	1392	22.4416	-120.176	C:/Users/Gebruiker/Desktop/EAAT4_IPSC_EPSC\EPSCs/data\stijn_110320 3-12.ABF	-21.4435	25.1611	0.0359262	-120.13	0.0452205	1.23415	406.997	95.9258			6.76	-3319.76	0.801917	7.00091	8.4298	421.49	-2662.17	95.797	neg		3.73333	stijn_110320 3-12.xlsx	?	n
349	1397	20.8477	-121.847	C:/Users/Gebruiker/Desktop/EAAT4_IPSC_EPSC\EPSCs/data\stijn_110320 3-12.ABF	-19.0809	-169018	2.58085e+13	-169162	2.58085e+13	1.53382	-1.41559e+07	1.81021e+17			5.3	-3933.53	0.235818	6.91684	22.475	1123.75	-927.596	96.3267	neg		3.73333	stijn_110320 3-12.xlsx	?	n
350	1400	11.1007	-126.12	C:/Users/Gebruiker/Desktop/EAAT4_IPSC_EPSC\EPSCs/data\stijn_110320 3-12.ABF	-10.5154	11.6179	0.0218885	-124.461	0.0185611	0.821491	264.812	105.477			1.46	-7603.19	0.429286	5.64903	3.401	170.05	-3263.94	96.5579	neg		3.73333	stijn_110320 3-12.xlsx	?	n
351	1402	14.7572	-125.674	C:/Users/Gebruiker/Desktop/EAAT4_IPSC_EPSC\EPSCs/data\stijn_110320 3-12.ABF	-14.4054	15.6689	0.0587741	-125.742	0.0865944	1.0778	445.655	428.546			3.74	-3945.78	0.406637	5.16631	9.1974	459.87	-1604.5	96.6636	neg		3.73333	stijn_110320 3-12.xlsx	?	n
352	1409	16.8604	-126.335	C:/Users/Gebruiker/Desktop/EAAT4_IPSC_EPSC\EPSCs/data\stijn_110320 3-12.ABF	-18.5051	21.9347	0.0256683	-122.594	0.026898	1.00751	315.795	52.9511			4.24	-3976.5	0.744643	5.33462	5.694	284.7	-2961.07	96.8675	neg		3.73333	stijn_110320 3-12.xlsx	?	n
353	1411	9.67962	-127.986	C:/Users/Gebruiker/Desktop/EAAT4_IPSC_EPSC\EPSCs/data\stijn_110320 3-12.ABF	-9.04279	15.4166	1.41148	-120.263	1.81824	1.73892	477.213	5738.8			1.38	-7014.22	0.521897	5.8841	2.6442	132.21	-3660.7	96.9908	neg		3.73333	stijn_110320 3-12.xlsx	?	n
354	1421	9.58632	-119.377	C:/Users/Gebruiker/Desktop/EAAT4_IPSC_EPSC\EPSCs/data\stijn_110320 3-12.ABF	-8.12583	11.9646	0.0408576	-117.97	0.0518738	0.954404	271.404	214.083			5.02	-1909.63	1.29468	5.28285	3.8774	193.87	-2472.36	97.8496	neg		3.73333	stijn_110320 3-12.xlsx	?	n
355	1423	18.7673	-123.441	C:/Users/Gebruiker/Desktop/EAAT4_IPSC_EPSC\EPSCs/data\stijn_110320 3-12.ABF	-20.0019	427634	1.35979e+13	427488	1.35979e+13	2.26417	4.59554e+07	1.57046e+17			5.82	-3224.62	0.156818	6.28183	37.1132	1855.66	-505.677	97.9988	neg		3.73333	stijn_110320 3-12.xlsx	?	n
356	1424	8.25984	-128.514	C:/Users/Gebruiker/Desktop/EAAT4_IPSC_EPSC\EPSCs/data\stijn_110320 3-12.ABF	-7.54703	12.9756	0.0925256	-123.479	0.127233	1.22896	277.93	421.87			2.3	-3591.24	0.984842	5.20113	2.3354	116.77	-3536.8	98.0587	neg		3.73333	stijn_110320 3-12.xlsx	?	n
357	1426	23.7455	-124.907	C:/Users/Gebruiker/Desktop/EAAT4_IPSC_EPSC\EPSCs/data\stijn_110320 3-12.ABF	-23.0883	30.0724	0.0890795	-121.983	0.122888	1.4775	374.509	137.301			2.24	-10600.7	0.327744	6.4175	6.8346	341.73	-3474.31	98.2893	neg		3.73333	stijn_110320 3-12.xlsx	?	n
358	1443	20.5482	-128.148	C:/Users/Gebruiker/Desktop/EAAT4_IPSC_EPSC\EPSCs/data\stijn_110320 3-12.ABF	-19.0712	24.6064	0.0770468	-124.154	0.11123	1.16135	367.699	163.035			1.96	-10483.8	0.392912	5.93346	4.9884	249.42	-4119.2	99.186	neg		3.73333	stijn_110320 3-12.xlsx	?	n
359	1449	11.9327	-119.792	C:/Users/Gebruiker/Desktop/EAAT4_IPSC_EPSC\EPSCs/data\stijn_110320 3-12.ABF	-10.835	9.05353	0.186175	-120.681	0.267576	1.39618	647.489	6117.65			3.78	-3156.8	0.379328	5.30214	9.965	498.25	-1197.46	99.5796	neg		3.73333	stijn_110320 3-12.xlsx	?	n
360	1450	13.9915	-119.281	C:/Users/Gebruiker/Desktop/EAAT4_IPSC_EPSC\EPSCs/data\stijn_110320 3-12.ABF	-13.3722	8.46913	0.127053	-124.711	0.00551308	1.48388	93.533	41.923			2.42	-5781.61	0.297042	5.15378	8.147	407.35	-1717.38	99.6497	neg		3.73333	stijn_110320 3-12.xlsx	?	n
361	1455	9.59136	-117.976	C:/Users/Gebruiker/Desktop/EAAT4_IPSC_EPSC\EPSCs/data\stijn_110320 3-12.ABF	-7.50222	-9901.63	-3.13792e+14	-10025.7	-3.13792e+14	1.57996	-2.85593e+06	-2.60992e+19			1.34	-7157.73	0.188637	5.16079	7.1036	355.18	-1350.21	100.114	neg		3.73333	stijn_110320 3-12.xlsx	?	n
362	1457	9.54228	-121.831	C:/Users/Gebruiker/Desktop/EAAT4_IPSC_EPSC\EPSCs/data\stijn_110320 3-12.ABF	-8.08617	9.62459	0.0368824	-120.183	0.0324156	1.01648	184.548	127.362			3.76	-2537.84	2.21672	5.40896	1.6962	84.81	-5625.68	100.403	neg		3.73333	stijn_110320 3-12.xlsx	?	n
363	1459	14.3686	-125.369	C:/Users/Gebruiker/Desktop/EAAT4_IPSC_EPSC\EPSCs/data\stijn_110320 3-12.ABF	-13.8853	27.7548	0.913536	-110.452	1.05615	0.824809	948.789	3017.66			1.8	-7982.56	0.313512	5.35777	5.7414	287.07	-2502.63	100.642	neg		3.73333	stijn_110320 3-12.xlsx	?	n
364	1462	36.7004	-122.435	C:/Users/Gebruiker/Desktop/EAAT4_IPSC_EPSC\EPSCs/data\stijn_110320 3-12.ABF	-35.0518	71.0036	4.8134	-95.0628	5.46241	2.23825	1676.95	7023.9			5.34	-6872.73	0.302081	4.83062	17.6774	883.87	-2076.12	100.891	neg		3.73333	stijn_110320 3-12.xlsx	?	n
365	1470	9.63293	-123.77	C:/Users/Gebruiker/Desktop/EAAT4_IPSC_EPSC\EPSCs/data\stijn_110320 3-12.ABF	-11.0442	13.2687	0.0377948	-120.439	0.0330216	1.10881	269.409	146.194			3.48	-2768.08	0.810886	5.64881	4.2916	214.58	-2244.6	101.74	neg		3.73333	stijn_110320 3-12.xlsx	?	n
366	1473	11.6498	-122.589	C:/Users/Gebruiker/Desktop/EAAT4_IPSC_EPSC\EPSCs/data\stijn_110320 3-12.ABF	-11.4165	11.7201	0.0685799	-125.007	0.00458481	0.997478	89.6718	12.3111			1.46	-7979.33	0.462376	5.22482	3.1576	157.88	-3689.45	101.908	neg		3.73333	stijn_110320 3-12.xlsx	?	n
367	1474	7.82548	-125.82	C:/Users/Gebruiker/Desktop/EAAT4_IPSC_EPSC\EPSCs/data\stijn_110320 3-12.ABF	-7.58905	207971	-1.75983e+13	207835	-1.75983e+13	1.68514	1.83054e+07	-1.3635e+17			2.72	-2877.01	0.213471	4.81641	12.7418	637.09	-614.158	102.003	neg		3.73333	stijn_110320 3-12.xlsx	?	n
368	1475	9.89275	-120.604	C:/Users/Gebruiker/Desktop/EAAT4_IPSC_EPSC\EPSCs/data\stijn_110320 3-12.ABF	-8.89409	9.01	0.0642203	-121.799	0.0716676	1.4017	288.653	665.08			1.48	-6684.29	0.238487	4.44151	6.2058	310.29	-1594.11	102.081	neg		3.73333	stijn_110320 3-12.xlsx	?	n
369	1476	8.57409	-128.618	C:/Users/Gebruiker/Desktop/EAAT4_IPSC_EPSC\EPSCs/data\stijn_110320 3-12.ABF	-9.17488	16.7992	26.6562	-120.34	28.2249	1.68581	1660.41	486289			3.34	-2567.09	0.240205	4.70766	13.9048	695.24	-616.628	102.286	neg		3.73333	stijn_110320 3-12.xlsx	?	n
370	1479	8.96264	-122.466	C:/Users/Gebruiker/Desktop/EAAT4_IPSC_EPSC\EPSCs/data\stijn_110320 3-12.ABF	-8.84451	-38442	5.2535e+12	-38569.2	5.2535e+12	1.19786	-2.97092e+07	3.13753e+18			3.12	-2872.64	0.148631	5.58392	20.9916	1049.58	-426.963	102.53	neg		3.73333	stijn_110320 3-12.xlsx	?	n
371	1489	33.2363	-125.781	C:/Users/Gebruiker/Desktop/EAAT4_IPSC_EPSC\EPSCs/data\stijn_110320 3-12.ABF	-33.0423	38.3545	0.188702	-117.733	0.275018	1.61193	680.062	407.876			2.08	-15979	0.242181	5.98154	8.5886	429.43	-3869.82	103.46	neg		3.73333	stijn_110320 3-12.xlsx	?	n
372	1490	20.2104	-121.924	C:/Users/Gebruiker/Desktop/EAAT4_IPSC_EPSC\EPSCs/data\stijn_110320 3-12.ABF	-19.917	17.4057	0.0323774	-122.396	0.026957	1.33235	401.303	158.604			2.4	-8421	0.335993	6.11444	7.143	357.15	-2829.4	103.549	neg		3.73333	stijn_110320 3-12.xlsx	?	n
373	1492	13.7475	-122.567	C:/Users/Gebruiker/Desktop/EAAT4_IPSC_EPSC\EPSCs/data\stijn_110320 3-12.ABF	-13.2643	17.5764	0.0301707	-119.878	0.0400186	0.971282	354.232	123.898			5.96	-2306.62	1.07772	6.21602	5.5302	276.51	-2485.89	103.62	neg		3.73333	stijn_110320 3-12.xlsx	?	n
374	1494	11.2761	-123.88	C:/Users/Gebruiker/Desktop/EAAT4_IPSC_EPSC\EPSCs/data\stijn_110320 3-12.ABF	-10.9633	17.5842	0.145391	-118.489	0.206071	1.10385	592.832	1000.61			2.76	-4085.53	0.393847	6.2433	7.0078	350.39	-1609.07	103.907	neg		3.73333	stijn_110320 3-12.xlsx	?	n
375	1500	17.0042	-124.817	C:/Users/Gebruiker/Desktop/EAAT4_IPSC_EPSC\EPSCs/data\stijn_110320 3-12.ABF	-17.4732	19.1793	0.0427866	-124.855	0.0519842	1.28871	393.826	184.115			6.5	-2616.04	0.702202	5.57182	9.2566	462.83	-1836.99	104.344	neg		3.73333	stijn_110320 3-12.xlsx	?	n
376	1501	10.0592	-127.147	C:/Users/Gebruiker/Desktop/EAAT4_IPSC_EPSC\EPSCs/data\stijn_110320 3-12.ABF	-10.0327	63029.9	1.73526e+13	62896	1.73526e+13	1.26415	7.34292e+06	2.35542e+17			1.36	-7396.45	0.19121	5.8491	7.1126	355.63	-1414.28	104.419	neg		3.73333	stijn_110320 3-12.xlsx	?	n
377	1503	11.0483	-120.581	C:/Users/Gebruiker/Desktop/EAAT4_IPSC_EPSC\EPSCs/data\stijn_110320 3-12.ABF	-9.72021	6.3527	0.102252	-124.381	0.0214555	1.6432	143.573	253.225			6.36	-1737.16	1.26618	5.905	5.023	251.15	-2199.55	104.534	neg		3.73333	stijn_110320 3-12.xlsx	?	n
378	1504	9.72005	-122.832	C:/Users/Gebruiker/Desktop/EAAT4_IPSC_EPSC\EPSCs/data\stijn_110320 3-12.ABF	-9.09424	24196.7	2.59087e+13	24068.1	2.59087e+13	1.87626	4.05502e+06	7.2774e+17			1.66	-5855.45	0.278842	5.44205	5.9532	297.66	-1632.74	104.558	neg		3.73333	stijn_110320 3-12.xlsx	?	n
379	1505	45.3784	-123.68	C:/Users/Gebruiker/Desktop/EAAT4_IPSC_EPSC\EPSCs/data\stijn_110320 3-12.ABF	-45.5926	84978.9	4.42429e+13	84799.9	4.42429e+13	3.30798	3.12954e+06	6.00449e+16			7.36	-6165.54	0.257341	5.56531	28.6002	1430.01	-1586.65	104.586	neg		3.73333	stijn_110320 3-12.xlsx	?	n
380	1511	10.2111	-126.21	C:/Users/Gebruiker/Desktop/EAAT4_IPSC_EPSC\EPSCs/data\stijn_110320 3-12.ABF	-9.60213	11.385	0.165574	-124.968	0.245652	1.48225	364.2	1456.73			1.86	-5489.86	0.340922	5.87323	5.4558	272.79	-1871.61	105.271	neg		3.73333	stijn_110320 3-12.xlsx	?	n
381	1514	10.7991	-126.683	C:/Users/Gebruiker/Desktop/EAAT4_IPSC_EPSC\EPSCs/data\stijn_110320 3-12.ABF	-10.08	11.2173	0.0427102	-125.975	0.0572911	1.07686	339.284	393.415			3.42	-3157.64	0.645064	5.75896	5.3018	265.09	-2036.88	105.435	neg		3.73333	stijn_110320 3-12.xlsx	?	n
382	1521	20.1549	-128.532	C:/Users/Gebruiker/Desktop/EAAT4_IPSC_EPSC\EPSCs/data\stijn_110320 3-12.ABF	-21.6064	51.3599	22.1587	-98.5666	23.1466	1.37745	2730.51	107519			3.44	-5858.99	0.183877	5.82581	18.7082	935.41	-1077.33	105.835	neg		3.73333	stijn_110320 3-12.xlsx	?	n
383	1526	8.22018	-125.464	C:/Users/Gebruiker/Desktop/EAAT4_IPSC_EPSC\EPSCs/data\stijn_110320 3-12.ABF	-8.97257	9.64205	0.178124	-125.825	0.0126923	1.6691	93.5206	52.4784			4.34	-1894.05	1.56374	5.46708	2.7754	138.77	-2961.8	106.224	neg		3.73333	stijn_110320 3-12.xlsx	?	n
384	1530	9.43759	-123.602	C:/Users/Gebruiker/Desktop/EAAT4_IPSC_EPSC\EPSCs/data\stijn_110320 3-12.ABF	-9.22569	8.3732	0.0894233	-124.169	0.132838	1.10886	423.94	1834.48			3.78	-2496.72	0.439872	5.86453	8.5934	429.67	-1098.24	106.419	neg		3.73333	stijn_110320 3-12.xlsx	?	n
385	1536	9.45228	-122.709	C:/Users/Gebruiker/Desktop/EAAT4_IPSC_EPSC\EPSCs/data\stijn_110320 3-12.ABF	-9.69408	9.67509	0.31206	-124.829	0.00580873	1.29143	31.063	7.57593			3.04	-3109.3	2.34785	6.00036	1.2948	64.74	-7300.19	106.759	neg		3.73333	stijn_110320 3-12.xlsx	?	n
386	1539	9.90663	-125.988	C:/Users/Gebruiker/Desktop/EAAT4_IPSC_EPSC\EPSCs/data\stijn_110320 3-12.ABF	-10.6155	15.6606	0.304671	-120.319	0.378459	0.81076	843.626	3287.71			3.58	-2767.22	0.372893	5.57068	9.6006	480.03	-1031.88	106.855	neg		3.73333	stijn_110320 3-12.xlsx	?	n
387	1541	11.6328	-119.561	C:/Users/Gebruiker/Desktop/EAAT4_IPSC_EPSC\EPSCs/data\stijn_110320 3-12.ABF	-10.5627	8.33046	0.03312	-123.977	0.00411738	0.955483	157.476	45.6414			4.68	-2485.64	0.543037	5.71738	8.6182	430.91	-1349.79	106.966	neg		3.73333	stijn_110320 3-12.xlsx	?	n
388	1545	9.84651	-121.4	C:/Users/Gebruiker/Desktop/EAAT4_IPSC_EPSC\EPSCs/data\stijn_110320 3-12.ABF	-8.43285	8.9707	0.0874066	-124.121	0.0349152	1.69156	209.775	314.976			2.58	-3816.47	0.382154	6.27501	6.7512	337.56	-1458.48	107.36	neg		3.73333	stijn_110320 3-12.xlsx	?	n
389	1546	17.517	-123.858	C:/Users/Gebruiker/Desktop/EAAT4_IPSC_EPSC\EPSCs/data\stijn_110320 3-12.ABF	-17.4562	27.3418	0.630556	-114.933	0.784897	1.14232	809.963	2072.97			5.88	-2979.08	0.632884	5.84145	9.2908	464.54	-1885.41	107.468	neg		3.73333	stijn_110320 3-12.xlsx	?	n
390	1549	11.0502	-124.142	C:/Users/Gebruiker/Desktop/EAAT4_IPSC_EPSC\EPSCs/data\stijn_110320 3-12.ABF	-10.898	8.61763	0.0465594	-126.821	0.0150116	1.39412	235.625	206.743			3.16	-3496.89	0.380943	5.64832	8.2952	414.76	-1332.11	107.9	neg		3.73333	stijn_110320 3-12.xlsx	?	n
391	1552	21.7406	-129.391	C:/Users/Gebruiker/Desktop/EAAT4_IPSC_EPSC\EPSCs/data\stijn_110320 3-12.ABF	-22.4868	22.7553	0.0437206	-129.44	0.0509748	1.25128	368.653	116.692			4.68	-4645.44	0.570342	6.44149	8.2056	410.28	-2649.49	108.23	neg		3.73333	stijn_110320 3-12.xlsx	?	n
392	1554	11.4286	-124.015	C:/Users/Gebruiker/Desktop/EAAT4_IPSC_EPSC\EPSCs/data\stijn_110320 3-12.ABF	-10.6886	10.4144	0.362619	-127.75	0.00438313	1.25284	20.8826	3.32521			1.16	-9852.28	1.15331	6.11641	1.0058	50.29	-11362.7	108.36	neg		3.73333	stijn_110320 3-12.xlsx	?	n
393	1555	15.689	-123.864	C:/Users/Gebruiker/Desktop/EAAT4_IPSC_EPSC\EPSCs/data\stijn_110320 3-12.ABF	-16.301	17.3517	0.0582431	-121.496	0.072306	1.3762	340.748	229.234			6.66	-2355.7	1.21294	5.38762	5.4908	274.54	-2857.32	108.399	neg		3.73333	stijn_110320 3-12.xlsx	?	n
394	1557	11.6782	-131.013	C:/Users/Gebruiker/Desktop/EAAT4_IPSC_EPSC\EPSCs/data\stijn_110320 3-12.ABF	-9.71385	17.1534	1.4428	-125.492	1.87631	1.82333	601.404	7778.55			1.86	-6278.61	0.352286	6.26644	5.2798	263.99	-2211.87	108.551	neg		3.73333	stijn_110320 3-12.xlsx	?	n
395	1559	10.4886	-130.956	C:/Users/Gebruiker/Desktop/EAAT4_IPSC_EPSC\EPSCs/data\stijn_110320 3-12.ABF	-8.27803	13.6249	0.145305	-126.768	0.215289	1.30366	304.112	626.321			4.2	-2497.27	1.88375	6.251	2.2296	111.48	-4704.23	108.645	neg		3.73333	stijn_110320 3-12.xlsx	?	n
396	1570	13.4701	-126.209	C:/Users/Gebruiker/Desktop/EAAT4_IPSC_EPSC\EPSCs/data\stijn_110320 3-12.ABF	-13.0055	13.0648	0.108987	-126.766	0.00935575	1.29567	95.0754	19.2774			3.14	-4289.84	1.61274	6.60733	1.947	97.35	-6918.39	109.322	neg		3.73333	stijn_110320 3-12.xlsx	?	n
397	1571	13.3998	-132.156	C:/Users/Gebruiker/Desktop/EAAT4_IPSC_EPSC\EPSCs/data\stijn_110320 3-12.ABF	-13.4024	84.1536	1260.39	-58.4786	1270.36	1.48468	3845.18	3.28682e+06			1.56	-8589.63	0.297426	7.22875	5.245	262.25	-2554.78	109.352	neg		3.73333	stijn_110320 3-12.xlsx	?	n
398	1576	19.3913	-125.48	C:/Users/Gebruiker/Desktop/EAAT4_IPSC_EPSC\EPSCs/data\stijn_110320 3-12.ABF	-20.5169	15.4796	0.219289	-131.388	0.0451216	2.53826	188.794	156.729			6.46	-3001.75	0.502411	6.85146	12.858	642.9	-1508.11	109.529	neg		3.73333	stijn_110320 3-12.xlsx	?	n
399	1577	11.7272	-126.143	C:/Users/Gebruiker/Desktop/EAAT4_IPSC_EPSC\EPSCs/data\stijn_110320 3-12.ABF	-9.989	5.68053	0.654229	-130.317	0.907254	3.89431	327.661	21542.6			3.08	-3807.54	0.308753	6.72807	9.9756	498.78	-1175.59	109.548	neg		3.73333	stijn_110320 3-12.xlsx	?	n
400	1581	11.1519	-132.3	C:/Users/Gebruiker/Desktop/EAAT4_IPSC_EPSC\EPSCs/data\stijn_110320 3-12.ABF	-12.5756	13.2589	0.218198	-132.256	0.0111036	1.53101	67.9615	16.2145			3.46	-3223.09	1.80887	6.52521	1.9128	95.64	-5830.14	109.633	neg		3.73333	stijn_110320 3-12.xlsx	?	n
401	1582	12.5461	-126.71	C:/Users/Gebruiker/Desktop/EAAT4_IPSC_EPSC\EPSCs/data\stijn_110320 3-12.ABF	-13.4456	9.81272	0.154348	-127.31	0.228926	1.8236	514.159	3687.82			3.18	-3945.32	0.295594	7.41182	10.758	537.9	-1166.21	109.722	neg		3.73333	stijn_110320 3-12.xlsx	?	n
402	1585	10.3146	-120.322	C:/Users/Gebruiker/Desktop/EAAT4_IPSC_EPSC\EPSCs/data\stijn_110320 3-12.ABF	-9.81091	106004	-8.92963e+13	105873	-89296269793991	1.97034	1.93711e+07	-2.98222e+18			4.68	-2203.97	0.205595	6.28789	22.7632	1138.16	-453.125	109.823	neg		3.73333	stijn_110320 3-12.xlsx	?	n
403	1588	10.5144	-125.307	C:/Users/Gebruiker/Desktop/EAAT4_IPSC_EPSC\EPSCs/data\stijn_110320 3-12.ABF	-10.5942	7.25383	0.0874884	-126.515	0.112422	1.72244	413.03	2886.83			1.44	-7301.67	0.170555	4.95429	8.443	422.15	-1245.34	109.898	neg		3.73333	stijn_110320 3-12.xlsx	?	n
404	1589	16.4003	-123.564	C:/Users/Gebruiker/Desktop/EAAT4_IPSC_EPSC\EPSCs/data\stijn_110320 3-12.ABF	-15.4929	-47.2263	539.208	-188.04	547.291	2.35945	-4337.43	3.40375e+06			3.78	-4338.71	0.214412	6.19188	17.6296	881.48	-930.273	109.944	neg		3.73333	stijn_110320 3-12.xlsx	?	n
405	1597	17.3476	-124.828	C:/Users/Gebruiker/Desktop/EAAT4_IPSC_EPSC\EPSCs/data\stijn_110320 3-12.ABF	-16.6144	20.3579	0.396161	-119.022	0.519228	1.25935	794.639	2721.46			1.58	-10979.5	0.209006	4.67974	7.5596	377.98	-2294.77	110.417	neg		3.73333	stijn_110320 3-12.xlsx	?	n
406	1600	9.27779	-118.668	C:/Users/Gebruiker/Desktop/EAAT4_IPSC_EPSC\EPSCs/data\stijn_110320 3-12.ABF	-9.33996	7.65178	0.306891	-121.892	0.00492724	1.3758	36.5025	16.0943			3.6	-2577.16	1.25357	5.33266	2.8718	143.59	-3230.65	110.603	neg		3.73333	stijn_110320 3-12.xlsx	?	n
407	1601	13.7693	-124.054	C:/Users/Gebruiker/Desktop/EAAT4_IPSC_EPSC\EPSCs/data\stijn_110320 3-12.ABF	-13.19	22.6153	0.134377	-118.828	0.0904184	2.04624	214.313	101.59			6.02	-2287.26	1.86667	5.64675	3.225	161.25	-4269.56	110.634	neg		3.73333	stijn_110320 3-12.xlsx	?	n
408	1604	9.82002	-119.957	C:/Users/Gebruiker/Desktop/EAAT4_IPSC_EPSC\EPSCs/data\stijn_110320 3-12.ABF	-7.90429	16466	7.941e+12	16337.9	7.941e+12	0.883994	4.08082e+06	4.87907e+17			2.18	-4504.6	0.128822	5.67859	16.9226	846.13	-580.29	110.938	neg		3.73333	stijn_110320 3-12.xlsx	?	n
409	1607	13.9245	-124.755	C:/Users/Gebruiker/Desktop/EAAT4_IPSC_EPSC\EPSCs/data\stijn_110320 3-12.ABF	-13.7486	17.1713	0.0732856	-121.605	0.108907	1.16655	520.86	574.778			1.92	-7252.33	0.25709	4.79898	7.4682	373.41	-1864.5	111.474	neg		3.73333	stijn_110320 3-12.xlsx	?	n
410	1608	37.7124	-121.688	C:/Users/Gebruiker/Desktop/EAAT4_IPSC_EPSC\EPSCs/data\stijn_110320 3-12.ABF	-37.1449	63.7758	2.48242	-100.421	2.94405	2.04663	1319.65	3321.62			4.8	-7856.74	0.310422	5.28175	15.4628	773.14	-2438.91	111.539	neg		3.73333	stijn_110320 3-12.xlsx	?	n
411	1620	8.81307	-126.813	C:/Users/Gebruiker/Desktop/EAAT4_IPSC_EPSC\EPSCs/data\stijn_110320 3-12.ABF	-8.55075	60182.4	-3.49232e+13	60049.9	-3.49232e+13	1.33755	4.58851e+06	-2.03044e+17			3.38	-2607.42	0.963897	5.28567	3.5066	175.33	-2513.28	112.595	neg		3.73333	stijn_110320 3-12.xlsx	?	n
412	1622	48.368	-126.361	C:/Users/Gebruiker/Desktop/EAAT4_IPSC_EPSC\EPSCs/data\stijn_110320 3-12.ABF	-48.6411	39.9512	0.135202	-133.49	0.0153086	1.61092	145.568	6.66228			3.16	-15306.3	0.811755	5.45737	3.8928	194.64	-12425	112.714	neg		3.73333	stijn_110320 3-12.xlsx	?	n
413	1625	11.6388	-123.283	C:/Users/Gebruiker/Desktop/EAAT4_IPSC_EPSC\EPSCs/data\stijn_110320 3-12.ABF	-10.8881	33842.6	1.05073e+13	33708.4	1.05073e+13	1.23208	3.20658e+06	9.43613e+16			1.82	-6394.96	0.155753	5.87624	11.6852	584.26	-996.031	112.961	neg		3.73333	stijn_110320 3-12.xlsx	?	n
414	1628	38.0317	-119.978	C:/Users/Gebruiker/Desktop/EAAT4_IPSC_EPSC\EPSCs/data\stijn_110320 3-12.ABF	-37.5647	42.6578	0.064347	-118.782	0.0957913	1.37224	835.598	203.732			4.04	-9413.79	0.238514	5.58258	16.9382	846.91	-2245.32	113.091	neg		3.73333	stijn_110320 3-12.xlsx	?	n
415	1629	44.269	-122.865	C:/Users/Gebruiker/Desktop/EAAT4_IPSC_EPSC\EPSCs/data\stijn_110320 3-12.ABF	-43.7661	48.5133	0.0662098	-118.241	0.0907988	1.45172	433.113	52.6699			2.04	-21700.5	0.284932	5.40204	7.1596	357.98	-6183.16	113.139	neg		3.73333	stijn_110320 3-12.xlsx	?	n
416	1632	8.64478	-120.296	C:/Users/Gebruiker/Desktop/EAAT4_IPSC_EPSC\EPSCs/data\stijn_110320 3-12.ABF	-7.64931	8.40444	0.463246	-118.122	0.596268	1.09243	623.115	10768			1.66	-5207.7	0.392064	5.06101	4.234	211.7	-2041.75	113.612	neg		3.73333	stijn_110320 3-12.xlsx	?	n
417	1635	9.95914	-118.249	C:/Users/Gebruiker/Desktop/EAAT4_IPSC_EPSC\EPSCs/data\stijn_110320 3-12.ABF	-8.76096	7.12624	0.0473243	-120.265	0.0355867	1.52886	318.416	834.566			5.18	-1922.61	0.748728	5.74787	6.9184	345.92	-1439.52	113.752	neg		3.73333	stijn_110320 3-12.xlsx	?	n
418	1639	11.946	-119.68	C:/Users/Gebruiker/Desktop/EAAT4_IPSC_EPSC\EPSCs/data\stijn_110320 3-12.ABF	-9.98069	8.44916	0.0396327	-122.734	0.00624304	0.941953	136.356	44.0338			7.52	-1588.56	2.32716	5.47529	3.2314	161.57	-3696.85	113.929	neg		3.73333	stijn_110320 3-12.xlsx	?	n
419	1646	20.9387	-124.292	C:/Users/Gebruiker/Desktop/EAAT4_IPSC_EPSC\EPSCs/data\stijn_110320 3-12.ABF	-21.9673	25.0273	0.0656495	-120.483	0.0894894	1.38106	376.621	148.772			2.96	-7073.87	0.470768	5.12093	6.2876	314.38	-3330.15	114.579	neg		3.73333	stijn_110320 3-12.xlsx	?	n
420	1652	21.851	-125.75	C:/Users/Gebruiker/Desktop/EAAT4_IPSC_EPSC\EPSCs/data\stijn_110320 3-12.ABF	-19.9116	16.4418	0.240423	-128.375	0.345317	1.85923	867.285	4283.89			2.84	-7694	0.180567	4.90017	15.7282	786.41	-1389.28	115.102	neg		3.73333	stijn_110320 3-12.xlsx	?	n
421	1655	10.5037	-122.293	C:/Users/Gebruiker/Desktop/EAAT4_IPSC_EPSC\EPSCs/data\stijn_110320 3-12.ABF	-9.90067	153117	2.60336e+13	152983	2.60336e+13	2.10424	2.31124e+07	5.9321e+17			4.92	-2134.9	0.213753	5.20399	23.0172	1150.86	-456.342	115.184	neg		3.73333	stijn_110320 3-12.xlsx	?	n
422	1659	11.6943	-120.565	C:/Users/Gebruiker/Desktop/EAAT4_IPSC_EPSC\EPSCs/data\stijn_110320 3-12.ABF	-10.8967	8.68195	0.0784815	-123.473	0.0218554	1.55711	181.693	190.476			5.14	-2275.15	0.930216	6.32095	5.5256	276.28	-2116.38	115.304	neg		3.73333	stijn_110320 3-12.xlsx	?	n
423	1674	10.2284	-127.575	C:/Users/Gebruiker/Desktop/EAAT4_IPSC_EPSC\EPSCs/data\stijn_110320 3-12.ABF	-10.1519	12.1084	0.0549961	-126.746	0.0627795	1.28745	323.697	398.253			3.72	-2749.58	0.59915	6.24934	6.2088	310.44	-1647.41	116.396	neg		3.73333	stijn_110320 3-12.xlsx	?	n
424	1675	38.2275	-126.062	C:/Users/Gebruiker/Desktop/EAAT4_IPSC_EPSC\EPSCs/data\stijn_110320 3-12.ABF	-37.1728	228.875	1055.36	60.4705	1064.5	2.17898	6658.4	1.12737e+06			4	-9556.87	0.233634	6.4407	17.1208	856.04	-2232.81	116.416	neg		3.73333	stijn_110320 3-12.xlsx	?	n
425	1678	9.72389	-118.709	C:/Users/Gebruiker/Desktop/EAAT4_IPSC_EPSC\EPSCs/data\stijn_110320 3-12.ABF	-8.9994	68148.3	9.7117e+12	68021.5	9.7117e+12	0.929309	8.8476e+06	1.63716e+17			3.94	-2467.99	0.37501	6.36992	10.5064	525.32	-925.52	116.75	neg		3.73333	stijn_110320 3-12.xlsx	?	n
426	1679	41.9387	-115.618	C:/Users/Gebruiker/Desktop/EAAT4_IPSC_EPSC\EPSCs/data\stijn_110320 3-12.ABF	-40.6309	97.205	143.164	-56.7869	147.947	3.13669	4511.18	490957			5.1	-8223.27	0.218935	6.19914	23.2946	1164.73	-1800.36	116.798	neg		3.73333	stijn_110320 3-12.xlsx	?	n
427	1680	11.6139	-131.901	C:/Users/Gebruiker/Desktop/EAAT4_IPSC_EPSC\EPSCs/data\stijn_110320 3-12.ABF	-9.50065	229.26	17888.2	84.8241	17922.1	1.31986	7602.91	2.19124e+07			2.88	-4032.59	0.617337	5.84389	4.6652	233.26	-2489.46	116.817	neg		3.73333	stijn_110320 3-12.xlsx	?	n
428	1681	10.6448	-118.735	C:/Users/Gebruiker/Desktop/EAAT4_IPSC_EPSC\EPSCs/data\stijn_110320 3-12.ABF	-9.57729	57880.9	1.44933e+14	57752.4	1.44933e+14	1.11887	5.78107e+06	1.44603e+18			6.12	-1739.35	0.589255	7.02724	10.386	519.3	-1024.92	116.842	neg		3.73333	stijn_110320 3-12.xlsx	?	n
429	1683	27.0493	-121.29	C:/Users/Gebruiker/Desktop/EAAT4_IPSC_EPSC\EPSCs/data\stijn_110320 3-12.ABF	-27.547	222.082	6371.91	72.6337	6396.1	2.02655	9750.53	1.43169e+07			5.6	-4830.24	0.329749	7.251	16.9826	849.13	-1592.77	117.041	neg		3.73333	stijn_110320 3-12.xlsx	?	n
430	1684	22.9943	-116.061	C:/Users/Gebruiker/Desktop/EAAT4_IPSC_EPSC\EPSCs/data\stijn_110320 3-12.ABF	-21.2936	12.9405	0.0743981	-122.153	0.0509845	1.95888	377.482	537.436			8.58	-2679.99	0.858292	6.38683	9.9966	499.83	-2300.22	117.104	neg		3.73333	stijn_110320 3-12.xlsx	?	n
431	1685	9.86449	-120.643	C:/Users/Gebruiker/Desktop/EAAT4_IPSC_EPSC\EPSCs/data\stijn_110320 3-12.ABF	-8.84654	26.0662	59.7889	-102.162	61.8335	1.20919	1408.54	279560			3	-3288.16	0.783413	6.5061	3.8294	191.47	-2575.99	117.135	neg		3.73333	stijn_110320 3-12.xlsx	?	n
432	1688	11.0361	-116.803	C:/Users/Gebruiker/Desktop/EAAT4_IPSC_EPSC\EPSCs/data\stijn_110320 3-12.ABF	-10.9136	8.12915	0.0591354	-117.285	0.0879331	1.11213	532.14	2135.72			1.54	-7166.31	0.18107	6.79309	8.505	425.25	-1297.6	117.324	neg		3.73333	stijn_110320 3-12.xlsx	?	n
433	1691	31.2755	-122.17	C:/Users/Gebruiker/Desktop/EAAT4_IPSC_EPSC\EPSCs/data\stijn_110320 3-12.ABF	-31.9103	36.4241	0.140014	-118.063	0.199594	1.3696	861.425	485.115			4.86	-6435.28	0.323061	6.94922	15.0436	752.18	-2078.99	117.53	neg		3.73333	stijn_110320 3-12.xlsx	?	n
434	1695	37.127	-119.63	C:/Users/Gebruiker/Desktop/EAAT4_IPSC_EPSC\EPSCs/data\stijn_110320 3-12.ABF	-37.6888	51.6426	2.03154	-105.935	2.41738	1.74149	1234.18	3673.95			6.26	-5930.83	0.391025	6.20127	16.0092	800.46	-2319.1	117.812	neg		3.73333	stijn_110320 3-12.xlsx	?	n
435	1696	46.9658	-120.939	C:/Users/Gebruiker/Desktop/EAAT4_IPSC_EPSC\EPSCs/data\stijn_110320 3-12.ABF	-46.2017	103.825	8.60766	-66.6355	9.26795	1.61794	2232.19	8140.93			8.3	-5658.53	0.509146	5.77014	16.3018	815.09	-2881.02	117.855	neg		3.73333	stijn_110320 3-12.xlsx	?	n
436	1697	36.0489	-118.104	C:/Users/Gebruiker/Desktop/EAAT4_IPSC_EPSC\EPSCs/data\stijn_110320 3-12.ABF	-35.328	36.0666	0.0479937	-120.149	0.0634215	1.51034	632.81	149.855			5.2	-6932.48	0.364197	7.06492	14.278	713.9	-2524.78	118.138	neg		3.73333	stijn_110320 3-12.xlsx	?	n
437	1698	36.214	-122.396	C:/Users/Gebruiker/Desktop/EAAT4_IPSC_EPSC\EPSCs/data\stijn_110320 3-12.ABF	-34.494	52.7539	0.324703	-108.333	0.413719	1.13327	1024.23	498.653			5.72	-6331.12	0.45279	6.16895	12.6328	631.64	-2866.67	118.173	neg		3.73333	stijn_110320 3-12.xlsx	?	n
438	1700	36.8554	-119.022	C:/Users/Gebruiker/Desktop/EAAT4_IPSC_EPSC\EPSCs/data\stijn_110320 3-12.ABF	-37.2773	45.6013	0.226287	-114.887	0.323833	2.10406	1102.05	831.966			4.3	-8571.03	0.202811	6.01801	21.202	1060.1	-1738.3	118.282	neg		3.73333	stijn_110320 3-12.xlsx	?	n
439	1701	45.3098	-120.628	C:/Users/Gebruiker/Desktop/EAAT4_IPSC_EPSC\EPSCs/data\stijn_110320 3-12.ABF	-43.8703	78.2043	1.9341	-100.328	2.46976	2.90054	1201.06	1872.75			6.68	-6782.9	0.383599	5.39519	17.414	870.7	-2601.92	118.359	neg		3.73333	stijn_110320 3-12.xlsx	?	n
440	1706	28.3185	-126.76	C:/Users/Gebruiker/Desktop/EAAT4_IPSC_EPSC\EPSCs/data\stijn_110320 3-12.ABF	-27.9234	48.5526	0.792148	-108.337	0.965992	1.28328	923.906	996.301			4.4	-6436.03	0.464871	8.0451	9.465	473.25	-2991.92	118.671	neg		3.73333	stijn_110320 3-12.xlsx	?	n
441	1707	36.4956	-117.496	C:/Users/Gebruiker/Desktop/EAAT4_IPSC_EPSC\EPSCs/data\stijn_110320 3-12.ABF	-37.163	49.1039	0.162906	-109.921	0.231609	1.3394	846.67	296.663			7.5	-4866.08	0.509296	7.2111	14.7262	736.31	-2478.28	118.783	neg		3.73333	stijn_110320 3-12.xlsx	?	n
442	1708	42.1652	-118.108	C:/Users/Gebruiker/Desktop/EAAT4_IPSC_EPSC\EPSCs/data\stijn_110320 3-12.ABF	-42.2747	46.9527	0.0557766	-115.628	0.0822189	1.50987	820.021	153.982			6.34	-6650.67	0.401383	10.0564	15.7954	789.77	-2669.46	118.868	neg		3.73333	stijn_110320 3-12.xlsx	?	n
443	1710	44.0647	-117.114	C:/Users/Gebruiker/Desktop/EAAT4_IPSC_EPSC\EPSCs/data\stijn_110320 3-12.ABF	-43.5507	1.7605e+06	1538556770934292	1.76033e+06	1538556774284940	10.2213	6.04263e+07	1.81263e+18			11.62	-3792.14	0.384384	11.6776	30.2302	1511.51	-1457.64	118.963	neg		3.73333	stijn_110320 3-12.xlsx	?	n
444	1717	32.1023	-122.035	C:/Users/Gebruiker/Desktop/EAAT4_IPSC_EPSC\EPSCs/data\stijn_110320 3-12.ABF	-31.2597	55.077	2.89143	-101.614	3.2745	1.57982	1715.86	7275.48			4.72	-6801.34	0.264794	11.0897	17.8252	891.26	-1800.95	119.451	neg		3.73333	stijn_110320 3-12.xlsx	?	n
445	1721	17.9662	-120.081	C:/Users/Gebruiker/Desktop/EAAT4_IPSC_EPSC\EPSCs/data\stijn_110320 3-12.ABF	-16.5708	12.7828	0.132479	-126.421	0.00961535	1.42503	145.741	54.1561			1.74	-10325.4	0.247948	11.3554	7.0176	350.88	-2560.16	119.724	neg		3.73333	stijn_110320 3-12.xlsx	?	n
446	1722	39.2469	-118.566	C:/Users/Gebruiker/Desktop/EAAT4_IPSC_EPSC\EPSCs/data\stijn_110320 3-12.ABF	-38.2332	39.0922	0.120896	-116.642	0.161842	1.19505	1907.37	1398.78			13.38	-2933.25	0.421311	7.61976	31.758	1587.9	-1235.81	119.78	neg		3.73333	stijn_110320 3-12.xlsx	?	n
447	1724	37.852	-125.994	C:/Users/Gebruiker/Desktop/EAAT4_IPSC_EPSC\EPSCs/data\stijn_110320 3-12.ABF	-37.3938	77.4068	3.10304	-94.5396	3.56291	1.85141	1552.17	3427.45			8.96	-4224.55	0.547002	9.35671	16.3802	819.01	-2310.84	119.895	neg		3.73333	stijn_110320 3-12.xlsx	?	n
448	0	7.73696	-240.352	C:/Users/Gebruiker/Desktop/EAAT4_IPSC_EPSC\EPSCs/data\stijn_120320 4-18.ABF	-7.99594	11.8297	1.51172	-237.61	1.71032	1.22689	1865.26	97088.6			3.28	-2358.83	0.112768	4.92699	29.0862	1454.31	-266.001	0.25006	pos	1	3.725	stijn_120320 4-18.xlsx	VI	y
449	1	11.4763	-243.988	C:/Users/Gebruiker/Desktop/EAAT4_IPSC_EPSC\EPSCs/data\stijn_120320 4-18.ABF	-11.1852	87677	3.94414e+13	87422.6	3.94414e+13	1.73675	1.78428e+07	1.63364e+18			5.72	-2006.34	0.230712	4.99724	24.7928	1239.64	-462.887	0.28606	pos	1	3.725	stijn_120320 4-18.xlsx	VI	y
450	2	7.74052	-243.543	C:/Users/Gebruiker/Desktop/EAAT4_IPSC_EPSC\EPSCs/data\stijn_120320 4-18.ABF	-7.50609	8.50314	0.0253754	-243.898	0.0218346	1.00128	288.489	272.391			4.66	-1661.05	0.690718	4.51143	6.7466	337.33	-1147.32	0.4243	pos	1	3.725	stijn_120320 4-18.xlsx	VI	y
451	3	15.868	-241.504	C:/Users/Gebruiker/Desktop/EAAT4_IPSC_EPSC\EPSCs/data\stijn_120320 4-18.ABF	-15.2621	-263448	5.58979e+12	-263707	5.58979e+12	1.11722	-3.19776e+07	8.23478e+16			10.56	-1502.65	0.396379	5.10252	26.6412	1332.06	-595.617	0.60204	pos	1	3.725	stijn_120320 4-18.xlsx	VI	y
452	7	18.92	-243.705	C:/Users/Gebruiker/Desktop/EAAT4_IPSC_EPSC\EPSCs/data\stijn_120320 4-18.ABF	-18.2713	-30.4997	30.0096	-291.839	30.859	1.11862	-4054.12	357909			3.36	-5630.96	0.142856	4.82333	23.5202	1176.01	-804.416	0.9995	pos	1	3.725	stijn_120320 4-18.xlsx	VI	y
453	8	9.25925	-244.066	C:/Users/Gebruiker/Desktop/EAAT4_IPSC_EPSC\EPSCs/data\stijn_120320 4-18.ABF	-9.33452	4.7255	0.0178922	-247.237	0.0114063	1.23697	611.109	2462.04			5.12	-1808.45	0.129869	5.30549	39.4244	1971.22	-234.861	1.09316	pos	1	3.725	stijn_120320 4-18.xlsx	VI	y
454	9	9.90642	-244.73	C:/Users/Gebruiker/Desktop/EAAT4_IPSC_EPSC\EPSCs/data\stijn_120320 4-18.ABF	-9.49348	86681.2	1.40278e+13	86425.9	1.40278e+13	1.34962	1.17309e+07	2.56953e+17			4.84	-2046.78	0.269924	5.73397	17.931	896.55	-552.474	1.19876	pos	1	3.725	stijn_120320 4-18.xlsx	VI	y
455	10	9.28533	-244.687	C:/Users/Gebruiker/Desktop/EAAT4_IPSC_EPSC\EPSCs/data\stijn_120320 4-18.ABF	-9.32695	11.0591	0.229099	-243.953	0.309735	1.15718	793.186	5942.38			5.88	-1579.14	0.37568	5.51857	15.6516	782.58	-593.251	1.23376	pos	1	3.725	stijn_120320 4-18.xlsx	VI	y
456	11	25.8189	-245.527	C:/Users/Gebruiker/Desktop/EAAT4_IPSC_EPSC\EPSCs/data\stijn_120320 4-18.ABF	-24.9864	52.9111	5.00889	-221.302	5.39876	1.39748	2601.51	24911.8			10.6	-2435.75	0.46843	6.11011	22.6288	1131.44	-1140.98	1.37308	pos	1	3.725	stijn_120320 4-18.xlsx	VI	y
457	14	12.5126	-246.391	C:/Users/Gebruiker/Desktop/EAAT4_IPSC_EPSC\EPSCs/data\stijn_120320 4-18.ABF	-10.6451	16.2271	0.120344	-244.542	0.17352	1.29974	764.512	1741.24			6	-2085.43	0.520309	8.01586	11.5316	576.58	-1085.07	1.63298	pos	1	3.725	stijn_120320 4-18.xlsx	VI	y
458	16	16.8888	-246.916	C:/Users/Gebruiker/Desktop/EAAT4_IPSC_EPSC\EPSCs/data\stijn_120320 4-18.ABF	-16.7245	10.5626	0.0356739	-251.728	0.0365378	1.64781	708.6	1590.05			9.78	-1726.87	0.354125	8.33331	27.6174	1380.87	-611.526	1.94752	pos	1	3.725	stijn_120320 4-18.xlsx	VI	y
459	23	14.0349	-243.423	C:/Users/Gebruiker/Desktop/EAAT4_IPSC_EPSC\EPSCs/data\stijn_120320 4-18.ABF	-14.1561	21.852	4.02166	-234.511	4.30958	1.15191	3047.04	155991			5.96	-2354.84	0.219596	8.09079	27.1408	1357.04	-517.113	2.45554	pos	1	3.725	stijn_120320 4-18.xlsx	VI	y
460	28	25.9222	-245.883	C:/Users/Gebruiker/Desktop/EAAT4_IPSC_EPSC\EPSCs/data\stijn_120320 4-18.ABF	-25.7755	20.6348	0.0210097	-251.954	0.00279475	1.14618	349.999	23.9597			2.08	-12462.6	0.169062	6.7167	12.3032	615.16	-2106.95	2.95616	pos	1	3.725	stijn_120320 4-18.xlsx	VI	y
461	30	19.3772	-261.103	C:/Users/Gebruiker/Desktop/EAAT4_IPSC_EPSC\EPSCs/data\stijn_120320 4-18.ABF	-19.3777	32.7469	0.770853	-248.444	0.949085	1.2956	988.178	2525.49			2.22	-8728.48	0.222954	7.00455	9.9572	497.86	-1946.05	3.17012	pos	1	3.725	stijn_120320 4-18.xlsx	VI	y
462	31	18.6879	-246.516	C:/Users/Gebruiker/Desktop/EAAT4_IPSC_EPSC\EPSCs/data\stijn_120320 4-18.ABF	-18.4739	19.0945	0.150184	-246.17	0.213984	1.18019	718.593	1315.63			7.12	-2624.7	0.51939	6.61535	13.7084	685.42	-1363.24	3.22344	pos	1	3.725	stijn_120320 4-18.xlsx	VI	y
463	32	17.4754	-246.022	C:/Users/Gebruiker/Desktop/EAAT4_IPSC_EPSC\EPSCs/data\stijn_120320 4-18.ABF	-16.1856	17.4515	0.0361927	-247.407	0.0455598	1.15753	359.829	156.981			11.92	-1466.06	1.51758	6.29887	7.8546	392.73	-2224.87	3.26182	pos	1	3.725	stijn_120320 4-18.xlsx	VI	y
464	35	10.3344	-244.64	C:/Users/Gebruiker/Desktop/EAAT4_IPSC_EPSC\EPSCs/data\stijn_120320 4-18.ABF	-10.1056	9.12265	0.0294367	-246.758	0.0137923	1.03782	242.904	148.503			5.02	-2058.64	0.642864	5.89881	7.8088	390.44	-1323.43	3.46618	pos	1	3.725	stijn_120320 4-18.xlsx	VI	y
465	38	14.3996	-243.978	C:/Users/Gebruiker/Desktop/EAAT4_IPSC_EPSC\EPSCs/data\stijn_120320 4-18.ABF	-14.955	207237	2.16483e+13	206982	2.16483e+13	1.69294	2.97852e+07	4.47215e+17			5.22	-2758.54	0.285261	5.62553	18.299	914.95	-786.905	3.64808	pos	1	3.725	stijn_120320 4-18.xlsx	VI	y
466	44	28.6218	-240.855	C:/Users/Gebruiker/Desktop/EAAT4_IPSC_EPSC\EPSCs/data\stijn_120320 4-18.ABF	-27.8244	-317584	-1.25142e+13	-317851	-1.25142e+13	1.40912	-3.22502e+07	-1.29034e+17			1.46	-19604	0.0456025	6.38429	32.0158	1600.79	-893.991	3.99936	pos	1	3.725	stijn_120320 4-18.xlsx	VI	y
467	46	9.70632	-250.182	C:/Users/Gebruiker/Desktop/EAAT4_IPSC_EPSC\EPSCs/data\stijn_120320 4-18.ABF	-9.10481	21.5048	0.566283	-238.035	0.664069	0.686468	803.618	2366.52			3.58	-2711.26	0.769297	5.66804	4.6536	232.68	-2085.77	4.47364	pos	1	3.725	stijn_120320 4-18.xlsx	VI	y
468	49	20.081	-244.157	C:/Users/Gebruiker/Desktop/EAAT4_IPSC_EPSC\EPSCs/data\stijn_120320 4-18.ABF	-18.6838	12.9019	0.0269802	-249.655	0.00719056	1.36864	456.178	182.98			6.92	-2901.88	0.493208	5.62113	14.0306	701.53	-1431.23	4.67144	pos	1	3.725	stijn_120320 4-18.xlsx	VI	y
469	52	25.2411	-247.512	C:/Users/Gebruiker/Desktop/EAAT4_IPSC_EPSC\EPSCs/data\stijn_120320 4-18.ABF	-23.6421	23.8449	0.0358466	-251.077	0.00486957	0.967451	144.675	5.28066			1.54	-16390.3	0.420788	6.0622	3.6598	182.99	-6896.84	4.90076	pos	1	3.725	stijn_120320 4-18.xlsx	VI	y
470	58	12.7764	-247.625	C:/Users/Gebruiker/Desktop/EAAT4_IPSC_EPSC\EPSCs/data\stijn_120320 4-18.ABF	-13.372	290291	2.72033e+13	290029	2.72033e+13	1.57623	2.78903e+07	2.51115e+17			8.36	-1528.27	0.458067	6.1437	18.2506	912.53	-700.051	5.21112	pos	1	3.725	stijn_120320 4-18.xlsx	VI	y
471	59	21.2099	-245.158	C:/Users/Gebruiker/Desktop/EAAT4_IPSC_EPSC\EPSCs/data\stijn_120320 4-18.ABF	-21.1131	19.524	0.0470651	-245.063	0.0682892	0.958015	1034.47	886.405			3.58	-5924.56	0.192836	5.65845	18.565	928.25	-1142.47	5.28662	pos	1	3.725	stijn_120320 4-18.xlsx	VI	y
472	62	13.156	-249.859	C:/Users/Gebruiker/Desktop/EAAT4_IPSC_EPSC\EPSCs/data\stijn_120320 4-18.ABF	-12.3771	12.9325	0.2512	-249.452	0.349028	1.36841	702.895	4149.83			5.2	-2530	0.455357	6.80479	11.4196	570.98	-1152.06	5.53204	pos	1	3.725	stijn_120320 4-18.xlsx	VI	y
473	65	9.57961	-253.407	C:/Users/Gebruiker/Desktop/EAAT4_IPSC_EPSC\EPSCs/data\stijn_120320 4-18.ABF	-8.71109	5.115	0.0423525	-255.347	0.0460961	1.25049	324.582	1713.75			3.9	-2456.31	0.687055	6.34762	5.6764	283.82	-1687.62	5.85922	pos	1	3.725	stijn_120320 4-18.xlsx	VI	y
474	67	12.6871	-254.194	C:/Users/Gebruiker/Desktop/EAAT4_IPSC_EPSC\EPSCs/data\stijn_120320 4-18.ABF	-13.1766	183320	4.44726e+13	183054	4.44726e+13	1.39963	2.11032e+07	5.89383e+17			4.12	-3079.4	0.246937	6.55005	16.6844	834.22	-760.419	6.47628	pos	1	3.725	stijn_120320 4-18.xlsx	VI	y
475	68	14.7721	-251.916	C:/Users/Gebruiker/Desktop/EAAT4_IPSC_EPSC\EPSCs/data\stijn_120320 4-18.ABF	-14.8376	145208	8.09077e+12	144943	8.09077e+12	1.26186	1.6074e+07	9.91516e+16			5.7	-2591.6	0.308665	6.42495	18.4666	923.33	-799.939	6.71438	pos	1	3.725	stijn_120320 4-18.xlsx	VI	y
476	69	18.3691	-247.696	C:/Users/Gebruiker/Desktop/EAAT4_IPSC_EPSC\EPSCs/data\stijn_120320 4-18.ABF	-17.4882	-13.9794	1.3267	-279.971	1.4901	1.13995	-2462.82	19053.3			3.44	-5339.86	0.120473	8.20486	28.554	1427.7	-643.312	6.84096	pos	1	3.725	stijn_120320 4-18.xlsx	VI	y
477	71	11.6689	-251.344	C:/Users/Gebruiker/Desktop/EAAT4_IPSC_EPSC\EPSCs/data\stijn_120320 4-18.ABF	-11.9803	6.81222	0.06229	-254.214	0.0213095	1.63416	221.954	403.967			1.76	-6630.06	0.231184	7.3365	7.613	380.65	-1532.76	6.99908	pos	1	3.725	stijn_120320 4-18.xlsx	VI	y
478	75	16.9072	-257.496	C:/Users/Gebruiker/Desktop/EAAT4_IPSC_EPSC\EPSCs/data\stijn_120320 4-18.ABF	-16.4892	229177	4533296699044948	228902	4533296699442930	2.08202	2.3133e+07	4.61929e+19			4.22	-4006.45	0.185127	7.07106	22.7952	1139.76	-741.702	7.22048	pos	1	3.725	stijn_120320 4-18.xlsx	VI	y
479	76	12.7758	-251.871	C:/Users/Gebruiker/Desktop/EAAT4_IPSC_EPSC\EPSCs/data\stijn_120320 4-18.ABF	-9.25131	53486.3	-2.10437e+13	53222.9	-2.10437e+13	1.49063	1.3006e+07	-1.24446e+18			7.82	-1633.74	0.34551	8.12235	22.6332	1131.66	-564.473	7.28682	pos	1	3.725	stijn_120320 4-18.xlsx	VI	y
480	79	19.9391	-261.341	C:/Users/Gebruiker/Desktop/EAAT4_IPSC_EPSC\EPSCs/data\stijn_120320 4-18.ABF	-17.775	108.65	634.1	-177.342	644.073	2.268	3261.46	783893			5.18	-3849.25	0.50028	7.76555	10.3542	517.71	-1925.7	7.46754	pos	1	3.725	stijn_120320 4-18.xlsx	VI	y
481	83	13.6339	-264.138	C:/Users/Gebruiker/Desktop/EAAT4_IPSC_EPSC\EPSCs/data\stijn_120320 4-18.ABF	-12.7796	17.3172	0.022136	-260.07	0.0296798	0.732462	274.559	55.9818			6.64	-2053.29	2.05815	8.64243	3.2262	161.31	-4225.98	7.63964	pos	1	3.725	stijn_120320 4-18.xlsx	VI	y
482	87	14.5203	-251.9	C:/Users/Gebruiker/Desktop/EAAT4_IPSC_EPSC\EPSCs/data\stijn_120320 4-18.ABF	-14.1602	394339	1.17273e+13	394075	1.17273e+13	2.25064	9.18693e+07	6.36505e+17			1.52	-9552.85	0.0471078	7.02352	32.2664	1613.32	-450.014	7.94258	pos	1	3.725	stijn_120320 4-18.xlsx	VI	y
483	93	11.0937	-247.939	C:/Users/Gebruiker/Desktop/EAAT4_IPSC_EPSC\EPSCs/data\stijn_120320 4-18.ABF	-11.3048	179950	-3.04935e+13	179691	-3.04935e+13	1.53977	4.07931e+07	-1.56715e+18			1.62	-6847.94	0.053307	6.86702	30.39	1519.5	-365.043	8.26432	pos	1	3.725	stijn_120320 4-18.xlsx	VI	y
484	94	21.8979	-250.28	C:/Users/Gebruiker/Desktop/EAAT4_IPSC_EPSC\EPSCs/data\stijn_120320 4-18.ABF	-22.0932	254661	1.03497e+13	254391	1.03497e+13	1.22731	1.96517e+07	6.16367e+16			5.44	-4025.35	0.303466	5.86408	17.9262	896.31	-1221.56	8.40768	pos	1	3.725	stijn_120320 4-18.xlsx	VI	y
485	96	8.1378	-251.349	C:/Users/Gebruiker/Desktop/EAAT4_IPSC_EPSC\EPSCs/data\stijn_120320 4-18.ABF	-7.52584	279124	1.54089e+13	278862	1.54089e+13	1.31809	2.8171e+07	1.56964e+17			2.96	-2749.26	0.206782	4.66604	14.3146	715.73	-568.497	8.72238	pos	1	3.725	stijn_120320 4-18.xlsx	VI	y
486	97	15.3239	-244.38	C:/Users/Gebruiker/Desktop/EAAT4_IPSC_EPSC\EPSCs/data\stijn_120320 4-18.ABF	-14.9144	143002	4.02535e+13	142740	4.02535e+13	1.52491	1.96064e+07	7.56767e+17			4.3	-3563.7	0.134932	5.74456	31.8678	1593.39	-480.858	8.78194	pos	1	3.725	stijn_120320 4-18.xlsx	VI	y
487	98	10.4333	-247.681	C:/Users/Gebruiker/Desktop/EAAT4_IPSC_EPSC\EPSCs/data\stijn_120320 4-18.ABF	-9.45827	6.93791	0.0501313	-249.362	0.00980952	1.10416	133.246	86.9118			1.84	-5670.25	0.752987	5.47224	2.4436	122.18	-4269.63	8.90316	pos	1	3.725	stijn_120320 4-18.xlsx	VI	y
488	99	17.0278	-248.763	C:/Users/Gebruiker/Desktop/EAAT4_IPSC_EPSC\EPSCs/data\stijn_120320 4-18.ABF	-16.5492	16.1595	0.0905005	-250.326	0.133834	1.19197	631.061	1040.86			7.86	-2166.38	0.531253	5.11164	14.7952	739.76	-1150.9	9.02332	pos	1	3.725	stijn_120320 4-18.xlsx	VI	y
489	102	11.0567	-245.689	C:/Users/Gebruiker/Desktop/EAAT4_IPSC_EPSC\EPSCs/data\stijn_120320 4-18.ABF	-10.1034	11.1294	0.92462	-243.454	1.0547	1.0088	1885.69	70962.4			9.96	-1110.11	0.553253	6.19685	18.0026	900.13	-614.173	9.40404	pos	1	3.725	stijn_120320 4-18.xlsx	VI	y
490	107	20.1055	-243.123	C:/Users/Gebruiker/Desktop/EAAT4_IPSC_EPSC\EPSCs/data\stijn_120320 4-18.ABF	-18.9372	44.5685	3.30581	-224.139	3.68078	1.67443	2329.9	21739.3			8.06	-2494.48	0.348176	5.42567	23.1492	1157.46	-868.518	9.79092	pos	1	3.725	stijn_120320 4-18.xlsx	VI	y
491	109	9.15568	-240.793	C:/Users/Gebruiker/Desktop/EAAT4_IPSC_EPSC\EPSCs/data\stijn_120320 4-18.ABF	-8.63463	19.2383	6.36177	-231.471	6.7767	1.01499	1874	116605			4.88	-1876.16	0.333475	5.47792	14.6338	731.69	-625.653	9.93372	pos	1	3.725	stijn_120320 4-18.xlsx	VI	y
492	112	14.6096	-237.092	C:/Users/Gebruiker/Desktop/EAAT4_IPSC_EPSC\EPSCs/data\stijn_120320 4-18.ABF	-15.0623	19.7803	0.481292	-231.909	0.583906	1.05773	1323.22	7334.81			6.16	-2371.69	0.355195	5.24657	17.3426	867.13	-842.412	10.2904	pos	1	3.725	stijn_120320 4-18.xlsx	VI	y
493	114	14.9621	-232.807	C:/Users/Gebruiker/Desktop/EAAT4_IPSC_EPSC\EPSCs/data\stijn_120320 4-18.ABF	-14.0626	19.2564	0.41473	-229.013	0.491705	0.945651	1744.38	10622.9			8.44	-1772.76	0.361809	5.16246	23.3272	1166.36	-641.401	10.4097	pos	1	3.725	stijn_120320 4-18.xlsx	VI	y
494	115	7.56003	-242.976	C:/Users/Gebruiker/Desktop/EAAT4_IPSC_EPSC\EPSCs/data\stijn_120320 4-18.ABF	-8.00488	8.70498	0.024415	-242.324	0.0200077	0.941849	244.207	175.83			1.76	-4295.47	0.354753	4.97643	4.9612	248.06	-1523.83	10.5161	pos	1	3.725	stijn_120320 4-18.xlsx	VI	y
495	116	9.72469	-231.82	C:/Users/Gebruiker/Desktop/EAAT4_IPSC_EPSC\EPSCs/data\stijn_120320 4-18.ABF	-9.73965	26531.4	1.50709e+13	26292.2	1.50709e+13	1.07562	6.38005e+06	8.71724e+17			4.22	-2304.43	0.22779	4.89274	18.5258	926.29	-524.927	10.673	pos	1	3.725	stijn_120320 4-18.xlsx	VI	y
496	120	18.7009	-233.385	C:/Users/Gebruiker/Desktop/EAAT4_IPSC_EPSC\EPSCs/data\stijn_120320 4-18.ABF	-17.7877	14.4165	0.0281818	-237.259	0.0118838	1.11874	296.781	80.7973			1.24	-15081.4	0.150045	5.19195	8.2642	413.21	-2262.88	11.1739	pos	1	3.725	stijn_120320 4-18.xlsx	VI	y
497	122	10.9679	-230.083	C:/Users/Gebruiker/Desktop/EAAT4_IPSC_EPSC\EPSCs/data\stijn_120320 4-18.ABF	-10.7215	14.5654	3.79896	-226.356	4.14373	1.3903	2424.65	229881			4.12	-2662.11	0.13939	5.03563	29.5574	1477.87	-371.071	11.3921	pos	1	3.725	stijn_120320 4-18.xlsx	VI	y
498	123	17.6534	-232.481	C:/Users/Gebruiker/Desktop/EAAT4_IPSC_EPSC\EPSCs/data\stijn_120320 4-18.ABF	-17.8843	19.7438	0.0620583	-232.194	0.0734323	1.50965	342.409	190.061			2.46	-7176.19	0.329423	5.41757	7.4676	373.38	-2364	11.5057	pos	1	3.725	stijn_120320 4-18.xlsx	VI	y
499	125	17.7822	-228.086	C:/Users/Gebruiker/Desktop/EAAT4_IPSC_EPSC\EPSCs/data\stijn_120320 4-18.ABF	-17.9351	13.1352	0.025922	-230.983	0.00655109	1.14486	319.579	81.1711			8.68	-2048.64	1.03756	5.08329	8.3658	418.29	-2125.58	11.7847	pos	1	3.725	stijn_120320 4-18.xlsx	VI	y
500	126	18.053	-230.249	C:/Users/Gebruiker/Desktop/EAAT4_IPSC_EPSC\EPSCs/data\stijn_120320 4-18.ABF	-18.9034	16.8971	0.0307803	-229.297	0.044285	1.01686	570.787	335.724			5.42	-3330.81	0.543707	5.28305	9.9686	498.43	-1810.99	11.944	pos	1	3.725	stijn_120320 4-18.xlsx	VI	y
501	127	14.5695	-230.839	C:/Users/Gebruiker/Desktop/EAAT4_IPSC_EPSC\EPSCs/data\stijn_120320 4-18.ABF	-14.1208	100822	2.17016e+13	100578	2.17016e+13	1.5852	3.25952e+06	2.26875e+16			2.88	-5058.87	0.589922	5.6692	4.882	244.1	-2984.34	11.9873	pos	1	3.725	stijn_120320 4-18.xlsx	VI	y
502	128	27.3625	-223.7	C:/Users/Gebruiker/Desktop/EAAT4_IPSC_EPSC\EPSCs/data\stijn_120320 4-18.ABF	-27.0707	21.3225	0.0236655	-228.988	0.0123719	1.07463	313.277	38.2981			1.64	-16684.5	0.179557	5.50792	9.1336	456.68	-2995.81	12.0444	pos	1	3.725	stijn_120320 4-18.xlsx	VI	y
503	129	9.78933	-224.329	C:/Users/Gebruiker/Desktop/EAAT4_IPSC_EPSC\EPSCs/data\stijn_120320 4-18.ABF	-8.89957	4.70818	0.103104	-226.768	0.147248	1.07691	742.823	16040.2			8.12	-1205.58	0.544331	6.25918	14.9174	745.87	-656.235	12.1475	pos	1	3.725	stijn_120320 4-18.xlsx	VI	y
504	130	15.3495	-232.397	C:/Users/Gebruiker/Desktop/EAAT4_IPSC_EPSC\EPSCs/data\stijn_120320 4-18.ABF	-15.5687	32.363	41.5538	-214.172	43.1873	2.07235	3790.83	945366			5.96	-2575.41	0.253485	5.90064	23.5122	1175.61	-652.83	12.3642	pos	1	3.725	stijn_120320 4-18.xlsx	VI	y
505	131	20.5068	-227.556	C:/Users/Gebruiker/Desktop/EAAT4_IPSC_EPSC\EPSCs/data\stijn_120320 4-18.ABF	-19.8363	19.2316	0.0285221	-229.798	0.0390674	0.933669	462.583	164.854			6	-3417.8	0.535303	5.52562	11.2086	560.43	-1829.56	12.485	pos	1	3.725	stijn_120320 4-18.xlsx	VI	y
506	134	9.11912	-225.015	C:/Users/Gebruiker/Desktop/EAAT4_IPSC_EPSC\EPSCs/data\stijn_120320 4-18.ABF	-10.2187	9.16946	0.0136716	-226.491	0.00845567	0.937702	416.154	228.406			7.38	-1235.65	0.433221	5.98381	17.0352	851.76	-535.31	12.8612	pos	1	3.725	stijn_120320 4-18.xlsx	VI	y
507	137	11.78	-226.055	C:/Users/Gebruiker/Desktop/EAAT4_IPSC_EPSC\EPSCs/data\stijn_120320 4-18.ABF	-11.109	16.9915	0.935036	-220.853	1.10473	1.15782	1069.39	11410.7			5.56	-2118.71	0.486703	5.68875	11.4238	571.19	-1031.18	13.1235	pos	1	3.725	stijn_120320 4-18.xlsx	VI	y
508	138	18.5935	-225.713	C:/Users/Gebruiker/Desktop/EAAT4_IPSC_EPSC\EPSCs/data\stijn_120320 4-18.ABF	-18.4371	27.8178	0.855135	-214.483	0.988787	0.948425	1348.33	5680.12			1.78	-10445.8	0.154966	6.00586	11.4864	574.32	-1618.74	13.243	pos	1	3.725	stijn_120320 4-18.xlsx	VI	y
509	142	9.87452	-222.936	C:/Users/Gebruiker/Desktop/EAAT4_IPSC_EPSC\EPSCs/data\stijn_120320 4-18.ABF	-8.77425	46574.7	-2.02683e+13	46341.4	-2.02683e+13	1.1809	7.07105e+06	-4.67275e+17			3.04	-3248.2	0.164205	5.21959	18.5134	925.67	-533.371	13.4197	pos	1	3.725	stijn_120320 4-18.xlsx	VI	y
510	143	14.2045	-225.118	C:/Users/Gebruiker/Desktop/EAAT4_IPSC_EPSC\EPSCs/data\stijn_120320 4-18.ABF	-13.8379	19.4141	11.0565	-218.733	11.8264	1.94229	3542.14	726551			6.18	-2298.46	0.176472	6.51532	35.0198	1750.99	-405.612	13.4544	pos	1	3.725	stijn_120320 4-18.xlsx	VI	y
511	145	10.4778	-228.193	C:/Users/Gebruiker/Desktop/EAAT4_IPSC_EPSC\EPSCs/data\stijn_120320 4-18.ABF	-10.2628	94.7163	2951.71	-145.316	2961.8	1.20591	8184.17	2.54771e+07			4.82	-2173.81	0.3404	5.77096	14.1598	707.99	-739.965	13.5999	pos	1	3.725	stijn_120320 4-18.xlsx	VI	y
512	146	9.00646	-227.463	C:/Users/Gebruiker/Desktop/EAAT4_IPSC_EPSC\EPSCs/data\stijn_120320 4-18.ABF	-9.06444	8.07422	0.0380869	-228.208	0.0237278	1.2099	236.748	266.182			2.3	-3915.85	0.418821	5.9493	5.4916	274.58	-1640.04	13.6908	pos	1	3.725	stijn_120320 4-18.xlsx	VI	y
513	147	9.19131	-225.193	C:/Users/Gebruiker/Desktop/EAAT4_IPSC_EPSC\EPSCs/data\stijn_120320 4-18.ABF	-8.87254	9.50242	0.0272906	-224.569	0.0096582	0.904959	180.971	61.4998			1.6	-5744.57	0.54252	6.00876	2.9492	147.46	-3116.54	13.7556	pos	1	3.725	stijn_120320 4-18.xlsx	VI	y
514	148	14.4133	-223.986	C:/Users/Gebruiker/Desktop/EAAT4_IPSC_EPSC\EPSCs/data\stijn_120320 4-18.ABF	-14.4468	-33492.1	2.0648e+12	-33732.7	2.0648e+12	1.13179	-4.68139e+06	4.03215e+16			5.82	-2476.51	0.182327	7.61887	31.9206	1596.03	-451.536	13.8016	pos	1	3.725	stijn_120320 4-18.xlsx	VI	y
515	149	12.9954	-219.815	C:/Users/Gebruiker/Desktop/EAAT4_IPSC_EPSC\EPSCs/data\stijn_120320 4-18.ABF	-12.1235	46064.9	-2.54714e+13	45832.2	-2.54714e+13	0.982256	6.35368e+06	-4.84703e+17			2.76	-4708.49	0.133187	7.85989	20.7228	1036.14	-627.108	14.0454	pos	1	3.725	stijn_120320 4-18.xlsx	VI	y
516	154	11.4688	-224.278	C:/Users/Gebruiker/Desktop/EAAT4_IPSC_EPSC\EPSCs/data\stijn_120320 4-18.ABF	-11.4775	188207	4.15144e+12	187970	4.15144e+12	0.880306	1.79126e+07	3.76074e+16			4.16	-2756.93	0.284161	7.02231	14.6396	731.98	-783.411	14.5457	pos	1	3.725	stijn_120320 4-18.xlsx	VI	y
517	155	18.9168	-232.758	C:/Users/Gebruiker/Desktop/EAAT4_IPSC_EPSC\EPSCs/data\stijn_120320 4-18.ABF	-17.1668	311320	3.77956e+13	311065	3.77956e+13	1.00462	1.34794e+07	7.08615e+16			5.08	-3723.78	0.431415	7.27738	11.7752	588.76	-1606.5	14.6067	pos	1	3.725	stijn_120320 4-18.xlsx	VI	y
518	157	17.8139	-222.533	C:/Users/Gebruiker/Desktop/EAAT4_IPSC_EPSC\EPSCs/data\stijn_120320 4-18.ABF	-17.3908	50.5488	36.1377	-188.849	37.246	1.18991	2824	176074			3.1	-5746.42	0.247766	7.50838	12.5118	625.59	-1423.77	15.1923	pos	1	3.725	stijn_120320 4-18.xlsx	VI	y
519	158	12.2177	-224.923	C:/Users/Gebruiker/Desktop/EAAT4_IPSC_EPSC\EPSCs/data\stijn_120320 4-18.ABF	-12.4653	198224	1.1304e+14	197987	1.1304e+14	2.50069	2.54557e+07	1.86429e+18			3.8	-3215.18	0.195441	7.3145	19.4432	972.16	-628.378	15.3825	pos	1	3.725	stijn_120320 4-18.xlsx	VI	y
520	162	14.5875	-217.769	C:/Users/Gebruiker/Desktop/EAAT4_IPSC_EPSC\EPSCs/data\stijn_120320 4-18.ABF	-14.8969	9.54761	0.0415152	-220.43	0.0596437	1.41517	819.382	2933.01			6.32	-2308.16	0.28865	5.87457	21.895	1094.75	-666.25	15.6532	pos	1	3.725	stijn_120320 4-18.xlsx	VI	y
521	163	20.1881	-221.541	C:/Users/Gebruiker/Desktop/EAAT4_IPSC_EPSC\EPSCs/data\stijn_120320 4-18.ABF	-20.494	35.2453	0.822649	-209.074	0.987288	1.38424	1620.62	5686.71			4.76	-4241.19	0.252458	6.13421	18.8546	942.73	-1070.72	15.7683	pos	1	3.725	stijn_120320 4-18.xlsx	VI	y
522	164	11.5214	-226.857	C:/Users/Gebruiker/Desktop/EAAT4_IPSC_EPSC\EPSCs/data\stijn_120320 4-18.ABF	-10.6699	18.499	0.586942	-219.707	0.704576	0.892089	875.999	4309.98			4.68	-2461.83	0.608535	6.77538	7.6906	384.53	-1498.11	15.8786	pos	1	3.725	stijn_120320 4-18.xlsx	VI	y
523	165	16.8521	-220.857	C:/Users/Gebruiker/Desktop/EAAT4_IPSC_EPSC\EPSCs/data\stijn_120320 4-18.ABF	-15.6718	51.1774	32.7569	-187.833	33.8003	1.44673	4286.93	361899			5.62	-2998.59	0.265192	6.22015	21.1922	1059.61	-795.201	16.1127	pos	1	3.725	stijn_120320 4-18.xlsx	VI	y
524	170	24.8515	-220.836	C:/Users/Gebruiker/Desktop/EAAT4_IPSC_EPSC\EPSCs/data\stijn_120320 4-18.ABF	-24.9053	-150797	8.97903e+12	-151039	8.97903e+12	1.76649	-1.31841e+07	6.86235e+16			5.16	-4816.19	0.231979	6.77654	22.2434	1112.17	-1117.25	16.3418	pos	1	3.725	stijn_120320 4-18.xlsx	VI	y
525	171	14.47	-219.878	C:/Users/Gebruiker/Desktop/EAAT4_IPSC_EPSC\EPSCs/data\stijn_120320 4-18.ABF	-13.51	10.4048	0.0790336	-224.754	0.007089	1.2131	117.85	34.3995			2.06	-7024.26	0.381679	6.43228	5.3972	269.86	-2681.02	16.5108	pos	1	3.725	stijn_120320 4-18.xlsx	VI	y
526	173	11.4754	-218.702	C:/Users/Gebruiker/Desktop/EAAT4_IPSC_EPSC\EPSCs/data\stijn_120320 4-18.ABF	-11.5482	9.2178	0.0450417	-221.008	0.0453491	1.25237	398.005	827.349			4.66	-2462.52	0.366946	5.21272	12.6994	634.97	-903.614	16.7545	pos	1	3.725	stijn_120320 4-18.xlsx	VI	y
527	174	9.771	-220.359	C:/Users/Gebruiker/Desktop/EAAT4_IPSC_EPSC\EPSCs/data\stijn_120320 4-18.ABF	-9.99057	6.31959	7.57913	-219.733	8.1312	1.42504	2365.43	2.13543e+06			3.44	-2840.41	0.166367	6.12043	20.6772	1033.86	-472.55	16.7798	pos	1	3.725	stijn_120320 4-18.xlsx	VI	y
528	176	9.77649	-226.27	C:/Users/Gebruiker/Desktop/EAAT4_IPSC_EPSC\EPSCs/data\stijn_120320 4-18.ABF	-9.85894	179.601	29507	-56.0998	29534.9	0.868891	10920	1.17698e+08			5.3	-1844.62	0.728202	5.81601	7.2782	363.91	-1343.26	17.1932	pos	1	3.725	stijn_120320 4-18.xlsx	VI	y
529	177	20.6898	-215.673	C:/Users/Gebruiker/Desktop/EAAT4_IPSC_EPSC\EPSCs/data\stijn_120320 4-18.ABF	-20.0938	229012	1.10787e+13	228776	1.10787e+13	1.53305	3.44105e+07	2.5014e+17			8.38	-2468.95	0.224079	5.51941	37.3976	1869.88	-553.239	17.8213	pos	1	3.725	stijn_120320 4-18.xlsx	VI	y
530	179	12.832	-223.74	C:/Users/Gebruiker/Desktop/EAAT4_IPSC_EPSC\EPSCs/data\stijn_120320 4-18.ABF	-11.9299	14.9457	0.128086	-221.511	0.189299	1.67367	502.454	1289.24			5.68	-2259.15	0.822998	6.24582	6.9016	345.08	-1859.28	17.9827	pos	1	3.725	stijn_120320 4-18.xlsx	VI	y
531	181	10.9274	-222.379	C:/Users/Gebruiker/Desktop/EAAT4_IPSC_EPSC\EPSCs/data\stijn_120320 4-18.ABF	-10.0153	30.7465	20.149	-202.563	21.1066	1.27419	1797.4	120404			4.2	-2601.76	0.506463	6.28429	8.2928	414.64	-1317.7	18.0865	pos	1	3.725	stijn_120320 4-18.xlsx	VI	y
532	184	17.6753	-220.821	C:/Users/Gebruiker/Desktop/EAAT4_IPSC_EPSC\EPSCs/data\stijn_120320 4-18.ABF	-17.9576	15.7194	0.177404	-225.698	0.00545748	1.30462	51.9945	4.89511			1.84	-9606.12	0.741816	6.65134	2.4804	124.02	-7125.97	18.3417	pos	1	3.725	stijn_120320 4-18.xlsx	VI	y
533	186	18.657	-236.134	C:/Users/Gebruiker/Desktop/EAAT4_IPSC_EPSC\EPSCs/data\stijn_120320 4-18.ABF	-17.6174	70.5778	14.2407	-185.262	14.7179	0.779245	2279.8	23682.3			3.82	-4884.02	0.442048	6.67275	8.6416	432.08	-2158.97	18.5812	pos	1	3.725	stijn_120320 4-18.xlsx	VI	y
534	187	21.9194	-228.474	C:/Users/Gebruiker/Desktop/EAAT4_IPSC_EPSC\EPSCs/data\stijn_120320 4-18.ABF	-22.9746	135557	1.27853e+13	135308	1.27853e+13	1.89489	1.26872e+07	1.12014e+17			9.46	-2317.06	0.365923	6.80572	25.8524	1292.62	-847.866	18.6843	pos	1	3.725	stijn_120320 4-18.xlsx	VI	y
535	188	10.1812	-224.604	C:/Users/Gebruiker/Desktop/EAAT4_IPSC_EPSC\EPSCs/data\stijn_120320 4-18.ABF	-9.17617	9.27124	0.0335623	-226.381	0.00498593	0.777955	116.435	22.008			6.9	-1475.54	2.33313	6.74987	2.9574	147.87	-3442.63	18.7901	pos	1	3.725	stijn_120320 4-18.xlsx	VI	y
536	189	24.8475	-225.458	C:/Users/Gebruiker/Desktop/EAAT4_IPSC_EPSC\EPSCs/data\stijn_120320 4-18.ABF	-24.1871	71.1051	8.39618	-185.667	8.91403	1.19928	2394.82	18047.4			6.54	-3799.32	0.373851	6.7336	17.4936	874.68	-1420.38	18.83	pos	1	3.725	stijn_120320 4-18.xlsx	VI	y
537	191	26.4826	-211.246	C:/Users/Gebruiker/Desktop/EAAT4_IPSC_EPSC\EPSCs/data\stijn_120320 4-18.ABF	-25.7515	26.5717	0.0507292	-214.205	0.0748701	1.51598	1007.26	657.454			6.2	-4271.39	0.236835	7.65984	26.1786	1308.93	-1011.61	19.7604	pos	1	3.725	stijn_120320 4-18.xlsx	VI	y
538	192	10.7707	-223.608	C:/Users/Gebruiker/Desktop/EAAT4_IPSC_EPSC\EPSCs/data\stijn_120320 4-18.ABF	-10.6439	102701	8.18868e+13	102464	8.18868e+13	1.35915	8.11071e+06	5.10797e+17			5.66	-1902.95	0.374581	7.03878	15.1102	755.51	-712.809	19.8761	pos	1	3.725	stijn_120320 4-18.xlsx	VI	y
539	196	25.2439	-218.768	C:/Users/Gebruiker/Desktop/EAAT4_IPSC_EPSC\EPSCs/data\stijn_120320 4-18.ABF	-24.4764	165980	4.55125e+13	165742	4.55125e+13	2.16199	2.68334e+07	1.18963e+18			1.96	-12879.5	0.0626843	7.58933	31.2678	1563.39	-807.344	20.1529	pos	1	3.725	stijn_120320 4-18.xlsx	VI	y
540	198	16.3774	-215.503	C:/Users/Gebruiker/Desktop/EAAT4_IPSC_EPSC\EPSCs/data\stijn_120320 4-18.ABF	-16.9938	17.6243	0.117536	-213.204	0.162809	1.02433	956.829	1912.28			4.34	-3773.59	0.284165	7.81304	15.2728	763.64	-1072.32	20.4243	pos	1	3.725	stijn_120320 4-18.xlsx	VI	y
541	201	22.3064	-219.444	C:/Users/Gebruiker/Desktop/EAAT4_IPSC_EPSC\EPSCs/data\stijn_120320 4-18.ABF	-22.1745	-13.8371	1.32896	-254.007	1.49788	1.16926	-2407.63	18421.9			6.16	-3621.17	0.199499	9.91691	30.8774	1543.87	-722.419	20.6483	pos	1	3.725	stijn_120320 4-18.xlsx	VI	y
542	203	26.7639	-212.056	C:/Users/Gebruiker/Desktop/EAAT4_IPSC_EPSC\EPSCs/data\stijn_120320 4-18.ABF	-25.5215	23.3219	0.100773	-220.295	0.0494477	3.05335	664.12	594.872			7.94	-3370.76	0.262528	9.5824	30.2444	1512.22	-884.92	20.947	pos	1	3.725	stijn_120320 4-18.xlsx	VI	y
543	204	16.6779	-217.586	C:/Users/Gebruiker/Desktop/EAAT4_IPSC_EPSC\EPSCs/data\stijn_120320 4-18.ABF	-16.7301	26.1646	2.02633	-206.901	2.32559	1.30516	1105.41	9922.23			1.44	-11581.9	0.14678	9.26366	9.8106	490.53	-1699.98	20.9997	pos	1	3.725	stijn_120320 4-18.xlsx	VI	y
544	205	16.8848	-216.022	C:/Users/Gebruiker/Desktop/EAAT4_IPSC_EPSC\EPSCs/data\stijn_120320 4-18.ABF	-15.8319	20.8113	0.333574	-212.031	0.427048	1.21594	1082.84	3742.98			4.92	-3431.87	0.34971	8.07795	14.0688	703.44	-1200.16	21.0326	pos	1	3.725	stijn_120320 4-18.xlsx	VI	y
545	206	21.0984	-212.908	C:/Users/Gebruiker/Desktop/EAAT4_IPSC_EPSC\EPSCs/data\stijn_120320 4-18.ABF	-21.6785	20.9412	0.0282654	-214.274	0.0325472	1.13927	453.866	134.858			1.72	-12266.5	0.152172	8.348	11.303	565.15	-1866.62	21.116	pos	1	3.725	stijn_120320 4-18.xlsx	VI	y
546	208	12.9164	-217.617	C:/Users/Gebruiker/Desktop/EAAT4_IPSC_EPSC\EPSCs/data\stijn_120320 4-18.ABF	-11.8538	10.2152	0.0383366	-218.996	0.0190375	1.22195	238.742	153.095			3.48	-3711.62	0.786405	7.75039	4.4252	221.26	-2918.84	21.282	pos	1	3.725	stijn_120320 4-18.xlsx	VI	y
547	212	15.3737	-216.969	C:/Users/Gebruiker/Desktop/EAAT4_IPSC_EPSC\EPSCs/data\stijn_120320 4-18.ABF	-15.0189	-71898	6.53684e+13	-72131.1	6.53684e+13	1.68207	-8.52501e+06	9.18827e+17			4.1	-3749.68	0.167756	7.74355	24.4402	1222.01	-629.032	21.5446	pos	1	3.725	stijn_120320 4-18.xlsx	VI	y
548	214	16.7554	-215.407	C:/Users/Gebruiker/Desktop/EAAT4_IPSC_EPSC\EPSCs/data\stijn_120320 4-18.ABF	-16.8833	86.698	157.413	-150.478	159.921	1.51434	5986.23	1.0314e+06			6.04	-2774.08	0.252792	8.34384	23.8932	1194.66	-701.264	21.6581	pos	1	3.725	stijn_120320 4-18.xlsx	VI	y
549	227	17.74	-214.238	C:/Users/Gebruiker/Desktop/EAAT4_IPSC_EPSC\EPSCs/data\stijn_120320 4-18.ABF	-16.6591	261852	-3.90557e+13	261617	-3.90557e+13	3.45169	3.77432e+07	-8.11471e+17			5.24	-3385.49	0.134132	8.60736	39.066	1953.3	-454.103	23.0256	pos	1	3.725	stijn_120320 4-18.xlsx	VI	y
550	233	16.7845	-220.77	C:/Users/Gebruiker/Desktop/EAAT4_IPSC_EPSC\EPSCs/data\stijn_120320 4-18.ABF	-14.8231	10.8932	4.44224	-222.06	4.97927	2.07929	2227.07	460831			5.6	-2997.23	0.2183	8.2732	25.6528	1282.64	-654.294	23.5629	pos	1	3.725	stijn_120320 4-18.xlsx	VI	y
551	237	13.2158	-224.953	C:/Users/Gebruiker/Desktop/EAAT4_IPSC_EPSC\EPSCs/data\stijn_120320 4-18.ABF	-12.002	10.2378	0.0600864	-227.097	0.0605024	1.28988	277.678	434.824			2.94	-4495.17	0.491294	8.32363	5.9842	299.21	-2208.45	23.8706	pos	1	3.725	stijn_120320 4-18.xlsx	VI	y
552	243	16.7996	-226.24	C:/Users/Gebruiker/Desktop/EAAT4_IPSC_EPSC\EPSCs/data\stijn_120320 4-18.ABF	-16.1903	17.4954	0.0840658	-230.091	0.0539723	2.04057	343.688	267.61			5.78	-2906.51	0.451316	7.15369	12.807	640.35	-1311.75	24.2924	pos	1	3.725	stijn_120320 4-18.xlsx	VI	y
553	244	16.8991	-219.8	C:/Users/Gebruiker/Desktop/EAAT4_IPSC_EPSC\EPSCs/data\stijn_120320 4-18.ABF	-15.9876	13.4597	0.0875454	-220.953	0.128709	1.49944	1041.19	3776.8			5.86	-2883.8	0.323525	7.21874	18.113	905.65	-932.982	24.3676	pos	1	3.725	stijn_120320 4-18.xlsx	VI	y
554	252	28.6502	-231.029	C:/Users/Gebruiker/Desktop/EAAT4_IPSC_EPSC\EPSCs/data\stijn_120320 4-18.ABF	-29.7849	20.3159	0.0370847	-237.299	0.0149716	1.94253	647.347	249.401			3.62	-7914.43	0.160347	9.94524	22.576	1128.8	-1269.06	24.7789	pos	1	3.725	stijn_120320 4-18.xlsx	VI	y
555	257	12.7891	-226.579	C:/Users/Gebruiker/Desktop/EAAT4_IPSC_EPSC\EPSCs/data\stijn_120320 4-18.ABF	-12.3168	15.9108	34.9144	-219.949	35.9944	1.36301	3798.56	3.11086e+06			6.06	-2110.41	0.254752	7.55276	23.7878	1189.39	-537.633	25.1959	pos	1	3.725	stijn_120320 4-18.xlsx	VI	y
556	259	21.9989	-218.087	C:/Users/Gebruiker/Desktop/EAAT4_IPSC_EPSC\EPSCs/data\stijn_120320 4-18.ABF	-20.8376	22.7558	0.0345985	-222.023	0.0383424	1.43046	665.576	298.888			5.16	-4263.36	0.252138	7.71292	20.465	1023.25	-1074.95	25.4541	pos	1	3.725	stijn_120320 4-18.xlsx	VI	y
557	262	16.2865	-218.204	C:/Users/Gebruiker/Desktop/EAAT4_IPSC_EPSC\EPSCs/data\stijn_120320 4-18.ABF	-15.6083	14.5575	0.0627384	-217.614	0.0606898	1.52611	246.017	174.082			2.12	-7682.33	0.589642	8.56469	3.5954	179.77	-4529.83	25.6159	pos	1	3.725	stijn_120320 4-18.xlsx	VI	y
558	266	13.946	-221.014	C:/Users/Gebruiker/Desktop/EAAT4_IPSC_EPSC\EPSCs/data\stijn_120320 4-18.ABF	-13.6519	40724.5	1.93719e+13	40491.5	1.93719e+13	1.15351	5.48849e+06	3.51965e+17			5.68	-2455.27	0.316547	7.20855	17.9436	897.18	-777.211	26.1352	pos	1	3.725	stijn_120320 4-18.xlsx	VI	y
559	267	11.475	-224.603	C:/Users/Gebruiker/Desktop/EAAT4_IPSC_EPSC\EPSCs/data\stijn_120320 4-18.ABF	-10.1665	40799.4	-270165526439743	40564.5	-2.70166e+14	1.37252	2.87972e+06	-1.34625e+18			3.36	-3415.19	0.454693	6.54318	7.3896	369.48	-1552.86	26.2559	pos	1	3.725	stijn_120320 4-18.xlsx	VI	y
560	268	16.1123	-219.935	C:/Users/Gebruiker/Desktop/EAAT4_IPSC_EPSC\EPSCs/data\stijn_120320 4-18.ABF	-15.3696	19.4607	2.75465	-213.243	2.9783	1.00784	2383.86	86395.4			4.18	-3854.61	0.221033	7.21088	18.9112	945.56	-851.996	26.339	pos	1	3.725	stijn_120320 4-18.xlsx	VI	y
561	270	14.7269	-227.176	C:/Users/Gebruiker/Desktop/EAAT4_IPSC_EPSC\EPSCs/data\stijn_120320 4-18.ABF	-13.5629	210723	1.54167e+13	210481	1.54167e+13	1.72252	2.1009e+07	1.53249e+17			6.18	-2382.99	0.372316	7.18261	16.5988	829.94	-887.226	26.4336	pos	1	3.725	stijn_120320 4-18.xlsx	VI	y
562	272	15.0894	-221.728	C:/Users/Gebruiker/Desktop/EAAT4_IPSC_EPSC\EPSCs/data\stijn_120320 4-18.ABF	-14.7623	601617	2.23484e+13	601378	22348396977410	2.31544	5.16262e+07	1.64579e+17			6.22	-2425.95	0.317017	6.95642	19.6204	981.02	-769.068	26.5925	pos	1	3.725	stijn_120320 4-18.xlsx	VI	y
563	277	19.1948	-211.943	C:/Users/Gebruiker/Desktop/EAAT4_IPSC_EPSC\EPSCs/data\stijn_120320 4-18.ABF	-18.0595	86478.8	5.0099e+12	86248.5	5.0099e+12	1.78658	1.42196e+07	1.35472e+17			5.82	-3298.08	0.167358	4.53796	34.7758	1738.79	-551.959	27.1544	pos	1	3.725	stijn_120320 4-18.xlsx	VI	y
564	282	17.2282	-217.28	C:/Users/Gebruiker/Desktop/EAAT4_IPSC_EPSC\EPSCs/data\stijn_120320 4-18.ABF	-16.7214	-221653	1.26082e+13	-221890	1.26082e+13	1.50167	-2.51323e+07	1.62079e+17			5.22	-3300.42	0.177488	7.40046	29.4104	1470.52	-585.785	27.5709	pos	1	3.725	stijn_120320 4-18.xlsx	VI	y
565	283	19.6126	-217.632	C:/Users/Gebruiker/Desktop/EAAT4_IPSC_EPSC\EPSCs/data\stijn_120320 4-18.ABF	-18.0839	43.5076	5.70253	-193.729	6.03706	1.03439	2906.59	47441			7.84	-2501.61	0.442838	7.54351	17.704	885.2	-1107.81	27.6151	pos	1	3.725	stijn_120320 4-18.xlsx	VI	y
566	284	23.7908	-217.407	C:/Users/Gebruiker/Desktop/EAAT4_IPSC_EPSC\EPSCs/data\stijn_120320 4-18.ABF	-22.6684	17.0324	0.0350796	-224.651	0.00974186	1.25294	395.895	104.85			3.86	-6163.43	0.239166	7.95469	16.1394	806.97	-1474.08	27.761	pos	1	3.725	stijn_120320 4-18.xlsx	VI	y
567	286	13.7383	-214.554	C:/Users/Gebruiker/Desktop/EAAT4_IPSC_EPSC\EPSCs/data\stijn_120320 4-18.ABF	-12.745	237868	-4.10217e+13	237639	-4.10217e+13	1.47125	2.81391e+07	-5.74103e+17			2.4	-5724.28	0.114501	7.71656	20.9606	1048.03	-655.433	27.9045	pos	1	3.725	stijn_120320 4-18.xlsx	VI	y
568	289	37.0157	-215.801	C:/Users/Gebruiker/Desktop/EAAT4_IPSC_EPSC\EPSCs/data\stijn_120320 4-18.ABF	-36.7603	-1.16854e+06	2.18843e+13	-1.16879e+06	2.18843e+13	1.69893	-5.48586e+07	4.82317e+16			2.88	-12852.7	0.150291	7.18452	19.1628	958.14	-1931.64	28.1854	pos	1	3.725	stijn_120320 4-18.xlsx	VI	y
569	292	12.5245	-219.482	C:/Users/Gebruiker/Desktop/EAAT4_IPSC_EPSC\EPSCs/data\stijn_120320 4-18.ABF	-11.9267	21.3888	0.656428	-210.13	0.858529	1.55816	651.622	2727.21			5.64	-2220.65	1.08187	7.45089	5.2132	260.66	-2402.45	28.5925	pos	1	3.725	stijn_120320 4-18.xlsx	VI	y
570	294	11.0218	-218.34	C:/Users/Gebruiker/Desktop/EAAT4_IPSC_EPSC\EPSCs/data\stijn_120320 4-18.ABF	-10.7341	82742.4	6.284e+12	82515.9	6.284e+12	1.22928	1.8663e+07	3.1972e+17			4.3	-2563.21	0.243886	4.723	17.6312	881.56	-625.131	29.0099	pos	1	3.725	stijn_120320 4-18.xlsx	VI	y
571	297	17.9385	-222.213	C:/Users/Gebruiker/Desktop/EAAT4_IPSC_EPSC\EPSCs/data\stijn_120320 4-18.ABF	-17.3842	20.7097	0.18786	-223.87	0.0184872	1.86293	104.011	16.6519			4.32	-4152.44	1.52231	7.34035	2.8378	141.89	-6321.28	29.1653	pos	1	3.725	stijn_120320 4-18.xlsx	VI	y
572	302	18.1923	-221.779	C:/Users/Gebruiker/Desktop/EAAT4_IPSC_EPSC\EPSCs/data\stijn_120320 4-18.ABF	-17.0705	16.5144	0.517734	-226.732	0.0128867	1.71604	43.4846	8.7397			8.2	-2218.57	4.93976	8.8401	1.66	83	-10959.2	29.2939	pos	1	3.725	stijn_120320 4-18.xlsx	VI	y
573	303	16.5471	-221.867	C:/Users/Gebruiker/Desktop/EAAT4_IPSC_EPSC\EPSCs/data\stijn_120320 4-18.ABF	-15.8178	21.3211	7.387	-214.83	8.46794	2.30455	1078.9	51606.1			2.82	-5867.76	0.289962	8.16037	9.7254	486.27	-1701.43	29.3454	pos	1	3.725	stijn_120320 4-18.xlsx	VI	y
574	304	16.8462	-220.82	C:/Users/Gebruiker/Desktop/EAAT4_IPSC_EPSC\EPSCs/data\stijn_120320 4-18.ABF	-16.3429	12.3843	0.0982189	-225.972	0.0374193	1.95433	222.525	204.134			3.82	-4409.99	0.38901	8.45063	9.8198	490.99	-1715.53	29.3757	pos	1	3.725	stijn_120320 4-18.xlsx	VI	y
575	306	18.4372	-220.919	C:/Users/Gebruiker/Desktop/EAAT4_IPSC_EPSC\EPSCs/data\stijn_120320 4-18.ABF	-16.6814	-28182.2	-9.02251e+13	-28422.3	-9.02251e+13	1.75463	-3.58054e+06	-1.45558e+18			3	-6145.73	0.104147	9.12327	28.8054	1440.27	-640.061	29.4695	pos	1	3.725	stijn_120320 4-18.xlsx	VI	y
576	312	24.7886	-218.629	C:/Users/Gebruiker/Desktop/EAAT4_IPSC_EPSC\EPSCs/data\stijn_120320 4-18.ABF	-24.4859	-126639	-1.62102e+13	-126889	-1.62102e+13	1.65072	-1.06201e+07	-1.13973e+17			6.12	-4050.42	0.170049	8.74301	35.9896	1799.48	-688.77	29.722	pos	1	3.725	stijn_120320 4-18.xlsx	VI	y
577	326	18.1713	-228.657	C:/Users/Gebruiker/Desktop/EAAT4_IPSC_EPSC\EPSCs/data\stijn_120320 4-18.ABF	-17.0081	15.3771	0.0757619	-231.349	0.0341605	1.68177	249.258	139.047			3.46	-5251.81	0.588555	9.17541	5.8788	293.94	-3090.98	30.446	pos	1	3.725	stijn_120320 4-18.xlsx	VI	y
578	330	16.6637	-226.244	C:/Users/Gebruiker/Desktop/EAAT4_IPSC_EPSC\EPSCs/data\stijn_120320 4-18.ABF	-15.953	18.3824	0.140221	-224.977	0.205752	1.14812	498.598	738.856			5.18	-3216.93	0.610144	8.01166	8.4898	424.49	-1962.79	30.6422	pos	1	3.725	stijn_120320 4-18.xlsx	VI	y
579	342	15.096	-217.126	C:/Users/Gebruiker/Desktop/EAAT4_IPSC_EPSC\EPSCs/data\stijn_120320 4-18.ABF	-13.5725	21.3407	7.32672	-208.806	7.79989	1.30999	2766.57	236902			3.76	-4014.9	0.186929	8.03332	20.1146	1005.73	-750.5	31.1156	pos	1	3.725	stijn_120320 4-18.xlsx	VI	y
580	345	13.8478	-215.367	C:/Users/Gebruiker/Desktop/EAAT4_IPSC_EPSC\EPSCs/data\stijn_120320 4-18.ABF	-12.4336	109.943	11247.9	-117.802	11269.8	1.41683	15137.9	2.37866e+08			8.36	-1656.44	0.461135	8.64427	18.1292	906.46	-763.841	31.2767	pos	1	3.725	stijn_120320 4-18.xlsx	VI	y
581	347	12.5647	-217.822	C:/Users/Gebruiker/Desktop/EAAT4_IPSC_EPSC\EPSCs/data\stijn_120320 4-18.ABF	-12.8441	15.1931	0.0725614	-216.746	0.00357351	0.89707	62.0547	3.39552			4.92	-2553.79	3.91595	8.27426	1.2564	62.82	-10000.5	31.3216	pos	1	3.725	stijn_120320 4-18.xlsx	VI	y
582	357	18.7007	-230.167	C:/Users/Gebruiker/Desktop/EAAT4_IPSC_EPSC\EPSCs/data\stijn_120320 4-18.ABF	-18.8508	19.3355	0.0481145	-228.116	0.049686	1.3153	277.528	98.2592			4.78	-3912.29	1.09961	7.97534	4.347	217.35	-4301.99	32.0116	pos	1	3.725	stijn_120320 4-18.xlsx	VI	y
583	365	16.39	-228.314	C:/Users/Gebruiker/Desktop/EAAT4_IPSC_EPSC\EPSCs/data\stijn_120320 4-18.ABF	-15.2178	68707.1	1.74858e+13	68463.1	1.74858e+13	1.79527	4.32433e+06	6.92847e+16			4.18	-3921.05	0.373782	7.81113	11.183	559.15	-1465.62	32.3222	pos	1	3.725	stijn_120320 4-18.xlsx	VI	y
584	367	15.4946	-226.531	C:/Users/Gebruiker/Desktop/EAAT4_IPSC_EPSC\EPSCs/data\stijn_120320 4-18.ABF	-14.4792	119958	8.8262e+13	119718	8.8262e+13	1.58804	1.45775e+07	1.30358e+18			10.04	-1543.28	0.521851	8.54112	19.2392	961.96	-805.365	32.3534	pos	1	3.725	stijn_120320 4-18.xlsx	VI	y
585	374	14.9534	-221.855	C:/Users/Gebruiker/Desktop/EAAT4_IPSC_EPSC\EPSCs/data\stijn_120320 4-18.ABF	-13.7085	-83898.5	4.78113e+13	-84129.6	4.78113e+13	2.066	-1.46923e+07	1.46632e+18			2.86	-5228.47	0.271404	9.09102	10.5378	526.89	-1419.03	32.8062	pos	1	3.725	stijn_120320 4-18.xlsx	VI	y
586	375	16.9352	-226.673	C:/Users/Gebruiker/Desktop/EAAT4_IPSC_EPSC\EPSCs/data\stijn_120320 4-18.ABF	-15.5411	22.0927	13.4764	-217.241	14.5349	1.66726	1285.93	94260.3			2.1	-8064.4	0.282296	8.53854	7.439	371.95	-2276.55	32.8273	pos	1	3.725	stijn_120320 4-18.xlsx	VI	y
587	404	14.9321	-236.199	C:/Users/Gebruiker/Desktop/EAAT4_IPSC_EPSC\EPSCs/data\stijn_120320 4-18.ABF	-14.9306	14.2772	0.593985	-234.161	0.804126	1.77494	705.182	7347.65			5.24	-2849.64	0.580957	9.11529	9.0196	450.98	-1655.52	34.0331	pos	1	3.725	stijn_120320 4-18.xlsx	VI	y
588	412	27.2806	-229.893	C:/Users/Gebruiker/Desktop/EAAT4_IPSC_EPSC\EPSCs/data\stijn_120320 4-18.ABF	-24.7947	24.2306	0.07563	-236.349	0.0111298	1.46299	171.568	15.6969			3.2	-8525.17	0.602274	9.73764	5.3132	265.66	-5134.49	34.4443	pos	1	3.725	stijn_120320 4-18.xlsx	VI	y
589	428	14.5198	-224.729	C:/Users/Gebruiker/Desktop/EAAT4_IPSC_EPSC\EPSCs/data\stijn_120320 4-18.ABF	-14.5039	16.5819	0.363173	-227.034	0.0111937	1.85332	49.2519	8.0903			2.42	-5999.94	1.4498	9.38503	1.6692	83.46	-8698.69	35.2796	pos	1	3.725	stijn_120320 4-18.xlsx	VI	y
590	433	26.5209	-220.465	C:/Users/Gebruiker/Desktop/EAAT4_IPSC_EPSC\EPSCs/data\stijn_120320 4-18.ABF	-26.6778	36.6269	1.51812	-210.887	1.8079	1.6791	1379.91	6842.84			6.66	-3982.11	0.374709	10.3071	17.7738	888.69	-1492.13	35.5142	pos	1	3.725	stijn_120320 4-18.xlsx	VI	y
591	435	18.1189	-222.306	C:/Users/Gebruiker/Desktop/EAAT4_IPSC_EPSC\EPSCs/data\stijn_120320 4-18.ABF	-16.594	-0.30785	0.00481106	-235.681	0.040909	2.47153	-473.962	843.209			6.16	-2941.38	0.222057	10.8566	27.7406	1387.03	-653.154	35.6245	pos	1	3.725	stijn_120320 4-18.xlsx	VI	y
592	436	19.1961	-224.502	C:/Users/Gebruiker/Desktop/EAAT4_IPSC_EPSC\EPSCs/data\stijn_120320 4-18.ABF	-18.6915	623716	1.09707e+13	623477	1.09707e+13	2.27616	1.42815e+08	5.75132e+17			3.26	-5888.37	0.0989384	9.73391	32.9498	1647.49	-582.585	35.6716	pos	1	3.725	stijn_120320 4-18.xlsx	VI	y
593	445	14.2465	-225.688	C:/Users/Gebruiker/Desktop/EAAT4_IPSC_EPSC\EPSCs/data\stijn_120320 4-18.ABF	-13.6431	31.21	4.086	-207.164	4.46997	1.14408	1288.72	15442.1			1.44	-9893.4	0.217727	8.53461	6.6138	330.69	-2154.06	36.0508	pos	1	3.725	stijn_120320 4-18.xlsx	VI	y
594	447	14.5498	-226.81	C:/Users/Gebruiker/Desktop/EAAT4_IPSC_EPSC\EPSCs/data\stijn_120320 4-18.ABF	-14.6521	15.1026	0.0933261	-224.423	0.132592	1.42196	353.307	494.771			4.8	-3031.22	1.00347	6.79464	4.7834	239.17	-3041.74	36.1152	pos	1	3.725	stijn_120320 4-18.xlsx	VI	y
595	451	8.01302	-227.905	C:/Users/Gebruiker/Desktop/EAAT4_IPSC_EPSC\EPSCs/data\stijn_120320 4-18.ABF	-5.78054	8.93935	0.0873335	-227.192	0.0137994	1.16145	101.759	48.3269			3	-2671.01	2.60055	4.75348	1.1536	57.68	-6946.1	36.2902	pos	1	3.725	stijn_120320 4-18.xlsx	VI	y
596	452	10.5014	-225.593	C:/Users/Gebruiker/Desktop/EAAT4_IPSC_EPSC\EPSCs/data\stijn_120320 4-18.ABF	-9.60771	8428.44	8.04683e+13	8196.58	8.04683e+13	1.72482	1.21839e+06	1.68229e+18			4.28	-2453.6	0.80261	6.29704	5.3326	266.63	-1969.28	36.3295	pos	1	3.725	stijn_120320 4-18.xlsx	VI	y
597	455	8.75097	-223.068	C:/Users/Gebruiker/Desktop/EAAT4_IPSC_EPSC\EPSCs/data\stijn_120320 4-18.ABF	-9.55184	11.708	0.245944	-218.322	0.356826	1.33651	420.893	2142.12			1.86	-4704.82	0.490041	4.77972	3.7956	189.78	-2305.56	36.4551	pos	1	3.725	stijn_120320 4-18.xlsx	VI	y
598	456	22.809	-215.655	C:/Users/Gebruiker/Desktop/EAAT4_IPSC_EPSC\EPSCs/data\stijn_120320 4-18.ABF	-22.5132	27.498	0.118293	-213.743	0.165782	1.28788	1223.03	1350.84			5.86	-3892.32	0.248581	4.6207	23.5738	1178.69	-967.556	36.5823	pos	1	3.725	stijn_120320 4-18.xlsx	VI	y
599	462	9.65434	-219.541	C:/Users/Gebruiker/Desktop/EAAT4_IPSC_EPSC\EPSCs/data\stijn_120320 4-18.ABF	-9.48321	10.5951	0.157775	-220.089	0.226743	1.40218	815.075	5996.32			3.78	-2554.06	0.189259	5.48793	19.9726	998.63	-483.379	37.6768	pos	1	3.725	stijn_120320 4-18.xlsx	VI	y
600	463	11.7512	-220.117	C:/Users/Gebruiker/Desktop/EAAT4_IPSC_EPSC\EPSCs/data\stijn_120320 4-18.ABF	-12.0989	-10.8042	2.2012	-244.52	2.52036	1.71278	-2049.12	34633.4			4.24	-2771.51	0.164054	5.86527	25.8452	1292.26	-454.677	37.7297	pos	1	3.725	stijn_120320 4-18.xlsx	VI	y
601	466	17.4247	-223.774	C:/Users/Gebruiker/Desktop/EAAT4_IPSC_EPSC\EPSCs/data\stijn_120320 4-18.ABF	-17.8573	26.7002	1.89494	-214.689	2.1725	1.47184	1818.58	23997.1			5.98	-2913.83	0.292584	5.48437	20.4386	1021.93	-852.54	38.1761	pos	1	3.725	stijn_120320 4-18.xlsx	VI	y
602	468	20.4206	-219.583	C:/Users/Gebruiker/Desktop/EAAT4_IPSC_EPSC\EPSCs/data\stijn_120320 4-18.ABF	-20.0545	105.726	604.028	-133.28	608.065	1.32825	10220.2	6.92227e+06			4.46	-4578.61	0.186405	5.92783	23.9264	1196.32	-853.475	38.3161	pos	1	3.725	stijn_120320 4-18.xlsx	VI	y
603	474	18.3852	-217.727	C:/Users/Gebruiker/Desktop/EAAT4_IPSC_EPSC\EPSCs/data\stijn_120320 4-18.ABF	-16.1203	13.5411	0.0272291	-223.544	0.029142	1.62422	900.235	1205.8			8.26	-2225.81	0.263766	8.33815	31.3156	1565.78	-587.094	38.8047	pos	1	3.725	stijn_120320 4-18.xlsx	VI	y
604	479	13.2504	-221.497	C:/Users/Gebruiker/Desktop/EAAT4_IPSC_EPSC\EPSCs/data\stijn_120320 4-18.ABF	-12.9608	-99684.5	2.29161e+13	-99914	2.29161e+13	1.79882	-3.32245e+07	2.54576e+18			4.38	-3025.2	0.220602	8.4045	19.8548	992.74	-667.364	39.1153	pos	1	3.725	stijn_120320 4-18.xlsx	VI	y
605	480	17.9969	-223.895	C:/Users/Gebruiker/Desktop/EAAT4_IPSC_EPSC\EPSCs/data\stijn_120320 4-18.ABF	-16.2272	77.6949	320.57	-164.127	324.707	1.25976	4030.05	1.14757e+06			8.12	-2216.36	0.716732	9.1102	11.3292	566.46	-1588.54	39.1509	pos	1	3.725	stijn_120320 4-18.xlsx	VI	y
606	482	27.4832	-221.41	C:/Users/Gebruiker/Desktop/EAAT4_IPSC_EPSC\EPSCs/data\stijn_120320 4-18.ABF	-26.6501	49.0335	3.17887	-203.245	3.58097	2.0761	3195.45	34208.7			10.64	-2583.01	0.312904	9.12422	34.004	1700.2	-808.234	39.3991	pos	1	3.725	stijn_120320 4-18.xlsx	VI	y
607	489	15.6017	-226.222	C:/Users/Gebruiker/Desktop/EAAT4_IPSC_EPSC\EPSCs/data\stijn_120320 4-18.ABF	-14.0182	86548.4	-5.93129e+14	86310.3	-5.93129e+14	1.36924	6.72329e+06	-3.57971e+18			2.82	-5532.52	0.352871	8.18024	7.9916	399.58	-1952.26	39.8101	pos	1	3.725	stijn_120320 4-18.xlsx	VI	y
608	500	14.1412	-222.117	C:/Users/Gebruiker/Desktop/EAAT4_IPSC_EPSC\EPSCs/data\stijn_120320 4-18.ABF	-13.6027	-14.306	2.50501	-252.922	2.84345	1.49953	-2030.6	22624.7			5.02	-2816.98	0.217386	8.86742	23.0926	1154.63	-612.371	40.4997	pos	1	3.725	stijn_120320 4-18.xlsx	VI	y
609	502	20.2321	-228.842	C:/Users/Gebruiker/Desktop/EAAT4_IPSC_EPSC\EPSCs/data\stijn_120320 4-18.ABF	-18.6746	27.4663	0.211738	-221.355	0.282966	1.01037	699.714	664.778			3.1	-6526.47	0.405929	7.52676	7.6368	381.84	-2649.29	40.6598	pos	1	3.725	stijn_120320 4-18.xlsx	VI	y
610	507	16.9479	-221.099	C:/Users/Gebruiker/Desktop/EAAT4_IPSC_EPSC\EPSCs/data\stijn_120320 4-18.ABF	-15.1697	15.7673	0.661878	-222.315	0.870866	1.75714	806.678	7925.35			5.56	-3048.19	0.365573	7.28765	15.209	760.45	-1114.34	40.8865	pos	1	3.725	stijn_120320 4-18.xlsx	VI	y
611	509	21.2539	-221.617	C:/Users/Gebruiker/Desktop/EAAT4_IPSC_EPSC\EPSCs/data\stijn_120320 4-18.ABF	-21.2229	-130676	8.66599e+13	-130920	8.66599e+13	2.50193	-1.2038e+07	7.35332e+17			1.6	-13283.7	0.0602977	7.15896	26.535	1326.75	-800.977	40.9995	pos	1	3.725	stijn_120320 4-18.xlsx	VI	y
612	512	10.9031	-231.69	C:/Users/Gebruiker/Desktop/EAAT4_IPSC_EPSC\EPSCs/data\stijn_120320 4-18.ABF	-10.4052	11.9499	0.0747659	-230.456	0.0114971	1.30478	134.991	40.2525			3.38	-3225.78	1.63617	7.02948	2.0658	103.29	-5277.92	41.2083	pos	1	3.725	stijn_120320 4-18.xlsx	VI	y
613	521	13.8137	-224.515	C:/Users/Gebruiker/Desktop/EAAT4_IPSC_EPSC\EPSCs/data\stijn_120320 4-18.ABF	-12.1911	-97441	2.05392e+13	-97677.2	2.05392e+13	1.9294	-3.05226e+07	2.01523e+18			10.96	-1260.38	0.311282	7.89973	35.2092	1760.46	-392.333	41.8791	pos	1	3.725	stijn_120320 4-18.xlsx	VI	y
614	533	19.5969	-226.874	C:/Users/Gebruiker/Desktop/EAAT4_IPSC_EPSC\EPSCs/data\stijn_120320 4-18.ABF	-18.7208	-125.385	2667.67	-375.972	2682.74	2.07041	-8457.84	1.0134e+07			6.26	-3130.49	0.309038	6.91055	20.2564	1012.82	-967.441	42.5914	pos	1	3.725	stijn_120320 4-18.xlsx	VI	y
615	536	15.0679	-220.557	C:/Users/Gebruiker/Desktop/EAAT4_IPSC_EPSC\EPSCs/data\stijn_120320 4-18.ABF	-14.8601	20.0963	1.50062	-213.403	1.69994	1.1578	1576.28	23967.5			7.24	-2081.2	0.51161	5.94991	14.1514	707.57	-1064.77	42.7509	pos	1	3.725	stijn_120320 4-18.xlsx	VI	y
616	539	15.6964	-213.291	C:/Users/Gebruiker/Desktop/EAAT4_IPSC_EPSC\EPSCs/data\stijn_120320 4-18.ABF	-15.2327	11.5179	0.0312451	-217.192	0.03456	1.16187	401.906	383.572			5.06	-3102.06	0.376819	5.75923	13.4282	671.41	-1168.92	43.0808	pos	1	3.725	stijn_120320 4-18.xlsx	VI	y
617	541	17.7239	-219.87	C:/Users/Gebruiker/Desktop/EAAT4_IPSC_EPSC\EPSCs/data\stijn_120320 4-18.ABF	-17.388	21.458	0.0365043	-218.258	0.0532155	1.15517	634.579	298.035			5.54	-3199.26	0.462183	7.78264	11.9866	599.33	-1478.64	43.3222	pos	1	3.725	stijn_120320 4-18.xlsx	VI	y
618	553	21.0729	-218.325	C:/Users/Gebruiker/Desktop/EAAT4_IPSC_EPSC\EPSCs/data\stijn_120320 4-18.ABF	-20.8288	-27.1383	8.98663	-266.065	9.51613	1.46192	-3800.17	101251			6.22	-3387.93	0.213259	6.38171	29.1664	1458.32	-722.507	44.6507	pos	1	3.725	stijn_120320 4-18.xlsx	VI	y
619	555	18.1978	-218.718	C:/Users/Gebruiker/Desktop/EAAT4_IPSC_EPSC\EPSCs/data\stijn_120320 4-18.ABF	-17.587	17.3942	0.0439268	-221.222	0.0653486	1.23066	953.679	1125			6.78	-2684.04	0.266256	7.74127	25.4642	1273.21	-714.642	44.8234	pos	1	3.725	stijn_120320 4-18.xlsx	VI	y
620	564	19.0241	-220.985	C:/Users/Gebruiker/Desktop/EAAT4_IPSC_EPSC\EPSCs/data\stijn_120320 4-18.ABF	-19.019	-83.7517	1449.68	-323.608	1458.01	1.53962	-8950.08	1.37969e+07			5.8	-3280.01	0.244474	6.89058	23.7244	1186.22	-801.877	45.494	pos	1	3.725	stijn_120320 4-18.xlsx	VI	y
621	570	14.0772	-215.555	C:/Users/Gebruiker/Desktop/EAAT4_IPSC_EPSC\EPSCs/data\stijn_120320 4-18.ABF	-13.7208	20.6536	0.547981	-209.409	0.698058	1.34161	922.561	4451.13			5.74	-2452.47	0.535288	6.18958	10.7232	536.16	-1312.78	45.9384	pos	1	3.725	stijn_120320 4-18.xlsx	VI	y
622	573	13.3408	-213.184	C:/Users/Gebruiker/Desktop/EAAT4_IPSC_EPSC\EPSCs/data\stijn_120320 4-18.ABF	-11.2302	111363	-9.28076e+13	111137	-9.28076e+13	1.28748	2.27732e+07	-3.88126e+18			5.9	-2261.15	0.208853	6.54462	28.2496	1412.48	-472.247	46.1382	pos	1	3.725	stijn_120320 4-18.xlsx	VI	y
623	585	29.3863	-219.991	C:/Users/Gebruiker/Desktop/EAAT4_IPSC_EPSC\EPSCs/data\stijn_120320 4-18.ABF	-28.1604	104.159	88.6554	-146.58	90.2491	1.32238	6219.42	443350			7.2	-4081.43	0.284709	7.59785	25.289	1264.45	-1162.02	46.9553	pos	1	3.725	stijn_120320 4-18.xlsx	VI	y
624	588	31.6213	-221.072	C:/Users/Gebruiker/Desktop/EAAT4_IPSC_EPSC\EPSCs/data\stijn_120320 4-18.ABF	-32.0649	56.4804	0.893384	-205.879	1.10762	2.15653	2084.16	4486.98			7.36	-4296.38	0.233865	7.08719	31.4712	1573.56	-1004.77	47.1572	pos	1	3.725	stijn_120320 4-18.xlsx	VI	y
625	590	12.8811	-218.679	C:/Users/Gebruiker/Desktop/EAAT4_IPSC_EPSC\EPSCs/data\stijn_120320 4-18.ABF	-11.3894	11.5756	0.137907	-219.411	0.203497	1.42678	587.759	2639.71			5.68	-2267.81	0.568808	7.17272	9.9858	499.29	-1289.95	47.2581	pos	1	3.725	stijn_120320 4-18.xlsx	VI	y
626	591	14.3816	-217.899	C:/Users/Gebruiker/Desktop/EAAT4_IPSC_EPSC\EPSCs/data\stijn_120320 4-18.ABF	-14.1267	9.90079	0.0477219	-222.087	0.00639978	1.21735	178.077	61.4242			1.62	-8877.54	0.220991	6.3711	7.3306	366.53	-1961.86	47.358	pos	1	3.725	stijn_120320 4-18.xlsx	VI	y
627	594	13.2886	-223.113	C:/Users/Gebruiker/Desktop/EAAT4_IPSC_EPSC\EPSCs/data\stijn_120320 4-18.ABF	-13.8746	17.7681	0.0647296	-218.839	0.0959414	1.09662	445.048	354.349			4.28	-3104.81	0.683357	7.68704	6.2632	313.16	-2121.7	47.5032	pos	1	3.725	stijn_120320 4-18.xlsx	VI	y
628	596	15.6199	-218.138	C:/Users/Gebruiker/Desktop/EAAT4_IPSC_EPSC\EPSCs/data\stijn_120320 4-18.ABF	-14.8748	62357	-2.96602e+13	62126.4	-2.96602e+13	2.02026	1.03457e+07	-8.16577e+17			3.32	-4704.78	0.159132	9.75508	20.8632	1043.16	-748.681	47.6822	pos	1	3.725	stijn_120320 4-18.xlsx	VI	y
629	610	38.7358	-226.149	C:/Users/Gebruiker/Desktop/EAAT4_IPSC_EPSC\EPSCs/data\stijn_120320 4-18.ABF	-37.9032	44.4656	0.142669	-224.302	0.212265	1.88612	698.346	285.532			4.1	-9447.77	0.29836	9.00084	13.7418	687.09	-2818.83	48.1932	pos	1	3.725	stijn_120320 4-18.xlsx	VI	y
630	614	16.2636	-218.724	C:/Users/Gebruiker/Desktop/EAAT4_IPSC_EPSC\EPSCs/data\stijn_120320 4-18.ABF	-15.1779	55.9453	2015.73	-177.343	2027.43	1.77836	7745.13	4.67366e+07			4.48	-3630.27	0.190103	8.42745	23.5662	1178.31	-690.124	48.3445	pos	1	3.725	stijn_120320 4-18.xlsx	VI	y
631	618	15.6911	-214.426	C:/Users/Gebruiker/Desktop/EAAT4_IPSC_EPSC\EPSCs/data\stijn_120320 4-18.ABF	-13.9953	165.317	39368.1	-64.6262	39416	1.54886	13439.6	2.83533e+08			5.26	-2983.09	0.363139	9.17643	14.4848	724.24	-1083.28	48.5904	pos	1	3.725	stijn_120320 4-18.xlsx	VI	y
632	625	11.7678	-215.495	C:/Users/Gebruiker/Desktop/EAAT4_IPSC_EPSC\EPSCs/data\stijn_120320 4-18.ABF	-10.7827	10.2897	0.0245316	-217.919	0.0106252	0.928761	221.16	77.6287			5.12	-2298.41	0.824583	5.3111	6.2092	310.46	-1895.23	48.992	pos	1	3.725	stijn_120320 4-18.xlsx	VI	y
633	628	13.7973	-222.741	C:/Users/Gebruiker/Desktop/EAAT4_IPSC_EPSC\EPSCs/data\stijn_120320 4-18.ABF	-12.3518	278341	-3.8553e+13	278105	-3.8553e+13	1.21878	2.30862e+07	-2.65221e+17			2.06	-6697.7	0.177712	5.58793	11.5918	579.59	-1190.26	49.1886	pos	1	3.725	stijn_120320 4-18.xlsx	VI	y
634	631	13.4268	-217.501	C:/Users/Gebruiker/Desktop/EAAT4_IPSC_EPSC\EPSCs/data\stijn_120320 4-18.ABF	-12.0167	351723	6.92237e+12	351492	6.92237e+12	1.35074	7.68282e+07	3.30291e+17			3.96	-3390.61	0.11898	5.38624	33.283	1664.15	-403.414	49.4312	pos	1	3.725	stijn_120320 4-18.xlsx	VI	y
635	635	16.2788	-211.465	C:/Users/Gebruiker/Desktop/EAAT4_IPSC_EPSC\EPSCs/data\stijn_120320 4-18.ABF	-16.0909	30.6221	6.61356	-197.214	7.02878	1.26994	3166.24	134758			5.64	-2886.31	0.218155	6.16063	25.8532	1292.66	-629.663	50.0341	pos	1	3.725	stijn_120320 4-18.xlsx	VI	y
636	643	8.0433	-220.78	C:/Users/Gebruiker/Desktop/EAAT4_IPSC_EPSC\EPSCs/data\stijn_120320 4-18.ABF	-7.95396	13.6073	0.207822	-215.827	0.288968	1.04502	588.943	2183.9			1.1	-7312.09	0.174509	5.35377	6.3034	315.17	-1276.03	50.6213	pos	1	3.725	stijn_120320 4-18.xlsx	VI	y
637	644	18.3076	-212.817	C:/Users/Gebruiker/Desktop/EAAT4_IPSC_EPSC\EPSCs/data\stijn_120320 4-18.ABF	-19.2101	22.3463	0.177196	-208.152	0.237555	1.18705	1245.89	2692.31			6.06	-3021.06	0.335742	6.62574	18.0496	902.48	-1014.3	50.7365	pos	1	3.725	stijn_120320 4-18.xlsx	VI	y
638	648	15.5541	-224.159	C:/Users/Gebruiker/Desktop/EAAT4_IPSC_EPSC\EPSCs/data\stijn_120320 4-18.ABF	-15.3688	750159	-5.71839e+13	749917	-5.71839e+13	2.00812	7.93543e+07	-6.3999e+17			4.78	-3253.99	0.190214	9.59486	25.1296	1256.48	-618.955	51.0608	pos	1	3.725	stijn_120320 4-18.xlsx	VI	y
639	650	22.0866	-209.659	C:/Users/Gebruiker/Desktop/EAAT4_IPSC_EPSC\EPSCs/data\stijn_120320 4-18.ABF	-22.1811	25.8249	0.142353	-209.019	0.199114	1.64823	1730.75	3660.22			6.42	-3440.29	0.170562	8.38034	37.6402	1882.01	-586.783	51.2294	pos	1	3.725	stijn_120320 4-18.xlsx	VI	y
640	654	14.8893	-212.325	C:/Users/Gebruiker/Desktop/EAAT4_IPSC_EPSC\EPSCs/data\stijn_120320 4-18.ABF	-14.5927	181781	1.70444e+13	181553	1.70444e+13	1.94346	2.61576e+07	3.52949e+17			5.38	-2767.54	0.199979	8.21676	26.9028	1345.14	-553.45	51.5112	pos	1	3.725	stijn_120320 4-18.xlsx	VI	y
641	670	30.4492	-218.158	C:/Users/Gebruiker/Desktop/EAAT4_IPSC_EPSC\EPSCs/data\stijn_120320 4-18.ABF	-29.796	301.26	7976.99	51.1411	7996.26	1.49638	11828.4	1.38895e+07			2.86	-10646.6	0.172889	6.53159	16.5424	827.12	-1840.68	52.4937	pos	1	3.725	stijn_120320 4-18.xlsx	VI	y
642	671	10.4584	-216.426	C:/Users/Gebruiker/Desktop/EAAT4_IPSC_EPSC\EPSCs/data\stijn_120320 4-18.ABF	-10.2329	23.4133	12.2265	-201.054	13.1445	1.21029	971.851	42774.1			3.86	-2709.42	1.04545	6.54411	3.6922	184.61	-2832.55	52.5833	pos	1	3.725	stijn_120320 4-18.xlsx	VI	y
643	672	15.4065	-218.376	C:/Users/Gebruiker/Desktop/EAAT4_IPSC_EPSC\EPSCs/data\stijn_120320 4-18.ABF	-14.4026	13.8919	0.0225407	-220.394	0.0120127	0.835334	234.922	48.7378			1.76	-8753.68	0.318448	5.83079	5.5268	276.34	-2787.59	52.612	pos	1	3.725	stijn_120320 4-18.xlsx	VI	y
644	681	20.3365	-218.62	C:/Users/Gebruiker/Desktop/EAAT4_IPSC_EPSC\EPSCs/data\stijn_120320 4-18.ABF	-18.776	18.0122	0.75587	-220.516	1.00687	2.21406	1120.96	13979			11.96	-1700.38	0.529096	6.80443	22.6046	1130.23	-899.663	53.5761	pos	1	3.725	stijn_120320 4-18.xlsx	VI	y
645	682	10.0801	-221.161	C:/Users/Gebruiker/Desktop/EAAT4_IPSC_EPSC\EPSCs/data\stijn_120320 4-18.ABF	-8.87008	11.1785	0.0360719	-222.265	0.0221535	1.2482	242.914	137.575			4.54	-2220.29	0.779132	5.83815	5.827	291.35	-1729.9	53.615	pos	1	3.725	stijn_120320 4-18.xlsx	VI	y
646	683	13.8878	-215.625	C:/Users/Gebruiker/Desktop/EAAT4_IPSC_EPSC\EPSCs/data\stijn_120320 4-18.ABF	-12.2577	26.7311	14.1226	-202.213	14.9763	1.47225	2032.58	153761			4.12	-3370.83	0.324032	7.17444	12.7148	635.74	-1092.26	53.691	pos	1	3.725	stijn_120320 4-18.xlsx	VI	y
647	685	14.5544	-219.422	C:/Users/Gebruiker/Desktop/EAAT4_IPSC_EPSC\EPSCs/data\stijn_120320 4-18.ABF	-15.0361	127.709	4551.92	-106.07	4569.38	1.42702	7018.31	1.60366e+07			3.84	-3790.21	0.3615	6.19729	10.6224	531.12	-1370.16	53.918	pos	1	3.725	stijn_120320 4-18.xlsx	VI	y
648	688	20.5297	-217.183	C:/Users/Gebruiker/Desktop/EAAT4_IPSC_EPSC\EPSCs/data\stijn_120320 4-18.ABF	-18.8955	54310.9	2.42143e+13	54078.3	2.42143e+13	1.71651	7.30006e+06	4.37575e+17			6.68	-3073.3	0.366932	7.98833	18.205	910.25	-1127.69	54.1876	pos	1	3.725	stijn_120320 4-18.xlsx	VI	y
649	689	27.2552	-215.207	C:/Users/Gebruiker/Desktop/EAAT4_IPSC_EPSC\EPSCs/data\stijn_120320 4-18.ABF	-26.7648	-374491	24820395682685	-374732	2.48204e+13	2.48833	-3.39268e+07	2.03694e+17			5.38	-5066.01	0.19188	6.94039	28.0384	1401.92	-972.065	54.2578	pos	1	3.725	stijn_120320 4-18.xlsx	VI	y
650	691	16.0184	-214.004	C:/Users/Gebruiker/Desktop/EAAT4_IPSC_EPSC\EPSCs/data\stijn_120320 4-18.ABF	-14.545	14.6118	0.0675238	-215.452	0.0333302	1.48047	182.928	77.1439			3.82	-4193.29	1.04406	7.47472	3.6588	182.94	-4378.04	54.4205	pos	1	3.725	stijn_120320 4-18.xlsx	VI	y
651	693	16.9539	-217.567	C:/Users/Gebruiker/Desktop/EAAT4_IPSC_EPSC\EPSCs/data\stijn_120320 4-18.ABF	-16.596	183573	2.278e+13	183337	2.278e+13	1.04548	1.22699e+07	1.01784e+17			4.64	-3653.85	0.312698	6.59245	14.8386	741.93	-1142.55	54.8005	pos	1	3.725	stijn_120320 4-18.xlsx	VI	y
652	696	12.2965	-215.002	C:/Users/Gebruiker/Desktop/EAAT4_IPSC_EPSC\EPSCs/data\stijn_120320 4-18.ABF	-11.1681	11.5343	0.033343	-216.558	0.00216446	0.705297	88.5959	5.97413			2.36	-5210.39	1.16612	6.71574	2.0238	101.19	-6075.96	55.641	pos	1	3.725	stijn_120320 4-18.xlsx	VI	y
653	697	19.3069	-215.09	C:/Users/Gebruiker/Desktop/EAAT4_IPSC_EPSC\EPSCs/data\stijn_120320 4-18.ABF	-19.0584	34.3471	8.16313	-198.254	8.57352	1.21234	3779.03	175566			11.96	-1614.29	0.446382	7.58522	26.7932	1339.66	-720.588	55.7428	pos	1	3.725	stijn_120320 4-18.xlsx	VI	y
654	702	16.5071	-208.726	C:/Users/Gebruiker/Desktop/EAAT4_IPSC_EPSC\EPSCs/data\stijn_120320 4-18.ABF	-16.0566	17.4928	0.308509	-209.344	0.394717	1.35016	1785.35	13281.5			5.48	-3012.24	0.137721	8.17371	39.7906	1989.53	-414.849	56.2399	pos	1	3.725	stijn_120320 4-18.xlsx	VI	y
655	704	23.8287	-221.543	C:/Users/Gebruiker/Desktop/EAAT4_IPSC_EPSC\EPSCs/data\stijn_120320 4-18.ABF	-24.0344	37.0321	1.15929	-206.213	1.31822	1.00321	1614.42	5811.78			5.12	-4654.05	0.364402	8.18995	14.0504	702.52	-1695.95	56.4512	pos	1	3.725	stijn_120320 4-18.xlsx	VI	y
656	708	16.914	-218.275	C:/Users/Gebruiker/Desktop/EAAT4_IPSC_EPSC\EPSCs/data\stijn_120320 4-18.ABF	-16.888	23.7503	0.791946	-211.372	0.953774	1.22045	1019.32	4835.86			1.8	-9396.68	0.149197	7.523	12.0646	603.23	-1401.96	57.0972	pos	1	3.725	stijn_120320 4-18.xlsx	VI	y
657	709	12.7477	-222.817	C:/Users/Gebruiker/Desktop/EAAT4_IPSC_EPSC\EPSCs/data\stijn_120320 4-18.ABF	-13.5752	68.8472	206.575	-166.267	209.574	1.16047	3225.44	614154			1.66	-7679.36	0.204756	7.45681	8.1072	405.36	-1572.4	57.2322	pos	1	3.725	stijn_120320 4-18.xlsx	VI	y
658	715	21.2937	-209.818	C:/Users/Gebruiker/Desktop/EAAT4_IPSC_EPSC\EPSCs/data\stijn_120320 4-18.ABF	-20.3221	-69.5305	96.0612	-305.669	97.6688	1.47007	-8642.84	1.09293e+06			6.06	-3513.81	0.153245	7.24873	39.5444	1977.22	-538.475	57.6363	pos	1	3.725	stijn_120320 4-18.xlsx	VI	y
659	719	22.3378	-215.511	C:/Users/Gebruiker/Desktop/EAAT4_IPSC_EPSC\EPSCs/data\stijn_120320 4-18.ABF	-22.3303	157425	2.30444e+13	157186	2.30444e+13	1.56121	1.03496e+07	9.96192e+16			5.62	-3974.7	0.275877	6.47002	20.3714	1018.57	-1096.53	58.0762	pos	1	3.725	stijn_120320 4-18.xlsx	VI	y
660	720	14.4147	-217.898	C:/Users/Gebruiker/Desktop/EAAT4_IPSC_EPSC\EPSCs/data\stijn_120320 4-18.ABF	-14.9857	24.2201	0.803708	-209.256	0.959492	1.16733	1125.84	5568.09			6.12	-2355.34	0.469988	6.99613	13.0216	651.08	-1106.98	58.7719	pos	1	3.725	stijn_120320 4-18.xlsx	VI	y
661	721	21.7596	-213.184	C:/Users/Gebruiker/Desktop/EAAT4_IPSC_EPSC\EPSCs/data\stijn_120320 4-18.ABF	-22.5568	-35.0142	40.661	-267.189	41.745	1.27096	-4843.97	531073			5.1	-4266.59	0.185502	6.29483	27.493	1374.65	-791.46	58.8393	pos	1	3.725	stijn_120320 4-18.xlsx	VI	y
662	722	11.854	-216.727	C:/Users/Gebruiker/Desktop/EAAT4_IPSC_EPSC\EPSCs/data\stijn_120320 4-18.ABF	-11.4989	12.3793	0.0165914	-217.014	0.00508449	0.642792	174.302	19.0725			7.74	-1531.53	2.0987	6.30481	3.688	184.4	-3214.22	59.3997	pos	1	3.725	stijn_120320 4-18.xlsx	VI	y
663	723	19.1707	-213.69	C:/Users/Gebruiker/Desktop/EAAT4_IPSC_EPSC\EPSCs/data\stijn_120320 4-18.ABF	-18.3519	15.6748	0.0313112	-217.307	0.0132255	1.05941	231.571	46.2557			4.4	-4356.97	0.689742	6.62387	6.3792	318.96	-3005.19	59.48	pos	1	3.725	stijn_120320 4-18.xlsx	VI	y
664	724	11.4863	-217.966	C:/Users/Gebruiker/Desktop/EAAT4_IPSC_EPSC\EPSCs/data\stijn_120320 4-18.ABF	-11.9301	15.7666	0.128088	-214.49	0.182936	1.03939	538.717	935.451			1.36	-8445.82	0.167508	6.5823	8.119	405.95	-1414.74	59.5458	pos	1	3.725	stijn_120320 4-18.xlsx	VI	y
665	729	17.1181	-208.742	C:/Users/Gebruiker/Desktop/EAAT4_IPSC_EPSC\EPSCs/data\stijn_120320 4-18.ABF	-16.7757	21.3557	0.0486558	-203.68	0.0707653	0.754288	572.501	238.107			4.76	-3596.24	0.678875	9.66104	7.0116	350.58	-2441.4	60.2232	pos	1	3.725	stijn_120320 4-18.xlsx	VI	y
666	730	12.2676	-218.331	C:/Users/Gebruiker/Desktop/EAAT4_IPSC_EPSC\EPSCs/data\stijn_120320 4-18.ABF	-10.7656	62.3172	404.724	-168.228	408.773	1.27253	4795.8	3.08008e+06			4.22	-2907.01	0.383657	8.08524	10.9994	549.97	-1115.3	60.3351	pos	1	3.725	stijn_120320 4-18.xlsx	VI	y
667	731	19.0672	-211.066	C:/Users/Gebruiker/Desktop/EAAT4_IPSC_EPSC\EPSCs/data\stijn_120320 4-18.ABF	-19.0064	27.2193	1.99548	-202.025	2.22978	1.34889	2320.21	35458.4			6.2	-3075.36	0.254263	8.63865	24.3842	1219.21	-781.951	60.4581	pos	1	3.725	stijn_120320 4-18.xlsx	VI	y
668	732	17.6884	-217.507	C:/Users/Gebruiker/Desktop/EAAT4_IPSC_EPSC\EPSCs/data\stijn_120320 4-18.ABF	-17.2493	13.1446	0.028187	-222.705	0.0169044	1.28667	414.146	223.66			4.48	-3948.29	0.255819	8.62281	17.5124	875.62	-1010.05	60.8061	pos	1	3.725	stijn_120320 4-18.xlsx	VI	y
669	735	23.2099	-217.188	C:/Users/Gebruiker/Desktop/EAAT4_IPSC_EPSC\EPSCs/data\stijn_120320 4-18.ABF	-22.9215	28.109	0.172488	-213.285	0.233811	1.19267	1114.55	1380.5			10.18	-2279.95	0.570513	9.93329	17.8436	892.18	-1300.74	61.078	pos	1	3.725	stijn_120320 4-18.xlsx	VI	y
670	737	10.9846	-227.517	C:/Users/Gebruiker/Desktop/EAAT4_IPSC_EPSC\EPSCs/data\stijn_120320 4-18.ABF	-10.7279	17.8306	0.276021	-221.496	0.363834	1.04149	646.928	1673.03			4.74	-2317.43	0.658663	7.28466	7.1964	359.82	-1526.4	61.1286	pos	1	3.725	stijn_120320 4-18.xlsx	VI	y
671	738	14.0513	-226.188	C:/Users/Gebruiker/Desktop/EAAT4_IPSC_EPSC\EPSCs/data\stijn_120320 4-18.ABF	-14.3163	18.1006	0.024043	-223.351	0.0316206	0.825597	410.109	125.148			5.76	-2439.46	0.839161	8.3593	6.864	343.2	-2047.1	61.152	pos	1	3.725	stijn_120320 4-18.xlsx	VI	y
672	739	12.5499	-217.845	C:/Users/Gebruiker/Desktop/EAAT4_IPSC_EPSC\EPSCs/data\stijn_120320 4-18.ABF	-13.2723	65.5048	459.759	-164.166	462.881	0.918653	6842.3	6.16312e+06			3.92	-3201.5	0.230174	7.43732	17.0306	851.53	-736.901	61.3338	pos	1	3.725	stijn_120320 4-18.xlsx	VI	y
673	741	14.6071	-219.146	C:/Users/Gebruiker/Desktop/EAAT4_IPSC_EPSC\EPSCs/data\stijn_120320 4-18.ABF	-15.0667	15.2988	0.0179399	-219.923	0.00900551	0.877671	287.255	46.4957			5.66	-2580.76	0.777195	7.50766	7.2826	364.13	-2005.75	61.5639	pos	1	3.725	stijn_120320 4-18.xlsx	VI	y
674	743	11.585	-219.919	C:/Users/Gebruiker/Desktop/EAAT4_IPSC_EPSC\EPSCs/data\stijn_120320 4-18.ABF	-10.998	9.94649	0.0340485	-221.823	0.0419574	1.06249	360.78	457.081			4.34	-2669.34	0.464967	7.22827	9.334	466.7	-1241.16	61.7898	pos	1	3.725	stijn_120320 4-18.xlsx	VI	y
675	744	12.8025	-219.68	C:/Users/Gebruiker/Desktop/EAAT4_IPSC_EPSC\EPSCs/data\stijn_120320 4-18.ABF	-11.5784	57263.3	7.18919e+12	57033	7.18919e+12	1.2316	6.56693e+06	9.45624e+16			4.44	-2883.45	0.376725	7.09307	11.7858	589.29	-1086.26	61.8224	pos	1	3.725	stijn_120320 4-18.xlsx	VI	y
676	745	18.081	-215.953	C:/Users/Gebruiker/Desktop/EAAT4_IPSC_EPSC\EPSCs/data\stijn_120320 4-18.ABF	-18.0728	22.7681	0.206423	-213.044	0.296183	1.41884	654.368	1087.7			2.36	-7661.43	0.207959	7.3532	11.3484	567.42	-1593.26	61.8636	pos	1	3.725	stijn_120320 4-18.xlsx	VI	y
677	746	16.07	-215.46	C:/Users/Gebruiker/Desktop/EAAT4_IPSC_EPSC\EPSCs/data\stijn_120320 4-18.ABF	-15.2018	11.3838	0.0237424	-219.531	0.00730703	0.987106	261.851	73.0025			2	-8035.01	0.244642	7.63524	8.1752	408.76	-1965.7	61.9129	pos	1	3.725	stijn_120320 4-18.xlsx	VI	y
678	748	34.5014	-217.198	C:/Users/Gebruiker/Desktop/EAAT4_IPSC_EPSC\EPSCs/data\stijn_120320 4-18.ABF	-34.617	-350677	1.93358e+13	-350923	1.93358e+13	2.41518	-3.41688e+07	1.83556e+17			1.66	-20784	0.0547122	6.49234	30.3406	1517.03	-1137.14	61.9993	pos	1	3.725	stijn_120320 4-18.xlsx	VI	y
679	750	21.8296	-216.764	C:/Users/Gebruiker/Desktop/EAAT4_IPSC_EPSC\EPSCs/data\stijn_120320 4-18.ABF	-22.0798	36.9293	1.19878	-206.014	1.38528	1.4917	2405.09	14335.4			6.18	-3532.3	0.187649	6.94157	32.9338	1646.69	-662.834	62.6885	pos	1	3.725	stijn_120320 4-18.xlsx	VI	y
680	751	12.2511	-219.06	C:/Users/Gebruiker/Desktop/EAAT4_IPSC_EPSC\EPSCs/data\stijn_120320 4-18.ABF	-12.2249	21.3967	2.83376	-208.605	3.09149	1.2348	2521.61	86058.8			4.62	-2651.76	0.256884	7.44088	17.9848	899.24	-681.193	62.8134	pos	1	3.725	stijn_120320 4-18.xlsx	VI	y
681	758	13.0598	-228.836	C:/Users/Gebruiker/Desktop/EAAT4_IPSC_EPSC\EPSCs/data\stijn_120320 4-18.ABF	-12.5615	33.1714	5.21568	-207.978	5.72194	1.41324	1349.11	19384			5.28	-2473.44	0.800534	7.55762	6.5956	329.78	-1980.07	63.2158	pos	1	3.725	stijn_120320 4-18.xlsx	VI	y
682	760	13.0023	-223.132	C:/Users/Gebruiker/Desktop/EAAT4_IPSC_EPSC\EPSCs/data\stijn_120320 4-18.ABF	-14.0081	19.5972	0.319872	-217.242	0.44114	1.25415	599.729	1628.5			1.94	-6702.19	0.241745	7.48949	8.025	401.25	-1620.22	63.3394	pos	1	3.725	stijn_120320 4-18.xlsx	VI	y
683	761	18.6271	-219.885	C:/Users/Gebruiker/Desktop/EAAT4_IPSC_EPSC\EPSCs/data\stijn_120320 4-18.ABF	-17.0553	184646	-1.71214e+13	184408	-1.71214e+13	1.50484	2.15202e+07	-2.32581e+17			4.34	-4291.96	0.178066	8.80906	24.373	1218.65	-764.252	63.5514	pos	1	3.725	stijn_120320 4-18.xlsx	VI	y
684	764	24.566	-218.1	C:/Users/Gebruiker/Desktop/EAAT4_IPSC_EPSC\EPSCs/data\stijn_120320 4-18.ABF	-23.3888	-50.9428	104.105	-294.996	106.744	1.96567	-4311.73	513438			6.5	-3779.38	0.273401	7.84272	23.7746	1188.73	-1033.29	63.6693	pos	1	3.725	stijn_120320 4-18.xlsx	VI	y
685	769	23.5766	-216.053	C:/Users/Gebruiker/Desktop/EAAT4_IPSC_EPSC\EPSCs/data\stijn_120320 4-18.ABF	-23.1941	-23.9527	18.9956	-264.128	20.1736	2.63525	-4771.65	427724			4.8	-4911.79	0.102319	9.03476	46.9122	2345.61	-502.569	64.0542	pos	1	3.725	stijn_120320 4-18.xlsx	VI	y
686	773	19.2569	-222.873	C:/Users/Gebruiker/Desktop/EAAT4_IPSC_EPSC\EPSCs/data\stijn_120320 4-18.ABF	-17.9421	20.4393	0.0182968	-223.282	0.0186983	0.826369	355.946	54.8724			4.66	-4132.39	0.653466	8.40519	7.1312	356.56	-2700.38	64.2856	pos	1	3.725	stijn_120320 4-18.xlsx	VI	y
687	779	22.1184	-219.325	C:/Users/Gebruiker/Desktop/EAAT4_IPSC_EPSC\EPSCs/data\stijn_120320 4-18.ABF	-22.0685	27.1554	0.720493	-214.28	0.907402	1.55066	1079.82	4450.39			4.06	-5447.87	0.260969	8.35813	15.5574	777.87	-1421.73	64.5766	pos	1	3.725	stijn_120320 4-18.xlsx	VI	y
688	780	13.137	-219.63	C:/Users/Gebruiker/Desktop/EAAT4_IPSC_EPSC\EPSCs/data\stijn_120320 4-18.ABF	-12.725	12.4322	0.0328983	-221.989	0.0311605	1.32529	455.134	426.031			5.58	-2354.3	0.404711	7.89915	13.7876	689.38	-952.811	64.7186	pos	1	3.725	stijn_120320 4-18.xlsx	VI	y
689	785	32.201	-216.907	C:/Users/Gebruiker/Desktop/EAAT4_IPSC_EPSC\EPSCs/data\stijn_120320 4-18.ABF	-31.6481	40.34	0.0386981	-216.425	0.0540421	1.32817	762.227	136.547			8.44	-3815.28	0.478295	7.39475	17.646	882.3	-1824.83	65.2109	pos	1	3.725	stijn_120320 4-18.xlsx	VI	y
690	787	11.3741	-226.481	C:/Users/Gebruiker/Desktop/EAAT4_IPSC_EPSC\EPSCs/data\stijn_120320 4-18.ABF	-10.447	164570	-3.64288e+13	164330	-3.64288e+13	1.76571	1.24417e+07	-2.08233e+17			4.58	-2483.44	0.341312	6.80301	13.4188	670.94	-847.627	65.3202	pos	1	3.725	stijn_120320 4-18.xlsx	VI	y
691	789	15.0374	-224.18	C:/Users/Gebruiker/Desktop/EAAT4_IPSC_EPSC\EPSCs/data\stijn_120320 4-18.ABF	-14.8146	83435.6	-185844977496524	83200.5	-1.85845e+14	1.74995	8.7205e+06	-2.03044e+18			4.74	-3172.46	0.429021	6.9937	11.0484	552.42	-1361.05	65.3729	pos	1	3.725	stijn_120320 4-18.xlsx	VI	y
692	794	12.5339	-222.295	C:/Users/Gebruiker/Desktop/EAAT4_IPSC_EPSC\EPSCs/data\stijn_120320 4-18.ABF	-10.2659	-1.01498e-17	4.31073e-32	-229.264	0.00522443	1.29304	-15.904	67.6632			2.74	-4574.41	0.220591	6.49039	12.4212	621.06	-1009.07	66.0021	pos	1	3.725	stijn_120320 4-18.xlsx	VI	y
693	800	11.3614	-219.122	C:/Users/Gebruiker/Desktop/EAAT4_IPSC_EPSC\EPSCs/data\stijn_120320 4-18.ABF	-11.0475	55628.2	-3.70767e+13	55398	-3.70767e+13	2.18078	1.19195e+07	-1.70251e+18			4.88	-2328.16	0.170385	6.45823	28.641	1432.05	-396.684	66.2935	pos	1	3.725	stijn_120320 4-18.xlsx	VI	y
694	804	13.0577	-225.649	C:/Users/Gebruiker/Desktop/EAAT4_IPSC_EPSC\EPSCs/data\stijn_120320 4-18.ABF	-12.7236	35.2302	1.3084	-204.37	1.48332	0.836971	998.721	2739.64			2.04	-6400.82	0.34904	7.03654	5.8446	292.23	-2234.14	66.6522	pos	1	3.725	stijn_120320 4-18.xlsx	VI	y
695	805	13.3702	-214.138	C:/Users/Gebruiker/Desktop/EAAT4_IPSC_EPSC\EPSCs/data\stijn_120320 4-18.ABF	-12.5498	7.97343	0.0412908	-218.654	0.0550203	1.15356	482.485	1527.78			4.24	-3153.34	0.203629	7.23626	20.8222	1041.11	-642.112	66.7528	pos	1	3.725	stijn_120320 4-18.xlsx	VI	y
696	806	15.6538	-220.965	C:/Users/Gebruiker/Desktop/EAAT4_IPSC_EPSC\EPSCs/data\stijn_120320 4-18.ABF	-15.0515	17.5199	0.0310363	-224.161	0.0360012	1.44862	673.535	466.832			5.96	-2626.48	0.248019	6.33125	24.0304	1201.52	-651.417	66.8912	pos	1	3.725	stijn_120320 4-18.xlsx	VI	y
697	811	18.5636	-220.241	C:/Users/Gebruiker/Desktop/EAAT4_IPSC_EPSC\EPSCs/data\stijn_120320 4-18.ABF	-19.0867	58.6857	38.3665	-180.732	39.3739	1.10066	4372.48	321208			6.68	-2778.98	0.313827	9.82058	21.2856	1064.28	-872.119	67.3922	pos	1	3.725	stijn_120320 4-18.xlsx	VI	y
698	813	22.7606	-219.284	C:/Users/Gebruiker/Desktop/EAAT4_IPSC_EPSC\EPSCs/data\stijn_120320 4-18.ABF	-22.7523	33.0209	0.24394	-208.53	0.305398	0.839281	1072.57	984.056			3.84	-5927.25	0.327992	9.02553	11.7076	585.38	-1944.09	67.698	pos	1	3.725	stijn_120320 4-18.xlsx	VI	y
699	814	27.1331	-220.382	C:/Users/Gebruiker/Desktop/EAAT4_IPSC_EPSC\EPSCs/data\stijn_120320 4-18.ABF	-25.4665	-5.17767	0.364508	-245.763	0.539166	2.28495	-1632.47	9612.85			9.28	-2923.83	0.278908	8.57847	33.2726	1663.63	-815.48	67.743	pos	1	3.725	stijn_120320 4-18.xlsx	VI	y
700	815	14.2687	-230.292	C:/Users/Gebruiker/Desktop/EAAT4_IPSC_EPSC\EPSCs/data\stijn_120320 4-18.ABF	-12.9053	35893.9	3.70371e+13	35654.7	3.70371e+13	1.62047	3.80646e+06	4.16591e+17			3.82	-3735.27	0.625082	7.84083	6.1112	305.56	-2334.85	67.7672	pos	1	3.725	stijn_120320 4-18.xlsx	VI	y
701	816	31.1771	-218.704	C:/Users/Gebruiker/Desktop/EAAT4_IPSC_EPSC\EPSCs/data\stijn_120320 4-18.ABF	-30.9579	43.8155	0.829255	-207.305	1.01421	1.65672	1440.82	3147.14			7.56	-4123.95	0.407244	7.80072	18.5638	928.19	-1679.46	67.8258	pos	1	3.725	stijn_120320 4-18.xlsx	VI	y
702	835	20.6441	-217.508	C:/Users/Gebruiker/Desktop/EAAT4_IPSC_EPSC\EPSCs/data\stijn_120320 4-18.ABF	-20.7918	-80.8004	1039.9	-314.468	1045.13	1.3821	-12305.3	2.03379e+07			5.86	-3522.89	0.233921	7.76337	25.0512	1252.56	-824.078	68.8598	pos	1	3.725	stijn_120320 4-18.xlsx	VI	y
703	844	17.2425	-222.116	C:/Users/Gebruiker/Desktop/EAAT4_IPSC_EPSC\EPSCs/data\stijn_120320 4-18.ABF	-17.1232	-34.68	59.5246	-276.616	61.4883	2.17942	-4126.37	551942			5.4	-3193.05	0.200269	7.24275	26.9638	1348.19	-639.467	69.4224	pos	1	3.725	stijn_120320 4-18.xlsx	VI	y
704	845	13.6271	-218.221	C:/Users/Gebruiker/Desktop/EAAT4_IPSC_EPSC\EPSCs/data\stijn_120320 4-18.ABF	-11.3676	10.2721	5.63443	-219.579	6.2327	1.72253	1714.53	366357			1.5	-9084.74	0.0621849	6.91118	24.1216	1206.08	-564.934	69.5536	pos	1	3.725	stijn_120320 4-18.xlsx	VI	y
705	847	30.4077	-222.791	C:/Users/Gebruiker/Desktop/EAAT4_IPSC_EPSC\EPSCs/data\stijn_120320 4-18.ABF	-30.4792	33.5871	0.109338	-219.811	0.160363	1.49564	1004.47	695.027			6.6	-4607.22	0.379145	7.70884	17.4076	870.38	-1746.8	69.6181	pos	1	3.725	stijn_120320 4-18.xlsx	VI	y
706	848	18.3559	-222.389	C:/Users/Gebruiker/Desktop/EAAT4_IPSC_EPSC\EPSCs/data\stijn_120320 4-18.ABF	-18.1322	-164227	-8.40482e+13	-164468	-8.40482e+13	2.05142	-1.46368e+07	-6.67554e+17			3.54	-5185.27	0.164878	7.13519	21.4704	1073.52	-854.938	69.6682	pos	1	3.725	stijn_120320 4-18.xlsx	VI	y
707	853	10.4823	-220.527	C:/Users/Gebruiker/Desktop/EAAT4_IPSC_EPSC\EPSCs/data\stijn_120320 4-18.ABF	-9.98937	18710.2	3.89083e+13	18484.6	3.89083e+13	1.62649	1.62552e+06	2.93779e+17			2.38	-4404.32	1.55678	6.52643	1.5288	76.44	-6856.55	70.0751	pos	1	3.725	stijn_120320 4-18.xlsx	VI	y
708	854	38.1118	-222.441	C:/Users/Gebruiker/Desktop/EAAT4_IPSC_EPSC\EPSCs/data\stijn_120320 4-18.ABF	-38.0639	50.4487	0.227435	-210.398	0.315823	1.33944	841.165	352.496			4.1	-9295.55	0.369669	6.35433	11.091	554.55	-3436.28	70.1145	pos	1	3.725	stijn_120320 4-18.xlsx	VI	y
709	856	13.8408	-219.546	C:/Users/Gebruiker/Desktop/EAAT4_IPSC_EPSC\EPSCs/data\stijn_120320 4-18.ABF	-11.71	34.136	6.67101	-198.696	7.04956	0.84166	1766.44	32953.1			2.2	-6291.25	0.278129	6.10542	7.91	395.5	-1749.78	70.3477	pos	1	3.725	stijn_120320 4-18.xlsx	VI	y
710	857	19.6551	-216.604	C:/Users/Gebruiker/Desktop/EAAT4_IPSC_EPSC\EPSCs/data\stijn_120320 4-18.ABF	-18.6582	11.5306	0.0379463	-222.386	0.0352001	1.48519	451.398	557.837			5.46	-3599.84	0.353028	5.96333	15.4662	773.31	-1270.84	70.542	pos	1	3.725	stijn_120320 4-18.xlsx	VI	y
711	860	12.944	-226.707	C:/Users/Gebruiker/Desktop/EAAT4_IPSC_EPSC\EPSCs/data\stijn_120320 4-18.ABF	-11.144	41.0549	558.216	-194.65	564.974	1.55293	2873.8	3.60518e+06			4.12	-3141.75	0.913404	6.442	4.5106	225.53	-2869.68	70.7421	pos	1	3.725	stijn_120320 4-18.xlsx	VI	y
712	861	14.7698	-224.235	C:/Users/Gebruiker/Desktop/EAAT4_IPSC_EPSC\EPSCs/data\stijn_120320 4-18.ABF	-14.7477	12.4539	0.0596217	-225.884	0.0363934	1.62721	318.15	313.495			2.96	-4989.8	0.391721	7.11219	7.5564	377.82	-1954.61	70.7961	pos	1	3.725	stijn_120320 4-18.xlsx	VI	y
713	862	32.0963	-226.385	C:/Users/Gebruiker/Desktop/EAAT4_IPSC_EPSC\EPSCs/data\stijn_120320 4-18.ABF	-32.6357	27.31	0.065459	-234.771	0.0161114	1.76172	311.155	44.3926			9.2	-3488.73	0.677427	6.6953	13.5808	679.04	-2363.36	70.8554	pos	1	3.725	stijn_120320 4-18.xlsx	VI	y
714	864	23.9708	-237.561	C:/Users/Gebruiker/Desktop/EAAT4_IPSC_EPSC\EPSCs/data\stijn_120320 4-18.ABF	-23.6179	60.3278	12.0583	-206.016	12.9071	1.70998	2291.87	34509.2			5.26	-4557.19	0.289507	7.0349	18.1688	908.44	-1319.34	70.9326	pos	1	3.725	stijn_120320 4-18.xlsx	VI	y
715	867	13.2368	-219.838	C:/Users/Gebruiker/Desktop/EAAT4_IPSC_EPSC\EPSCs/data\stijn_120320 4-18.ABF	-12.7084	10.0252	0.0362144	-222.27	0.0368366	1.25277	359.441	459.669			2.44	-5424.92	0.264035	7.12515	9.2412	462.06	-1432.37	71.1442	pos	1	3.725	stijn_120320 4-18.xlsx	VI	y
716	868	11.3804	-214.692	C:/Users/Gebruiker/Desktop/EAAT4_IPSC_EPSC\EPSCs/data\stijn_120320 4-18.ABF	-10.878	7.86183	0.0410948	-218.201	0.0516655	1.40987	536.9	1956.34			3.78	-3010.68	0.170319	6.29105	22.1936	1109.68	-512.778	71.323	pos	1	3.725	stijn_120320 4-18.xlsx	VI	y
717	876	11.6567	-221.502	C:/Users/Gebruiker/Desktop/EAAT4_IPSC_EPSC\EPSCs/data\stijn_120320 4-18.ABF	-10.815	11.2365	0.0682773	-223.858	0.0102193	1.15649	141.866	45.3945			5.82	-2002.87	1.35185	6.09505	4.3052	215.26	-2707.59	71.92	pos	1	3.725	stijn_120320 4-18.xlsx	VI	y
718	881	25.7128	-227.647	C:/Users/Gebruiker/Desktop/EAAT4_IPSC_EPSC\EPSCs/data\stijn_120320 4-18.ABF	-25.1018	117.508	130.052	-140.429	132.619	1.60376	4891.25	321340			5.26	-4888.36	0.281307	6.90109	18.6984	934.92	-1375.13	72.2601	pos	1	3.725	stijn_120320 4-18.xlsx	VI	y
719	882	13.2476	-216.451	C:/Users/Gebruiker/Desktop/EAAT4_IPSC_EPSC\EPSCs/data\stijn_120320 4-18.ABF	-13.213	13.0595	0.0522262	-218.298	0.00386407	0.842035	93.1049	8.41528			3.4	-3896.35	1.25517	7.6316	2.7088	135.44	-4890.58	72.4675	pos	1	3.725	stijn_120320 4-18.xlsx	VI	y
720	884	19.3647	-219.248	C:/Users/Gebruiker/Desktop/EAAT4_IPSC_EPSC\EPSCs/data\stijn_120320 4-18.ABF	-18.0562	9.86797	0.0300108	-223.769	0.0365514	1.56583	797.636	2003.64			10.18	-1902.23	0.603868	6.22449	16.858	842.9	-1148.7	72.5162	pos	1	3.725	stijn_120320 4-18.xlsx	VI	y
721	894	15.4884	-233.462	C:/Users/Gebruiker/Desktop/EAAT4_IPSC_EPSC\EPSCs/data\stijn_120320 4-18.ABF	-14.9025	16.1668	0.0472342	-232.935	0.0680929	1.08181	483.067	401.418			4.1	-3777.66	0.473266	8.47068	8.6632	433.16	-1787.84	73.078	pos	1	3.725	stijn_120320 4-18.xlsx	VI	y
722	895	16.4145	-228.551	C:/Users/Gebruiker/Desktop/EAAT4_IPSC_EPSC\EPSCs/data\stijn_120320 4-18.ABF	-16.3848	35.4987	8.08769	-210.021	8.76803	1.57185	1715.07	40013.4			3.32	-4944.12	0.263542	5.66925	12.5976	629.88	-1302.99	73.1191	pos	1	3.725	stijn_120320 4-18.xlsx	VI	y
723	901	20.3954	-221.812	C:/Users/Gebruiker/Desktop/EAAT4_IPSC_EPSC\EPSCs/data\stijn_120320 4-18.ABF	-19.784	416561	1.21994e+13	416316	1.21994e+13	1.44275	2.33611e+07	3.837e+16			4.78	-4266.81	0.268769	7.64928	17.7848	889.24	-1146.79	73.6687	pos	1	3.725	stijn_120320 4-18.xlsx	VI	y
724	906	17.6105	-227.942	C:/Users/Gebruiker/Desktop/EAAT4_IPSC_EPSC\EPSCs/data\stijn_120320 4-18.ABF	-17.5219	32.1357	1.28483	-213.762	1.49912	1.42387	1591.08	9233.76			4.98	-3536.24	0.356386	8.92909	13.9736	698.68	-1260.27	73.8278	pos	1	3.725	stijn_120320 4-18.xlsx	VI	y
725	923	25.8718	-228.091	C:/Users/Gebruiker/Desktop/EAAT4_IPSC_EPSC\EPSCs/data\stijn_120320 4-18.ABF	-25.4386	41.61	5.44252	-212.479	6.18528	2.14302	1619.71	21708.8			10.76	-2404.45	0.673131	10.445	15.985	799.25	-1618.51	74.7201	pos	1	3.725	stijn_120320 4-18.xlsx	VI	y
726	927	15.7893	-229.309	C:/Users/Gebruiker/Desktop/EAAT4_IPSC_EPSC\EPSCs/data\stijn_120320 4-18.ABF	-14.9055	19.8371	1.75084	-221.223	2.21815	1.87055	524.456	4889.27			5.42	-2913.16	1.63174	7.44419	3.3216	166.08	-4753.53	74.9598	pos	1	3.725	stijn_120320 4-18.xlsx	VI	y
727	928	15.135	-223.963	C:/Users/Gebruiker/Desktop/EAAT4_IPSC_EPSC\EPSCs/data\stijn_120320 4-18.ABF	-13.8913	196291	4.51997e+13	196053	4.51997e+13	2.49838	2.30734e+07	6.24597e+17			3.3	-4586.36	0.169532	9.90553	19.4654	973.27	-777.532	75.006	pos	1	3.725	stijn_120320 4-18.xlsx	VI	y
728	936	19.8285	-218.066	C:/Users/Gebruiker/Desktop/EAAT4_IPSC_EPSC\EPSCs/data\stijn_120320 4-18.ABF	-20.0975	15.8905	0.0450795	-221.847	0.0670436	1.29186	988.604	1494.47			6.1	-3250.58	0.197923	8.31565	30.82	1541	-643.366	75.6351	pos	1	3.725	stijn_120320 4-18.xlsx	VI	y
729	938	16.4778	-222.71	C:/Users/Gebruiker/Desktop/EAAT4_IPSC_EPSC\EPSCs/data\stijn_120320 4-18.ABF	-16.3003	12.6993	0.0712635	-228.657	0.0124122	1.78128	239.973	113.473			3.9	-4225.07	0.201974	8.68542	19.3094	965.47	-853.354	75.7991	pos	1	3.725	stijn_120320 4-18.xlsx	VI	y
730	946	38.376	-237.355	C:/Users/Gebruiker/Desktop/EAAT4_IPSC_EPSC\EPSCs/data\stijn_120320 4-18.ABF	-38.3323	523.116	23533.3	246.208	23566.9	1.60115	17997.8	3.05861e+07			9.14	-4198.68	0.509993	8.27368	17.9218	896.09	-2141.3	76.2382	pos	1	3.725	stijn_120320 4-18.xlsx	VI	y
731	969	13.7583	-224.546	C:/Users/Gebruiker/Desktop/EAAT4_IPSC_EPSC\EPSCs/data\stijn_120320 4-18.ABF	-12.7043	118203	1.21317e+13	117965	1.21317e+13	1.78956	2.10284e+07	3.83981e+17			3.82	-3601.64	0.143077	8.47861	26.699	1334.95	-515.31	77.3988	pos	1	3.725	stijn_120320 4-18.xlsx	VI	y
732	981	24.8673	-227.476	C:/Users/Gebruiker/Desktop/EAAT4_IPSC_EPSC\EPSCs/data\stijn_120320 4-18.ABF	-23.2375	78.6678	90.1745	-177.576	93.1755	2.20284	3082.07	220273			4.72	-5268.49	0.28405	8.23783	16.6168	830.84	-1496.51	78.1526	pos	1	3.725	stijn_120320 4-18.xlsx	VI	y
733	983	16.1492	-223.85	C:/Users/Gebruiker/Desktop/EAAT4_IPSC_EPSC\EPSCs/data\stijn_120320 4-18.ABF	-16.2035	130.392	4776.94	-109.738	4791.82	1.51669	10937.7	3.86073e+07			3.62	-4461.12	0.199612	6.79822	18.1352	906.76	-890.492	78.424	pos	1	3.725	stijn_120320 4-18.xlsx	VI	y
734	984	14.9964	-229.094	C:/Users/Gebruiker/Desktop/EAAT4_IPSC_EPSC\EPSCs/data\stijn_120320 4-18.ABF	-13.414	190493	-4.97904e+13	190241	-4.97904e+13	3.77343	1.48924e+07	-3.04341e+17			3.46	-4334.21	0.136921	8.51576	25.27	1263.5	-593.446	78.4833	pos	1	3.725	stijn_120320 4-18.xlsx	VI	y
735	991	12.0031	-221.082	C:/Users/Gebruiker/Desktop/EAAT4_IPSC_EPSC\EPSCs/data\stijn_120320 4-18.ABF	-12.0144	15.4504	0.481167	-216.984	0.628321	1.5567	1006.11	9076.42			5.74	-2091.13	0.477967	8.00135	12.0092	600.46	-999.493	78.8699	pos	1	3.725	stijn_120320 4-18.xlsx	VI	y
736	994	34.6002	-223.385	C:/Users/Gebruiker/Desktop/EAAT4_IPSC_EPSC\EPSCs/data\stijn_120320 4-18.ABF	-33.6506	43.7562	0.0583867	-220.567	0.0866921	1.48206	1215.16	350.342			12.56	-2754.79	0.518396	7.49264	24.2286	1211.43	-1428.07	78.9948	pos	1	3.725	stijn_120320 4-18.xlsx	VI	y
737	996	15.0462	-226.125	C:/Users/Gebruiker/Desktop/EAAT4_IPSC_EPSC\EPSCs/data\stijn_120320 4-18.ABF	-15.7457	27.4226	1.38527	-215.301	1.65084	1.36575	960.322	5409.55			5.38	-2796.68	0.514951	6.80053	10.4476	522.38	-1440.15	79.3356	pos	1	3.725	stijn_120320 4-18.xlsx	VI	y
738	997	12.0938	-225.382	C:/Users/Gebruiker/Desktop/EAAT4_IPSC_EPSC\EPSCs/data\stijn_120320 4-18.ABF	-11.5452	129809	6.46548e+12	129569	6.46548e+12	0.883585	1.18967e+07	5.43124e+16			5.66	-2136.72	0.329188	7.33777	17.1938	859.69	-703.382	79.5779	pos	1	3.725	stijn_120320 4-18.xlsx	VI	y
739	1000	12.6758	-219.669	C:/Users/Gebruiker/Desktop/EAAT4_IPSC_EPSC\EPSCs/data\stijn_120320 4-18.ABF	-12.0678	23.2377	10.408	-209.362	11.027	1.19642	2281.62	187939			4.82	-2629.83	0.254919	8.18057	18.908	945.4	-670.393	79.8998	pos	1	3.725	stijn_120320 4-18.xlsx	VI	y
740	1003	11.0236	-222.046	C:/Users/Gebruiker/Desktop/EAAT4_IPSC_EPSC\EPSCs/data\stijn_120320 4-18.ABF	-11.1454	17.3591	2.6374	-214.845	2.99477	1.40008	1156.12	30685.1			5.62	-1961.5	0.552345	6.60106	10.1748	508.74	-1083.42	80.3534	pos	1	3.725	stijn_120320 4-18.xlsx	VI	y
741	1011	11.3534	-222.159	C:/Users/Gebruiker/Desktop/EAAT4_IPSC_EPSC\EPSCs/data\stijn_120320 4-18.ABF	-11.5431	11.8743	0.0183502	-221.616	0.0217372	0.833626	375.661	187.102			1.4	-8109.58	0.196491	7.34166	7.125	356.25	-1593.46	80.9723	pos	1	3.725	stijn_120320 4-18.xlsx	VI	y
742	1013	21.5465	-225.684	C:/Users/Gebruiker/Desktop/EAAT4_IPSC_EPSC\EPSCs/data\stijn_120320 4-18.ABF	-20.9367	33.7145	1.55502	-213.581	1.81043	1.45707	1537.18	9393.99			5.8	-3714.92	0.376062	6.58323	15.423	771.15	-1397.04	81.0528	pos	1	3.725	stijn_120320 4-18.xlsx	VI	y
743	1018	13.9153	-227.6	C:/Users/Gebruiker/Desktop/EAAT4_IPSC_EPSC\EPSCs/data\stijn_120320 4-18.ABF	-11.6452	9.73509	0.0482488	-231.702	0.0559728	1.39668	424.746	934.126			7.3	-1906.2	0.623154	8.04619	11.7146	585.73	-1187.86	81.3037	pos	1	3.725	stijn_120320 4-18.xlsx	VI	y
744	1021	12.1856	-230.335	C:/Users/Gebruiker/Desktop/EAAT4_IPSC_EPSC\EPSCs/data\stijn_120320 4-18.ABF	-10.578	16.6947	6.04337	-224.794	6.58708	1.32882	1373.1	89007.6			5.2	-2343.38	0.457795	7.5111	11.3588	567.94	-1072.79	81.5385	pos	1	3.725	stijn_120320 4-18.xlsx	VI	y
745	1022	17.4913	-235.949	C:/Users/Gebruiker/Desktop/EAAT4_IPSC_EPSC\EPSCs/data\stijn_120320 4-18.ABF	-15.624	455283	4.30018e+14	455034	4.30018e+14	1.94307	3.69518e+07	2.83264e+18			2.54	-6886.32	0.287168	6.93289	8.845	442.25	-1977.53	81.5757	pos	1	3.725	stijn_120320 4-18.xlsx	VI	y
746	1025	12.0209	-229.403	C:/Users/Gebruiker/Desktop/EAAT4_IPSC_EPSC\EPSCs/data\stijn_120320 4-18.ABF	-11.7046	77.5762	905.811	-163.802	911.303	1.18433	6176.4	6.97353e+06			5.96	-2016.93	0.484498	7.98476	12.3014	615.07	-977.199	81.6978	pos	1	3.725	stijn_120320 4-18.xlsx	VI	y
747	1033	17.8946	-230.805	C:/Users/Gebruiker/Desktop/EAAT4_IPSC_EPSC\EPSCs/data\stijn_120320 4-18.ABF	-17.2647	226273	3.59312e+14	226024	359311600777657	1.54129	1.93996e+07	2.6414e+18			4.2	-4260.61	0.219259	7.68099	19.1554	957.77	-934.179	82.1769	pos	1	3.725	stijn_120320 4-18.xlsx	VI	y
748	1036	11.9204	-227.463	C:/Users/Gebruiker/Desktop/EAAT4_IPSC_EPSC\EPSCs/data\stijn_120320 4-18.ABF	-12.7671	12.418	0.777012	-224.712	0.960163	1.13024	679.597	8490.56			2.08	-5730.95	0.242165	7.1562	8.5892	429.46	-1387.83	82.5767	pos	1	3.725	stijn_120320 4-18.xlsx	VI	y
749	1038	13.6514	-224.636	C:/Users/Gebruiker/Desktop/EAAT4_IPSC_EPSC\EPSCs/data\stijn_120320 4-18.ABF	-13.1406	14.1463	0.0464215	-226.089	0.0229486	1.45641	271.24	124.527			5.14	-2655.92	0.734286	7.38243	7	350	-1950.21	82.6892	pos	1	3.725	stijn_120320 4-18.xlsx	VI	y
750	1042	12.1885	-230.69	C:/Users/Gebruiker/Desktop/EAAT4_IPSC_EPSC\EPSCs/data\stijn_120320 4-18.ABF	-12.416	43282.7	-2.27731e+14	43043.3	-2.27731e+14	2.01655	7.52999e+06	-6.89376e+18			7.8	-1562.63	0.513983	8.10168	15.1756	758.78	-803.165	82.8296	pos	1	3.725	stijn_120320 4-18.xlsx	VI	y
751	1044	11.9354	-227.801	C:/Users/Gebruiker/Desktop/EAAT4_IPSC_EPSC\EPSCs/data\stijn_120320 4-18.ABF	-10.5135	176427	-3.35934e+14	176192	-3.35934e+14	2.22715	3.56284e+07	-1.37044e+19			4.64	-2572.28	0.573973	7.72522	8.084	404.2	-1476.42	83.0411	pos	1	3.725	stijn_120320 4-18.xlsx	VI	y
752	1045	19.5255	-229.753	C:/Users/Gebruiker/Desktop/EAAT4_IPSC_EPSC\EPSCs/data\stijn_120320 4-18.ABF	-19.9188	-222809	3.92067e+13	-223056	3.92067e+13	1.6613	-1.78933e+07	2.52842e+17			8.46	-2307.98	0.509019	6.54219	16.6202	831.01	-1174.8	83.0626	pos	1	3.725	stijn_120320 4-18.xlsx	VI	y
753	1049	14.3118	-231.193	C:/Users/Gebruiker/Desktop/EAAT4_IPSC_EPSC\EPSCs/data\stijn_120320 4-18.ABF	-14.1505	15.012	0.231954	-233.638	0.00983773	1.43343	64.7261	11.6299			4.3	-3328.32	2.02926	8.27982	2.119	105.95	-6754.03	83.2016	pos	1	3.725	stijn_120320 4-18.xlsx	VI	y
754	1060	17.5588	-227.535	C:/Users/Gebruiker/Desktop/EAAT4_IPSC_EPSC\EPSCs/data\stijn_120320 4-18.ABF	-17.0457	191027	4.10795e+13	190781	4.10795e+13	2.05167	2.23863e+07	5.64188e+17			6.76	-2597.45	0.257547	9.44192	26.2476	1312.38	-668.967	83.8541	pos	1	3.725	stijn_120320 4-18.xlsx	VI	y
755	1063	23.4571	-229.012	C:/Users/Gebruiker/Desktop/EAAT4_IPSC_EPSC\EPSCs/data\stijn_120320 4-18.ABF	-21.9099	-268463	1.38578e+13	-268715	1.38578e+13	1.75078	-2.06992e+07	8.23746e+16			4.32	-5429.89	0.204836	10.5494	21.09	1054.5	-1112.24	84.0706	pos	1	3.725	stijn_120320 4-18.xlsx	VI	y
756	1067	13.4006	-233.277	C:/Users/Gebruiker/Desktop/EAAT4_IPSC_EPSC\EPSCs/data\stijn_120320 4-18.ABF	-14.4124	17.054	2.37848	-228.74	2.74304	1.48777	1287.8	37959.9			3.2	-4187.7	0.188677	8.70126	16.9602	848.01	-790.123	84.4003	pos	1	3.725	stijn_120320 4-18.xlsx	VI	y
757	1075	13.0324	-229.495	C:/Users/Gebruiker/Desktop/EAAT4_IPSC_EPSC\EPSCs/data\stijn_120320 4-18.ABF	-12.9826	10.2002	0.101337	-232.932	0.074551	1.98493	252.736	544.296			8.02	-1624.99	0.795888	8.0564	10.0768	503.84	-1293.31	84.9003	pos	1	3.725	stijn_120320 4-18.xlsx	VI	y
758	1085	18.3561	-229.839	C:/Users/Gebruiker/Desktop/EAAT4_IPSC_EPSC\EPSCs/data\stijn_120320 4-18.ABF	-17.433	185647	3.18389e+13	185398	3.18389e+13	2.0487	2.46036e+07	5.59275e+17			4.44	-4134.26	0.145645	9.8736	30.485	1524.25	-602.135	85.285	pos	1	3.725	stijn_120320 4-18.xlsx	VI	y
759	1101	22.5277	-236.77	C:/Users/Gebruiker/Desktop/EAAT4_IPSC_EPSC\EPSCs/data\stijn_120320 4-18.ABF	-21.0406	28.6014	1.93574	-228.671	2.20281	1.52493	2195.5	30177.5			6.3	-3575.83	0.286241	10.2361	22.0094	1100.47	-1023.55	85.8595	pos	1	3.725	stijn_120320 4-18.xlsx	VI	y
760	1105	15.2427	-226.054	C:/Users/Gebruiker/Desktop/EAAT4_IPSC_EPSC\EPSCs/data\stijn_120320 4-18.ABF	-13.5622	59600.3	2.22422e+13	59364.6	2.22422e+13	1.68135	1.41488e+07	1.2536e+18			4.22	-3612.02	0.295336	8.8302	14.2888	714.44	-1066.76	85.9943	pos	1	3.725	stijn_120320 4-18.xlsx	VI	y
761	1113	19.0626	-230.342	C:/Users/Gebruiker/Desktop/EAAT4_IPSC_EPSC\EPSCs/data\stijn_120320 4-18.ABF	-18.7438	24.3938	0.179411	-222.103	0.263759	1.30816	460.687	464.187			1.48	-12880.1	0.351878	8.29891	4.206	210.3	-4532.24	86.442	pos	1	3.725	stijn_120320 4-18.xlsx	VI	y
762	1114	32.4618	-226.941	C:/Users/Gebruiker/Desktop/EAAT4_IPSC_EPSC\EPSCs/data\stijn_120320 4-18.ABF	-32.2622	31.6561	0.0488504	-229.678	0.0292013	1.45966	292.355	33.2512			2.3	-14113.8	0.322003	9.78576	7.1428	357.14	-4544.69	86.5654	pos	1	3.725	stijn_120320 4-18.xlsx	VI	y
763	1116	16.9908	-221.838	C:/Users/Gebruiker/Desktop/EAAT4_IPSC_EPSC\EPSCs/data\stijn_120320 4-18.ABF	-16.0176	148095	2.29562e+13	147857	2.29562e+13	1.17442	1.36054e+07	1.93771e+17			6.52	-2605.95	0.359443	9.32115	18.1392	906.96	-936.69	86.7369	pos	1	3.725	stijn_120320 4-18.xlsx	VI	y
764	1119	11.9919	-226.384	C:/Users/Gebruiker/Desktop/EAAT4_IPSC_EPSC\EPSCs/data\stijn_120320 4-18.ABF	-11.3804	-12752.1	3.17263e+13	-12983.6	3.17263e+13	1.68798	-5.43315e+06	5.75878e+18			1.66	-7224.02	0.825132	6.30127	2.0118	100.59	-5960.76	86.9994	pos	1	3.725	stijn_120320 4-18.xlsx	VI	y
765	1127	12.6801	-228.747	C:/Users/Gebruiker/Desktop/EAAT4_IPSC_EPSC\EPSCs/data\stijn_120320 4-18.ABF	-11.0689	209032	1.22895e+13	208792	1.22895e+13	1.26764	2.62256e+07	1.93455e+17			3.28	-3865.87	0.225281	6.83522	14.5596	727.98	-870.907	87.4607	pos	1	3.725	stijn_120320 4-18.xlsx	VI	y
766	1130	16.832	-223.547	C:/Users/Gebruiker/Desktop/EAAT4_IPSC_EPSC\EPSCs/data\stijn_120320 4-18.ABF	-15.1156	12.2945	0.0374654	-226.61	0.034811	1.19408	272.904	177.057			1.44	-11688.9	0.246423	7.61151	5.8436	292.18	-2880.42	87.5875	pos	1	3.725	stijn_120320 4-18.xlsx	VI	y
767	1140	17.4215	-238.385	C:/Users/Gebruiker/Desktop/EAAT4_IPSC_EPSC\EPSCs/data\stijn_120320 4-18.ABF	-17.6723	23.1451	1.13508	-230.218	1.42248	1.73193	900.899	6600.23			7.76	-2245.04	0.909837	7.70604	8.529	426.45	-2042.62	88.1619	pos	1	3.725	stijn_120320 4-18.xlsx	VI	y
768	1147	14.3237	-235.775	C:/Users/Gebruiker/Desktop/EAAT4_IPSC_EPSC\EPSCs/data\stijn_120320 4-18.ABF	-13.9948	211880	1.36766e+14	211629	1.36766e+14	2.18192	1.68354e+07	8.63547e+17			4.5	-3183.04	0.304358	9.14963	14.7852	739.26	-968.784	88.5405	pos	1	3.725	stijn_120320 4-18.xlsx	VI	y
769	1151	13.2715	-243.621	C:/Users/Gebruiker/Desktop/EAAT4_IPSC_EPSC\EPSCs/data\stijn_120320 4-18.ABF	-11.7315	14.8396	0.181749	-244.735	0.014885	1.61484	96.5994	25.2887			2.9	-4576.39	1.31567	8.30119	2.2042	110.21	-6021.01	88.8815	pos	1	3.725	stijn_120320 4-18.xlsx	VI	y
770	1154	14.2153	-235.506	C:/Users/Gebruiker/Desktop/EAAT4_IPSC_EPSC\EPSCs/data\stijn_120320 4-18.ABF	-14.0674	221884	7.4015e+13	221634	7.4015e+13	3.11546	1.4376e+07	3.10731e+17			5.06	-2809.35	0.436282	8.70479	11.598	579.9	-1225.67	88.9785	pos	1	3.725	stijn_120320 4-18.xlsx	VI	y
771	1164	24.5349	-240.439	C:/Users/Gebruiker/Desktop/EAAT4_IPSC_EPSC\EPSCs/data\stijn_120320 4-18.ABF	-24.1614	24.0066	0.443156	-239.329	0.612992	2.12606	1069.07	4824.21			9.56	-2566.41	0.532828	9.82495	17.942	897.1	-1367.46	89.3909	pos	1	3.725	stijn_120320 4-18.xlsx	VI	y
772	1165	29.3165	-236.694	C:/Users/Gebruiker/Desktop/EAAT4_IPSC_EPSC\EPSCs/data\stijn_120320 4-18.ABF	-27.8424	81142.7	-2.48398e+13	80879.1	-2.48398e+13	1.99725	4.90848e+06	-9.09263e+16			4.34	-6754.96	0.235585	8.20094	18.4222	921.11	-1591.37	89.4449	pos	1	3.725	stijn_120320 4-18.xlsx	VI	y
773	1170	26.4852	-229.578	C:/Users/Gebruiker/Desktop/EAAT4_IPSC_EPSC\EPSCs/data\stijn_120320 4-18.ABF	-26.3294	16.476	0.0502334	-236.263	0.036522	1.88649	514.355	426.822			2.42	-10944.3	0.14237	9.02586	16.998	849.9	-1558.14	89.6424	pos	1	3.725	stijn_120320 4-18.xlsx	VI	y
774	1177	32.0049	-226.795	C:/Users/Gebruiker/Desktop/EAAT4_IPSC_EPSC\EPSCs/data\stijn_120320 4-18.ABF	-27.8507	-238508	1.7072e+13	-238767	1.7072e+13	1.89023	-1.96836e+07	1.16262e+17			15.86	-2017.96	0.550373	9.24432	28.8168	1440.84	-1110.63	90.0001	pos	1	3.725	stijn_120320 4-18.xlsx	VI	y
775	1197	25.7976	-227.767	C:/Users/Gebruiker/Desktop/EAAT4_IPSC_EPSC\EPSCs/data\stijn_120320 4-18.ABF	-24.5482	26.7541	0.0238163	-230.651	0.0266178	1.61111	971.145	317.508			6.06	-4257.03	0.242672	7.1854	24.972	1248.6	-1033.06	91.0808	pos	1	3.725	stijn_120320 4-18.xlsx	VI	y
776	1200	19.649	-232.718	C:/Users/Gebruiker/Desktop/EAAT4_IPSC_EPSC\EPSCs/data\stijn_120320 4-18.ABF	-20.1512	47.2732	2.01819	-208.631	2.28767	1.40787	1643.21	6347.88			5.82	-3376.12	0.419635	9.0588	13.8692	693.46	-1416.74	91.2572	pos	1	3.725	stijn_120320 4-18.xlsx	VI	y
777	1202	14.3273	-231.316	C:/Users/Gebruiker/Desktop/EAAT4_IPSC_EPSC\EPSCs/data\stijn_120320 4-18.ABF	-13.4313	13.1279	3.29699	-227.83	3.63856	1.15023	1536.66	104347			2.22	-6453.74	0.211019	7.87121	10.5204	526.02	-1361.86	91.3459	pos	1	3.725	stijn_120320 4-18.xlsx	VI	y
778	1206	23.9188	-227.308	C:/Users/Gebruiker/Desktop/EAAT4_IPSC_EPSC\EPSCs/data\stijn_120320 4-18.ABF	-24.307	25.9728	0.0498618	-232.878	0.0263401	1.7976	430.45	103.179			5.16	-4635.42	0.276999	7.47969	18.6282	931.41	-1284.01	91.6466	pos	1	3.725	stijn_120320 4-18.xlsx	VI	y
779	1207	13.9498	-232.969	C:/Users/Gebruiker/Desktop/EAAT4_IPSC_EPSC\EPSCs/data\stijn_120320 4-18.ABF	-13.3154	44.952	62.4629	-202.244	64.0269	1.28837	3285.1	498182			3.72	-3749.94	0.263419	8.75069	14.122	706.1	-987.806	91.6877	pos	1	3.725	stijn_120320 4-18.xlsx	VI	y
780	1208	11.5734	-225.058	C:/Users/Gebruiker/Desktop/EAAT4_IPSC_EPSC\EPSCs/data\stijn_120320 4-18.ABF	-10.2741	41940.5	3.07507e+13	41702.7	3.07507e+13	1.05151	3.71706e+06	2.41609e+17			5.68	-2037.57	0.415029	7.66004	13.6858	684.29	-845.65	91.7344	pos	1	3.725	stijn_120320 4-18.xlsx	VI	y
781	1223	13.5895	-228.456	C:/Users/Gebruiker/Desktop/EAAT4_IPSC_EPSC\EPSCs/data\stijn_120320 4-18.ABF	-12.4368	17.961	1.88075	-222.035	2.2928	1.7648	748.203	11323.2			5.76	-2359.28	0.984481	7.56493	5.8508	292.54	-2322.67	92.7323	pos	1	3.725	stijn_120320 4-18.xlsx	VI	y
782	1225	12.4499	-227.135	C:/Users/Gebruiker/Desktop/EAAT4_IPSC_EPSC\EPSCs/data\stijn_120320 4-18.ABF	-11.9881	8.44742	0.0643766	-229.926	0.03696	1.5212	209.256	309.218			1.64	-7591.43	0.279673	7.72796	5.864	293.2	-2123.11	92.8328	pos	1	3.725	stijn_120320 4-18.xlsx	VI	y
783	1227	19.6672	-230.311	C:/Users/Gebruiker/Desktop/EAAT4_IPSC_EPSC\EPSCs/data\stijn_120320 4-18.ABF	-19.6614	18.5423	0.402002	-232.363	0.524956	1.5698	1327.38	9159.63			8.12	-2422.07	0.240075	8.50837	33.8228	1691.14	-581.479	92.9534	pos	1	3.725	stijn_120320 4-18.xlsx	VI	y
784	1247	12.8707	-229.226	C:/Users/Gebruiker/Desktop/EAAT4_IPSC_EPSC\EPSCs/data\stijn_120320 4-18.ABF	-13.3544	10.1009	0.0613718	-231.372	0.0164705	1.23661	186.963	114.432			5.24	-2456.24	0.94231	7.34782	5.5608	278.04	-2314.54	94.1606	pos	1	3.725	stijn_120320 4-18.xlsx	VI	y
785	1248	12.1841	-231.334	C:/Users/Gebruiker/Desktop/EAAT4_IPSC_EPSC\EPSCs/data\stijn_120320 4-18.ABF	-11.8665	11.398	0.0529459	-231.286	0.0237009	1.27692	171.873	83.7625			4.6	-2648.72	1.52187	7.25735	3.0226	151.13	-4031.01	94.1861	pos	1	3.725	stijn_120320 4-18.xlsx	VI	y
786	1254	10.7316	-222.516	C:/Users/Gebruiker/Desktop/EAAT4_IPSC_EPSC\EPSCs/data\stijn_120320 4-18.ABF	-9.67583	7.54049	0.0624616	-226.458	0.00194781	0.91061	88.2713	21.5441			6.32	-1698.04	1.4819	6.56955	4.2648	213.24	-2516.32	94.5725	pos	1	3.725	stijn_120320 4-18.xlsx	VI	y
787	1256	23.147	-224.993	C:/Users/Gebruiker/Desktop/EAAT4_IPSC_EPSC\EPSCs/data\stijn_120320 4-18.ABF	-21.8007	20.8053	0.032633	-227.101	0.0468296	1.04946	623.003	280.89			2.62	-8834.71	0.199662	6.60028	13.1222	656.11	-1763.95	94.6698	pos	1	3.725	stijn_120320 4-18.xlsx	VI	y
788	1257	10.6634	-226.04	C:/Users/Gebruiker/Desktop/EAAT4_IPSC_EPSC\EPSCs/data\stijn_120320 4-18.ABF	-9.49588	8.85339	0.474067	-230.381	0.00807844	1.48376	29.5206	12.2848			6.36	-1676.64	3.2439	6.43102	1.9606	98.03	-5438.85	94.7535	pos	1	3.725	stijn_120320 4-18.xlsx	VI	y
789	1258	17.0534	-233.954	C:/Users/Gebruiker/Desktop/EAAT4_IPSC_EPSC\EPSCs/data\stijn_120320 4-18.ABF	-16.7802	298.118	177223	48.0604	177294	1.35007	38374.3	3.08496e+09			6.06	-2814.09	0.239763	7.43065	25.275	1263.75	-674.713	94.8135	pos	1	3.725	stijn_120320 4-18.xlsx	VI	y
790	1261	10.0609	-226.925	C:/Users/Gebruiker/Desktop/EAAT4_IPSC_EPSC\EPSCs/data\stijn_120320 4-18.ABF	-10.0841	16.7428	2.525	-222.302	2.84736	1.25758	1375.61	43403			8.7	-1156.42	0.451423	6.52993	19.2724	963.62	-522.036	95.0056	pos	1	3.725	stijn_120320 4-18.xlsx	VI	y
791	1262	21.8036	-223.056	C:/Users/Gebruiker/Desktop/EAAT4_IPSC_EPSC\EPSCs/data\stijn_120320 4-18.ABF	-20.1635	-206448	-1.02072e+13	-206696	-1.02072e+13	1.66465	-2.29196e+07	-1.25792e+17			5.1	-4275.21	0.152804	7.70545	33.376	1668.8	-653.27	95.0468	pos	1	3.725	stijn_120320 4-18.xlsx	VI	y
792	1263	25.2293	-223.911	C:/Users/Gebruiker/Desktop/EAAT4_IPSC_EPSC\EPSCs/data\stijn_120320 4-18.ABF	-25.3581	-223841	-7.70969e+12	-224092	-7.70969e+12	1.62523	-1.96595e+07	-5.94653e+16			5.98	-4218.94	0.191579	7.17889	31.2142	1560.71	-808.262	95.4174	pos	1	3.725	stijn_120320 4-18.xlsx	VI	y
793	1265	13.5221	-229.962	C:/Users/Gebruiker/Desktop/EAAT4_IPSC_EPSC\EPSCs/data\stijn_120320 4-18.ABF	-11.8674	26.5458	6.43405	-215.462	6.8667	1.03565	1658.52	49006.9			4.42	-3059.31	0.517613	6.29779	8.5392	426.96	-1583.54	95.5797	pos	1	3.725	stijn_120320 4-18.xlsx	VI	y
794	1270	12.1904	-219.048	C:/Users/Gebruiker/Desktop/EAAT4_IPSC_EPSC\EPSCs/data\stijn_120320 4-18.ABF	-11.9029	9.28464	0.0237193	-221.49	0.0286727	1.24766	586.814	967.703			3.42	-3564.43	0.203909	5.03317	16.7722	838.61	-726.819	96.0793	pos	1	3.725	stijn_120320 4-18.xlsx	VI	y
795	1271	20.6756	-226.514	C:/Users/Gebruiker/Desktop/EAAT4_IPSC_EPSC\EPSCs/data\stijn_120320 4-18.ABF	-20.7392	62.3214	55.0815	-188.647	57.1258	1.83541	4772.54	527823			6.42	-3220.5	0.2128	5.04754	30.1692	1508.46	-685.322	96.1628	pos	1	3.725	stijn_120320 4-18.xlsx	VI	y
796	1272	21.1071	-226.336	C:/Users/Gebruiker/Desktop/EAAT4_IPSC_EPSC\EPSCs/data\stijn_120320 4-18.ABF	-20.641	22.4148	0.470105	-221.401	0.588375	1.11337	921.116	3032.86			2.32	-9097.88	0.230984	5.13464	10.044	502.2	-2101.46	96.2123	pos	1	3.725	stijn_120320 4-18.xlsx	VI	y
797	1273	8.10077	-226.209	C:/Users/Gebruiker/Desktop/EAAT4_IPSC_EPSC\EPSCs/data\stijn_120320 4-18.ABF	-8.00151	6.19921	0.0170895	-226.473	0.0107354	0.827382	266.956	258.649			1.42	-5704.77	0.331466	5.06394	4.284	214.2	-1890.94	96.2871	pos	1	3.725	stijn_120320 4-18.xlsx	VI	y
798	1274	20.924	-227.158	C:/Users/Gebruiker/Desktop/EAAT4_IPSC_EPSC\EPSCs/data\stijn_120320 4-18.ABF	-21.6906	-20.9528	5.54302	-267.049	5.92439	1.36079	-3581.77	89385.8			10.92	-1916.12	0.34301	7.07783	31.8358	1591.79	-657.247	96.4001	pos	1	3.725	stijn_120320 4-18.xlsx	VI	y
799	1278	11.4561	-252.833	C:/Users/Gebruiker/Desktop/EAAT4_IPSC_EPSC\EPSCs/data\stijn_120320 4-18.ABF	-10.5179	12.3511	0.109771	-250.487	0.157184	1.48889	300.792	623.579			2.6	-4406.2	0.791332	7.25397	3.2856	164.28	-3486.76	96.6282	pos	1	3.725	stijn_120320 4-18.xlsx	VI	y
800	1281	19.2878	-237.869	C:/Users/Gebruiker/Desktop/EAAT4_IPSC_EPSC\EPSCs/data\stijn_120320 4-18.ABF	-19.4621	33.1656	0.212698	-233.557	0.308684	1.61153	799.507	831.135			6.9	-2795.34	0.400678	6.45379	17.2208	861.04	-1120.03	96.8061	pos	1	3.725	stijn_120320 4-18.xlsx	VI	y
801	1282	13.128	-227.768	C:/Users/Gebruiker/Desktop/EAAT4_IPSC_EPSC\EPSCs/data\stijn_120320 4-18.ABF	-12.6435	75932.5	1.17833e+13	75690.2	1.17833e+13	1.25749	9.29302e+06	1.76525e+17			6.42	-2044.86	0.279614	5.54926	22.9602	1148.01	-571.771	96.9226	pos	1	3.725	stijn_120320 4-18.xlsx	VI	y
802	1287	9.59889	-228.503	C:/Users/Gebruiker/Desktop/EAAT4_IPSC_EPSC\EPSCs/data\stijn_120320 4-18.ABF	-8.1799	2.10941	0.0399061	-232.782	0.033437	1.36732	329.866	9013.27			3.38	-2839.91	0.193304	6.15089	17.4854	874.27	-548.966	97.2982	pos	1	3.725	stijn_120320 4-18.xlsx	VI	y
803	1289	20.7305	-230.475	C:/Users/Gebruiker/Desktop/EAAT4_IPSC_EPSC\EPSCs/data\stijn_120320 4-18.ABF	-19.2856	-122210	-4.4053e+13	-122460	-4.4053e+13	1.54572	-8.75196e+06	-2.25895e+17			5.44	-3810.76	0.355453	6.57321	15.3044	765.22	-1354.55	97.5079	pos	1	3.725	stijn_120320 4-18.xlsx	VI	y
804	1294	10.7627	-224.633	C:/Users/Gebruiker/Desktop/EAAT4_IPSC_EPSC\EPSCs/data\stijn_120320 4-18.ABF	-10.0626	12.145	0.0240379	-222	0.0150141	0.858842	192.8	49.2906			1.28	-8408.33	0.607845	6.42202	2.1058	105.29	-5110.96	97.9068	pos	1	3.725	stijn_120320 4-18.xlsx	VI	y
805	1298	12.4629	-225.759	C:/Users/Gebruiker/Desktop/EAAT4_IPSC_EPSC\EPSCs/data\stijn_120320 4-18.ABF	-12.3378	78837.6	1.41596e+13	78600.5	1.41596e+13	0.876103	9.97234e+06	2.26597e+17			6.74	-1849.09	0.401339	6.62777	16.7938	839.69	-742.112	98.3652	pos	1	3.725	stijn_120320 4-18.xlsx	VI	y
806	1299	25.0884	-221.997	C:/Users/Gebruiker/Desktop/EAAT4_IPSC_EPSC\EPSCs/data\stijn_120320 4-18.ABF	-25.6517	28.5622	0.237912	-218.137	0.302991	1.21616	1752.34	3640.04			6.44	-3895.72	0.227446	6.10472	28.3144	1415.72	-886.066	98.4412	pos	1	3.725	stijn_120320 4-18.xlsx	VI	y
807	1302	18.2971	-225.122	C:/Users/Gebruiker/Desktop/EAAT4_IPSC_EPSC\EPSCs/data\stijn_120320 4-18.ABF	-17.7556	-141014	-1.20096e+14	-141255	-1.20096e+14	1.79371	-2.67446e+07	-4.31965e+18			9.6	-1905.95	0.304198	6.85613	31.5584	1577.92	-579.786	98.61	pos	1	3.725	stijn_120320 4-18.xlsx	VI	y
808	1303	11.1489	-225.783	C:/Users/Gebruiker/Desktop/EAAT4_IPSC_EPSC\EPSCs/data\stijn_120320 4-18.ABF	-11.9701	35220.9	5.61965e+13	34986.7	5.61965e+13	1.41482	4.90638e+06	1.09084e+18			6.62	-1684.12	0.493603	6.59527	13.4116	670.58	-831.287	98.7097	pos	1	3.725	stijn_120320 4-18.xlsx	VI	y
809	1305	14.9143	-216.503	C:/Users/Gebruiker/Desktop/EAAT4_IPSC_EPSC\EPSCs/data\stijn_120320 4-18.ABF	-13.9113	13.9818	0.0290261	-217.608	0.0431949	0.832391	665.855	541.691			5.54	-2692.11	0.405825	6.26434	13.6512	682.56	-1092.53	98.8825	pos	1	3.725	stijn_120320 4-18.xlsx	VI	y
810	1310	28.2061	-222.757	C:/Users/Gebruiker/Desktop/EAAT4_IPSC_EPSC\EPSCs/data\stijn_120320 4-18.ABF	-28.1882	62.4564	6.2859	-197.391	7.10637	2.66097	2344.92	22804.1			15.82	-1782.94	0.604735	6.50876	26.1602	1308.01	-1078.21	99.6588	pos	1	3.725	stijn_120320 4-18.xlsx	VI	y
811	1311	18.5951	-225.236	C:/Users/Gebruiker/Desktop/EAAT4_IPSC_EPSC\EPSCs/data\stijn_120320 4-18.ABF	-18.1458	-58.9089	196.108	-302.881	198.461	1.34296	-7424.56	2.40043e+06			4.82	-3857.9	0.180424	6.62462	26.7148	1335.74	-696.06	99.7273	pos	1	3.725	stijn_120320 4-18.xlsx	VI	y
812	1312	24.9054	-220.168	C:/Users/Gebruiker/Desktop/EAAT4_IPSC_EPSC\EPSCs/data\stijn_120320 4-18.ABF	-24.5629	19.5889	0.0598566	-228.543	0.047759	1.93239	479.538	325.15			5.88	-4235.62	0.206319	6.26105	28.4996	1424.98	-873.887	99.8107	pos	1	3.725	stijn_120320 4-18.xlsx	VI	y
813	1313	7.92416	-226.78	C:/Users/Gebruiker/Desktop/EAAT4_IPSC_EPSC\EPSCs/data\stijn_120320 4-18.ABF	-7.90463	8.65989	0.0171214	-226.937	0.00395481	0.698249	154.671	27.7065			3.84	-2063.58	1.08899	4.64149	3.5262	176.31	-2247.22	99.8396	pos	1	3.725	stijn_120320 4-18.xlsx	VI	y
814	1315	8.61712	-227.248	C:/Users/Gebruiker/Desktop/EAAT4_IPSC_EPSC\EPSCs/data\stijn_120320 4-18.ABF	-8.77345	44393.5	7.41233e+12	44159.6	7.41233e+12	1.23281	5.47063e+06	1.12583e+17			1.78	-4841.08	0.203322	5.65091	8.7546	437.73	-984.297	99.9248	pos	1	3.725	stijn_120320 4-18.xlsx	VI	y
815	1316	7.47087	-225.775	C:/Users/Gebruiker/Desktop/EAAT4_IPSC_EPSC\EPSCs/data\stijn_120320 4-18.ABF	-7.93726	12.2395	11.1048	-218.387	11.9426	1.48674	1444.27	314773			4.16	-1795.88	0.660317	4.58756	6.3	315	-1185.85	99.9487	pos	1	3.725	stijn_120320 4-18.xlsx	VI	y
816	1320	13.2235	-223.295	C:/Users/Gebruiker/Desktop/EAAT4_IPSC_EPSC\EPSCs/data\stijn_120320 4-18.ABF	-12.9251	14.2424	0.0593856	-225.444	0.0803766	1.69945	622.619	1141.19			5.98	-2211.28	0.30202	6.11621	19.8	990	-667.851	100.246	pos	1	3.725	stijn_120320 4-18.xlsx	VI	y
817	1328	28.9728	-256.189	C:/Users/Gebruiker/Desktop/EAAT4_IPSC_EPSC\EPSCs/data\stijn_120320 4-18.ABF	-28.7337	35.1204	1.87388	-249.922	2.53366	3.55381	822.439	5182.88			3.5	-8277.96	0.295105	7.73071	11.8602	593.01	-2442.86	100.773	pos	1	3.725	stijn_120320 4-18.xlsx	VI	y
818	1329	13.2962	-253.865	C:/Users/Gebruiker/Desktop/EAAT4_IPSC_EPSC\EPSCs/data\stijn_120320 4-18.ABF	-11.627	173.555	3060.42	-93.6047	3068.3	0.647466	6221.46	4.45984e+06			5.54	-2400.04	1.02909	7.29303	5.3834	269.17	-2469.86	100.797	pos	1	3.725	stijn_120320 4-18.xlsx	VI	y
819	1330	22.6997	-231.222	C:/Users/Gebruiker/Desktop/EAAT4_IPSC_EPSC\EPSCs/data\stijn_120320 4-18.ABF	-21.5009	36.8072	0.972444	-218.098	1.12747	1.27815	1923.86	7592.74			5.88	-3860.5	0.30314	6.17097	19.397	969.85	-1170.27	100.854	pos	1	3.725	stijn_120320 4-18.xlsx	VI	y
820	1331	9.4037	-223.035	C:/Users/Gebruiker/Desktop/EAAT4_IPSC_EPSC\EPSCs/data\stijn_120320 4-18.ABF	-9.5245	25.6318	11.3303	-207.882	11.8999	1.03811	2102.77	135514			5.34	-1760.99	0.391697	5.29699	13.633	681.65	-689.775	100.936	pos	1	3.725	stijn_120320 4-18.xlsx	VI	y
821	1332	50.3022	-219.892	C:/Users/Gebruiker/Desktop/EAAT4_IPSC_EPSC\EPSCs/data\stijn_120320 4-18.ABF	-49.5799	59.1	0.119231	-212.751	0.163316	1.21262	1360.68	334.228			13.8	-3645.09	0.620559	6.95393	22.238	1111.9	-2262	101.007	pos	1	3.725	stijn_120320 4-18.xlsx	VI	y
822	1334	11.424	-221.65	C:/Users/Gebruiker/Desktop/EAAT4_IPSC_EPSC\EPSCs/data\stijn_120320 4-18.ABF	-11.4437	21.5393	1.99354	-210.473	2.15746	0.752789	2058.82	38269.4			6.12	-1866.67	0.440193	6.31717	13.903	695.15	-821.695	101.436	pos	1	3.725	stijn_120320 4-18.xlsx	VI	y
823	1338	10.9894	-234.993	C:/Users/Gebruiker/Desktop/EAAT4_IPSC_EPSC\EPSCs/data\stijn_120320 4-18.ABF	-10.46	7.34892	0.0529904	-238.608	0.00909539	1.20223	159.17	110.149			6.02	-1825.48	0.834766	6.4207	7.2116	360.58	-1523.85	102.161	pos	1	3.725	stijn_120320 4-18.xlsx	VI	y
824	1339	12.5561	-225.999	C:/Users/Gebruiker/Desktop/EAAT4_IPSC_EPSC\EPSCs/data\stijn_120320 4-18.ABF	-12.1631	12.3272	0.0629114	-225.601	0.0676377	1.46351	301.647	377.318			3.26	-3851.55	0.63518	6.47461	5.1324	256.62	-2446.43	102.263	pos	1	3.725	stijn_120320 4-18.xlsx	VI	y
825	1340	11.2041	-225.088	C:/Users/Gebruiker/Desktop/EAAT4_IPSC_EPSC\EPSCs/data\stijn_120320 4-18.ABF	-9.53788	63991	-3.00339e+13	63755.2	-3.00339e+13	2.12348	1.90928e+07	-2.67397e+18			4.64	-2414.68	0.13903	7.3232	33.374	1668.7	-335.714	102.285	pos	1	3.725	stijn_120320 4-18.xlsx	VI	y
826	1346	13.4468	-231.896	C:/Users/Gebruiker/Desktop/EAAT4_IPSC_EPSC\EPSCs/data\stijn_120320 4-18.ABF	-14.0274	40001.5	7.45641e+13	39761.5	7.45641e+13	2.1765	2.41997e+06	2.72971e+17			3.38	-3978.35	0.792423	5.2625	4.2654	213.27	-3152.54	102.549	pos	1	3.725	stijn_120320 4-18.xlsx	VI	y
827	1351	14.933	-227.642	C:/Users/Gebruiker/Desktop/EAAT4_IPSC_EPSC\EPSCs/data\stijn_120320 4-18.ABF	-14.5756	33.5395	3.80071	-211.279	4.1172	1.15234	2119.99	32066.6			9.5	-1571.89	0.536093	7.57239	17.7208	886.04	-842.682	102.92	pos	1	3.725	stijn_120320 4-18.xlsx	VI	y
828	1352	11.5943	-227.125	C:/Users/Gebruiker/Desktop/EAAT4_IPSC_EPSC\EPSCs/data\stijn_120320 4-18.ABF	-10.5183	8.05951	0.0617876	-231.455	0.0151061	1.41245	201.805	201.673			2.38	-4871.56	0.229216	7.69529	10.3832	519.16	-1116.64	102.96	pos	1	3.725	stijn_120320 4-18.xlsx	VI	y
829	1360	22.7085	-232.217	C:/Users/Gebruiker/Desktop/EAAT4_IPSC_EPSC\EPSCs/data\stijn_120320 4-18.ABF	-21.7799	40.5959	1.05529	-215.349	1.22529	1.11706	1395.16	3583.45			5.14	-4418	0.40671	7.35744	12.638	631.9	-1796.84	103.27	pos	1	3.725	stijn_120320 4-18.xlsx	VI	y
830	1361	15.2579	-226.702	C:/Users/Gebruiker/Desktop/EAAT4_IPSC_EPSC\EPSCs/data\stijn_120320 4-18.ABF	-15.5968	482149	-2.1696e+13	481906	-2.1696e+13	1.9711	6.93767e+07	-4.49201e+17			4.48	-3405.78	0.140686	7.17668	31.844	1592.2	-479.144	103.335	pos	1	3.725	stijn_120320 4-18.xlsx	VI	y
831	1372	10.395	-225.753	C:/Users/Gebruiker/Desktop/EAAT4_IPSC_EPSC\EPSCs/data\stijn_120320 4-18.ABF	-10.0263	16.3982	0.276842	-220.969	0.353473	1.03487	891.429	3358.65			5.56	-1869.6	0.504821	6.54297	11.0138	550.69	-943.814	104.06	pos	1	3.725	stijn_120320 4-18.xlsx	VI	y
832	1373	13.0445	-225.974	C:/Users/Gebruiker/Desktop/EAAT4_IPSC_EPSC\EPSCs/data\stijn_120320 4-18.ABF	-13.9168	387152	-2.31471e+13	386913	-2.31471e+13	1.77525	6.64177e+07	-6.81254e+17			5.12	-2547.75	0.163919	7.16457	31.235	1561.75	-417.623	104.249	pos	1	3.725	stijn_120320 4-18.xlsx	VI	y
833	1375	33.0444	-224.978	C:/Users/Gebruiker/Desktop/EAAT4_IPSC_EPSC\EPSCs/data\stijn_120320 4-18.ABF	-32.3618	26.3635	0.258231	-227.267	0.372804	2.55061	1491.51	5406.82			6.04	-5470.93	0.215407	7.24349	28.04	1402	-1178.47	104.315	pos	1	3.725	stijn_120320 4-18.xlsx	VI	y
834	1379	16.4632	-229.216	C:/Users/Gebruiker/Desktop/EAAT4_IPSC_EPSC\EPSCs/data\stijn_120320 4-18.ABF	-15.8811	78253	1.1512e+13	78004.9	1.1512e+13	1.09438	5.48303e+06	5.65342e+16			4.8	-3429.83	0.27448	6.84947	17.4876	874.38	-941.42	104.67	pos	1	3.725	stijn_120320 4-18.xlsx	VI	y
835	1380	13.2006	-224.884	C:/Users/Gebruiker/Desktop/EAAT4_IPSC_EPSC\EPSCs/data\stijn_120320 4-18.ABF	-12.9407	146053	-6.06064e+13	145814	-6.06064e+13	1.46309	1.49854e+07	-6.38083e+17			4	-3300.16	0.218687	6.19432	18.291	914.55	-721.701	104.735	pos	1	3.725	stijn_120320 4-18.xlsx	VI	y
836	1384	12.2719	-224.017	C:/Users/Gebruiker/Desktop/EAAT4_IPSC_EPSC\EPSCs/data\stijn_120320 4-18.ABF	-11.3033	578338	3.51132e+13	578100	3.51132e+13	2.59605	7.55111e+07	5.98614e+17			7.12	-1723.59	0.333268	6.72645	21.3642	1068.21	-574.416	105.03	pos	1	3.725	stijn_120320 4-18.xlsx	VI	y
837	1390	23.7418	-218.195	C:/Users/Gebruiker/Desktop/EAAT4_IPSC_EPSC\EPSCs/data\stijn_120320 4-18.ABF	-23.1649	32.1031	0.270999	-211.834	0.345817	1.21855	1495.27	2407.26			9.46	-2509.71	0.432916	5.3739	21.8518	1092.59	-1086.49	105.769	pos	1	3.725	stijn_120320 4-18.xlsx	VI	y
838	1391	16.3244	-221.746	C:/Users/Gebruiker/Desktop/EAAT4_IPSC_EPSC\EPSCs/data\stijn_120320 4-18.ABF	-16.6354	18.0495	0.0134925	-221.404	0.016431	0.882338	608.157	156.486			5.48	-2978.91	0.418506	5.97398	13.0942	654.71	-1246.69	105.824	pos	1	3.725	stijn_120320 4-18.xlsx	VI	y
839	1393	17.385	-227.981	C:/Users/Gebruiker/Desktop/EAAT4_IPSC_EPSC\EPSCs/data\stijn_120320 4-18.ABF	-17.1795	33.111	15.2757	-211.677	16.0728	1.42628	2517.65	158718			3.18	-5466.98	0.169854	6.97631	18.722	936.1	-928.586	106.02	pos	1	3.725	stijn_120320 4-18.xlsx	VI	y
840	1396	15.2215	-226.048	C:/Users/Gebruiker/Desktop/EAAT4_IPSC_EPSC\EPSCs/data\stijn_120320 4-18.ABF	-14.6864	20826.2	6.02958e+12	20589.4	6.02958e+12	1.83702	6.63032e+06	6.11358e+17			6.3	-2416.12	0.205761	5.48674	30.618	1530.9	-497.143	106.413	pos	1	3.725	stijn_120320 4-18.xlsx	VI	y
841	1397	18.1477	-230.826	C:/Users/Gebruiker/Desktop/EAAT4_IPSC_EPSC\EPSCs/data\stijn_120320 4-18.ABF	-19.8293	56.3874	52.7848	-190.459	54.2154	1.25749	3341.3	281486			3.08	-5892.12	0.225903	7.03951	13.6342	681.71	-1331.04	106.564	pos	1	3.725	stijn_120320 4-18.xlsx	VI	y
842	1398	9.45109	-226.603	C:/Users/Gebruiker/Desktop/EAAT4_IPSC_EPSC\EPSCs/data\stijn_120320 4-18.ABF	-9.30062	22.9923	8.12491	-214.028	8.59766	1.08726	2186.88	136654			6.26	-1509.76	0.404968	5.74515	15.458	772.9	-611.404	106.604	pos	1	3.725	stijn_120320 4-18.xlsx	VI	y
843	1402	21.3511	-229.752	C:/Users/Gebruiker/Desktop/EAAT4_IPSC_EPSC\EPSCs/data\stijn_120320 4-18.ABF	-21.5819	28.8027	0.227029	-225.001	0.296176	1.48039	1987.38	4787.53			5.86	-3643.54	0.175944	7.89321	33.306	1665.3	-641.06	106.911	pos	1	3.725	stijn_120320 4-18.xlsx	VI	y
844	1403	19.3115	-230.471	C:/Users/Gebruiker/Desktop/EAAT4_IPSC_EPSC\EPSCs/data\stijn_120320 4-18.ABF	-18.105	14.0652	0.0467452	-235.055	0.0512042	1.5741	534.917	680.7			2.96	-6524.16	0.190146	7.6442	15.567	778.35	-1240.54	107.068	pos	1	3.725	stijn_120320 4-18.xlsx	VI	y
845	1406	8.79408	-232.021	C:/Users/Gebruiker/Desktop/EAAT4_IPSC_EPSC\EPSCs/data\stijn_120320 4-18.ABF	-8.18976	7.10979	0.0242967	-231.24	0.0334325	0.809533	340.472	554.255			4.16	-2113.96	1.27178	5.40883	3.271	163.55	-2688.5	107.177	pos	1	3.725	stijn_120320 4-18.xlsx	VI	y
846	1409	12.0073	-223.345	C:/Users/Gebruiker/Desktop/EAAT4_IPSC_EPSC\EPSCs/data\stijn_120320 4-18.ABF	-10.5658	8.28802	0.146651	-228.028	0.00552025	1.31406	67.736	25.6806			5.08	-2363.65	1.46948	5.92643	3.457	172.85	-3473.34	107.253	pos	1	3.725	stijn_120320 4-18.xlsx	VI	y
847	1417	12.7478	-235.469	C:/Users/Gebruiker/Desktop/EAAT4_IPSC_EPSC\EPSCs/data\stijn_120320 4-18.ABF	-12.185	447267	7.51946e+12	447018	7.51946e+12	1.38093	2.90042e+07	3.16224e+16			4.9	-2601.59	0.421868	6.82742	11.615	580.75	-1097.53	108.356	pos	1	3.725	stijn_120320 4-18.xlsx	VI	y
848	1419	10.0089	-227.1	C:/Users/Gebruiker/Desktop/EAAT4_IPSC_EPSC\EPSCs/data\stijn_120320 4-18.ABF	-10.0717	68346.4	4.48614e+12	68109.4	4.48614e+12	1.25253	1.61562e+07	2.50715e+17			5.38	-1860.38	0.183683	6.13767	29.2896	1464.48	-341.721	108.463	pos	1	3.725	stijn_120320 4-18.xlsx	VI	y
849	1420	11.6328	-225.281	C:/Users/Gebruiker/Desktop/EAAT4_IPSC_EPSC\EPSCs/data\stijn_120320 4-18.ABF	-10.195	298.993	7.61751e+06	65.2026	7.61802e+06	1.21933	62040.6	3.34756e+11			4.98	-2335.91	0.359224	7.07986	13.8632	693.16	-839.114	108.538	pos	1	3.725	stijn_120320 4-18.xlsx	VI	y
850	1421	11.6571	-226.996	C:/Users/Gebruiker/Desktop/EAAT4_IPSC_EPSC\EPSCs/data\stijn_120320 4-18.ABF	-9.95443	210556	1.53364e+13	210314	1.53364e+13	1.81755	2.73777e+07	2.59315e+17			3.94	-2958.65	0.155275	7.37176	25.3744	1268.72	-459.403	108.628	pos	1	3.725	stijn_120320 4-18.xlsx	VI	y
851	1424	29.5511	-227.062	C:/Users/Gebruiker/Desktop/EAAT4_IPSC_EPSC\EPSCs/data\stijn_120320 4-18.ABF	-29.2619	33.9368	0.0271637	-225.587	0.0328418	1.18104	467.553	52.631			4.94	-5982	0.530168	5.88511	9.3178	465.89	-3171.46	108.786	pos	1	3.725	stijn_120320 4-18.xlsx	VI	y
852	1432	21.8724	-232.028	C:/Users/Gebruiker/Desktop/EAAT4_IPSC_EPSC\EPSCs/data\stijn_120320 4-18.ABF	-20.8145	24.4189	0.0904782	-232.867	0.133469	1.64425	552.519	416.636			4.94	-4427.61	0.39508	8.41707	12.5038	625.19	-1749.26	109.352	pos	1	3.725	stijn_120320 4-18.xlsx	VI	y
853	1433	15.6908	-226.879	C:/Users/Gebruiker/Desktop/EAAT4_IPSC_EPSC\EPSCs/data\stijn_120320 4-18.ABF	-14.2508	42.3121	82.1397	-198.051	83.5781	1.14418	4657.62	1.38957e+06			4.84	-3241.91	0.296525	8.61541	16.3224	816.12	-961.308	109.435	pos	1	3.725	stijn_120320 4-18.xlsx	VI	y
854	1435	17.0602	-229.099	C:/Users/Gebruiker/Desktop/EAAT4_IPSC_EPSC\EPSCs/data\stijn_120320 4-18.ABF	-15.4208	19.7731	0.495203	-225.679	0.63046	1.35117	949.704	4641.85			4.4	-3877.31	0.379088	8.35132	11.6068	580.34	-1469.84	109.653	pos	1	3.725	stijn_120320 4-18.xlsx	VI	y
855	1443	24.0139	-224.665	C:/Users/Gebruiker/Desktop/EAAT4_IPSC_EPSC\EPSCs/data\stijn_120320 4-18.ABF	-23.372	41.0233	2.17631	-208.953	2.4096	1.32079	2524.85	19333.8			5.5	-4366.16	0.219068	6.44901	25.1064	1255.32	-956.483	110.152	pos	1	3.725	stijn_120320 4-18.xlsx	VI	y
856	1444	17.9868	-227.171	C:/Users/Gebruiker/Desktop/EAAT4_IPSC_EPSC\EPSCs/data\stijn_120320 4-18.ABF	-18.1479	14.2228	0.0352029	-230.709	0.0125512	1.24326	270.389	79.3527			3.76	-4783.72	0.444518	6.78933	8.4586	422.93	-2126.45	110.241	pos	1	3.725	stijn_120320 4-18.xlsx	VI	y
857	1445	22.1258	-229.495	C:/Users/Gebruiker/Desktop/EAAT4_IPSC_EPSC\EPSCs/data\stijn_120320 4-18.ABF	-20.769	17.93	0.0644605	-235.587	0.09077	1.63124	586.986	677.334			6.8	-3253.8	0.318307	6.7821	21.363	1068.15	-1035.71	110.322	pos	1	3.725	stijn_120320 4-18.xlsx	VI	y
858	1447	16.1329	-233.348	C:/Users/Gebruiker/Desktop/EAAT4_IPSC_EPSC\EPSCs/data\stijn_120320 4-18.ABF	-15.8155	336186	6.01583e+13	335932	6.01583e+13	2.91426	2.38928e+07	3.03872e+17			5.96	-2706.86	0.274288	6.72092	21.729	1086.45	-742.459	110.415	pos	1	3.725	stijn_120320 4-18.xlsx	VI	y
859	1448	17.3584	-228.159	C:/Users/Gebruiker/Desktop/EAAT4_IPSC_EPSC\EPSCs/data\stijn_120320 4-18.ABF	-16.8197	15.966	0.012139	-230.803	0.00398254	0.722069	262.684	19.6893			5.86	-2962.19	0.817865	7.26279	7.165	358.25	-2422.67	110.51	pos	1	3.725	stijn_120320 4-18.xlsx	VI	y
860	1451	12.2183	-225.755	C:/Users/Gebruiker/Desktop/EAAT4_IPSC_EPSC\EPSCs/data\stijn_120320 4-18.ABF	-11.8458	8.50128	0.113489	-228.593	0.168221	1.28357	520.647	3290.03			2.22	-5503.73	0.141891	7.5149	15.6458	782.29	-780.93	110.812	pos	1	3.725	stijn_120320 4-18.xlsx	VI	y
861	1455	13.5901	-228.524	C:/Users/Gebruiker/Desktop/EAAT4_IPSC_EPSC\EPSCs/data\stijn_120320 4-18.ABF	-12.9197	14.6229	0.322628	-226.229	0.392744	0.949614	1668.67	14489.4			4.4	-3088.66	0.20634	7.87487	21.324	1066.2	-637.315	111	pos	1	3.725	stijn_120320 4-18.xlsx	VI	y
862	1457	14.7728	-238.067	C:/Users/Gebruiker/Desktop/EAAT4_IPSC_EPSC\EPSCs/data\stijn_120320 4-18.ABF	-14.7456	38.0046	15.6644	-214.639	16.5054	1.25276	1853.04	67511.3			5.7	-2591.73	0.560153	7.41447	10.1758	508.79	-1451.76	111.191	pos	1	3.725	stijn_120320 4-18.xlsx	VI	y
863	1459	17.0071	-228.701	C:/Users/Gebruiker/Desktop/EAAT4_IPSC_EPSC\EPSCs/data\stijn_120320 4-18.ABF	-16.4838	15.6589	0.0167048	-231.023	0.0119477	1.08604	532.66	167.287			4.48	-3796.23	0.323344	6.21158	13.8552	692.76	-1227.49	111.485	pos	1	3.725	stijn_120320 4-18.xlsx	VI	y
864	1461	12.7916	-226.257	C:/Users/Gebruiker/Desktop/EAAT4_IPSC_EPSC\EPSCs/data\stijn_120320 4-18.ABF	-12.6364	15.4099	0.59333	-223.918	0.719447	1.40187	1915.38	31154.3			7.08	-1806.72	0.240362	6.14358	29.4556	1472.78	-434.266	111.616	pos	1	3.725	stijn_120320 4-18.xlsx	VI	y
865	1463	24.6327	-226.957	C:/Users/Gebruiker/Desktop/EAAT4_IPSC_EPSC\EPSCs/data\stijn_120320 4-18.ABF	-24.567	27.998	0.228339	-218.693	0.324676	1.39103	600.231	643.921			1.84	-13387.3	0.320982	9.31877	5.7324	286.62	-4297.1	111.855	pos	1	3.725	stijn_120320 4-18.xlsx	VI	y
866	1473	13.5879	-226.939	C:/Users/Gebruiker/Desktop/EAAT4_IPSC_EPSC\EPSCs/data\stijn_120320 4-18.ABF	-13.7803	16.176	0.12412	-227.672	0.00619814	1.25231	65.4503	5.71867			8.14	-1669.27	4.56585	5.99656	1.7828	89.14	-7621.65	112.99	pos	1	3.725	stijn_120320 4-18.xlsx	VI	y
867	1475	12.1267	-225.536	C:/Users/Gebruiker/Desktop/EAAT4_IPSC_EPSC\EPSCs/data\stijn_120320 4-18.ABF	-11.3358	119197	9.53946e+12	118960	9.53946e+12	1.71062	1.84781e+07	2.2927e+17			4.9	-2474.83	0.216408	5.24644	22.6424	1132.12	-535.574	113.186	pos	1	3.725	stijn_120320 4-18.xlsx	VI	y
868	1476	7.9309	-232.788	C:/Users/Gebruiker/Desktop/EAAT4_IPSC_EPSC\EPSCs/data\stijn_120320 4-18.ABF	-7.43706	12.0448	0.107012	-226.945	0.15468	0.764058	334.784	548.321			2	-3965.45	1.05419	5.09031	1.8972	94.86	-4180.32	113.202	pos	1	3.725	stijn_120320 4-18.xlsx	VI	y
869	1477	16.2081	-225.877	C:/Users/Gebruiker/Desktop/EAAT4_IPSC_EPSC\EPSCs/data\stijn_120320 4-18.ABF	-15.6673	108245	139434831479802	108004	1.39435e+14	1.51714	1.5977e+07	3.03807e+18			1.7	-9534.2	0.0645705	7.78951	26.3278	1316.39	-615.628	113.362	pos	1	3.725	stijn_120320 4-18.xlsx	VI	y
870	1478	13.1589	-228.637	C:/Users/Gebruiker/Desktop/EAAT4_IPSC_EPSC\EPSCs/data\stijn_120320 4-18.ABF	-11.3178	126351	1.7834e+13	126112	1.7834e+13	1.54647	1.88841e+07	3.98397e+17			4.74	-2776.14	0.430839	6.99202	11.0018	550.09	-1196.07	113.408	pos	1	3.725	stijn_120320 4-18.xlsx	VI	y
871	1484	11.4361	-233.921	C:/Users/Gebruiker/Desktop/EAAT4_IPSC_EPSC\EPSCs/data\stijn_120320 4-18.ABF	-10.2581	16.71	0.0652299	-229.837	0.0931833	1.21625	329.873	244.486			1.26	-9076.3	0.31059	5.92769	4.0568	202.84	-2819	113.629	pos	1	3.725	stijn_120320 4-18.xlsx	VI	y
872	1491	11.7533	-225.688	C:/Users/Gebruiker/Desktop/EAAT4_IPSC_EPSC\EPSCs/data\stijn_120320 4-18.ABF	-11.3919	13.9637	2.70264	-222.495	3.09508	1.64325	1513.65	86253			4.7	-2500.71	0.26337	6.49172	17.8456	892.28	-658.613	114.363	pos	1	3.725	stijn_120320 4-18.xlsx	VI	y
873	1494	20.0485	-228.09	C:/Users/Gebruiker/Desktop/EAAT4_IPSC_EPSC\EPSCs/data\stijn_120320 4-18.ABF	-19.5478	-520.561	320504	-769.922	320587	1.15741	-53394.3	3.24185e+09			6.76	-2965.76	0.245836	6.63658	27.498	1374.9	-729.091	114.561	pos	1	3.725	stijn_120320 4-18.xlsx	VI	y
874	1495	12.5307	-229.509	C:/Users/Gebruiker/Desktop/EAAT4_IPSC_EPSC\EPSCs/data\stijn_120320 4-18.ABF	-13.1435	9.30493	0.0352824	-232.68	0.0186865	1.23038	306.59	288.796			1.88	-6665.25	0.140632	5.98933	13.3682	668.41	-937.349	114.636	pos	1	3.725	stijn_120320 4-18.xlsx	VI	y
875	1501	9.9232	-228.652	C:/Users/Gebruiker/Desktop/EAAT4_IPSC_EPSC\EPSCs/data\stijn_120320 4-18.ABF	-9.41919	9.99719	0.0556928	-228.02	0.069329	1.35963	347.607	686.939			2.52	-3937.78	0.467047	6.5134	5.3956	269.78	-1839.13	115.01	pos	1	3.725	stijn_120320 4-18.xlsx	VI	y
876	1502	10.8728	-227.163	C:/Users/Gebruiker/Desktop/EAAT4_IPSC_EPSC\EPSCs/data\stijn_120320 4-18.ABF	-9.29114	6.91169	0.522787	-229.202	0.65701	1.36993	1128.53	54002.6			6.98	-1557.7	0.364792	6.25397	19.1342	956.71	-568.237	115.187	pos	1	3.725	stijn_120320 4-18.xlsx	VI	y
877	1508	15.4343	-224.986	C:/Users/Gebruiker/Desktop/EAAT4_IPSC_EPSC\EPSCs/data\stijn_120320 4-18.ABF	-14.1478	263500	2.8094e+13	263257	2.8094e+13	1.89685	3.07382e+07	3.82324e+17			4.32	-3572.75	0.158646	7.00436	27.2304	1361.52	-566.803	115.685	pos	1	3.725	stijn_120320 4-18.xlsx	VI	y
878	1510	12.4541	-231.322	C:/Users/Gebruiker/Desktop/EAAT4_IPSC_EPSC\EPSCs/data\stijn_120320 4-18.ABF	-12.2631	13.0006	0.0952719	-231.24	0.0135904	1.52278	129.599	38.6789			3.36	-3706.58	1.2966	7.35139	2.5914	129.57	-4805.93	115.857	pos	1	3.725	stijn_120320 4-18.xlsx	VI	y
879	1518	15.5235	-238.932	C:/Users/Gebruiker/Desktop/EAAT4_IPSC_EPSC\EPSCs/data\stijn_120320 4-18.ABF	-15.0401	18.0171	0.0489768	-235.782	0.0727377	0.887096	506.776	306.73			3.6	-4312.08	0.525655	6.92213	6.8486	342.43	-2266.67	116.397	pos	1	3.725	stijn_120320 4-18.xlsx	VI	y
880	1521	20.417	-222.816	C:/Users/Gebruiker/Desktop/EAAT4_IPSC_EPSC\EPSCs/data\stijn_120320 4-18.ABF	-20.5447	-86127.9	9.63293e+12	-86372.1	9.63293e+12	1.1995	-8.10583e+06	8.5301e+16			8.42	-2424.82	0.320816	6.99342	26.2456	1312.28	-777.92	116.587	pos	1	3.725	stijn_120320 4-18.xlsx	VI	y
881	1524	11.0046	-224.463	C:/Users/Gebruiker/Desktop/EAAT4_IPSC_EPSC\EPSCs/data\stijn_120320 4-18.ABF	-10.5499	12.1026	0.253956	-223.033	0.329913	0.999034	891.892	6022.27			2.84	-3874.87	0.214699	6.18916	13.2278	661.39	-831.932	116.77	pos	1	3.725	stijn_120320 4-18.xlsx	VI	y
882	1528	16.1263	-222.433	C:/Users/Gebruiker/Desktop/EAAT4_IPSC_EPSC\EPSCs/data\stijn_120320 4-18.ABF	-15.7219	19.8689	0.169088	-221.595	0.190981	2.2476	283.459	347.982			4.1	-3933.25	0.695788	7.41606	5.8926	294.63	-2736.71	116.991	pos	1	3.725	stijn_120320 4-18.xlsx	VI	y
883	1533	12.0904	-229.745	C:/Users/Gebruiker/Desktop/EAAT4_IPSC_EPSC\EPSCs/data\stijn_120320 4-18.ABF	-11.049	18.9252	12.0405	-224.956	13.0069	2.00295	2078.58	302140			4.12	-2934.56	0.15282	7.73411	26.9598	1347.99	-448.459	117.511	pos	1	3.725	stijn_120320 4-18.xlsx	VI	y
884	1535	14.3734	-238.618	C:/Users/Gebruiker/Desktop/EAAT4_IPSC_EPSC\EPSCs/data\stijn_120320 4-18.ABF	-14.9082	21.0857	0.0776035	-233.941	0.110356	0.868281	711.82	542.593			3.94	-3648.07	0.352996	7.48968	11.1616	558.08	-1287.75	117.592	pos	1	3.725	stijn_120320 4-18.xlsx	VI	y
885	1536	11.7971	-230.28	C:/Users/Gebruiker/Desktop/EAAT4_IPSC_EPSC\EPSCs/data\stijn_120320 4-18.ABF	-10.5637	12.0978	2.26988	-228.771	2.65023	1.59883	1049.03	50158.8			3.5	-3370.59	0.277232	7.35695	12.6248	631.24	-934.436	117.635	pos	1	3.725	stijn_120320 4-18.xlsx	VI	y
886	1537	12.4029	-225.575	C:/Users/Gebruiker/Desktop/EAAT4_IPSC_EPSC\EPSCs/data\stijn_120320 4-18.ABF	-11.2474	8.03416	0.0597539	-230.42	0.00303023	0.993651	114.562	34.2574			5.44	-2279.95	0.822821	6.80754	6.6114	330.57	-1875.99	117.794	pos	1	3.725	stijn_120320 4-18.xlsx	VI	y
887	1538	14.7504	-226.544	C:/Users/Gebruiker/Desktop/EAAT4_IPSC_EPSC\EPSCs/data\stijn_120320 4-18.ABF	-14.972	16.234	0.0178313	-225.538	0.00810462	0.687784	212.089	21.3346			1.96	-7525.69	0.487465	8.43194	4.0208	201.04	-3668.51	117.93	pos	1	3.725	stijn_120320 4-18.xlsx	VI	y
888	1540	16.3892	-226.482	C:/Users/Gebruiker/Desktop/EAAT4_IPSC_EPSC\EPSCs/data\stijn_120320 4-18.ABF	-16.8037	684504	1698918308969829	684254	1698918331621673	2.68827	7.51853e+07	2.04977e+19			4.36	-3758.99	0.112383	7.66475	38.7958	1939.79	-422.448	118.074	pos	1	3.725	stijn_120320 4-18.xlsx	VI	y
889	1545	11.966	-225.235	C:/Users/Gebruiker/Desktop/EAAT4_IPSC_EPSC\EPSCs/data\stijn_120320 4-18.ABF	-11.1548	11.6968	0.020653	-226.366	0.00931667	0.800607	202.897	43.3984			4.66	-2567.82	1.01747	7.37855	4.58	229	-2612.67	118.373	pos	1	3.725	stijn_120320 4-18.xlsx	VI	y
890	1546	22.8686	-232.172	C:/Users/Gebruiker/Desktop/EAAT4_IPSC_EPSC\EPSCs/data\stijn_120320 4-18.ABF	-22.129	-27.0615	8.23017	-282.258	8.80185	1.40579	-2421.49	36278.2			4.78	-4784.22	0.234742	7.70242	20.3628	1018.14	-1123.06	118.464	pos	1	3.725	stijn_120320 4-18.xlsx	VI	y
891	1557	19.3275	-229.03	C:/Users/Gebruiker/Desktop/EAAT4_IPSC_EPSC\EPSCs/data\stijn_120320 4-18.ABF	-20.788	17.8479	0.0378047	-231.517	0.0277726	1.65478	598.977	372.73			6.46	-2991.88	0.342662	9.04886	18.8524	942.62	-1025.2	119.204	pos	1	3.725	stijn_120320 4-18.xlsx	VI	y
892	1559	11.4066	-230.828	C:/Users/Gebruiker/Desktop/EAAT4_IPSC_EPSC\EPSCs/data\stijn_120320 4-18.ABF	-10.9564	-3605.97	2.41662e+13	-3842.24	2.41662e+13	1.79383	-1.8294e+06	6.21752e+18			3.52	-3240.5	0.360567	5.9434	9.7624	488.12	-1168.42	119.362	pos	1	3.725	stijn_120320 4-18.xlsx	VI	y
893	1562	18.1218	-227.777	C:/Users/Gebruiker/Desktop/EAAT4_IPSC_EPSC\EPSCs/data\stijn_120320 4-18.ABF	-17.8503	20.9113	0.195923	-225.103	0.242043	0.963212	2060.79	6927.79			9.02	-2009.07	0.277815	7.20899	32.4676	1623.38	-558.152	119.597	pos	1	3.725	stijn_120320 4-18.xlsx	VI	y
894	1564	12.4864	-227.041	C:/Users/Gebruiker/Desktop/EAAT4_IPSC_EPSC\EPSCs/data\stijn_120320 4-18.ABF	-12.2271	9.85696	0.0294251	-230.888	0.0262239	1.33805	423.761	514.593			5.34	-2338.28	0.264558	6.61182	20.1846	1009.23	-618.611	119.783	pos	1	3.725	stijn_120320 4-18.xlsx	VI	y
895	1	26.2718	-155.767	C:/Users/Gebruiker/Desktop/EAAT4_IPSC_EPSC\EPSCs/data\stijn_270220 1-5.ABF	-26.5476	26.6263	0.0616259	-155.757	0.0871157	1.6617	651.196	360.186			3.92	-6701.99	0.292058	14.3659	13.422	671.1	-1957.37	0.18996	neg	1	5.85833	stijn_270220 1-5.xlsx	VII	y
896	2	31.1453	-152.542	C:/Users/Gebruiker/Desktop/EAAT4_IPSC_EPSC\EPSCs/data\stijn_270220 1-5.ABF	-30.3129	27.0075	0.0740411	-159.835	0.0744463	2.37883	642.594	412.83			5.3	-5876.48	0.235595	14.7788	22.4962	1124.81	-1384.47	0.26046	neg	1	5.85833	stijn_270220 1-5.xlsx	VII	y
897	19	21.1252	-177.566	C:/Users/Gebruiker/Desktop/EAAT4_IPSC_EPSC\EPSCs/data\stijn_270220 1-5.ABF	-19.6744	25.6225	4.81472	-181.195	0.194037	7.56149	61.023	72.82			1.96	-10778.2	0.989899	9.46583	1.98	99	-10669.3	1.02122	neg	1	5.85833	stijn_270220 1-5.xlsx	VII	y
898	20	17.8413	-162.878	C:/Users/Gebruiker/Desktop/EAAT4_IPSC_EPSC\EPSCs/data\stijn_270220 1-5.ABF	-16.3358	8527.95	188991689336763	8357.08	1.88992e+14	3.87	2.88819e+06	2.1681e+19			2.68	-6657.19	0.835203	10.4757	3.2088	160.44	-5560.11	1.11544	neg	1	5.85833	stijn_270220 1-5.xlsx	VII	y
899	23	25.9557	-163.788	C:/Users/Gebruiker/Desktop/EAAT4_IPSC_EPSC\EPSCs/data\stijn_270220 1-5.ABF	-24.2966	18.1917	0.440898	-171.381	0.0218473	2.56739	85.733	27.4665			9.12	-2846.02	2.95356	13.3418	3.0878	154.39	-8405.88	1.19198	neg	1	5.85833	stijn_270220 1-5.xlsx	VII	y
900	26	24.6207	-159.164	C:/Users/Gebruiker/Desktop/EAAT4_IPSC_EPSC\EPSCs/data\stijn_270220 1-5.ABF	-24.1909	17.1866	0.469695	-164.87	0.0421784	2.88363	102.839	57.1231			5.54	-4444.16	1.73028	12.3983	3.2018	160.09	-7689.63	1.28552	neg	1	5.85833	stijn_270220 1-5.xlsx	VII	y
901	27	25.4087	-151.918	C:/Users/Gebruiker/Desktop/EAAT4_IPSC_EPSC\EPSCs/data\stijn_270220 1-5.ABF	-25.7713	173173	-3.51964e+14	173002	-3.51964e+14	4.55415	4.05025e+07	-1.9255e+19			4.72	-5383.21	0.0972911	11.9868	48.5142	2425.71	-523.738	1.31274	neg	1	5.85833	stijn_270220 1-5.xlsx	VII	y
902	29	23.2754	-162.43	C:/Users/Gebruiker/Desktop/EAAT4_IPSC_EPSC\EPSCs/data\stijn_270220 1-5.ABF	-20.2767	18.0958	0.635587	-171.133	0.0441464	3.17057	82.5635	41.0952			3.64	-6394.35	0.944915	10.5618	3.8522	192.61	-6042.11	1.44186	neg	1	5.85833	stijn_270220 1-5.xlsx	VII	y
903	33	31.7982	-160.789	C:/Users/Gebruiker/Desktop/EAAT4_IPSC_EPSC\EPSCs/data\stijn_270220 1-5.ABF	-31.6223	39.7806	0.438757	-156.568	0.617423	2.2638	1070.72	1865.41			5.36	-5932.51	0.275375	14.3333	19.4644	973.22	-1633.66	1.60126	neg	1	5.85833	stijn_270220 1-5.xlsx	VII	y
904	35	24.5288	-165.32	C:/Users/Gebruiker/Desktop/EAAT4_IPSC_EPSC\EPSCs/data\stijn_270220 1-5.ABF	-25.7504	25.1843	0.153505	-162.038	0.0532371	2.33126	190.036	53.7772			1.54	-15927.8	0.518798	16.2323	2.9684	148.42	-8263.32	1.69452	neg	1	5.85833	stijn_270220 1-5.xlsx	VII	y
905	43	19.336	-149.821	C:/Users/Gebruiker/Desktop/EAAT4_IPSC_EPSC\EPSCs/data\stijn_270220 1-5.ABF	-17.3042	20.9084	3.48409	-145.255	3.84575	1.29236	1827.37	61528			4.08	-4739.22	0.233573	12.3332	17.4678	873.39	-1106.95	2.11594	neg	1	5.85833	stijn_270220 1-5.xlsx	VII	y
906	45	31.216	-159.11	C:/Users/Gebruiker/Desktop/EAAT4_IPSC_EPSC\EPSCs/data\stijn_270220 1-5.ABF	-30.9774	31.8457	0.866135	-152.225	1.11088	1.7353	1022.47	3724.6			4.6	-6786.09	0.414938	10.7212	11.086	554.3	-2815.8	2.192	neg	1	5.85833	stijn_270220 1-5.xlsx	VII	y
907	46	16.1406	-152.983	C:/Users/Gebruiker/Desktop/EAAT4_IPSC_EPSC\EPSCs/data\stijn_270220 1-5.ABF	-15.1188	14.4807	0.128808	-155.616	0.0572991	2.19838	203.091	175.702			5.18	-3115.95	0.981618	9.44796	5.277	263.85	-3058.68	2.2982	neg	1	5.85833	stijn_270220 1-5.xlsx	VII	y
908	48	28.5316	-149.43	C:/Users/Gebruiker/Desktop/EAAT4_IPSC_EPSC\EPSCs/data\stijn_270220 1-5.ABF	-27.4181	34.742	0.324438	-142.623	0.413658	1.20656	1142.01	1431.28			5	-5706.32	0.333076	10.5527	15.0116	750.58	-1900.64	2.38072	neg	1	5.85833	stijn_270220 1-5.xlsx	VII	y
909	49	19.4604	-153.392	C:/Users/Gebruiker/Desktop/EAAT4_IPSC_EPSC\EPSCs/data\stijn_270220 1-5.ABF	-19.5879	17.821	0.0589173	-156.561	0.0486362	1.68215	357.587	217.897			2.36	-8245.93	0.217528	10.1665	10.8492	542.46	-1793.72	2.42622	neg	1	5.85833	stijn_270220 1-5.xlsx	VII	y
910	55	25.6217	-153.253	C:/Users/Gebruiker/Desktop/EAAT4_IPSC_EPSC\EPSCs/data\stijn_270220 1-5.ABF	-24.6849	18.4446	0.0571967	-161.234	0.00722252	1.45199	236.299	36.4127			13.22	-1938.1	1.26944	11.709	10.414	520.7	-2460.31	2.79514	neg	1	5.85833	stijn_270220 1-5.xlsx	VII	y
911	58	27.7715	-158.016	C:/Users/Gebruiker/Desktop/EAAT4_IPSC_EPSC\EPSCs/data\stijn_270220 1-5.ABF	-27.8789	36.8073	0.0535584	-148.859	0.0790644	0.957059	649.132	123.883			3.58	-7757.4	0.427299	10.8638	8.3782	418.91	-3314.73	2.943	neg	1	5.85833	stijn_270220 1-5.xlsx	VII	y
912	62	17.5413	-147.983	C:/Users/Gebruiker/Desktop/EAAT4_IPSC_EPSC\EPSCs/data\stijn_270220 1-5.ABF	-15.8618	28.0918	9.03824	-137.202	9.78608	1.56568	1728.88	72100			5.12	-3426.04	0.345316	8.48218	14.827	741.35	-1183.07	3.08506	neg	1	5.85833	stijn_270220 1-5.xlsx	VII	y
913	64	14.6577	-150.358	C:/Users/Gebruiker/Desktop/EAAT4_IPSC_EPSC\EPSCs/data\stijn_270220 1-5.ABF	-13.8578	15.8915	0.0822881	-149.289	0.119705	1.06497	723.494	1161.06			4.92	-2979.22	0.412323	8.1361	11.9324	596.62	-1228.4	3.15532	neg	1	5.85833	stijn_270220 1-5.xlsx	VII	y
914	66	10.8903	-157.961	C:/Users/Gebruiker/Desktop/EAAT4_IPSC_EPSC\EPSCs/data\stijn_270220 1-5.ABF	-10.7887	199886	-1.59785e+13	199717	-1.59785e+13	1.77289	2.29585e+07	-2.10809e+17			2.48	-4391.26	0.155943	7.16418	15.9032	795.16	-684.789	3.39258	neg	1	5.85833	stijn_270220 1-5.xlsx	VII	y
915	67	40.473	-154.296	C:/Users/Gebruiker/Desktop/EAAT4_IPSC_EPSC\EPSCs/data\stijn_270220 1-5.ABF	-39.865	37.3559	0.0603376	-159.725	0.0544625	1.88814	513.643	108.416			9.16	-4418.45	0.668623	7.45075	13.6998	684.99	-2954.28	3.426	neg	1	5.85833	stijn_270220 1-5.xlsx	VII	y
916	70	29.203	-154.257	C:/Users/Gebruiker/Desktop/EAAT4_IPSC_EPSC\EPSCs/data\stijn_270220 1-5.ABF	-30.0925	26.9621	0.0868873	-158.275	0.0368598	2.05204	310.556	78.2003			3.86	-7565.55	0.421103	8.42551	9.1664	458.32	-3185.88	3.52708	neg	1	5.85833	stijn_270220 1-5.xlsx	VII	y
917	71	13.4938	-156.121	C:/Users/Gebruiker/Desktop/EAAT4_IPSC_EPSC\EPSCs/data\stijn_270220 1-5.ABF	-11.8218	60694.6	2.44383e+13	60524.8	2.44383e+13	2.17341	1.04388e+07	7.23034e+17			3.8	-3550.99	0.144285	7.62627	26.3368	1316.84	-512.354	3.5647	neg	1	5.85833	stijn_270220 1-5.xlsx	VII	y
918	72	21.612	-154.466	C:/Users/Gebruiker/Desktop/EAAT4_IPSC_EPSC\EPSCs/data\stijn_270220 1-5.ABF	-20.8847	15.0648	0.0602187	-162.148	0.00903565	1.41075	233.37	60.3121			2.04	-10594.1	0.144316	8.86274	14.1356	706.78	-1528.9	3.60388	neg	1	5.85833	stijn_270220 1-5.xlsx	VII	y
919	76	15.4897	-157.623	C:/Users/Gebruiker/Desktop/EAAT4_IPSC_EPSC\EPSCs/data\stijn_270220 1-5.ABF	-14.7256	12.8333	0.0525914	-159.45	0.0776724	1.22961	618.737	1095.04			3.76	-4119.59	0.281105	7.5527	13.3758	668.79	-1158.04	4.03822	neg	1	5.85833	stijn_270220 1-5.xlsx	VII	y
920	82	16.4893	-158.394	C:/Users/Gebruiker/Desktop/EAAT4_IPSC_EPSC\EPSCs/data\stijn_270220 1-5.ABF	-16.0704	9.9393	0.0288923	-163.688	0.0140882	1.10587	325.185	224.257			8.36	-1972.4	0.568591	7.76272	14.703	735.15	-1121.49	4.35062	neg	1	5.85833	stijn_270220 1-5.xlsx	VII	y
921	88	19.2339	-155.285	C:/Users/Gebruiker/Desktop/EAAT4_IPSC_EPSC\EPSCs/data\stijn_270220 1-5.ABF	-19.841	14.9275	0.0359791	-159.753	0.0105049	1.22844	278.181	70.8173			3.48	-5526.98	0.328506	7.61843	10.5934	529.67	-1815.65	4.73142	neg	1	5.85833	stijn_270220 1-5.xlsx	VII	y
922	89	29.8366	-161.793	C:/Users/Gebruiker/Desktop/EAAT4_IPSC_EPSC\EPSCs/data\stijn_270220 1-5.ABF	-29.6921	57.0119	3.73563	-132.394	4.28691	1.7698	1277.34	5140.82			5.38	-5545.84	0.61438	8.32401	8.7568	437.84	-3407.25	4.86236	neg	1	5.85833	stijn_270220 1-5.xlsx	VII	y
923	90	17.8762	-160.12	C:/Users/Gebruiker/Desktop/EAAT4_IPSC_EPSC\EPSCs/data\stijn_270220 1-5.ABF	-17.6973	23.0332	0.0576751	-158.044	0.0329697	1.39249	216.878	39.9644			1.72	-10393.1	0.410442	6.99532	4.1906	209.53	-4265.78	4.92804	neg	1	5.85833	stijn_270220 1-5.xlsx	VII	y
924	92	21.0519	-154.076	C:/Users/Gebruiker/Desktop/EAAT4_IPSC_EPSC\EPSCs/data\stijn_270220 1-5.ABF	-19.5568	20.0013	0.0795835	-154.581	0.118354	1.35412	887.408	1250.34			4.32	-4873.13	0.272383	8.24173	15.86	793	-1327.36	5.2033	neg	1	5.85833	stijn_270220 1-5.xlsx	VII	y
925	93	24.8088	-161.243	C:/Users/Gebruiker/Desktop/EAAT4_IPSC_EPSC\EPSCs/data\stijn_270220 1-5.ABF	-24.8478	-33.7097	31.1889	-226.818	33.8623	3.95951	-2791.36	110863			2.1	-11813.7	0.0729005	9.03285	28.8064	1440.32	-861.225	5.2768	neg	1	5.85833	stijn_270220 1-5.xlsx	VII	y
926	94	15.5452	-155.119	C:/Users/Gebruiker/Desktop/EAAT4_IPSC_EPSC\EPSCs/data\stijn_270220 1-5.ABF	-14.661	14.7147	0.0419439	-155.789	0.0410797	1.19769	259.262	127.055			3.02	-5147.42	0.603638	9.30728	5.003	250.15	-3107.18	5.32674	neg	1	5.85833	stijn_270220 1-5.xlsx	VII	y
927	95	13.3387	-155.708	C:/Users/Gebruiker/Desktop/EAAT4_IPSC_EPSC\EPSCs/data\stijn_270220 1-5.ABF	-12.7323	57.9854	69.5697	-112.982	71.4134	1.3726	2764.18	238972			3	-4446.22	0.287654	8.52272	10.4292	521.46	-1278.97	5.3641	neg	1	5.85833	stijn_270220 1-5.xlsx	VII	y
928	97	15.7975	-156.918	C:/Users/Gebruiker/Desktop/EAAT4_IPSC_EPSC\EPSCs/data\stijn_270220 1-5.ABF	-14.6874	278711	4.56994e+13	278535	4.56994e+13	1.65463	3.25198e+07	6.22169e+17			7.4	-2134.8	0.253675	9.23239	29.1712	1458.56	-541.546	5.5067	neg	1	5.85833	stijn_270220 1-5.xlsx	VII	y
929	100	14.4535	-150.982	C:/Users/Gebruiker/Desktop/EAAT4_IPSC_EPSC\EPSCs/data\stijn_270220 1-5.ABF	-13.3781	19.1535	0.559048	-147.024	0.698121	1.19002	949.738	5208.18			5.84	-2474.92	0.469846	8.77214	12.4296	621.48	-1162.83	5.64914	neg	1	5.85833	stijn_270220 1-5.xlsx	VII	y
930	101	28.4548	-155.52	C:/Users/Gebruiker/Desktop/EAAT4_IPSC_EPSC\EPSCs/data\stijn_270220 1-5.ABF	-28.4031	-20301.2	9.03732e+11	-20482.3	9.03732e+11	1.61606	-1.38241e+06	4185519444999004			6.76	-4209.29	0.329817	10.6413	20.4962	1024.81	-1388.29	5.8689	neg	1	5.85833	stijn_270220 1-5.xlsx	VII	y
931	108	20.5971	-154.725	C:/Users/Gebruiker/Desktop/EAAT4_IPSC_EPSC\EPSCs/data\stijn_270220 1-5.ABF	-20.8777	-312889	1.66544e+14	-313057	1.66544e+14	2.45685	-3.80906e+07	2.46858e+18			6.3	-3269.38	0.43653	9.10646	14.432	721.6	-1427.18	6.32796	neg	1	5.85833	stijn_270220 1-5.xlsx	VII	y
932	109	17.4904	-159.276	C:/Users/Gebruiker/Desktop/EAAT4_IPSC_EPSC\EPSCs/data\stijn_270220 1-5.ABF	-17.1016	22.2148	0.448939	-159.03	0.0130878	1.97056	44.0193	4.41095			1.44	-12146.1	1.40324	9.08094	1.0262	51.31	-17043.8	6.38366	neg	1	5.85833	stijn_270220 1-5.xlsx	VII	y
933	110	15.9788	-168.649	C:/Users/Gebruiker/Desktop/EAAT4_IPSC_EPSC\EPSCs/data\stijn_270220 1-5.ABF	-13.8865	15.8017	0.450715	-171.569	0.629202	3.6645	409.295	2980.48			3.04	-5256.17	0.284383	9.30563	10.6898	534.49	-1494.77	6.42746	neg	1	5.85833	stijn_270220 1-5.xlsx	VII	y
934	115	24.2036	-149.595	C:/Users/Gebruiker/Desktop/EAAT4_IPSC_EPSC\EPSCs/data\stijn_270220 1-5.ABF	-23.537	19.4781	0.0299791	-154.405	0.00721801	1.14682	280.745	32.2121			2.68	-9031.2	0.326519	7.61627	8.2078	410.39	-2948.86	6.59294	neg	1	5.85833	stijn_270220 1-5.xlsx	VII	y
935	116	15.4335	-154.136	C:/Users/Gebruiker/Desktop/EAAT4_IPSC_EPSC\EPSCs/data\stijn_270220 1-5.ABF	-17.1728	-0.126908	0.00118893	-168.141	0.0333137	3.77343	-530.451	987.046			4.44	-3476.01	0.0971507	8.44531	45.7022	2285.11	-337.697	6.63316	neg	1	5.85833	stijn_270220 1-5.xlsx	VII	y
936	119	17.0223	-151.169	C:/Users/Gebruiker/Desktop/EAAT4_IPSC_EPSC\EPSCs/data\stijn_270220 1-5.ABF	-17.0263	12.33	0.120921	-155.597	0.0166659	1.8543	179.957	103.688			5.94	-2865.71	0.865435	11.2216	6.8636	343.18	-2480.09	6.9109	neg	1	5.85833	stijn_270220 1-5.xlsx	VII	y
937	129	21.8802	-165	C:/Users/Gebruiker/Desktop/EAAT4_IPSC_EPSC\EPSCs/data\stijn_270220 1-5.ABF	-21.5473	379337	-1.43796e+14	379144	-1.43796e+14	4.29281	1.20646e+07	-1.45473e+17			5.46	-4007.36	0.433705	9.97975	12.5892	629.46	-1738.01	7.24732	neg	1	5.85833	stijn_270220 1-5.xlsx	VII	y
938	130	15.9909	-161.502	C:/Users/Gebruiker/Desktop/EAAT4_IPSC_EPSC\EPSCs/data\stijn_270220 1-5.ABF	-16.9447	18.5757	1.03699	-163.484	0.0186433	2.4079	29.9636	6.33133			3.56	-4491.82	3.43629	10.2267	1.036	51.8	-15435.2	7.2844	neg	1	5.85833	stijn_270220 1-5.xlsx	VII	y
939	132	33.7454	-173.701	C:/Users/Gebruiker/Desktop/EAAT4_IPSC_EPSC\EPSCs/data\stijn_270220 1-5.ABF	-32.0897	398.197	21774.6	184.298	21837.5	2.66591	9401.12	1.38664e+07			3.18	-10611.8	0.243331	9.87264	13.0686	653.43	-2582.18	7.38594	neg	1	5.85833	stijn_270220 1-5.xlsx	VII	y
940	135	10.4102	-150.848	C:/Users/Gebruiker/Desktop/EAAT4_IPSC_EPSC\EPSCs/data\stijn_270220 1-5.ABF	-9.3855	10.7774	0.130624	-151.101	0.0112091	1.34805	92.7021	32.295			6.18	-1684.5	3.55868	5.54974	1.7366	86.83	-5994.58	7.57318	neg	1	5.85833	stijn_270220 1-5.xlsx	VII	y
941	136	25.9578	-148.828	C:/Users/Gebruiker/Desktop/EAAT4_IPSC_EPSC\EPSCs/data\stijn_270220 1-5.ABF	-25.8064	22.2968	0.132477	-154.643	0.0359712	2.03666	238.507	82.9612			6.8	-3817.32	0.809312	6.80029	8.4022	420.11	-3089.4	7.65738	neg	1	5.85833	stijn_270220 1-5.xlsx	VII	y
942	137	10.1155	-154.489	C:/Users/Gebruiker/Desktop/EAAT4_IPSC_EPSC\EPSCs/data\stijn_270220 1-5.ABF	-10.8036	-0.146452	0.00167593	-163.71	0.0224592	2.18265	-444.105	943.591			1.4	-7225.35	0.0425778	5.8232	32.881	1644.05	-307.639	7.69202	neg	1	5.85833	stijn_270220 1-5.xlsx	VII	y
943	140	24.6796	-148.602	C:/Users/Gebruiker/Desktop/EAAT4_IPSC_EPSC\EPSCs/data\stijn_270220 1-5.ABF	-23.1053	-18506.2	4.66125e+14	-18669.1	4.66125e+14	3.13505	-1.92685e+06	5.05158e+18			1.36	-18146.7	0.154926	7.28353	8.7784	438.92	-2811.4	7.81818	neg	1	5.85833	stijn_270220 1-5.xlsx	VII	y
944	142	14.0727	-155.765	C:/Users/Gebruiker/Desktop/EAAT4_IPSC_EPSC\EPSCs/data\stijn_270220 1-5.ABF	-13.9593	19.4562	0.355505	-155.072	0.0115314	1.79837	48.0428	5.52669			5.28	-2665.28	4.63239	6.80373	1.1398	56.99	-12346.6	7.85246	neg	1	5.85833	stijn_270220 1-5.xlsx	VII	y
945	143	13.5986	-154.067	C:/Users/Gebruiker/Desktop/EAAT4_IPSC_EPSC\EPSCs/data\stijn_270220 1-5.ABF	-12.6537	17.7185	2.03648	-147.662	2.51812	2.15109	887.816	18700.7			3.46	-3930.22	0.500492	5.83399	6.9132	345.66	-1967.04	7.86994	neg	1	5.85833	stijn_270220 1-5.xlsx	VII	y
946	144	12.2818	-149.447	C:/Users/Gebruiker/Desktop/EAAT4_IPSC_EPSC\EPSCs/data\stijn_270220 1-5.ABF	-9.88849	38459.7	-5.72622e+13	38299.4	-5.72622e+13	2.8986	6.31176e+06	-1.54255e+18			2.44	-5033.51	0.153815	5.43734	15.8632	793.16	-774.23	7.8971	neg	1	5.85833	stijn_270220 1-5.xlsx	VII	y
947	145	11.8848	-157.656	C:/Users/Gebruiker/Desktop/EAAT4_IPSC_EPSC\EPSCs/data\stijn_270220 1-5.ABF	-12.2996	17.6632	0.324419	-154.783	0.0344783	2.37468	99.4886	37.265			1.4	-8489.12	0.758068	6.57961	1.8468	92.34	-6435.33	7.94474	neg	1	5.85833	stijn_270220 1-5.xlsx	VII	y
948	147	19.958	-147.903	C:/Users/Gebruiker/Desktop/EAAT4_IPSC_EPSC\EPSCs/data\stijn_270220 1-5.ABF	-19.3867	18.6905	0.0191517	-148.476	0.0208582	0.842704	331.958	60.6926			3	-6652.66	0.468867	6.75036	6.3984	319.92	-3119.21	8.04972	neg	1	5.85833	stijn_270220 1-5.xlsx	VII	y
949	148	16.3048	-146.117	C:/Users/Gebruiker/Desktop/EAAT4_IPSC_EPSC\EPSCs/data\stijn_270220 1-5.ABF	-16.2832	13.3832	0.0378309	-146.843	0.0265652	1.25348	327.116	193.904			1.74	-9370.58	0.286278	6.90798	6.078	303.9	-2682.59	8.11184	neg	1	5.85833	stijn_270220 1-5.xlsx	VII	y
950	149	17.8745	-145.89	C:/Users/Gebruiker/Desktop/EAAT4_IPSC_EPSC\EPSCs/data\stijn_270220 1-5.ABF	-17.489	16.5782	0.0186432	-146.449	0.0119147	0.841289	279.015	43.4543			1.54	-11606.8	0.28339	6.34699	5.4342	271.71	-3289.27	8.1691	neg	1	5.85833	stijn_270220 1-5.xlsx	VII	y
951	150	11.921	-146.624	C:/Users/Gebruiker/Desktop/EAAT4_IPSC_EPSC\EPSCs/data\stijn_270220 1-5.ABF	-11.348	117.411	19307.1	-39.3765	19336.7	1.47705	15176.8	3.55359e+08			5.04	-2365.28	0.351587	7.04971	14.335	716.75	-831.602	8.19276	neg	1	5.85833	stijn_270220 1-5.xlsx	VII	y
952	152	11.0304	-145.042	C:/Users/Gebruiker/Desktop/EAAT4_IPSC_EPSC\EPSCs/data\stijn_270220 1-5.ABF	-8.85299	7.10294	0.0241078	-149.788	0.0252726	1.00485	361.005	620.316			6.7	-1646.32	0.397584	7.13655	16.8518	842.59	-654.55	8.30406	neg	1	5.85833	stijn_270220 1-5.xlsx	VII	y
953	159	12.7814	-148.454	C:/Users/Gebruiker/Desktop/EAAT4_IPSC_EPSC\EPSCs/data\stijn_270220 1-5.ABF	-12.3144	9.82698	0.0224369	-151.148	0.0290405	0.896167	436.486	450.443			7.42	-1722.57	0.585922	6.92858	12.6638	633.19	-1009.29	8.90766	neg	1	5.85833	stijn_270220 1-5.xlsx	VII	y
954	163	17.1061	-154.182	C:/Users/Gebruiker/Desktop/EAAT4_IPSC_EPSC\EPSCs/data\stijn_270220 1-5.ABF	-18.4364	146544	5.26784e+13	146375	5.26784e+13	4.37784	1.52795e+07	5.72716e+17			3.64	-4699.47	0.193679	6.97224	18.794	939.7	-910.188	9.24554	neg	1	5.85833	stijn_270220 1-5.xlsx	VII	y
955	164	19.7898	-163.088	C:/Users/Gebruiker/Desktop/EAAT4_IPSC_EPSC\EPSCs/data\stijn_270220 1-5.ABF	-17.8836	15.6353	0.363701	-167.885	0.0174598	2.04831	79.1691	25.9463			2.62	-7553.37	1.14561	6.21857	2.287	114.35	-8653.18	9.28796	neg	1	5.85833	stijn_270220 1-5.xlsx	VII	y
956	166	23.5031	-153.903	C:/Users/Gebruiker/Desktop/EAAT4_IPSC_EPSC\EPSCs/data\stijn_270220 1-5.ABF	-22.6038	31.818	4.98925	-142.728	5.72254	2.21058	1342.71	24301.6			1.9	-12370	0.158998	6.63563	11.9498	597.49	-1966.82	9.3679	neg	1	5.85833	stijn_270220 1-5.xlsx	VII	y
957	168	12.362	-151.366	C:/Users/Gebruiker/Desktop/EAAT4_IPSC_EPSC\EPSCs/data\stijn_270220 1-5.ABF	-9.43378	15.2137	0.255797	-152.649	0.0086268	1.50468	49.4133	6.93578			10.26	-1204.87	9.52469	5.93734	1.0772	53.86	-11476	9.52662	neg	1	5.85833	stijn_270220 1-5.xlsx	VII	y
958	172	13.6586	-153.046	C:/Users/Gebruiker/Desktop/EAAT4_IPSC_EPSC\EPSCs/data\stijn_270220 1-5.ABF	-10.7001	16.6284	0.359819	-149.574	0.494586	1.2388	465.981	1518.43			4.4	-3104.23	0.999182	6.24493	4.4036	220.18	-3101.7	9.70966	neg	1	5.85833	stijn_270220 1-5.xlsx	VII	y
959	174	16.3986	-155.091	C:/Users/Gebruiker/Desktop/EAAT4_IPSC_EPSC\EPSCs/data\stijn_270220 1-5.ABF	-16.05	15.0643	0.0357735	-155.751	0.0184856	1.15713	237.312	66.1605			1.74	-9424.48	0.369992	5.661	4.7028	235.14	-3486.99	9.96936	neg	1	5.85833	stijn_270220 1-5.xlsx	VII	y
960	176	17.3843	-154.916	C:/Users/Gebruiker/Desktop/EAAT4_IPSC_EPSC\EPSCs/data\stijn_270220 1-5.ABF	-17.5388	202948	-6.11487e+12	202774	-6.11487e+12	1.13936	2.0968e+07	-6.52792e+16			6.54	-2658.15	0.256324	5.93246	25.5146	1275.73	-681.346	10.0236	neg	1	5.85833	stijn_270220 1-5.xlsx	VII	y
961	177	12.6818	-162.568	C:/Users/Gebruiker/Desktop/EAAT4_IPSC_EPSC\EPSCs/data\stijn_270220 1-5.ABF	-11.7424	30.8407	2.44646	-142.89	2.89399	1.40096	583.32	2710.84			2.48	-5113.64	1.0004	6.07542	2.479	123.95	-5115.7	10.1259	neg	1	5.85833	stijn_270220 1-5.xlsx	VII	y
962	178	14.0989	-148.578	C:/Users/Gebruiker/Desktop/EAAT4_IPSC_EPSC\EPSCs/data\stijn_270220 1-5.ABF	-13.9858	132886	-2.58229e+13	132727	-2.58229e+13	1.88696	1.5759e+07	-3.63194e+17			3.28	-4298.44	0.256302	7.19237	12.7974	639.87	-1101.7	10.2578	neg	1	5.85833	stijn_270220 1-5.xlsx	VII	y
963	179	11.0008	-147.812	C:/Users/Gebruiker/Desktop/EAAT4_IPSC_EPSC\EPSCs/data\stijn_270220 1-5.ABF	-10.5558	13.0999	0.0355448	-147.025	0.0464522	1.1184	392.095	323.269			3.04	-3618.67	0.412248	5.83913	7.3742	368.71	-1491.79	10.3239	neg	1	5.85833	stijn_270220 1-5.xlsx	VII	y
964	180	11.7898	-146.705	C:/Users/Gebruiker/Desktop/EAAT4_IPSC_EPSC\EPSCs/data\stijn_270220 1-5.ABF	-11.108	10.7676	0.236395	-146.287	0.317716	1.12759	855.01	7357.89			2.6	-4534.53	0.208123	6.05817	12.4926	624.63	-943.742	10.5411	neg	1	5.85833	stijn_270220 1-5.xlsx	VII	y
965	181	16.7918	-150.042	C:/Users/Gebruiker/Desktop/EAAT4_IPSC_EPSC\EPSCs/data\stijn_270220 1-5.ABF	-16.5125	20.9226	0.816494	-144.071	0.944943	1.00171	1443.79	11034.2			2.52	-6663.43	0.164898	6.33053	15.2822	764.11	-1098.78	10.6356	neg	1	5.85833	stijn_270220 1-5.xlsx	VII	y
966	183	29.861	-153.652	C:/Users/Gebruiker/Desktop/EAAT4_IPSC_EPSC\EPSCs/data\stijn_270220 1-5.ABF	-30.975	31.6008	0.0260183	-154.253	0.0371085	1.35736	1069.09	288.706			4.78	-6247.06	0.18896	7.13733	25.2964	1264.82	-1180.44	10.9995	neg	1	5.85833	stijn_270220 1-5.xlsx	VII	y
967	186	23.1351	-151.788	C:/Users/Gebruiker/Desktop/EAAT4_IPSC_EPSC\EPSCs/data\stijn_270220 1-5.ABF	-22.4974	91225.5	1.04021e+13	91051.5	1.04021e+13	0.970654	5.9061e+06	4.36112e+16			10.14	-2281.57	0.590709	6.94915	17.1658	858.29	-1347.74	11.3694	neg	1	5.85833	stijn_270220 1-5.xlsx	VII	y
968	187	45.8165	-147.572	C:/Users/Gebruiker/Desktop/EAAT4_IPSC_EPSC\EPSCs/data\stijn_270220 1-5.ABF	-44.4088	67.8199	0.550862	-129.741	0.650541	1.3794	2803.65	2892.91			5.96	-7687.33	0.164744	7.43643	36.1774	1808.87	-1266.44	11.5835	neg	1	5.85833	stijn_270220 1-5.xlsx	VII	y
969	188	14.1377	-152.954	C:/Users/Gebruiker/Desktop/EAAT4_IPSC_EPSC\EPSCs/data\stijn_270220 1-5.ABF	-13.9593	36.7431	40.5097	-127.571	41.3494	1.00346	4428.17	846601			4.14	-3414.91	0.259991	7.65862	15.9236	796.18	-887.848	11.7364	neg	1	5.85833	stijn_270220 1-5.xlsx	VII	y
970	196	15.814	-152.086	C:/Users/Gebruiker/Desktop/EAAT4_IPSC_EPSC\EPSCs/data\stijn_270220 1-5.ABF	-15.3333	12.4195	0.132754	-152.857	0.196278	1.42549	500.84	1630.28			2.86	-5529.36	0.339063	8.19195	8.435	421.75	-1874.81	12.6144	neg	1	5.85833	stijn_270220 1-5.xlsx	VII	y
971	197	16.4404	-155.369	C:/Users/Gebruiker/Desktop/EAAT4_IPSC_EPSC\EPSCs/data\stijn_270220 1-5.ABF	-15.4334	15.0491	0.0368692	-155.168	0.0332554	1.17748	287.695	127.896			1.54	-10675.6	0.342268	7.86315	4.4994	224.97	-3653.92	12.6728	neg	1	5.85833	stijn_270220 1-5.xlsx	VII	y
972	198	13.9984	-151.084	C:/Users/Gebruiker/Desktop/EAAT4_IPSC_EPSC\EPSCs/data\stijn_270220 1-5.ABF	-12.5745	-20397	2.67615e+14	-20555.3	2.67615e+14	2.2943	-5.11802e+06	1.68471e+19			2.1	-6665.91	0.384207	8.38421	5.4658	273.29	-2561.09	12.7223	neg	1	5.85833	stijn_270220 1-5.xlsx	VII	y
973	205	13.7962	-148.086	C:/Users/Gebruiker/Desktop/EAAT4_IPSC_EPSC\EPSCs/data\stijn_270220 1-5.ABF	-13.1795	9.87953	0.0297712	-150.441	0.0323217	1.28551	546.698	915.892			1.46	-9449.43	0.115534	7.95753	12.637	631.85	-1091.73	13.0323	neg	1	5.85833	stijn_270220 1-5.xlsx	VII	y
974	206	16.7485	-147.002	C:/Users/Gebruiker/Desktop/EAAT4_IPSC_EPSC\EPSCs/data\stijn_270220 1-5.ABF	-17.233	20.3201	0.15425	-142.877	0.208869	1.02273	820.706	1276.56			1.52	-11018.8	0.130253	9.10678	11.6696	583.48	-1435.23	13.1601	neg	1	5.85833	stijn_270220 1-5.xlsx	VII	y
975	208	13.2338	-153.693	C:/Users/Gebruiker/Desktop/EAAT4_IPSC_EPSC\EPSCs/data\stijn_270220 1-5.ABF	-12.8177	16.9569	0.0918104	-148.824	0.135338	1.01288	429.157	434.89			1.34	-9875.97	0.295636	6.87287	4.5326	226.63	-2919.69	13.4337	neg	1	5.85833	stijn_270220 1-5.xlsx	VII	y
976	209	36.4122	-150.342	C:/Users/Gebruiker/Desktop/EAAT4_IPSC_EPSC\EPSCs/data\stijn_270220 1-5.ABF	-37.1981	208.751	2309.37	17.6713	2327.58	3.20081	11066.9	8.10419e+06			5.82	-6256.39	0.183709	8.31489	31.6806	1584.03	-1149.35	13.4856	neg	1	5.85833	stijn_270220 1-5.xlsx	VII	y
977	210	11.8137	-151.064	C:/Users/Gebruiker/Desktop/EAAT4_IPSC_EPSC\EPSCs/data\stijn_270220 1-5.ABF	-12.52	17.7055	0.0932569	-145.236	0.137996	1.18656	397.317	413.442			6.48	-1823.11	1.36163	7.67024	4.759	237.95	-2482.4	13.6124	neg	1	5.85833	stijn_270220 1-5.xlsx	VII	y
978	211	11.3115	-146.679	C:/Users/Gebruiker/Desktop/EAAT4_IPSC_EPSC\EPSCs/data\stijn_270220 1-5.ABF	-9.93084	21.0462	9.38848	-136.69	9.95404	1.16654	1967.18	154218			5.82	-1943.56	0.438755	6.10307	13.2648	663.24	-852.746	13.7024	neg	1	5.85833	stijn_270220 1-5.xlsx	VII	y
979	212	11.5989	-145.995	C:/Users/Gebruiker/Desktop/EAAT4_IPSC_EPSC\EPSCs/data\stijn_270220 1-5.ABF	-11.6353	22.3142	8.94615	-132.062	9.43248	0.992154	1863	113477			1.74	-6666.01	0.227743	7.17173	7.6402	382.01	-1518.13	13.7736	neg	1	5.85833	stijn_270220 1-5.xlsx	VII	y
980	214	46.8275	-145.324	C:/Users/Gebruiker/Desktop/EAAT4_IPSC_EPSC\EPSCs/data\stijn_270220 1-5.ABF	-46.9471	-248578	1.76918e+14	-248759	1.76918e+14	4.268	-1.55691e+07	6.93947e+17			8.52	-5496.19	0.373993	7.51588	22.7812	1139.06	-2055.53	13.8999	neg	1	5.85833	stijn_270220 1-5.xlsx	VII	y
981	215	22.6452	-160.771	C:/Users/Gebruiker/Desktop/EAAT4_IPSC_EPSC\EPSCs/data\stijn_270220 1-5.ABF	-20.8961	34.2986	0.0835931	-149.841	0.116598	1.30259	320.458	71.9058			1.38	-16409.5	0.413099	8.17617	3.3406	167.03	-6778.78	13.9233	neg	1	5.85833	stijn_270220 1-5.xlsx	VII	y
982	218	21.7994	-151.313	C:/Users/Gebruiker/Desktop/EAAT4_IPSC_EPSC\EPSCs/data\stijn_270220 1-5.ABF	-20.7345	171577	-2.11963e+13	171403	-2.11963e+13	1.17545	9.84907e+06	-6.98553e+16			5.72	-3811.09	0.356809	6.2169	16.031	801.55	-1359.83	14.0966	neg	1	5.85833	stijn_270220 1-5.xlsx	VII	y
983	219	31.9085	-143.352	C:/Users/Gebruiker/Desktop/EAAT4_IPSC_EPSC\EPSCs/data\stijn_270220 1-5.ABF	-30.6571	27.5379	0.0175614	-149.702	0.00703723	0.847353	278.396	11.8451			4.16	-7670.32	0.499964	7.02645	8.3206	416.03	-3834.88	14.1561	neg	1	5.85833	stijn_270220 1-5.xlsx	VII	y
984	220	9.86088	-144.675	C:/Users/Gebruiker/Desktop/EAAT4_IPSC_EPSC\EPSCs/data\stijn_270220 1-5.ABF	-8.65789	7.5494	0.0662731	-146.959	0.00583998	1.09214	109.219	46.7675			4.38	-2251.34	1.56911	5.74122	2.7914	139.57	-3532.59	14.3026	neg	1	5.85833	stijn_270220 1-5.xlsx	VII	y
985	222	24.5778	-146.528	C:/Users/Gebruiker/Desktop/EAAT4_IPSC_EPSC\EPSCs/data\stijn_270220 1-5.ABF	-22.6428	23.085	0.0609487	-148.101	0.0906343	1.27213	865.253	682.815			8.68	-2831.54	0.513476	6.75635	16.9044	845.22	-1453.93	14.4586	neg	1	5.85833	stijn_270220 1-5.xlsx	VII	y
986	223	12.7968	-148.524	C:/Users/Gebruiker/Desktop/EAAT4_IPSC_EPSC\EPSCs/data\stijn_270220 1-5.ABF	-13.0322	44245	-1.3043e+13	44086.8	-1.3043e+13	1.41702	7.04763e+06	-3.30994e+17			1.78	-7189.2	0.107952	5.95272	16.4888	824.44	-776.088	14.7969	neg	1	5.85833	stijn_270220 1-5.xlsx	VII	y
987	224	9.92319	-146.66	C:/Users/Gebruiker/Desktop/EAAT4_IPSC_EPSC\EPSCs/data\stijn_270220 1-5.ABF	-8.81909	115494	2.09658e+14	115336	2.09658e+14	2.08105	1.68343e+07	4.4547e+18			2.7	-3675.25	0.126286	5.92348	21.38	1069	-464.134	14.8892	neg	1	5.85833	stijn_270220 1-5.xlsx	VII	y
988	225	14.8331	-140.493	C:/Users/Gebruiker/Desktop/EAAT4_IPSC_EPSC\EPSCs/data\stijn_270220 1-5.ABF	-14.4921	10.1294	0.0531994	-145.171	0.0192793	1.60656	423.418	584.16			6.2	-2392.44	0.315396	7.28356	19.6578	982.89	-754.566	15.0818	neg	1	5.85833	stijn_270220 1-5.xlsx	VII	y
989	226	15.4552	-143.885	C:/Users/Gebruiker/Desktop/EAAT4_IPSC_EPSC\EPSCs/data\stijn_270220 1-5.ABF	-15.6064	15.74	0.0301943	-143.081	0.0252306	1.02838	268.866	81.2549			3.04	-5083.94	0.627581	6.53004	4.844	242.2	-3190.58	15.1195	neg	1	5.85833	stijn_270220 1-5.xlsx	VII	y
990	227	9.1227	-141.533	C:/Users/Gebruiker/Desktop/EAAT4_IPSC_EPSC\EPSCs/data\stijn_270220 1-5.ABF	-8.1489	10858.5	-5.29237e+13	10710.7	-5.29237e+13	1.31132	3.11784e+06	-4.36445e+18			3.2	-2850.85	0.246723	5.7007	12.97	648.5	-703.37	15.2863	neg	1	5.85833	stijn_270220 1-5.xlsx	VII	y
991	228	12.5741	-144.079	C:/Users/Gebruiker/Desktop/EAAT4_IPSC_EPSC\EPSCs/data\stijn_270220 1-5.ABF	-12.7671	15.1762	0.312738	-139.874	0.409113	1.18452	852.741	4421.75			1.28	-9823.51	0.135118	5.84209	9.4732	473.66	-1327.33	15.3784	neg	1	5.85833	stijn_270220 1-5.xlsx	VII	y
992	229	12.347	-142.763	C:/Users/Gebruiker/Desktop/EAAT4_IPSC_EPSC\EPSCs/data\stijn_270220 1-5.ABF	-12.1822	10.6975	0.0501885	-142.679	0.0727024	1.06743	369.643	564.28			1.38	-8947.11	0.22875	6.62727	6.0328	301.64	-2046.65	15.6362	neg	1	5.85833	stijn_270220 1-5.xlsx	VII	y
993	232	50.0556	-140.787	C:/Users/Gebruiker/Desktop/EAAT4_IPSC_EPSC\EPSCs/data\stijn_270220 1-5.ABF	-49.6841	67.6371	12.9899	-117.747	14.4952	3.70829	2722.99	51163.3			4.34	-11533.6	0.16468	6.50482	26.3542	1317.71	-1899.34	15.9395	neg	1	5.85833	stijn_270220 1-5.xlsx	VII	y
994	234	17.8224	-146.086	C:/Users/Gebruiker/Desktop/EAAT4_IPSC_EPSC\EPSCs/data\stijn_270220 1-5.ABF	-18.1831	17.3836	0.0382582	-145.536	0.0186397	1.15536	211.349	40.9787			1.54	-11573	0.392937	6.09418	3.9192	195.96	-4547.47	16.3591	neg	1	5.85833	stijn_270220 1-5.xlsx	VII	y
995	235	13.3487	-141.28	C:/Users/Gebruiker/Desktop/EAAT4_IPSC_EPSC\EPSCs/data\stijn_270220 1-5.ABF	-12.7449	9.0924	0.138263	-145.189	0.0175475	1.8498	162.436	171.499			4.48	-2979.62	0.732146	5.99393	6.119	305.95	-2181.51	16.4126	neg	1	5.85833	stijn_270220 1-5.xlsx	VII	y
996	236	17.87	-138.626	C:/Users/Gebruiker/Desktop/EAAT4_IPSC_EPSC\EPSCs/data\stijn_270220 1-5.ABF	-17.5044	17.6032	0.0638647	-139.196	0.0939153	1.16907	891.013	1182.27			1.32	-13537.9	0.0713699	6.88847	18.4952	924.76	-966.196	16.616	neg	1	5.85833	stijn_270220 1-5.xlsx	VII	y
997	237	11.8106	-140.464	C:/Users/Gebruiker/Desktop/EAAT4_IPSC_EPSC\EPSCs/data\stijn_270220 1-5.ABF	-10.5137	10.572	0.0512505	-139.774	0.0746184	0.763255	615.592	1189.19			1.78	-6635.2	0.244653	6.6438	7.2756	363.78	-1623.32	16.7573	neg	1	5.85833	stijn_270220 1-5.xlsx	VII	y
998	238	14.195	-140.233	C:/Users/Gebruiker/Desktop/EAAT4_IPSC_EPSC\EPSCs/data\stijn_270220 1-5.ABF	-13.5243	6.8625	0.0326584	-145.293	0.0186897	1.20096	324.391	570.779			3.1	-4579.03	0.194192	6.49682	15.9636	798.18	-889.209	16.8351	neg	1	5.85833	stijn_270220 1-5.xlsx	VII	y
999	239	12.3609	-142.224	C:/Users/Gebruiker/Desktop/EAAT4_IPSC_EPSC\EPSCs/data\stijn_270220 1-5.ABF	-12.6181	13.705	0.530946	-138.163	0.682395	1.35328	926.557	10199.2			2.48	-4984.22	0.276471	6.05958	8.9702	448.51	-1377.99	16.9326	neg	1	5.85833	stijn_270220 1-5.xlsx	VII	y
1000	241	19.1147	-137.793	C:/Users/Gebruiker/Desktop/EAAT4_IPSC_EPSC\EPSCs/data\stijn_270220 1-5.ABF	-17.8358	13.4026	0.0185687	-140.353	0.0258204	1.00818	839.066	721.541			1.72	-11113.2	0.110041	6.53622	15.6306	781.53	-1222.9	17.2116	neg	1	5.85833	stijn_270220 1-5.xlsx	VII	y
1001	242	18.4073	-142.677	C:/Users/Gebruiker/Desktop/EAAT4_IPSC_EPSC\EPSCs/data\stijn_270220 1-5.ABF	-18.2821	16.409	0.0375062	-142.924	0.0499792	1.18904	473.1	315.081			2.1	-8765.4	0.243829	6.82213	8.6126	430.63	-2137.26	17.5076	neg	1	5.85833	stijn_270220 1-5.xlsx	VII	y
1002	243	29.4733	-142.46	C:/Users/Gebruiker/Desktop/EAAT4_IPSC_EPSC\EPSCs/data\stijn_270220 1-5.ABF	-29.9667	76.8206	19.1852	-96.6558	20.0171	1.39357	3453.67	66043.2			6.16	-4784.62	0.287533	5.89452	21.4236	1071.18	-1375.74	17.5437	neg	1	5.85833	stijn_270220 1-5.xlsx	VII	y
1003	244	13.0692	-138.47	C:/Users/Gebruiker/Desktop/EAAT4_IPSC_EPSC\EPSCs/data\stijn_270220 1-5.ABF	-11.3267	13.4132	0.184634	-137.504	0.267457	1.3778	530.44	1928.02			1.58	-8271.65	0.222849	6.50815	7.09	354.5	-1843.33	17.6091	neg	1	5.85833	stijn_270220 1-5.xlsx	VII	y
1004	245	13.7155	-141.878	C:/Users/Gebruiker/Desktop/EAAT4_IPSC_EPSC\EPSCs/data\stijn_270220 1-5.ABF	-14.813	13.2462	0.0235135	-140.814	0.0338056	0.877761	586.876	441.749			2.64	-5195.26	0.251467	5.95645	10.4984	524.92	-1306.44	17.6367	neg	1	5.85833	stijn_270220 1-5.xlsx	VII	y
1005	246	39.2249	-142.505	C:/Users/Gebruiker/Desktop/EAAT4_IPSC_EPSC\EPSCs/data\stijn_270220 1-5.ABF	-40.2535	36.4624	0.0364331	-143.104	0.0222119	1.41981	302.344	20.1732			1.82	-21552.1	0.295791	6.57646	6.153	307.65	-6374.92	17.7102	neg	1	5.85833	stijn_270220 1-5.xlsx	VII	y
1006	248	27.5186	-142.2	C:/Users/Gebruiker/Desktop/EAAT4_IPSC_EPSC\EPSCs/data\stijn_270220 1-5.ABF	-26.7914	53.591	4.3438	-119.057	4.72307	1.44602	2785.95	25251.3			7.9	-3483.37	0.306152	5.33048	25.8042	1290.21	-1066.44	18.2359	neg	1	5.85833	stijn_270220 1-5.xlsx	VII	y
1007	249	16.5728	-142.49	C:/Users/Gebruiker/Desktop/EAAT4_IPSC_EPSC\EPSCs/data\stijn_270220 1-5.ABF	-14.5034	32.2706	1.25792	-126.51	1.3958	0.805607	1466.17	6152.85			2.88	-5754.45	0.304949	6.53654	9.4442	472.21	-1754.81	18.653	neg	1	5.85833	stijn_270220 1-5.xlsx	VII	y
1008	250	18.983	-141.524	C:/Users/Gebruiker/Desktop/EAAT4_IPSC_EPSC\EPSCs/data\stijn_270220 1-5.ABF	-18.6899	49.6019	2.13307	-123.753	2.51124	1.946	1851.75	9029.09			5.86	-3239.42	0.230122	6.44649	25.4648	1273.24	-745.46	18.7279	neg	1	5.85833	stijn_270220 1-5.xlsx	VII	y
1009	253	10.7171	-143.796	C:/Users/Gebruiker/Desktop/EAAT4_IPSC_EPSC\EPSCs/data\stijn_270220 1-5.ABF	-11.2495	19.5732	0.691377	-135.11	0.848721	1.15759	817.728	4295.66			1.32	-8119.01	0.173492	6.78914	7.6084	380.42	-1408.59	18.9256	neg	1	5.85833	stijn_270220 1-5.xlsx	VII	y
1010	254	18.4613	-141.671	C:/Users/Gebruiker/Desktop/EAAT4_IPSC_EPSC\EPSCs/data\stijn_270220 1-5.ABF	-17.783	18.1461	0.0213494	-143.048	0.0181054	1.11946	431.919	112.283			4.06	-4547.12	0.414768	6.71054	9.7886	489.43	-1886	18.9869	neg	1	5.85833	stijn_270220 1-5.xlsx	VII	y
1011	255	25.231	-148.692	C:/Users/Gebruiker/Desktop/EAAT4_IPSC_EPSC\EPSCs/data\stijn_270220 1-5.ABF	-24.8141	24.1924	0.0336136	-147.944	0.0477864	1.09088	471.816	124.014			4.16	-6065.14	0.515886	5.17696	8.0638	403.19	-3128.92	19.2794	neg	1	5.85833	stijn_270220 1-5.xlsx	VII	y
1012	256	11.3714	-144.566	C:/Users/Gebruiker/Desktop/EAAT4_IPSC_EPSC\EPSCs/data\stijn_270220 1-5.ABF	-10.8286	11.784	0.0113227	-144.811	0.0115234	0.611854	298.089	71.5369			5	-2274.28	0.828226	5.57395	6.037	301.85	-1883.62	19.3633	neg	1	5.85833	stijn_270220 1-5.xlsx	VII	y
1013	257	17.6347	-142.136	C:/Users/Gebruiker/Desktop/EAAT4_IPSC_EPSC\EPSCs/data\stijn_270220 1-5.ABF	-17.7271	18.6056	0.0814452	-141.644	0.121114	1.09679	528.575	533.038			4.24	-4159.12	0.405532	6.09195	10.4554	522.77	-1686.66	19.3961	neg	1	5.85833	stijn_270220 1-5.xlsx	VII	y
1014	259	15.5082	-143.559	C:/Users/Gebruiker/Desktop/EAAT4_IPSC_EPSC\EPSCs/data\stijn_270220 1-5.ABF	-13.9669	12.9352	0.248029	-148.46	0.00913628	1.63731	63.2712	15.4905			3.9	-3976.45	1.55304	7.23519	2.5112	125.56	-6175.6	19.5841	neg	1	5.85833	stijn_270220 1-5.xlsx	VII	y
1015	260	20.2254	-141.576	C:/Users/Gebruiker/Desktop/EAAT4_IPSC_EPSC\EPSCs/data\stijn_270220 1-5.ABF	-19.3297	33.6668	1.46761	-131.693	1.70558	1.53891	1945.05	14130.4			4.2	-4815.58	0.170741	7.92145	24.5986	1229.93	-822.218	19.6142	neg	1	5.85833	stijn_270220 1-5.xlsx	VII	y
1016	263	11.6518	-149.062	C:/Users/Gebruiker/Desktop/EAAT4_IPSC_EPSC\EPSCs/data\stijn_270220 1-5.ABF	-10.862	20.2882	0.495984	-144.299	0.678577	1.70888	670.418	2855.09			7.14	-1631.91	0.706637	6.26842	10.1042	505.21	-1153.17	20.0646	neg	1	5.85833	stijn_270220 1-5.xlsx	VII	y
1017	264	8.68975	-144.885	C:/Users/Gebruiker/Desktop/EAAT4_IPSC_EPSC\EPSCs/data\stijn_270220 1-5.ABF	-8.85029	7.1831	0.0190321	-144.486	0.0186345	0.926217	330.286	392.768			3.3	-2633.26	0.693452	5.57513	4.7588	237.94	-1826.04	20.1459	neg	1	5.85833	stijn_270220 1-5.xlsx	VII	y
1018	265	9.43302	-150.673	C:/Users/Gebruiker/Desktop/EAAT4_IPSC_EPSC\EPSCs/data\stijn_270220 1-5.ABF	-11.0098	13.0211	0.0525824	-146.551	0.00566028	0.831996	88.0988	8.76301			1	-9433.02	0.834307	5.45209	1.1986	59.93	-7870.03	20.3913	neg	1	5.85833	stijn_270220 1-5.xlsx	VII	y
1019	266	35.8134	-150.253	C:/Users/Gebruiker/Desktop/EAAT4_IPSC_EPSC\EPSCs/data\stijn_270220 1-5.ABF	-34.8111	74.5854	4.69113	-114.303	5.14505	1.50958	2005.2	7607.52			6.12	-5851.86	0.377024	4.53171	16.2324	811.62	-2206.29	20.4372	neg	1	5.85833	stijn_270220 1-5.xlsx	VII	y
1020	269	23.2794	-151.201	C:/Users/Gebruiker/Desktop/EAAT4_IPSC_EPSC\EPSCs/data\stijn_270220 1-5.ABF	-22.7724	60.7526	13.9936	-117.991	15.2039	2.13586	1831.93	27265.7			9.68	-2404.9	0.720131	5.51943	13.442	672.1	-1731.84	20.665	neg	1	5.85833	stijn_270220 1-5.xlsx	VII	y
1021	276	21.9541	-151.773	C:/Users/Gebruiker/Desktop/EAAT4_IPSC_EPSC\EPSCs/data\stijn_270220 1-5.ABF	-21.4372	18.8766	0.0669826	-151.118	0.0913637	1.43911	449.504	380.205			3.02	-7269.56	0.457451	7.10187	6.6018	330.09	-3325.47	21.0268	neg	1	5.85833	stijn_270220 1-5.xlsx	VII	y
1022	277	31.5353	-151.475	C:/Users/Gebruiker/Desktop/EAAT4_IPSC_EPSC\EPSCs/data\stijn_270220 1-5.ABF	-32.402	23.9096	0.0609997	-152.737	0.0552549	1.53167	336.413	114.827			1.44	-21899.5	0.23972	8.04261	6.007	300.35	-5249.76	21.0591	neg	1	5.85833	stijn_270220 1-5.xlsx	VII	y
1023	278	11.7681	-149.09	C:/Users/Gebruiker/Desktop/EAAT4_IPSC_EPSC\EPSCs/data\stijn_270220 1-5.ABF	-11.2119	9.37596	0.0229223	-152.626	0.00741604	1.10763	319.07	158.02			4.78	-2461.94	0.356233	6.49501	13.4182	670.91	-877.025	21.1914	neg	1	5.85833	stijn_270220 1-5.xlsx	VII	y
1024	279	26.662	-150.783	C:/Users/Gebruiker/Desktop/EAAT4_IPSC_EPSC\EPSCs/data\stijn_270220 1-5.ABF	-26.1216	17.8224	0.0515941	-160.077	0.0175982	1.53048	330.016	108.004			6.02	-4428.9	0.300366	6.37717	20.0422	1002.11	-1330.29	21.3664	neg	1	5.85833	stijn_270220 1-5.xlsx	VII	y
1025	281	47.5671	-150.352	C:/Users/Gebruiker/Desktop/EAAT4_IPSC_EPSC\EPSCs/data\stijn_270220 1-5.ABF	-48.7305	60.1187	0.105674	-143.423	0.14718	1.34328	1756.3	507.898			5.6	-8494.13	0.171211	5.27434	32.7082	1635.41	-1454.29	21.5738	neg	1	5.85833	stijn_270220 1-5.xlsx	VII	y
1026	282	15.6506	-147.638	C:/Users/Gebruiker/Desktop/EAAT4_IPSC_EPSC\EPSCs/data\stijn_270220 1-5.ABF	-15.0979	19.3611	0.114061	-143.446	0.156233	0.965529	889.693	1274.65			4.02	-3893.18	0.357868	7.06816	11.2332	561.66	-1393.24	21.9199	neg	1	5.85833	stijn_270220 1-5.xlsx	VII	y
1027	284	12.5821	-147.087	C:/Users/Gebruiker/Desktop/EAAT4_IPSC_EPSC\EPSCs/data\stijn_270220 1-5.ABF	-10.9204	10.7792	0.0733517	-151.624	0.103255	1.49662	479.071	1419.41			6.38	-1972.12	0.296612	7.38585	21.5096	1075.48	-584.953	22.1106	neg	1	5.85833	stijn_270220 1-5.xlsx	VII	y
1028	286	12.6506	-145.789	C:/Users/Gebruiker/Desktop/EAAT4_IPSC_EPSC\EPSCs/data\stijn_270220 1-5.ABF	-12.3982	35.5653	150.751	-120.711	153.233	1.31851	3796.85	2.3742e+06			1.58	-8006.72	0.119719	7.49056	13.1976	659.88	-958.554	22.2698	neg	1	5.85833	stijn_270220 1-5.xlsx	VII	y
1029	287	11.3713	-146.124	C:/Users/Gebruiker/Desktop/EAAT4_IPSC_EPSC\EPSCs/data\stijn_270220 1-5.ABF	-11.7719	18.5773	1.47906	-139.758	1.75882	1.4233	918.831	11432			5.34	-2129.46	0.49232	6.81812	10.8466	542.33	-1048.38	22.4131	neg	1	5.85833	stijn_270220 1-5.xlsx	VII	y
1030	289	13.4503	-143.019	C:/Users/Gebruiker/Desktop/EAAT4_IPSC_EPSC\EPSCs/data\stijn_270220 1-5.ABF	-11.5345	9.85725	0.0653093	-146.188	0.0971243	1.09206	664.278	2384.89			2.56	-5254.04	0.161541	8.18912	15.8474	792.37	-848.741	22.5693	neg	1	5.85833	stijn_270220 1-5.xlsx	VII	y
1031	290	15.4192	-146.448	C:/Users/Gebruiker/Desktop/EAAT4_IPSC_EPSC\EPSCs/data\stijn_270220 1-5.ABF	-14.4842	308023	6.06908e+13	307858	6.06908e+13	2.7326	4.08293e+07	1.06639e+18			8.34	-1848.83	0.266807	6.08892	31.2586	1562.93	-493.279	22.8082	neg	1	5.85833	stijn_270220 1-5.xlsx	VII	y
1032	291	11.3816	-155.697	C:/Users/Gebruiker/Desktop/EAAT4_IPSC_EPSC\EPSCs/data\stijn_270220 1-5.ABF	-10.9105	20.7236	0.119202	-146.43	0.17711	1.12244	363.016	297.301			2.8	-4064.87	0.940228	6.28499	2.978	148.9	-3821.9	22.8339	neg	1	5.85833	stijn_270220 1-5.xlsx	VII	y
1033	293	13.1119	-145.89	C:/Users/Gebruiker/Desktop/EAAT4_IPSC_EPSC\EPSCs/data\stijn_270220 1-5.ABF	-12.6298	10.3187	0.0262181	-146.547	0.0351565	1.01714	497.67	615.204			1.2	-10926.6	0.144155	6.16379	8.3244	416.22	-1575.12	22.9438	neg	1	5.85833	stijn_270220 1-5.xlsx	VII	y
1034	294	16.8436	-144.049	C:/Users/Gebruiker/Desktop/EAAT4_IPSC_EPSC\EPSCs/data\stijn_270220 1-5.ABF	-15.6629	16.8006	0.142979	-143.789	0.207694	1.36342	683.813	1600.86			2.76	-6102.77	0.238284	6.67429	11.5828	579.14	-1454.19	22.9984	neg	1	5.85833	stijn_270220 1-5.xlsx	VII	y
1035	295	18.6679	-148.349	C:/Users/Gebruiker/Desktop/EAAT4_IPSC_EPSC\EPSCs/data\stijn_270220 1-5.ABF	-18.6655	20.2083	0.081601	-149.863	0.119312	1.55644	519.035	498.063			4.82	-3873	0.349589	6.97128	13.7876	689.38	-1353.96	23.0837	neg	1	5.85833	stijn_270220 1-5.xlsx	VII	y
1036	296	31.9744	-149.146	C:/Users/Gebruiker/Desktop/EAAT4_IPSC_EPSC\EPSCs/data\stijn_270220 1-5.ABF	-30.9613	29.4661	0.070196	-150.152	0.0113031	1.24018	130.326	5.91297			1.54	-20762.6	0.621971	6.55771	2.476	123.8	-12913.8	23.2195	neg	1	5.85833	stijn_270220 1-5.xlsx	VII	y
1037	298	27.7048	-149.776	C:/Users/Gebruiker/Desktop/EAAT4_IPSC_EPSC\EPSCs/data\stijn_270220 1-5.ABF	-27.8347	33.2385	0.0722952	-142.428	0.107537	1.19814	524.679	149.66			3.26	-8498.4	0.482448	6.52715	6.7572	337.86	-4100.04	23.3186	neg	1	5.85833	stijn_270220 1-5.xlsx	VII	y
1038	299	19.3008	-144.476	C:/Users/Gebruiker/Desktop/EAAT4_IPSC_EPSC\EPSCs/data\stijn_270220 1-5.ABF	-18.1927	-63333.5	-4.34835e+14	-63489.7	-4.34835e+14	4.23613	-1.32573e+07	-1.90517e+19			1.52	-12697.9	0.0907907	6.5598	16.7418	837.09	-1152.85	23.3955	neg	1	5.85833	stijn_270220 1-5.xlsx	VII	y
1039	300	25.6307	-147.726	C:/Users/Gebruiker/Desktop/EAAT4_IPSC_EPSC\EPSCs/data\stijn_270220 1-5.ABF	-24.8469	-144493	5.76476e+13	-144667	5.76476e+13	1.45638	-1.0215e+07	2.88062e+17			4.1	-6251.39	0.170786	7.26131	24.0066	1200.33	-1067.65	23.4157	neg	1	5.85833	stijn_270220 1-5.xlsx	VII	y
1040	301	12.4263	-146.403	C:/Users/Gebruiker/Desktop/EAAT4_IPSC_EPSC\EPSCs/data\stijn_270220 1-5.ABF	-11.9	75292	1.11328e+13	75134.1	1.11328e+13	2.08297	1.41525e+07	3.93397e+17			2.48	-5010.61	0.100161	7.27069	24.7602	1238.01	-501.866	23.8902	neg	1	5.85833	stijn_270220 1-5.xlsx	VII	y
1041	302	29.3992	-148.99	C:/Users/Gebruiker/Desktop/EAAT4_IPSC_EPSC\EPSCs/data\stijn_270220 1-5.ABF	-28.7741	-3.306	0.124118	-181.135	0.308275	3.95249	-1123.14	2181.02			8.1	-3629.53	0.195378	7.11816	41.4582	2072.91	-709.129	24.1977	neg	1	5.85833	stijn_270220 1-5.xlsx	VII	y
1042	303	20.9442	-164.477	C:/Users/Gebruiker/Desktop/EAAT4_IPSC_EPSC\EPSCs/data\stijn_270220 1-5.ABF	-20.285	38.0049	0.138402	-150.723	0.201602	1.15427	485.441	155.208			1.74	-12036.9	0.324469	6.82941	5.3626	268.13	-3905.61	24.2292	neg	1	5.85833	stijn_270220 1-5.xlsx	VII	y
1043	306	13.3739	-150.779	C:/Users/Gebruiker/Desktop/EAAT4_IPSC_EPSC\EPSCs/data\stijn_270220 1-5.ABF	-12.5149	18.205	0.036585	-146.258	0.0470778	0.923934	301.712	102.198			3	-4457.95	0.827586	6.94881	3.625	181.25	-3689.34	24.5071	neg	1	5.85833	stijn_270220 1-5.xlsx	VII	y
1044	309	12.2496	-146.18	C:/Users/Gebruiker/Desktop/EAAT4_IPSC_EPSC\EPSCs/data\stijn_270220 1-5.ABF	-12.4187	21.9169	1.24133	-137.776	1.51523	1.45528	903.875	7359.04			3.96	-3093.33	0.407525	7.33267	9.7172	485.86	-1260.61	24.7826	neg	1	5.85833	stijn_270220 1-5.xlsx	VII	y
1045	313	15.3715	-143.926	C:/Users/Gebruiker/Desktop/EAAT4_IPSC_EPSC\EPSCs/data\stijn_270220 1-5.ABF	-15.2174	13.1092	0.023718	-145.661	0.0286557	1.12563	484.858	331.187			6.92	-2221.31	0.60326	8.12261	11.471	573.55	-1340.03	25.1197	neg	1	5.85833	stijn_270220 1-5.xlsx	VII	y
1046	315	15.3599	-149.356	C:/Users/Gebruiker/Desktop/EAAT4_IPSC_EPSC\EPSCs/data\stijn_270220 1-5.ABF	-15.4205	14.2088	0.0545882	-149.909	0.0138816	1.14145	144.289	29.8632			1.4	-10971.4	0.469799	6.58257	2.98	149	-5154.33	25.2151	neg	1	5.85833	stijn_270220 1-5.xlsx	VII	y
1047	316	21.4889	-143.707	C:/Users/Gebruiker/Desktop/EAAT4_IPSC_EPSC\EPSCs/data\stijn_270220 1-5.ABF	-21.4234	19.6111	0.0815267	-144.107	0.0627909	1.80372	281.485	149.918			1.82	-11807.1	0.338504	6.71668	5.3766	268.83	-3996.74	25.248	neg	1	5.85833	stijn_270220 1-5.xlsx	VII	y
1048	317	14.0594	-143.171	C:/Users/Gebruiker/Desktop/EAAT4_IPSC_EPSC\EPSCs/data\stijn_270220 1-5.ABF	-13.0427	15.2421	0.761289	-142.04	0.918673	1.35136	1623.86	28833.6			4.78	-2941.31	0.18726	5.61417	25.526	1276.3	-550.789	25.2812	neg	1	5.85833	stijn_270220 1-5.xlsx	VII	y
1049	318	34.0294	-139.816	C:/Users/Gebruiker/Desktop/EAAT4_IPSC_EPSC\EPSCs/data\stijn_270220 1-5.ABF	-32.317	23.7569	0.0584163	-148.876	0.00530943	1.27344	156.609	8.65139			1.5	-22686.3	0.289408	6.13865	5.183	259.15	-6565.59	25.7373	neg	1	5.85833	stijn_270220 1-5.xlsx	VII	y
1050	320	15.9219	-144.854	C:/Users/Gebruiker/Desktop/EAAT4_IPSC_EPSC\EPSCs/data\stijn_270220 1-5.ABF	-14.5507	11.7618	0.0476944	-147.883	0.0591341	1.3829	458.262	739.319			1.22	-13050.7	0.114962	6.1027	10.6122	530.61	-1500.34	25.84	neg	1	5.85833	stijn_270220 1-5.xlsx	VII	y
1051	321	21.5509	-140.505	C:/Users/Gebruiker/Desktop/EAAT4_IPSC_EPSC\EPSCs/data\stijn_270220 1-5.ABF	-21.0193	19.8821	0.107437	-140.899	0.1592	1.42023	762.221	1209.52			1.82	-11841.2	0.128828	5.56956	14.1274	706.37	-1525.47	25.9532	neg	1	5.85833	stijn_270220 1-5.xlsx	VII	y
1052	322	10.4761	-144.623	C:/Users/Gebruiker/Desktop/EAAT4_IPSC_EPSC\EPSCs/data\stijn_270220 1-5.ABF	-9.64572	93479.4	1.2344e+14	93324.3	123440498727958	1.78713	1.08198e+07	1.65391e+18			5.72	-1831.48	0.401223	5.46457	14.2564	712.82	-734.834	25.9945	neg	1	5.85833	stijn_270220 1-5.xlsx	VII	y
1053	323	12.6752	-143.88	C:/Users/Gebruiker/Desktop/EAAT4_IPSC_EPSC\EPSCs/data\stijn_270220 1-5.ABF	-12.3815	51032.8	1.5329e+13	50879.3	1.5329e+13	1.46512	7.61793e+06	3.41627e+17			3.88	-3266.81	0.273197	5.37896	14.2022	710.11	-892.484	26.0666	neg	1	5.85833	stijn_270220 1-5.xlsx	VII	y
1054	325	11.9979	-144.126	C:/Users/Gebruiker/Desktop/EAAT4_IPSC_EPSC\EPSCs/data\stijn_270220 1-5.ABF	-10.6281	23.3651	16.9408	-132.493	17.8357	1.29805	1912.8	204792			4.2	-2856.65	0.339723	6.44127	12.363	618.15	-970.469	26.3246	neg	1	5.85833	stijn_270220 1-5.xlsx	VII	y
1055	326	9.72757	-142.677	C:/Users/Gebruiker/Desktop/EAAT4_IPSC_EPSC\EPSCs/data\stijn_270220 1-5.ABF	-9.39011	8.40317	0.0775915	-143.358	0.113291	0.918846	582.644	2593.37			4.88	-1993.35	0.421445	6.01457	11.5792	578.96	-840.09	26.61	neg	1	5.85833	stijn_270220 1-5.xlsx	VII	y
1056	328	23.9706	-156.26	C:/Users/Gebruiker/Desktop/EAAT4_IPSC_EPSC\EPSCs/data\stijn_270220 1-5.ABF	-21.4285	27.103	0.0524418	-154.163	0.0419639	1.34277	243.703	38.4325			3.16	-7585.63	0.839666	5.66436	3.7634	188.17	-6369.39	26.9018	neg	1	5.85833	stijn_270220 1-5.xlsx	VII	y
1057	330	13.7772	-146.597	C:/Users/Gebruiker/Desktop/EAAT4_IPSC_EPSC\EPSCs/data\stijn_270220 1-5.ABF	-12.709	6489.72	1.01536e+11	6329.14	1.01536e+11	1.44463	714290	1232503405613401			5.76	-2391.88	0.317366	5.87271	18.1494	907.47	-759.101	27.0847	neg	1	5.85833	stijn_270220 1-5.xlsx	VII	y
1058	331	20.9924	-148.595	C:/Users/Gebruiker/Desktop/EAAT4_IPSC_EPSC\EPSCs/data\stijn_270220 1-5.ABF	-20.8961	20.5553	0.0415888	-147.976	0.0495637	1.35738	442.54	196.564			1.62	-12958.2	0.204607	6.5913	7.9176	395.88	-2651.35	27.1947	neg	1	5.85833	stijn_270220 1-5.xlsx	VII	y
1059	332	9.18576	-146.632	C:/Users/Gebruiker/Desktop/EAAT4_IPSC_EPSC\EPSCs/data\stijn_270220 1-5.ABF	-7.69582	128240	6.6708e+12	128084	6.6708e+12	1.09351	1.84268e+07	1.37739e+17			1.4	-6561.26	0.0999087	5.93577	14.0128	700.64	-655.526	27.2396	neg	1	5.85833	stijn_270220 1-5.xlsx	VII	y
1060	333	15.3703	-143.399	C:/Users/Gebruiker/Desktop/EAAT4_IPSC_EPSC\EPSCs/data\stijn_270220 1-5.ABF	-15.6523	12.0453	0.0815296	-147.473	0.00496531	1.25101	120.952	24.4431			1.36	-11301.7	0.261458	6.24776	5.2016	260.08	-2954.92	27.3757	neg	1	5.85833	stijn_270220 1-5.xlsx	VII	y
1061	334	17.7258	-145.256	C:/Users/Gebruiker/Desktop/EAAT4_IPSC_EPSC\EPSCs/data\stijn_270220 1-5.ABF	-18.4835	16.3829	0.0310061	-145.361	0.038808	1.14924	479.235	270.964			6.12	-2896.38	0.628983	5.89329	9.73	486.5	-1821.77	27.4165	neg	1	5.85833	stijn_270220 1-5.xlsx	VII	y
1062	335	13.1585	-160.555	C:/Users/Gebruiker/Desktop/EAAT4_IPSC_EPSC\EPSCs/data\stijn_270220 1-5.ABF	-11.7735	29.1705	2.46007	-143.472	2.77923	1.04492	833.206	5153.76			2.28	-5771.28	0.555231	5.9668	4.1064	205.32	-3204.39	27.5191	neg	1	5.85833	stijn_270220 1-5.xlsx	VII	y
1063	336	9.92155	-144.258	C:/Users/Gebruiker/Desktop/EAAT4_IPSC_EPSC\EPSCs/data\stijn_270220 1-5.ABF	-10.1234	7.46592	0.120565	-146.997	0.00386656	1.10962	57.5062	18.16			1.32	-7516.33	0.509102	6.21523	2.5928	129.64	-3826.58	27.9388	neg	1	5.85833	stijn_270220 1-5.xlsx	VII	y
1064	337	13.7095	-144.754	C:/Users/Gebruiker/Desktop/EAAT4_IPSC_EPSC\EPSCs/data\stijn_270220 1-5.ABF	-13.0438	12.9611	0.0588468	-145.958	0.0197614	1.36652	182.574	70.7401			3.48	-3939.52	0.856552	6.11354	4.0628	203.14	-3374.4	27.9791	neg	1	5.85833	stijn_270220 1-5.xlsx	VII	y
1065	339	14.9278	-141.233	C:/Users/Gebruiker/Desktop/EAAT4_IPSC_EPSC\EPSCs/data\stijn_270220 1-5.ABF	-14.812	12.1742	0.049756	-143.995	0.00835307	1.19138	173.81	44.4674			2.08	-7176.83	0.407348	5.37414	5.1062	255.31	-2923.47	28.0915	neg	1	5.85833	stijn_270220 1-5.xlsx	VII	y
1066	340	14.9326	-145.786	C:/Users/Gebruiker/Desktop/EAAT4_IPSC_EPSC\EPSCs/data\stijn_270220 1-5.ABF	-13.3599	17.1084	0.735708	-141.591	0.889033	1.08221	970.345	7944.96			4.86	-3072.56	0.531764	6.22567	9.1394	456.97	-1633.87	28.2875	neg	1	5.85833	stijn_270220 1-5.xlsx	VII	y
1067	341	22.8618	-145.728	C:/Users/Gebruiker/Desktop/EAAT4_IPSC_EPSC\EPSCs/data\stijn_270220 1-5.ABF	-22.245	-252973	1.19932e+13	-253149	1.19932e+13	1.72059	-2.22683e+07	9.29212e+16			6.04	-3785.07	0.157204	5.795	38.4214	1921.07	-595.029	28.5569	neg	1	5.85833	stijn_270220 1-5.xlsx	VII	y
1068	342	10.4227	-144.197	C:/Users/Gebruiker/Desktop/EAAT4_IPSC_EPSC\EPSCs/data\stijn_270220 1-5.ABF	-9.25428	31.5681	346.74	-121.039	352.042	1.32422	2257.95	2.42131e+06			1.56	-6681.19	0.266548	5.35056	5.8526	292.63	-1780.86	28.7873	neg	1	5.85833	stijn_270220 1-5.xlsx	VII	y
1069	343	22.5694	-146.073	C:/Users/Gebruiker/Desktop/EAAT4_IPSC_EPSC\EPSCs/data\stijn_270220 1-5.ABF	-22.4378	20.1842	0.0369191	-149.299	0.0151598	1.20412	346.359	72.6032			3.16	-7142.23	0.334434	6.12342	9.4488	472.44	-2388.6	29.2273	neg	1	5.85833	stijn_270220 1-5.xlsx	VII	y
1070	345	9.48077	-145.429	C:/Users/Gebruiker/Desktop/EAAT4_IPSC_EPSC\EPSCs/data\stijn_270220 1-5.ABF	-9.65447	10.7289	0.113618	-143.437	0.160975	0.869204	528.352	1666.78			3	-3160.26	0.410195	5.22387	7.3136	365.68	-1296.32	29.6918	neg	1	5.85833	stijn_270220 1-5.xlsx	VII	y
1071	346	10.8387	-140.475	C:/Users/Gebruiker/Desktop/EAAT4_IPSC_EPSC\EPSCs/data\stijn_270220 1-5.ABF	-11.0639	9.91797	0.0347392	-141.29	0.0516539	1.04502	960.384	2587.91			6.48	-1672.64	0.284508	4.78053	22.7762	1138.81	-475.879	29.7915	neg	1	5.85833	stijn_270220 1-5.xlsx	VII	y
1072	347	10.0616	-145.578	C:/Users/Gebruiker/Desktop/EAAT4_IPSC_EPSC\EPSCs/data\stijn_270220 1-5.ABF	-8.98825	13.0599	0.625975	-142.894	0.818117	1.5299	876.423	12587.9			5.26	-1912.84	0.488303	5.26811	10.772	538.6	-934.047	29.9446	neg	1	5.85833	stijn_270220 1-5.xlsx	VII	y
1073	348	37.8528	-144.736	C:/Users/Gebruiker/Desktop/EAAT4_IPSC_EPSC\EPSCs/data\stijn_270220 1-5.ABF	-37.5233	36.8862	0.0427179	-145.454	0.0634676	1.14064	784.887	167.043			3.42	-11068.1	0.215411	5.84051	15.8766	793.83	-2384.19	30.1386	neg	1	5.85833	stijn_270220 1-5.xlsx	VII	y
1074	350	15.8278	-149.271	C:/Users/Gebruiker/Desktop/EAAT4_IPSC_EPSC\EPSCs/data\stijn_270220 1-5.ABF	-14.8517	25.2634	0.176868	-141.722	0.232048	0.823512	676.83	574.688			2.84	-5573.17	0.35492	4.84828	8.0018	400.09	-1978.03	30.3791	neg	1	5.85833	stijn_270220 1-5.xlsx	VII	y
1075	351	16.2726	-145.081	C:/Users/Gebruiker/Desktop/EAAT4_IPSC_EPSC\EPSCs/data\stijn_270220 1-5.ABF	-14.9537	14.4928	0.0110126	-147.179	0.00886022	0.678839	310.395	45.9067			2.9	-5611.23	0.416559	6.14705	6.9618	348.09	-2337.41	30.629	neg	1	5.85833	stijn_270220 1-5.xlsx	VII	y
1076	353	27.9523	-159.799	C:/Users/Gebruiker/Desktop/EAAT4_IPSC_EPSC\EPSCs/data\stijn_270220 1-5.ABF	-26.0608	561675	3.58617e+13	561485	3.58617e+13	1.59282	2.48352e+07	7.0118e+16			5.18	-5396.21	0.301967	6.20536	17.1542	857.71	-1629.48	31.2034	neg	1	5.85833	stijn_270220 1-5.xlsx	VII	y
1077	356	29.3731	-147.191	C:/Users/Gebruiker/Desktop/EAAT4_IPSC_EPSC\EPSCs/data\stijn_270220 1-5.ABF	-29.2323	369.764	15270.3	190.233	15291.4	1.38605	21245.5	5.52643e+07			7.04	-4172.31	0.277309	6.86505	25.3868	1269.34	-1157.02	31.6223	neg	1	5.85833	stijn_270220 1-5.xlsx	VII	y
1078	357	11.7976	-141.355	C:/Users/Gebruiker/Desktop/EAAT4_IPSC_EPSC\EPSCs/data\stijn_270220 1-5.ABF	-11.1361	11.3927	0.0222656	-143.794	0.029541	1.05588	701.796	855.969			5.88	-2006.4	0.263158	6.77951	22.344	1117.2	-528	31.8031	neg	1	5.85833	stijn_270220 1-5.xlsx	VII	y
1079	358	15.0498	-141.439	C:/Users/Gebruiker/Desktop/EAAT4_IPSC_EPSC\EPSCs/data\stijn_270220 1-5.ABF	-15.171	13.1195	0.0272853	-144.591	0.0172031	1.41658	508.443	335.379			6.38	-2358.9	0.361039	6.67613	17.6712	883.56	-851.656	31.8653	neg	1	5.85833	stijn_270220 1-5.xlsx	VII	y
1080	359	14.6423	-144.102	C:/Users/Gebruiker/Desktop/EAAT4_IPSC_EPSC\EPSCs/data\stijn_270220 1-5.ABF	-13.6594	24.0956	1.15719	-133.821	1.32979	0.925527	1105.63	6717.91			6.76	-2166.02	0.780817	6.99034	8.6576	432.88	-1691.26	32.0031	neg	1	5.85833	stijn_270220 1-5.xlsx	VII	y
1081	361	10.3973	-143.089	C:/Users/Gebruiker/Desktop/EAAT4_IPSC_EPSC\EPSCs/data\stijn_270220 1-5.ABF	-10.1618	35.2039	187.484	-116.714	189.775	1.09955	4462.12	3.97556e+06			2.34	-4443.3	0.176705	5.48418	13.2424	662.12	-785.154	32.1946	neg	1	5.85833	stijn_270220 1-5.xlsx	VII	y
1082	364	14.035	-147.637	C:/Users/Gebruiker/Desktop/EAAT4_IPSC_EPSC\EPSCs/data\stijn_270220 1-5.ABF	-12.6405	234.143	66734.3	74.7547	66784.5	1.16056	14656.4	2.79785e+08			3.14	-4469.75	0.434085	7.49971	7.2336	361.68	-1940.25	32.4778	neg	1	5.85833	stijn_270220 1-5.xlsx	VII	y
1083	365	12.0806	-143.312	C:/Users/Gebruiker/Desktop/EAAT4_IPSC_EPSC\EPSCs/data\stijn_270220 1-5.ABF	-10.2107	-15586	2.65762e+13	-15736.1	2.65762e+13	1.4223	-8.68378e+06	8.24921e+18			5.36	-2253.85	0.402735	7.2328	13.309	665.45	-907.702	32.5206	neg	1	5.85833	stijn_270220 1-5.xlsx	VII	y
1084	367	15.0029	-143.514	C:/Users/Gebruiker/Desktop/EAAT4_IPSC_EPSC\EPSCs/data\stijn_270220 1-5.ABF	-14.4203	-39100.1	2.6292e+13	-39252.8	2.6292e+13	1.58065	-8.79097e+06	1.32892e+18			1.4	-10716.4	0.093776	6.8453	14.9292	746.46	-1004.94	32.6667	neg	1	5.85833	stijn_270220 1-5.xlsx	VII	y
1085	368	11.34	-144.432	C:/Users/Gebruiker/Desktop/EAAT4_IPSC_EPSC\EPSCs/data\stijn_270220 1-5.ABF	-10.4017	17.2154	1.19875	-136.622	1.39523	0.955646	811.629	7738.72			4.34	-2612.9	0.851081	6.32202	5.0994	254.97	-2223.79	32.7172	neg	1	5.85833	stijn_270220 1-5.xlsx	VII	y
1086	369	18.6061	-142.903	C:/Users/Gebruiker/Desktop/EAAT4_IPSC_EPSC\EPSCs/data\stijn_270220 1-5.ABF	-18.7911	20.9478	0.0274034	-143.839	0.0231292	1.37539	471.666	128.738			5.04	-3691.68	0.415595	7.06113	12.1272	606.36	-1534.24	32.7383	neg	1	5.85833	stijn_270220 1-5.xlsx	VII	y
1087	371	18.2617	-149.187	C:/Users/Gebruiker/Desktop/EAAT4_IPSC_EPSC\EPSCs/data\stijn_270220 1-5.ABF	-19.0349	40.8048	2.25811	-129.077	2.55367	1.35123	1632.36	9312.85			5.4	-3381.79	0.377887	6.62344	14.29	714.5	-1277.93	32.8787	neg	1	5.85833	stijn_270220 1-5.xlsx	VII	y
1088	372	18.6771	-141.764	C:/Users/Gebruiker/Desktop/EAAT4_IPSC_EPSC\EPSCs/data\stijn_270220 1-5.ABF	-19.4599	27.8552	1.25452	-132.826	1.45631	1.25116	1456.05	9846.71			4.38	-4264.18	0.251424	5.98741	17.4208	871.04	-1072.12	32.9577	neg	1	5.85833	stijn_270220 1-5.xlsx	VII	y
1089	373	23.9596	-141.755	C:/Users/Gebruiker/Desktop/EAAT4_IPSC_EPSC\EPSCs/data\stijn_270220 1-5.ABF	-23.9575	141419	1.37975e+13	141249	1.37975e+13	2.11197	7.8056e+06	4.20431e+16			4.88	-4909.75	0.230659	4.69909	21.1568	1057.84	-1132.48	33.2709	neg	1	5.85833	stijn_270220 1-5.xlsx	VII	y
1090	374	11.692	-140.688	C:/Users/Gebruiker/Desktop/EAAT4_IPSC_EPSC\EPSCs/data\stijn_270220 1-5.ABF	-12.3007	104.647	2805.51	-48.8547	2812.97	1.099	13983.5	5.69167e+07			6.18	-1891.9	0.248704	4.55226	24.8488	1242.44	-470.524	33.322	neg	1	5.85833	stijn_270220 1-5.xlsx	VII	y
1091	376	17.8972	-140.781	C:/Users/Gebruiker/Desktop/EAAT4_IPSC_EPSC\EPSCs/data\stijn_270220 1-5.ABF	-16.4012	75449.3	-1.58366e+13	75292.7	-1.58366e+13	2.03633	1.41939e+07	-5.60565e+17			7.1	-2520.74	0.227868	4.56069	31.1584	1557.92	-574.395	34.0295	neg	1	5.85833	stijn_270220 1-5.xlsx	VII	y
1092	377	9.41595	-147.557	C:/Users/Gebruiker/Desktop/EAAT4_IPSC_EPSC\EPSCs/data\stijn_270220 1-5.ABF	-8.56279	62823.9	-2.18609e+14	62668.7	-2.18609e+14	0.954076	6.31129e+06	-2.20656e+18			2.64	-3566.65	0.361862	4.48766	7.2956	364.78	-1290.63	34.0532	neg	1	5.85833	stijn_270220 1-5.xlsx	VII	y
1093	378	28.3652	-138.52	C:/Users/Gebruiker/Desktop/EAAT4_IPSC_EPSC\EPSCs/data\stijn_270220 1-5.ABF	-27.1017	23.0632	0.0282848	-141.955	0.0344678	1.02973	391.853	83.3412			5.24	-5413.2	0.616659	4.5387	8.4974	424.87	-3338.1	34.2348	neg	1	5.85833	stijn_270220 1-5.xlsx	VII	y
1094	379	59.6357	-138.115	C:/Users/Gebruiker/Desktop/EAAT4_IPSC_EPSC\EPSCs/data\stijn_270220 1-5.ABF	-58.0906	-868768	-2.96592e+13	-868962	-2.96592e+13	3.61286	-6.25969e+07	-1.53966e+17			9.42	-6330.75	0.195503	4.96628	48.1834	2409.17	-1237.68	34.38	neg	1	5.85833	stijn_270220 1-5.xlsx	VII	y
1095	380	13.4123	-147.433	C:/Users/Gebruiker/Desktop/EAAT4_IPSC_EPSC\EPSCs/data\stijn_270220 1-5.ABF	-12.6885	16.1504	0.0655577	-143.866	0.0970296	0.877266	484.962	450.742			3.9	-3439.06	0.682248	4.96242	5.7164	285.82	-2346.29	34.5061	neg	1	5.85833	stijn_270220 1-5.xlsx	VII	y
1096	381	11.8874	-143.482	C:/Users/Gebruiker/Desktop/EAAT4_IPSC_EPSC\EPSCs/data\stijn_270220 1-5.ABF	-11.7601	17.5579	1.91961	-136.908	2.16207	1.06369	1386.73	30326.4			4.56	-2606.88	0.353521	4.67896	12.8988	644.94	-921.586	34.5543	neg	1	5.85833	stijn_270220 1-5.xlsx	VII	y
1097	383	11.7813	-147.958	C:/Users/Gebruiker/Desktop/EAAT4_IPSC_EPSC\EPSCs/data\stijn_270220 1-5.ABF	-11.3386	11.8673	0.0217782	-147.5	0.0223565	0.917568	298.502	136.393			2.26	-5212.96	0.44525	4.68983	5.0758	253.79	-2321.07	34.6263	neg	1	5.85833	stijn_270220 1-5.xlsx	VII	y
1098	384	23.4381	-141.395	C:/Users/Gebruiker/Desktop/EAAT4_IPSC_EPSC\EPSCs/data\stijn_270220 1-5.ABF	-22.746	21.8104	0.00929659	-143.419	0.00411924	0.669723	276.779	10.3691			5.6	-4185.38	0.89414	6.96275	6.263	313.15	-3742.32	34.7791	neg	1	5.85833	stijn_270220 1-5.xlsx	VII	y
1099	386	15.2176	-139.933	C:/Users/Gebruiker/Desktop/EAAT4_IPSC_EPSC\EPSCs/data\stijn_270220 1-5.ABF	-14.2649	10.9489	0.105385	-145.714	0.00161768	1.23996	87.8484	15.3724			1.6	-9511.02	0.27933	5.24849	5.728	286.4	-2656.71	35.0571	neg	1	5.85833	stijn_270220 1-5.xlsx	VII	y
1100	387	11.9016	-150.673	C:/Users/Gebruiker/Desktop/EAAT4_IPSC_EPSC\EPSCs/data\stijn_270220 1-5.ABF	-10.1959	10.9897	0.0283938	-150.813	0.0216916	0.958643	229.126	109.738			2.8	-4250.56	0.841447	5.56135	3.3276	166.38	-3576.62	35.1437	neg	1	5.85833	stijn_270220 1-5.xlsx	VII	y
1101	388	11.6899	-148.24	C:/Users/Gebruiker/Desktop/EAAT4_IPSC_EPSC\EPSCs/data\stijn_270220 1-5.ABF	-10.0053	13.8486	0.0454088	-145.912	0.0198894	1.04822	160.521	41.9992			1.06	-11028.2	0.561679	5.09769	1.8872	94.36	-6194.3	35.2329	neg	1	5.85833	stijn_270220 1-5.xlsx	VII	y
1102	389	11.852	-149.747	C:/Users/Gebruiker/Desktop/EAAT4_IPSC_EPSC\EPSCs/data\stijn_270220 1-5.ABF	-11.5283	110468	4.51688e+13	110305	4.51688e+13	1.10678	7.70019e+06	2.19501e+17			5.58	-2124.02	0.44402	5.68769	12.567	628.35	-943.105	35.2971	neg	1	5.85833	stijn_270220 1-5.xlsx	VII	y
1103	390	11.0412	-145.346	C:/Users/Gebruiker/Desktop/EAAT4_IPSC_EPSC\EPSCs/data\stijn_270220 1-5.ABF	-9.8717	9.91461	0.0704857	-147.693	0.00262364	0.826909	56.6845	6.03852			3.74	-2952.19	2.3626	5.1886	1.583	79.15	-6974.86	35.3278	neg	1	5.85833	stijn_270220 1-5.xlsx	VII	y
1104	392	27.7521	-142.374	C:/Users/Gebruiker/Desktop/EAAT4_IPSC_EPSC\EPSCs/data\stijn_270220 1-5.ABF	-27.803	25.368	0.0344769	-143.523	0.0499254	1.24031	671.739	228.802			3.28	-8461	0.236304	5.86433	13.8804	694.02	-1999.37	35.6935	neg	1	5.85833	stijn_270220 1-5.xlsx	VII	y
1105	393	17.9256	-140.048	C:/Users/Gebruiker/Desktop/EAAT4_IPSC_EPSC\EPSCs/data\stijn_270220 1-5.ABF	-17.2511	13.9374	0.0617721	-144.428	0.00438893	1.07465	113.857	12.8844			1.48	-12111.9	0.390707	5.92464	3.788	189.4	-4732.21	35.8914	neg	1	5.85833	stijn_270220 1-5.xlsx	VII	y
1106	394	12.5805	-143.939	C:/Users/Gebruiker/Desktop/EAAT4_IPSC_EPSC\EPSCs/data\stijn_270220 1-5.ABF	-12.8694	43.4675	93.606	-113.544	95.2222	1.03098	4329.44	1.29334e+06			3.08	-4084.57	0.160785	7.05113	19.156	957.8	-656.739	36.0628	neg	1	5.85833	stijn_270220 1-5.xlsx	VII	y
1107	395	27.4035	-141.978	C:/Users/Gebruiker/Desktop/EAAT4_IPSC_EPSC\EPSCs/data\stijn_270220 1-5.ABF	-26.5324	26.9464	0.0387415	-141.527	0.0554189	1.12052	526.554	142.491			4.34	-6314.18	0.463883	6.1349	9.3558	467.79	-2929.04	36.1059	neg	1	5.85833	stijn_270220 1-5.xlsx	VII	y
1108	396	25.1641	-150.163	C:/Users/Gebruiker/Desktop/EAAT4_IPSC_EPSC\EPSCs/data\stijn_270220 1-5.ABF	-25.3894	25.7815	0.0457209	-147.124	0.0289113	1.32594	232.573	30.4615			1.58	-15926.6	0.451713	6.93244	3.4978	174.89	-7194.26	36.2643	neg	1	5.85833	stijn_270220 1-5.xlsx	VII	y
1109	397	15.7412	-144.962	C:/Users/Gebruiker/Desktop/EAAT4_IPSC_EPSC\EPSCs/data\stijn_270220 1-5.ABF	-14.8698	13.4	0.0323488	-146.604	0.00735332	1.07416	199.071	35.9328			3.54	-4446.68	0.848595	5.043	4.1716	208.58	-3773.43	36.5491	neg	1	5.85833	stijn_270220 1-5.xlsx	VII	y
1110	399	10.1405	-143.945	C:/Users/Gebruiker/Desktop/EAAT4_IPSC_EPSC\EPSCs/data\stijn_270220 1-5.ABF	-9.38723	-29723.3	2.50407e+13	-29872.8	2.50407e+13	1.40072	-7.139e+06	1.44442e+18			3.38	-3000.14	0.534573	6.32374	6.3228	316.14	-1603.8	36.6709	neg	1	5.85833	stijn_270220 1-5.xlsx	VII	y
1111	400	14.1979	-146.321	C:/Users/Gebruiker/Desktop/EAAT4_IPSC_EPSC\EPSCs/data\stijn_270220 1-5.ABF	-13.4868	20.2787	0.164002	-140.197	0.220686	0.837319	681.103	917.75			3.36	-4225.57	0.45526	5.19751	7.3804	369.02	-1923.73	36.7367	neg	1	5.85833	stijn_270220 1-5.xlsx	VII	y
1112	401	10.1697	-143.143	C:/Users/Gebruiker/Desktop/EAAT4_IPSC_EPSC\EPSCs/data\stijn_270220 1-5.ABF	-9.21761	9.09871	0.0110575	-144.525	0.00649422	0.692525	264.638	74.0303			2.62	-3881.55	0.440944	5.19286	5.9418	297.09	-1711.54	36.8497	neg	1	5.85833	stijn_270220 1-5.xlsx	VII	y
1113	402	12.099	-141.144	C:/Users/Gebruiker/Desktop/EAAT4_IPSC_EPSC\EPSCs/data\stijn_270220 1-5.ABF	-11.5697	9.44502	0.0404017	-143.849	0.018606	1.4202	298.141	284.128			2.94	-4115.32	0.325913	5.47341	9.0208	451.04	-1341.24	36.9114	neg	1	5.85833	stijn_270220 1-5.xlsx	VII	y
1114	403	13.0138	-142.364	C:/Users/Gebruiker/Desktop/EAAT4_IPSC_EPSC\EPSCs/data\stijn_270220 1-5.ABF	-13.2627	19.2255	1.24756	-136.27	1.44043	1.1732	1334.13	16889.9			4.3	-3026.46	0.276055	5.48565	15.5766	778.83	-835.469	37.0101	neg	1	5.85833	stijn_270220 1-5.xlsx	VII	y
1115	405	22.9423	-140.511	C:/Users/Gebruiker/Desktop/EAAT4_IPSC_EPSC\EPSCs/data\stijn_270220 1-5.ABF	-23.2264	17.649	0.104917	-145.206	0.00935963	1.594	140.141	22.3952			1.52	-15093.6	0.339074	6.33319	4.4828	224.14	-5117.84	37.7196	neg	1	5.85833	stijn_270220 1-5.xlsx	VII	y
1116	407	25.0033	-140.411	C:/Users/Gebruiker/Desktop/EAAT4_IPSC_EPSC\EPSCs/data\stijn_270220 1-5.ABF	-24.7665	20.6622	0.130178	-143.931	0.191573	1.70131	905.124	1814.11			8.54	-2927.79	0.372721	5.71525	22.9126	1145.63	-1091.25	38.1057	neg	1	5.85833	stijn_270220 1-5.xlsx	VII	y
1117	408	44.1852	-143.014	C:/Users/Gebruiker/Desktop/EAAT4_IPSC_EPSC\EPSCs/data\stijn_270220 1-5.ABF	-42.2197	-759.639	224446	-952.372	224566	2.06631	-40685.8	6.08656e+08			5.66	-7806.58	0.167439	5.67167	33.8034	1690.17	-1307.12	38.2117	neg	1	5.85833	stijn_270220 1-5.xlsx	VII	y
1118	409	12.2094	-143.363	C:/Users/Gebruiker/Desktop/EAAT4_IPSC_EPSC\EPSCs/data\stijn_270220 1-5.ABF	-12.2037	11.5654	0.0632271	-142.86	0.0935933	1.07258	632.998	1440.29			2.32	-5262.69	0.218448	6.23323	10.6204	531.02	-1149.62	38.2943	neg	1	5.85833	stijn_270220 1-5.xlsx	VII	y
1119	410	16.7839	-141.44	C:/Users/Gebruiker/Desktop/EAAT4_IPSC_EPSC\EPSCs/data\stijn_270220 1-5.ABF	-14.7607	27.0424	5.53465	-129.078	6.02016	1.44324	1898.57	58788.9			3.12	-5379.46	0.264281	5.44733	11.8056	590.28	-1421.69	38.4325	neg	1	5.85833	stijn_270220 1-5.xlsx	VII	y
1120	411	13.309	-141.651	C:/Users/Gebruiker/Desktop/EAAT4_IPSC_EPSC\EPSCs/data\stijn_270220 1-5.ABF	-12.7749	13.866	1.13729	-138.202	1.33393	1.10285	1020.18	18431.7			7	-1901.29	0.732815	7.54887	9.5522	477.61	-1393.3	38.4874	neg	1	5.85833	stijn_270220 1-5.xlsx	VII	y
1121	412	12.3885	-141.643	C:/Users/Gebruiker/Desktop/EAAT4_IPSC_EPSC\EPSCs/data\stijn_270220 1-5.ABF	-11.8348	8.85262	0.0494337	-144.149	0.0680739	1.16908	371.684	867.08			3.7	-3348.26	0.381506	6.05301	9.6984	484.92	-1277.38	38.5854	neg	1	5.85833	stijn_270220 1-5.xlsx	VII	y
1122	414	15.6098	-140.775	C:/Users/Gebruiker/Desktop/EAAT4_IPSC_EPSC\EPSCs/data\stijn_270220 1-5.ABF	-15.2825	158033	-127021706124452	157878	-1.27022e+14	2.78618	2.03146e+07	-2.09917e+18			1.62	-9635.68	0.0779753	6.93126	20.7758	1038.79	-751.345	38.82	neg	1	5.85833	stijn_270220 1-5.xlsx	VII	y
1123	415	12.1184	-151.341	C:/Users/Gebruiker/Desktop/EAAT4_IPSC_EPSC\EPSCs/data\stijn_270220 1-5.ABF	-11.8808	12.2653	0.0863629	-150.246	0.104974	1.55764	342.9	688.388			1.66	-7300.26	0.316082	5.19753	5.2518	262.59	-2307.48	38.9675	neg	1	5.85833	stijn_270220 1-5.xlsx	VII	y
1124	416	11.4713	-148.945	C:/Users/Gebruiker/Desktop/EAAT4_IPSC_EPSC\EPSCs/data\stijn_270220 1-5.ABF	-10.2011	66815	7.48759e+13	66654.5	7.48759e+13	1.90287	4.25676e+06	3.03997e+17			1.3	-8824.05	0.156182	5.76473	8.3236	416.18	-1378.16	38.986	neg	1	5.85833	stijn_270220 1-5.xlsx	VII	y
1125	418	9.15404	-145.062	C:/Users/Gebruiker/Desktop/EAAT4_IPSC_EPSC\EPSCs/data\stijn_270220 1-5.ABF	-9.03945	6.4302	0.0279223	-147.755	0.016619	1.06054	278.361	416.929			4.1	-2232.69	0.342071	4.93648	11.9858	599.29	-763.741	39.043	neg	1	5.85833	stijn_270220 1-5.xlsx	VII	y
1126	419	18.636	-143.448	C:/Users/Gebruiker/Desktop/EAAT4_IPSC_EPSC\EPSCs/data\stijn_270220 1-5.ABF	-17.5002	-298136	1.646e+13	-298298	1.646e+13	2.07735	-3.35888e+07	2.08925e+17			3.44	-5417.44	0.137763	5.87094	24.9704	1248.52	-746.324	39.3882	neg	1	5.85833	stijn_270220 1-5.xlsx	VII	y
1127	420	27.296	-143.312	C:/Users/Gebruiker/Desktop/EAAT4_IPSC_EPSC\EPSCs/data\stijn_270220 1-5.ABF	-26.8609	85.1036	53.3962	-88.7441	55.2588	2.06602	4353.53	224844			6.9	-3955.94	0.292143	5.57326	23.6186	1180.93	-1155.7	39.7029	neg	1	5.85833	stijn_270220 1-5.xlsx	VII	y
1128	424	13.3934	-138.81	C:/Users/Gebruiker/Desktop/EAAT4_IPSC_EPSC\EPSCs/data\stijn_270220 1-5.ABF	-12.0077	21.0105	4.84495	-130.566	5.22511	1.01991	1879.67	80013.4			4.38	-3057.84	0.289388	5.75729	15.1354	756.77	-884.902	40.2992	neg	1	5.85833	stijn_270220 1-5.xlsx	VII	y
1129	425	10.6998	-138.933	C:/Users/Gebruiker/Desktop/EAAT4_IPSC_EPSC\EPSCs/data\stijn_270220 1-5.ABF	-9.93119	7.60672	0.0315984	-141.734	0.0062062	1.00688	187.174	90.021			4.86	-2201.61	0.839726	5.34977	5.7876	289.38	-1848.75	40.3624	neg	1	5.85833	stijn_270220 1-5.xlsx	VII	y
1130	426	22.8925	-140.344	C:/Users/Gebruiker/Desktop/EAAT4_IPSC_EPSC\EPSCs/data\stijn_270220 1-5.ABF	-22.8623	19.5653	0.0218876	-142.927	0.0222394	0.987493	370.725	77.5933			2.12	-10798.4	0.237094	5.41821	8.9416	447.08	-2560.23	40.5093	neg	1	5.85833	stijn_270220 1-5.xlsx	VII	y
1131	427	8.821	-143.797	C:/Users/Gebruiker/Desktop/EAAT4_IPSC_EPSC\EPSCs/data\stijn_270220 1-5.ABF	-8.78629	55511.6	9.35205e+12	55360.4	9.35205e+12	1.45812	9.65583e+06	2.82997e+17			1.28	-6891.41	0.0888482	5.68437	14.4066	720.33	-612.289	40.6884	neg	1	5.85833	stijn_270220 1-5.xlsx	VII	y
1132	428	31.7566	-140.486	C:/Users/Gebruiker/Desktop/EAAT4_IPSC_EPSC\EPSCs/data\stijn_270220 1-5.ABF	-31.5129	25.8739	0.0261869	-145.281	0.0124066	1.29679	406.644	46.267			3.28	-9681.9	0.309872	5.29181	10.585	529.25	-3000.15	40.7438	neg	1	5.85833	stijn_270220 1-5.xlsx	VII	y
1133	429	38.619	-142.287	C:/Users/Gebruiker/Desktop/EAAT4_IPSC_EPSC\EPSCs/data\stijn_270220 1-5.ABF	-38.1889	32.8171	0.0310356	-145.25	0.0182842	1.21067	297.016	20.1529			1.62	-23838.9	0.2604	6.0851	6.2212	311.06	-6207.65	40.806	neg	1	5.85833	stijn_270220 1-5.xlsx	VII	y
1134	430	12.4683	-143.523	C:/Users/Gebruiker/Desktop/EAAT4_IPSC_EPSC\EPSCs/data\stijn_270220 1-5.ABF	-12.5594	89845.4	-1.78278e+13	89689.6	-1.78278e+13	1.71494	1.37668e+07	-4.18629e+17			7.5	-1662.43	0.316386	7.13777	23.7052	1185.26	-525.971	40.8707	neg	1	5.85833	stijn_270220 1-5.xlsx	VII	y
1135	432	16.1744	-143.934	C:/Users/Gebruiker/Desktop/EAAT4_IPSC_EPSC\EPSCs/data\stijn_270220 1-5.ABF	-16.4065	-73449	2.2241e+13	-73604	2.2241e+13	2.53269	-1.79885e+07	1.33386e+18			1.68	-9627.61	0.0655835	5.93631	25.6162	1280.81	-631.412	41.1638	neg	1	5.85833	stijn_270220 1-5.xlsx	VII	y
1136	433	12.2321	-148.425	C:/Users/Gebruiker/Desktop/EAAT4_IPSC_EPSC\EPSCs/data\stijn_270220 1-5.ABF	-11.4054	42.9545	72.0886	-117.574	74.0379	1.10781	1926.96	220263			5.54	-2207.95	0.798018	6.12455	6.9422	347.11	-1761.99	41.1868	neg	1	5.85833	stijn_270220 1-5.xlsx	VII	y
1137	435	12.0599	-142.926	C:/Users/Gebruiker/Desktop/EAAT4_IPSC_EPSC\EPSCs/data\stijn_270220 1-5.ABF	-11.4283	10.3349	0.0901133	-146.21	0.0108223	1.2888	129.745	53.9817			3.22	-3745.33	0.654445	6.59151	4.9202	246.01	-2451.11	41.2767	neg	1	5.85833	stijn_270220 1-5.xlsx	VII	y
1138	436	17.0421	-148.435	C:/Users/Gebruiker/Desktop/EAAT4_IPSC_EPSC\EPSCs/data\stijn_270220 1-5.ABF	-16.3609	39.9004	3.65538	-126.243	3.92402	0.92984	1810.23	15155.1			5.56	-3065.13	0.47571	6.8054	11.6878	584.39	-1458.11	41.5589	neg	1	5.85833	stijn_270220 1-5.xlsx	VII	y
1139	438	23.9083	-144.321	C:/Users/Gebruiker/Desktop/EAAT4_IPSC_EPSC\EPSCs/data\stijn_270220 1-5.ABF	-24.5969	57.1673	8.14125	-111.045	8.58506	1.11539	2770.1	34818			8.14	-2937.14	0.463459	7.0669	17.5636	878.18	-1361.24	41.8292	neg	1	5.85833	stijn_270220 1-5.xlsx	VII	y
1140	439	15.4242	-145.227	C:/Users/Gebruiker/Desktop/EAAT4_IPSC_EPSC\EPSCs/data\stijn_270220 1-5.ABF	-15.6154	31.0693	6.00869	-127.329	6.38203	0.860285	1707.46	34477.1			1.4	-11017.3	0.145736	7.47097	9.6064	480.32	-1605.62	41.8695	neg	1	5.85833	stijn_270220 1-5.xlsx	VII	y
1141	440	12.2323	-148.382	C:/Users/Gebruiker/Desktop/EAAT4_IPSC_EPSC\EPSCs/data\stijn_270220 1-5.ABF	-11.14	13.8098	0.0454054	-145.46	0.054195	1.05425	278.068	187.48			3.8	-3219.01	1.28439	6.51639	2.9586	147.93	-4134.47	41.9761	neg	1	5.85833	stijn_270220 1-5.xlsx	VII	y
1142	441	26.4131	-142.79	C:/Users/Gebruiker/Desktop/EAAT4_IPSC_EPSC\EPSCs/data\stijn_270220 1-5.ABF	-25.8203	34.3091	0.124417	-137.451	0.173275	0.99686	800.28	381.685			4.72	-5595.99	0.369044	6.89152	12.7898	639.49	-2065.17	42.0086	neg	1	5.85833	stijn_270220 1-5.xlsx	VII	y
1143	442	18.8748	-143.326	C:/Users/Gebruiker/Desktop/EAAT4_IPSC_EPSC\EPSCs/data\stijn_270220 1-5.ABF	-19.2008	35.9701	56.1349	-122.869	58.191	1.74694	3264.5	752945			2.2	-8579.46	0.120479	6.65857	18.2604	913.02	-1033.65	42.1776	neg	1	5.85833	stijn_270220 1-5.xlsx	VII	y
1144	443	12.3572	-146.17	C:/Users/Gebruiker/Desktop/EAAT4_IPSC_EPSC\EPSCs/data\stijn_270220 1-5.ABF	-13.1113	16.2011	0.164586	-140.662	0.228748	0.993587	546.612	1049.3			1.64	-7534.9	0.285356	6.64289	5.7472	287.36	-2150.13	42.209	neg	1	5.85833	stijn_270220 1-5.xlsx	VII	y
1145	444	11.966	-144.381	C:/Users/Gebruiker/Desktop/EAAT4_IPSC_EPSC\EPSCs/data\stijn_270220 1-5.ABF	-10.6511	32.981	4.8577	-127.287	5.17571	0.928171	2011.21	34930.7			6.18	-1936.24	0.393826	7.44272	15.6922	784.61	-762.543	42.4072	neg	1	5.85833	stijn_270220 1-5.xlsx	VII	y
1146	445	22.8313	-141.561	C:/Users/Gebruiker/Desktop/EAAT4_IPSC_EPSC\EPSCs/data\stijn_270220 1-5.ABF	-21.12	28.4834	1.81971	-133.875	2.058	1.35347	1934.81	21642			1.92	-11891.3	0.0979922	6.93448	19.5934	979.67	-1165.26	42.4645	neg	1	5.85833	stijn_270220 1-5.xlsx	VII	y
1147	448	26.6612	-154.241	C:/Users/Gebruiker/Desktop/EAAT4_IPSC_EPSC\EPSCs/data\stijn_270220 1-5.ABF	-27.6315	31.8876	0.078563	-146.201	0.116508	1.19343	440.9	130.423			1.94	-13742.9	0.357551	6.50217	5.4258	271.29	-4913.79	42.662	neg	1	5.85833	stijn_270220 1-5.xlsx	VII	y
1148	450	12.6459	-145.579	C:/Users/Gebruiker/Desktop/EAAT4_IPSC_EPSC\EPSCs/data\stijn_270220 1-5.ABF	-12.412	13.3854	0.104562	-142.841	0.154791	1.16927	454.869	923.613			3.48	-3633.89	0.666156	6.70574	5.224	261.2	-2420.74	43.0068	neg	1	5.85833	stijn_270220 1-5.xlsx	VII	y
1149	451	17.3527	-143.622	C:/Users/Gebruiker/Desktop/EAAT4_IPSC_EPSC\EPSCs/data\stijn_270220 1-5.ABF	-17.3112	14.2767	0.0260375	-147.19	0.0341001	1.24327	778.396	786.802			5.04	-3443.01	0.200565	6.71156	25.129	1256.45	-690.547	43.0706	neg	1	5.85833	stijn_270220 1-5.xlsx	VII	y
1150	453	15.8445	-148.604	C:/Users/Gebruiker/Desktop/EAAT4_IPSC_EPSC\EPSCs/data\stijn_270220 1-5.ABF	-14.0309	23.3144	0.507864	-140.297	0.627335	0.985346	744.096	1884.75			1.8	-8802.48	0.286332	6.86394	6.2864	314.32	-2520.43	43.1823	neg	1	5.85833	stijn_270220 1-5.xlsx	VII	y
1151	454	10.7733	-146.651	C:/Users/Gebruiker/Desktop/EAAT4_IPSC_EPSC\EPSCs/data\stijn_270220 1-5.ABF	-11.0099	181084	4.31126e+13	180925	4.31126e+13	1.0941	1.72494e+07	3.91218e+17			5.26	-2048.15	0.313483	6.40073	16.7792	838.96	-642.062	43.2183	neg	1	5.85833	stijn_270220 1-5.xlsx	VII	y
1152	458	15.5863	-154.255	C:/Users/Gebruiker/Desktop/EAAT4_IPSC_EPSC\EPSCs/data\stijn_270220 1-5.ABF	-14.5641	104.36	415.904	-66.2623	419.302	1.01069	5272.62	1.33086e+06			3.42	-4557.41	0.32241	6.8292	10.6076	530.38	-1469.35	43.76	neg	1	5.85833	stijn_270220 1-5.xlsx	VII	y
1153	459	15.8313	-145.183	C:/Users/Gebruiker/Desktop/EAAT4_IPSC_EPSC\EPSCs/data\stijn_270220 1-5.ABF	-15.2066	-34500.7	3.18241e+13	-34657.2	3.18241e+13	2.00493	-7.31065e+06	1.42871e+18			2.12	-7467.57	0.09757	6.40116	21.728	1086.4	-728.611	43.9026	neg	1	5.85833	stijn_270220 1-5.xlsx	VII	y
1154	460	16.6577	-151.197	C:/Users/Gebruiker/Desktop/EAAT4_IPSC_EPSC\EPSCs/data\stijn_270220 1-5.ABF	-15.117	474.134	400738	305.334	400857	1.16311	26731.7	1.32922e+09			5.7	-2922.4	0.475992	6.25012	11.975	598.75	-1391.04	43.9332	neg	1	5.85833	stijn_270220 1-5.xlsx	VII	y
1155	461	12.5528	-145.812	C:/Users/Gebruiker/Desktop/EAAT4_IPSC_EPSC\EPSCs/data\stijn_270220 1-5.ABF	-12.617	14.4537	0.330633	-142.304	0.42526	0.994464	751.962	3772.15			4.38	-2865.94	0.501362	7.00479	8.7362	436.81	-1436.88	44.0226	neg	1	5.85833	stijn_270220 1-5.xlsx	VII	y
1156	462	11.4469	-145.99	C:/Users/Gebruiker/Desktop/EAAT4_IPSC_EPSC\EPSCs/data\stijn_270220 1-5.ABF	-10.9268	12.4281	0.617265	-143.553	0.768946	1.25389	866.88	11277.8			4.66	-2456.41	0.465525	6.18885	10.0102	500.51	-1143.52	44.0954	neg	1	5.85833	stijn_270220 1-5.xlsx	VII	y
1157	463	11.7238	-152.244	C:/Users/Gebruiker/Desktop/EAAT4_IPSC_EPSC\EPSCs/data\stijn_270220 1-5.ABF	-12.3057	22.2814	0.146038	-141.646	0.190018	0.71003	692.458	619.804			1.88	-6236.06	0.318159	5.76989	5.909	295.45	-1984.06	44.3472	neg	1	5.85833	stijn_270220 1-5.xlsx	VII	y
1158	464	22.324	-144.74	C:/Users/Gebruiker/Desktop/EAAT4_IPSC_EPSC\EPSCs/data\stijn_270220 1-5.ABF	-22.5395	24.8285	0.0255811	-144.661	0.0342455	0.990856	539.751	122.073			3.9	-5724.11	0.324513	6.93216	12.018	600.9	-1857.55	44.4531	neg	1	5.85833	stijn_270220 1-5.xlsx	VII	y
1159	466	41.7045	-142.121	C:/Users/Gebruiker/Desktop/EAAT4_IPSC_EPSC\EPSCs/data\stijn_270220 1-5.ABF	-40.3892	44.5281	0.522892	-138.983	0.706687	2.55614	1538.28	3140.02			7.66	-5444.46	0.298038	5.64209	25.7014	1285.07	-1622.66	44.8381	neg	1	5.85833	stijn_270220 1-5.xlsx	VII	y
1160	467	15.9324	-144.336	C:/Users/Gebruiker/Desktop/EAAT4_IPSC_EPSC\EPSCs/data\stijn_270220 1-5.ABF	-15.4128	15.9327	0.184689	-142.77	0.25416	1.1585	718.93	2026.98			1.6	-9957.75	0.154551	6.06228	10.3526	517.63	-1538.98	44.9149	neg	1	5.85833	stijn_270220 1-5.xlsx	VII	y
1161	468	13.6287	-148.462	C:/Users/Gebruiker/Desktop/EAAT4_IPSC_EPSC\EPSCs/data\stijn_270220 1-5.ABF	-13.764	12.6695	0.127533	-150.539	0.00941451	1.6232	114.384	32.9083			1.76	-7743.57	0.515796	5.24914	3.4122	170.61	-3994.11	45.015	neg	1	5.85833	stijn_270220 1-5.xlsx	VII	y
1162	469	17.2099	-147.978	C:/Users/Gebruiker/Desktop/EAAT4_IPSC_EPSC\EPSCs/data\stijn_270220 1-5.ABF	-17.8073	23.5633	0.596282	-142.632	0.770495	1.40672	779.231	2794.82			1.78	-9668.51	0.155404	6.9194	11.454	572.7	-1502.53	45.0671	neg	1	5.85833	stijn_270220 1-5.xlsx	VII	y
1163	482	31.1155	-144.314	C:/Users/Gebruiker/Desktop/EAAT4_IPSC_EPSC\EPSCs/data\stijn_270220 1-5.ABF	-31.1726	32.4192	0.0547445	-144.587	0.079324	1.24627	1657.58	952.649			11.2	-2778.17	0.316207	6.46868	35.4198	1770.99	-878.477	46.1059	neg	1	5.85833	stijn_270220 1-5.xlsx	VII	y
1164	484	19.3835	-146.456	C:/Users/Gebruiker/Desktop/EAAT4_IPSC_EPSC\EPSCs/data\stijn_270220 1-5.ABF	-19.3613	20.4416	0.0739703	-146.571	0.107839	1.5205	566.295	529.381			6.32	-3067.01	0.522781	5.91124	12.0892	604.46	-1603.37	46.4823	neg	1	5.85833	stijn_270220 1-5.xlsx	VII	y
1165	485	13.1822	-144.36	C:/Users/Gebruiker/Desktop/EAAT4_IPSC_EPSC\EPSCs/data\stijn_270220 1-5.ABF	-13.3926	64.9967	2023.17	-90.6829	2030.34	1.20792	11994.8	7.98754e+07			5.58	-2362.4	0.21711	6.95987	25.7012	1285.06	-512.902	46.576	neg	1	5.85833	stijn_270220 1-5.xlsx	VII	y
1166	488	20.0743	-141.586	C:/Users/Gebruiker/Desktop/EAAT4_IPSC_EPSC\EPSCs/data\stijn_270220 1-5.ABF	-18.5837	23.5692	0.361664	-137.451	0.461153	1.15246	1041.07	2882.72			5.52	-3636.65	0.416051	5.37485	13.2676	663.38	-1513.03	47.4027	neg	1	5.85833	stijn_270220 1-5.xlsx	VII	y
1167	489	27.454	-147.057	C:/Users/Gebruiker/Desktop/EAAT4_IPSC_EPSC\EPSCs/data\stijn_270220 1-5.ABF	-27.1705	220.642	37399.5	52.6275	37462.5	2.25499	16519.8	2.31979e+08			3.56	-7711.8	0.217203	5.08697	16.3902	819.51	-1675.03	47.5121	neg	1	5.85833	stijn_270220 1-5.xlsx	VII	y
1168	491	19.3975	-148.396	C:/Users/Gebruiker/Desktop/EAAT4_IPSC_EPSC\EPSCs/data\stijn_270220 1-5.ABF	-19.002	18.4329	0.0386952	-149.038	0.051901	1.25781	475.714	259.923			5.24	-3701.82	0.547785	4.89586	9.5658	478.29	-2027.8	47.634	neg	1	5.85833	stijn_270220 1-5.xlsx	VII	y
1169	493	10.0905	-145.339	C:/Users/Gebruiker/Desktop/EAAT4_IPSC_EPSC\EPSCs/data\stijn_270220 1-5.ABF	-8.57274	8.47102	0.0205296	-147.729	0.0232799	1.00625	414.596	498.317			5.78	-1745.76	0.531397	4.93157	10.877	543.85	-927.693	47.7374	neg	1	5.85833	stijn_270220 1-5.xlsx	VII	y
1170	496	11.1095	-164.653	C:/Users/Gebruiker/Desktop/EAAT4_IPSC_EPSC\EPSCs/data\stijn_270220 1-5.ABF	-10.3073	55.7679	93.3467	-122.232	96.3293	1.53525	1934.4	177022			3.06	-3630.55	0.463257	6.52168	6.6054	330.27	-1681.88	48.0615	neg	1	5.85833	stijn_270220 1-5.xlsx	VII	y
1171	498	18.4011	-146.329	C:/Users/Gebruiker/Desktop/EAAT4_IPSC_EPSC\EPSCs/data\stijn_270220 1-5.ABF	-17.0814	12.689	0.0366766	-151.863	0.00445357	0.894311	135.21	15.9046			3.78	-4868.01	0.770831	6.49183	4.9038	245.19	-3752.41	48.4503	neg	1	5.85833	stijn_270220 1-5.xlsx	VII	y
1172	499	11.9185	-147.963	C:/Users/Gebruiker/Desktop/EAAT4_IPSC_EPSC\EPSCs/data\stijn_270220 1-5.ABF	-11.4503	9.34028	0.0404301	-150.098	0.0370336	1.2813	291.776	376.53			3.72	-3203.9	0.490235	6.43822	7.5882	379.41	-1570.66	48.5097	neg	1	5.85833	stijn_270220 1-5.xlsx	VII	y
1173	500	32.6136	-149.366	C:/Users/Gebruiker/Desktop/EAAT4_IPSC_EPSC\EPSCs/data\stijn_270220 1-5.ABF	-32.0289	98.9356	33.8291	-90.9672	35.429	2.2021	4284.56	110714			5.46	-5973.19	0.190154	6.36601	28.7136	1435.68	-1135.83	48.6101	neg	1	5.85833	stijn_270220 1-5.xlsx	VII	y
1174	501	13.7325	-147.458	C:/Users/Gebruiker/Desktop/EAAT4_IPSC_EPSC\EPSCs/data\stijn_270220 1-5.ABF	-13.7956	25.7099	1.97077	-136.735	2.18835	0.984559	1601.73	18181.3			4.52	-3038.16	0.287364	5.85061	15.7292	786.46	-873.057	48.7112	neg	1	5.85833	stijn_270220 1-5.xlsx	VII	y
1175	502	14.7534	-145.632	C:/Users/Gebruiker/Desktop/EAAT4_IPSC_EPSC\EPSCs/data\stijn_270220 1-5.ABF	-13.5778	16.0419	0.188905	-144.653	0.261603	1.28247	907.609	3334.61			10.04	-1469.46	0.684455	5.43914	14.6686	733.43	-1005.78	48.7959	neg	1	5.85833	stijn_270220 1-5.xlsx	VII	y
1176	503	34.8814	-145.038	C:/Users/Gebruiker/Desktop/EAAT4_IPSC_EPSC\EPSCs/data\stijn_270220 1-5.ABF	-34.344	31.1414	0.0217988	-147.755	0.0259449	1.03114	520.913	62.2138			7.32	-4765.21	0.643732	5.04022	11.3712	568.56	-3067.52	48.9034	neg	1	5.85833	stijn_270220 1-5.xlsx	VII	y
1177	505	6.83712	-150.431	C:/Users/Gebruiker/Desktop/EAAT4_IPSC_EPSC\EPSCs/data\stijn_270220 1-5.ABF	-6.92796	6.36765	0.0170489	-150.721	0.015938	0.821818	292.709	346.44			3.28	-2084.49	0.519975	4.49766	6.308	315.4	-1083.88	49.1946	neg	1	5.85833	stijn_270220 1-5.xlsx	VII	y
1178	506	15.368	-147.039	C:/Users/Gebruiker/Desktop/EAAT4_IPSC_EPSC\EPSCs/data\stijn_270220 1-5.ABF	-13.9489	13.3034	0.0355189	-148.472	0.0353888	1.16458	338.277	225.355			1.3	-11821.5	0.201101	6.8206	6.4644	323.22	-2377.33	49.4493	neg	1	5.85833	stijn_270220 1-5.xlsx	VII	y
1179	511	13.6263	-146.284	C:/Users/Gebruiker/Desktop/EAAT4_IPSC_EPSC\EPSCs/data\stijn_270220 1-5.ABF	-13.5136	16.6469	0.0562969	-144.247	0.0830173	0.970096	658.397	649.69			4.74	-2874.75	0.423933	4.95863	11.181	559.05	-1218.7	49.9081	neg	1	5.85833	stijn_270220 1-5.xlsx	VII	y
1180	512	18.3514	-149.935	C:/Users/Gebruiker/Desktop/EAAT4_IPSC_EPSC\EPSCs/data\stijn_270220 1-5.ABF	-18.0645	19.8099	0.0530121	-149.061	0.0694451	1.21063	341.443	159.752			6.12	-2998.59	0.962264	5.49897	6.36	318	-2885.43	49.9586	neg	1	5.85833	stijn_270220 1-5.xlsx	VII	y
1181	514	11.5321	-142.787	C:/Users/Gebruiker/Desktop/EAAT4_IPSC_EPSC\EPSCs/data\stijn_270220 1-5.ABF	-10.5804	-112665	1.15199e+13	-112816	1.15199e+13	1.20762	-2.29085e+07	4.76227e+17			5.68	-2030.31	0.408328	5.6631	13.9104	695.52	-829.03	50.2237	neg	1	5.85833	stijn_270220 1-5.xlsx	VII	y
1182	516	19.2786	-154.395	C:/Users/Gebruiker/Desktop/EAAT4_IPSC_EPSC\EPSCs/data\stijn_270220 1-5.ABF	-18.7196	277.714	170160	107.298	170271	1.86081	24551	1.41585e+09			5.78	-3335.41	0.375276	6.51685	15.402	770.1	-1251.7	50.3617	neg	1	5.85833	stijn_270220 1-5.xlsx	VII	y
1183	517	19.8143	-156.342	C:/Users/Gebruiker/Desktop/EAAT4_IPSC_EPSC\EPSCs/data\stijn_270220 1-5.ABF	-21.1589	182188	-3.13858e+13	182011	-3.13858e+13	3.13213	1.41863e+07	-1.90321e+17			2.14	-9259.04	0.0962031	6.6258	22.2446	1112.23	-890.748	50.4004	neg	1	5.85833	stijn_270220 1-5.xlsx	VII	y
1184	518	10.8701	-152.832	C:/Users/Gebruiker/Desktop/EAAT4_IPSC_EPSC\EPSCs/data\stijn_270220 1-5.ABF	-9.19645	9.82676	0.100362	-154.625	0.00960174	1.23407	112.986	46.1355			4.24	-2563.69	1.70199	6.67027	2.4912	124.56	-4363.38	50.4403	neg	1	5.85833	stijn_270220 1-5.xlsx	VII	y
1185	519	15.7818	-154.18	C:/Users/Gebruiker/Desktop/EAAT4_IPSC_EPSC\EPSCs/data\stijn_270220 1-5.ABF	-16.3438	15.0577	0.579157	-157.327	0.0235994	2.71953	69.7546	33.1743			1.32	-11955.9	0.504009	6.7406	2.619	130.95	-6025.88	50.4739	neg	1	5.85833	stijn_270220 1-5.xlsx	VII	y
1186	521	17.0466	-145.039	C:/Users/Gebruiker/Desktop/EAAT4_IPSC_EPSC\EPSCs/data\stijn_270220 1-5.ABF	-16.7311	13.5631	0.0146112	-147.028	0.0180567	0.775402	505.8	207.586			4.18	-4078.14	0.373134	6.32791	11.2024	560.12	-1521.69	50.7322	neg	1	5.85833	stijn_270220 1-5.xlsx	VII	y
1187	523	59.5732	-146.419	C:/Users/Gebruiker/Desktop/EAAT4_IPSC_EPSC\EPSCs/data\stijn_270220 1-5.ABF	-59.6803	67.1853	0.0707075	-144.966	0.105164	1.70048	1316.61	215.728			11.92	-4997.75	0.427476	7.69336	27.8846	1394.23	-2136.42	51.075	neg	1	5.85833	stijn_270220 1-5.xlsx	VII	y
1188	524	15.1378	-158.863	C:/Users/Gebruiker/Desktop/EAAT4_IPSC_EPSC\EPSCs/data\stijn_270220 1-5.ABF	-14.581	29.5988	0.310514	-147.494	0.397408	0.964118	836.446	1026.85			7.52	-2013	0.836076	6.73267	8.9944	449.72	-1683.02	51.2383	neg	1	5.85833	stijn_270220 1-5.xlsx	VII	y
1189	525	11.5443	-146.781	C:/Users/Gebruiker/Desktop/EAAT4_IPSC_EPSC\EPSCs/data\stijn_270220 1-5.ABF	-11.6333	12.1312	0.285681	-144.097	0.372817	1.19274	891.199	6842.93			3.12	-3700.1	0.308233	7.3227	10.1222	506.11	-1140.49	51.4674	neg	1	5.85833	stijn_270220 1-5.xlsx	VII	y
1190	526	11.7302	-146.683	C:/Users/Gebruiker/Desktop/EAAT4_IPSC_EPSC\EPSCs/data\stijn_270220 1-5.ABF	-12.4197	12.0763	0.0290883	-146.281	0.0306033	1.03261	307.864	188.334			1.84	-6375.12	0.288184	6.55427	6.3848	319.24	-1837.21	51.5202	neg	1	5.85833	stijn_270220 1-5.xlsx	VII	y
1191	527	15.673	-147.208	C:/Users/Gebruiker/Desktop/EAAT4_IPSC_EPSC\EPSCs/data\stijn_270220 1-5.ABF	-14.6737	16.8304	0.0429374	-146.646	0.0508049	1.14494	331.514	169.618			2.92	-5367.45	0.498702	6.84403	5.8552	292.76	-2676.76	51.6112	neg	1	5.85833	stijn_270220 1-5.xlsx	VII	y
1192	528	13.5964	-144.306	C:/Users/Gebruiker/Desktop/EAAT4_IPSC_EPSC\EPSCs/data\stijn_270220 1-5.ABF	-13.3083	8.30884	0.0339012	-147.716	0.0443452	1.1237	513.322	1314.48			6.28	-2165.03	0.39604	8.04163	15.857	792.85	-857.437	51.6817	neg	1	5.85833	stijn_270220 1-5.xlsx	VII	y
1193	530	18.7652	-143.635	C:/Users/Gebruiker/Desktop/EAAT4_IPSC_EPSC\EPSCs/data\stijn_270220 1-5.ABF	-18.13	23.975	0.538276	-137.014	0.714834	1.52762	768.456	2614.41			4.56	-4115.18	0.546134	7.48637	8.3496	417.48	-2247.44	51.7528	neg	1	5.85833	stijn_270220 1-5.xlsx	VII	y
1194	535	18.0807	-147.154	C:/Users/Gebruiker/Desktop/EAAT4_IPSC_EPSC\EPSCs/data\stijn_270220 1-5.ABF	-17.0057	-156.516	14865.4	-322.12	14891.9	1.53386	-14380.7	1.13293e+08			4.02	-4497.68	0.203656	5.93343	19.7392	986.96	-915.978	52.0675	neg	1	5.85833	stijn_270220 1-5.xlsx	VII	y
1195	536	12.2693	-143.131	C:/Users/Gebruiker/Desktop/EAAT4_IPSC_EPSC\EPSCs/data\stijn_270220 1-5.ABF	-11.989	50.1954	615.257	-103.495	618.898	1.15845	10282.5	3.12744e+07			3.84	-3195.12	0.150171	7.54852	25.5708	1278.54	-479.816	52.2041	neg	1	5.85833	stijn_270220 1-5.xlsx	VII	y
1196	537	11.0135	-140.663	C:/Users/Gebruiker/Desktop/EAAT4_IPSC_EPSC\EPSCs/data\stijn_270220 1-5.ABF	-9.38737	127877	-7.23444e+13	127722	-7.23444e+13	1.57437	2.09043e+07	-1.93342e+18			4.96	-2220.46	0.158625	6.06891	31.2688	1563.44	-352.219	52.2904	neg	1	5.85833	stijn_270220 1-5.xlsx	VII	y
1197	539	31.3926	-145.089	C:/Users/Gebruiker/Desktop/EAAT4_IPSC_EPSC\EPSCs/data\stijn_270220 1-5.ABF	-31.0928	-2.35391	0.0584144	-170.931	0.151621	2.85608	-909.175	1279.57			2.28	-13768.7	0.0700358	6.3058	32.5548	1627.74	-964.299	52.4748	neg	1	5.85833	stijn_270220 1-5.xlsx	VII	y
1198	542	17.1298	-149.017	C:/Users/Gebruiker/Desktop/EAAT4_IPSC_EPSC\EPSCs/data\stijn_270220 1-5.ABF	-18.5532	18.2653	0.0396563	-145.296	0.0559325	1.13915	453.079	238.598			1.64	-10445	0.260715	6.33262	6.2904	314.52	-2723.17	52.7655	neg	1	5.85833	stijn_270220 1-5.xlsx	VII	y
1199	543	10.9936	-142.237	C:/Users/Gebruiker/Desktop/EAAT4_IPSC_EPSC\EPSCs/data\stijn_270220 1-5.ABF	-10.0109	8.00348	0.0458278	-145.775	0.00993214	1.2398	204.812	147.849			5.56	-1977.26	0.69268	6.2273	8.0268	401.34	-1369.61	52.9998	neg	1	5.85833	stijn_270220 1-5.xlsx	VII	y
1200	544	13.326	-144.01	C:/Users/Gebruiker/Desktop/EAAT4_IPSC_EPSC\EPSCs/data\stijn_270220 1-5.ABF	-12.6837	131437	3.56172e+12	131284	3.56172e+12	1.12974	3.18889e+07	2.0966e+17			3.24	-4112.97	0.201095	5.72668	16.1118	805.59	-827.096	53.0647	neg	1	5.85833	stijn_270220 1-5.xlsx	VII	y
1201	545	11.239	-144.444	C:/Users/Gebruiker/Desktop/EAAT4_IPSC_EPSC\EPSCs/data\stijn_270220 1-5.ABF	-10.9914	9.14792	0.0271584	-145.989	0.0197104	1.08169	302.506	258.481			2.28	-4929.38	0.313238	5.00232	7.2788	363.94	-1544.07	53.1439	neg	1	5.85833	stijn_270220 1-5.xlsx	VII	y
1202	547	19.9142	-142.179	C:/Users/Gebruiker/Desktop/EAAT4_IPSC_EPSC\EPSCs/data\stijn_270220 1-5.ABF	-19.7855	23.5011	0.193394	-138.601	0.246505	1.03877	1564.76	3495.94			4.14	-4810.18	0.173941	6.04172	23.8012	1190.06	-836.687	53.3878	neg	1	5.85833	stijn_270220 1-5.xlsx	VII	y
1203	549	9.93076	-146.84	C:/Users/Gebruiker/Desktop/EAAT4_IPSC_EPSC\EPSCs/data\stijn_270220 1-5.ABF	-10.606	7.71238	0.0425843	-147.057	0.0182305	1.20276	215.99	227.399			3.76	-2641.16	0.924651	5.82316	4.0664	203.32	-2442.15	53.483	neg	1	5.85833	stijn_270220 1-5.xlsx	VII	y
1204	551	10.9545	-145.467	C:/Users/Gebruiker/Desktop/EAAT4_IPSC_EPSC\EPSCs/data\stijn_270220 1-5.ABF	-11.0858	13.0392	0.191165	-142.627	0.25122	0.844934	722.415	2671.84			2.54	-4312.81	0.269228	5.99593	9.4344	471.72	-1161.13	53.7209	neg	1	5.85833	stijn_270220 1-5.xlsx	VII	y
1205	552	13.3008	-143.019	C:/Users/Gebruiker/Desktop/EAAT4_IPSC_EPSC\EPSCs/data\stijn_270220 1-5.ABF	-13.5766	13.8744	0.12195	-140.643	0.162345	0.88213	917.185	2541.23			6.16	-2159.21	0.500675	5.87042	12.3034	615.17	-1081.06	53.8511	neg	1	5.85833	stijn_270220 1-5.xlsx	VII	y
1206	553	12.468	-142.763	C:/Users/Gebruiker/Desktop/EAAT4_IPSC_EPSC\EPSCs/data\stijn_270220 1-5.ABF	-12.1028	54.6976	373.799	-99.7939	377.852	1.3839	4921.59	3.92823e+06			3.6	-3463.32	0.270766	5.29465	13.2956	664.78	-937.75	54.0018	neg	1	5.85833	stijn_270220 1-5.xlsx	VII	y
1207	558	10.4999	-144.553	C:/Users/Gebruiker/Desktop/EAAT4_IPSC_EPSC\EPSCs/data\stijn_270220 1-5.ABF	-11.2431	8.97167	0.0302656	-145.722	0.0140058	1.07718	235.353	147.276			2.96	-3547.26	0.450766	5.88507	6.5666	328.33	-1598.98	54.3973	neg	1	5.85833	stijn_270220 1-5.xlsx	VII	y
1208	561	15.4195	-145.698	C:/Users/Gebruiker/Desktop/EAAT4_IPSC_EPSC\EPSCs/data\stijn_270220 1-5.ABF	-15.7875	67884.7	3.47866e+13	67724.2	34786630048253	1.82461	1.03073e+07	8.02126e+17			1.9	-8115.52	0.0669071	7.59777	28.3976	1419.88	-542.986	55.0164	neg	1	5.85833	stijn_270220 1-5.xlsx	VII	y
1209	563	13.8389	-146.405	C:/Users/Gebruiker/Desktop/EAAT4_IPSC_EPSC\EPSCs/data\stijn_270220 1-5.ABF	-13.0693	11.6372	0.0341685	-148.516	0.0173493	0.937558	191.374	68.2947			5.76	-2402.58	1.24266	6.56807	4.6352	231.76	-2985.61	55.2816	neg	1	5.85833	stijn_270220 1-5.xlsx	VII	y
1210	565	10.6833	-151.469	C:/Users/Gebruiker/Desktop/EAAT4_IPSC_EPSC\EPSCs/data\stijn_270220 1-5.ABF	-10.2506	76424.7	-1380201754952125	76262.8	-1380201764127416	1.38678	6.91643e+06	-1.13059e+19			1.42	-7523.43	0.126308	6.23635	11.2424	562.12	-950.266	55.5073	neg	1	5.85833	stijn_270220 1-5.xlsx	VII	y
1211	566	12.976	-148.075	C:/Users/Gebruiker/Desktop/EAAT4_IPSC_EPSC\EPSCs/data\stijn_270220 1-5.ABF	-13.0748	88394.9	3.20057e+12	88236.2	3.20057e+12	0.972918	1.02436e+07	4.29863e+16			3.7	-3507.04	0.271488	6.04805	13.6286	681.43	-952.119	55.5535	neg	1	5.85833	stijn_270220 1-5.xlsx	VII	y
1212	568	27.3022	-147.576	C:/Users/Gebruiker/Desktop/EAAT4_IPSC_EPSC\EPSCs/data\stijn_270220 1-5.ABF	-26.9648	23.4598	0.0309098	-151.304	0.0265868	1.09924	325.581	55.5432			2.52	-10834.2	0.30255	6.01182	8.3292	416.46	-3277.89	55.6973	neg	1	5.85833	stijn_270220 1-5.xlsx	VII	y
1213	569	11.3313	-146.637	C:/Users/Gebruiker/Desktop/EAAT4_IPSC_EPSC\EPSCs/data\stijn_270220 1-5.ABF	-11.8669	15.691	1.75646	-139.887	1.95085	1.07339	1973.61	66118.1			4.52	-2506.93	0.290526	6.35992	15.558	777.9	-728.328	55.7776	neg	1	5.85833	stijn_270220 1-5.xlsx	VII	y
1214	571	11.8871	-146.91	C:/Users/Gebruiker/Desktop/EAAT4_IPSC_EPSC\EPSCs/data\stijn_270220 1-5.ABF	-9.63181	10.7518	0.0285788	-147.21	0.0423551	0.71647	434.907	407.997			1.26	-9434.22	0.215983	7.14305	5.8338	291.69	-2037.63	55.9994	neg	1	5.85833	stijn_270220 1-5.xlsx	VII	y
1215	573	10.6784	-149.761	C:/Users/Gebruiker/Desktop/EAAT4_IPSC_EPSC\EPSCs/data\stijn_270220 1-5.ABF	-9.55963	18.2866	1.15414	-141.852	1.3708	1.14318	842.419	7701.41			7.06	-1512.52	1.11188	5.9406	6.3496	317.48	-1681.74	56.2669	neg	1	5.85833	stijn_270220 1-5.xlsx	VII	y
1216	574	27.3564	-144.258	C:/Users/Gebruiker/Desktop/EAAT4_IPSC_EPSC\EPSCs/data\stijn_270220 1-5.ABF	-26.9087	38.9976	0.761699	-134.409	0.908159	1.44194	1915.7	5862.06			6.12	-4470	0.242742	6.24103	25.212	1260.6	-1085.05	56.3529	neg	1	5.85833	stijn_270220 1-5.xlsx	VII	y
1217	575	13.7837	-147.028	C:/Users/Gebruiker/Desktop/EAAT4_IPSC_EPSC\EPSCs/data\stijn_270220 1-5.ABF	-12.8775	-116829	7.93356e+13	-116986	7.93356e+13	1.30039	-2.17829e+07	2.75776e+18			10.26	-1343.44	0.678652	6.14662	15.1182	755.91	-911.727	56.5099	neg	1	5.85833	stijn_270220 1-5.xlsx	VII	y
1218	576	22.2045	-146.471	C:/Users/Gebruiker/Desktop/EAAT4_IPSC_EPSC\EPSCs/data\stijn_270220 1-5.ABF	-21.5719	-51.6747	146.784	-221.365	149.23	1.59198	-6186.56	1.54981e+06			9.84	-2256.56	0.31862	6.39311	30.8832	1544.16	-718.984	56.5547	neg	1	5.85833	stijn_270220 1-5.xlsx	VII	y
1219	577	17.6745	-148.601	C:/Users/Gebruiker/Desktop/EAAT4_IPSC_EPSC\EPSCs/data\stijn_270220 1-5.ABF	-17.0902	17.5393	0.0881822	-146.99	0.123503	0.918287	811.092	1086.88			3.74	-4725.8	0.317412	6.0337	11.7828	589.14	-1500.03	56.7869	neg	1	5.85833	stijn_270220 1-5.xlsx	VII	y
1220	578	16.7833	-152.736	C:/Users/Gebruiker/Desktop/EAAT4_IPSC_EPSC\EPSCs/data\stijn_270220 1-5.ABF	-15.5291	16.5454	0.0322704	-155.031	0.0377367	1.25594	478.19	274.354			4.98	-3370.14	0.411795	6.69309	12.0934	604.67	-1387.8	56.9617	neg	1	5.85833	stijn_270220 1-5.xlsx	VII	y
1221	581	9.92989	-149.726	C:/Users/Gebruiker/Desktop/EAAT4_IPSC_EPSC\EPSCs/data\stijn_270220 1-5.ABF	-10.567	15.5417	0.133025	-144.529	0.170085	0.659902	834.573	1582.82			4.62	-2149.33	0.453938	6.145	10.1776	508.88	-975.661	57.2922	neg	1	5.85833	stijn_270220 1-5.xlsx	VII	y
1222	583	10.2883	-152.246	C:/Users/Gebruiker/Desktop/EAAT4_IPSC_EPSC\EPSCs/data\stijn_270220 1-5.ABF	-9.76594	17.0583	1.10279	-143.221	1.26613	0.873177	861.095	7721.3			3.66	-2811	0.814238	5.84087	4.495	224.75	-2288.82	57.3897	neg	1	5.85833	stijn_270220 1-5.xlsx	VII	y
1223	585	20.9014	-152.838	C:/Users/Gebruiker/Desktop/EAAT4_IPSC_EPSC\EPSCs/data\stijn_270220 1-5.ABF	-21.2782	30.54	0.268421	-142.382	0.358076	1.12837	732.325	741.671			9.38	-2228.3	1.19967	6.5574	7.8188	390.94	-2673.23	57.7358	neg	1	5.85833	stijn_270220 1-5.xlsx	VII	y
1224	588	12.5764	-151.505	C:/Users/Gebruiker/Desktop/EAAT4_IPSC_EPSC\EPSCs/data\stijn_270220 1-5.ABF	-11.7174	13.3293	0.0381753	-149.412	0.0485748	0.947565	282.84	174.995			1.3	-9674.14	0.378479	7.71305	3.4348	171.74	-3661.46	58.0628	neg	1	5.85833	stijn_270220 1-5.xlsx	VII	y
1225	589	21.1862	-149.238	C:/Users/Gebruiker/Desktop/EAAT4_IPSC_EPSC\EPSCs/data\stijn_270220 1-5.ABF	-20.8491	19.0976	0.0279921	-153.001	0.00394291	0.856964	156.193	7.60915			1.72	-12317.6	0.366051	7.0684	4.6988	234.94	-4508.86	58.2369	neg	1	5.85833	stijn_270220 1-5.xlsx	VII	y
1226	591	26.997	-150.031	C:/Users/Gebruiker/Desktop/EAAT4_IPSC_EPSC\EPSCs/data\stijn_270220 1-5.ABF	-26.8499	20.7321	0.0613359	-155.919	0.0162437	1.50818	214.714	35.5812			1.64	-16461.6	0.236912	8.40674	6.9224	346.12	-3899.95	58.3562	neg	1	5.85833	stijn_270220 1-5.xlsx	VII	y
1227	593	10.5085	-152.597	C:/Users/Gebruiker/Desktop/EAAT4_IPSC_EPSC\EPSCs/data\stijn_270220 1-5.ABF	-9.70013	18.5047	2.19231	-144.388	2.44118	0.917997	1144.3	20186.7			6.18	-1700.4	0.700506	6.76598	8.8222	441.11	-1191.14	58.5716	neg	1	5.85833	stijn_270220 1-5.xlsx	VII	y
1228	594	43.5329	-147.571	C:/Users/Gebruiker/Desktop/EAAT4_IPSC_EPSC\EPSCs/data\stijn_270220 1-5.ABF	-43.2163	-577637	4.30497e+13	-577824	4.30497e+13	3.13978	-4.96748e+07	3.18348e+17			6.86	-6345.9	0.172696	6.41971	39.723	1986.15	-1095.91	58.6449	neg	1	5.85833	stijn_270220 1-5.xlsx	VII	y
1229	596	32.7218	-154.35	C:/Users/Gebruiker/Desktop/EAAT4_IPSC_EPSC\EPSCs/data\stijn_270220 1-5.ABF	-32.1793	46.1933	0.261885	-140.007	0.329636	0.867153	1014.76	492.782			1.9	-17222	0.171057	6.7234	11.1074	555.37	-2945.95	58.7766	neg	1	5.85833	stijn_270220 1-5.xlsx	VII	y
1230	598	12.7975	-148.224	C:/Users/Gebruiker/Desktop/EAAT4_IPSC_EPSC\EPSCs/data\stijn_270220 1-5.ABF	-12.4642	71261.3	1.01313e+13	71103.6	1.01313e+13	1.25252	7.80612e+06	1.2159e+17			3.38	-3786.23	0.337325	6.33452	10.02	501	-1277.19	58.8651	neg	1	5.85833	stijn_270220 1-5.xlsx	VII	y
1231	599	13.1158	-149.494	C:/Users/Gebruiker/Desktop/EAAT4_IPSC_EPSC\EPSCs/data\stijn_270220 1-5.ABF	-12.6753	8.39316	0.038713	-153.849	0.00684592	1.05234	169.68	71.005			6.2	-2115.45	0.755895	6.59051	8.2022	410.11	-1599.05	58.9571	neg	1	5.85833	stijn_270220 1-5.xlsx	VII	y
1232	600	10.524	-150.383	C:/Users/Gebruiker/Desktop/EAAT4_IPSC_EPSC\EPSCs/data\stijn_270220 1-5.ABF	-9.5985	19.6911	6.24285	-139.642	6.67043	1.01429	1600.53	81013.8			4.86	-2165.43	0.586093	6.18016	8.2922	414.61	-1269.14	59.146	neg	1	5.85833	stijn_270220 1-5.xlsx	VII	y
1233	601	18.4045	-149.019	C:/Users/Gebruiker/Desktop/EAAT4_IPSC_EPSC\EPSCs/data\stijn_270220 1-5.ABF	-17.5332	13.4311	0.0307608	-152.73	0.0109993	1.11126	248.273	65.6634			4.2	-4382.02	0.643797	6.39772	6.5238	326.19	-2821.13	59.1745	neg	1	5.85833	stijn_270220 1-5.xlsx	VII	y
1234	603	23.6218	-150.946	C:/Users/Gebruiker/Desktop/EAAT4_IPSC_EPSC\EPSCs/data\stijn_270220 1-5.ABF	-22.7704	43.16	2.96641	-131.548	3.35843	1.28663	1086.23	4867.48			3.2	-7381.83	0.358736	5.68248	8.9202	446.01	-2648.13	59.5194	neg	1	5.85833	stijn_270220 1-5.xlsx	VII	y
1235	604	10.5357	-147.699	C:/Users/Gebruiker/Desktop/EAAT4_IPSC_EPSC\EPSCs/data\stijn_270220 1-5.ABF	-10.0863	8.81111	0.102863	-147.169	0.151771	1.30915	574.715	3245.41			5.14	-2049.74	0.708907	5.62624	7.2506	362.53	-1453.07	59.8514	neg	1	5.85833	stijn_270220 1-5.xlsx	VII	y
1236	606	8.79074	-154.679	C:/Users/Gebruiker/Desktop/EAAT4_IPSC_EPSC\EPSCs/data\stijn_270220 1-5.ABF	-7.77703	19.9278	14.2053	-141.581	14.9237	1.1298	1818.28	210479			3.28	-2680.1	0.562125	5.71909	5.835	291.75	-1506.55	59.9987	neg	1	5.85833	stijn_270220 1-5.xlsx	VII	y
1237	610	9.77812	-150.279	C:/Users/Gebruiker/Desktop/EAAT4_IPSC_EPSC\EPSCs/data\stijn_270220 1-5.ABF	-9.86566	8.05146	0.165219	-153.119	0.00754777	1.27176	76.6655	41.161			1.76	-5555.75	0.470261	4.80005	3.7426	187.13	-2612.66	60.491	neg	1	5.85833	stijn_270220 1-5.xlsx	VII	y
1238	611	8.96197	-148.926	C:/Users/Gebruiker/Desktop/EAAT4_IPSC_EPSC\EPSCs/data\stijn_270220 1-5.ABF	-9.63928	6.89692	0.125686	-150.214	0.179613	1.12469	769.893	9812.17			4.72	-1898.72	0.208135	4.93632	22.6776	1133.88	-395.191	60.5863	neg	1	5.85833	stijn_270220 1-5.xlsx	VII	y
1239	612	9.00852	-150.453	C:/Users/Gebruiker/Desktop/EAAT4_IPSC_EPSC\EPSCs/data\stijn_270220 1-5.ABF	-8.28915	24595.6	9.02115e+12	24437.2	9.02115e+12	0.973842	8.75302e+06	1.14278e+18			4.62	-1949.9	0.15685	5.15007	29.4548	1472.74	-305.842	60.6237	neg	1	5.85833	stijn_270220 1-5.xlsx	VII	y
1240	613	22.8563	-149.174	C:/Users/Gebruiker/Desktop/EAAT4_IPSC_EPSC\EPSCs/data\stijn_270220 1-5.ABF	-22.8941	43.5136	10.8266	-126.294	11.4965	1.33677	2194.15	52220.9			10.36	-2206.2	0.714128	5.32515	14.5072	725.36	-1575.51	60.6918	neg	1	5.85833	stijn_270220 1-5.xlsx	VII	y
1241	615	26.0924	-155.62	C:/Users/Gebruiker/Desktop/EAAT4_IPSC_EPSC\EPSCs/data\stijn_270220 1-5.ABF	-25.753	26.548	0.04998	-157.065	0.00655218	1.05289	140.773	5.53996			2.38	-10963.2	0.732173	6.76922	3.2506	162.53	-8026.94	60.8721	neg	1	5.85833	stijn_270220 1-5.xlsx	VII	y
1242	616	9.37082	-153.153	C:/Users/Gebruiker/Desktop/EAAT4_IPSC_EPSC\EPSCs/data\stijn_270220 1-5.ABF	-9.04356	289300	-2.42073e+14	289138	-2.42073e+14	1.53265	3.9579e+07	-4.53115e+18			4	-2342.71	0.248013	6.21976	16.1282	806.41	-581.021	61.0239	neg	1	5.85833	stijn_270220 1-5.xlsx	VII	y
1243	617	25.3623	-156.522	C:/Users/Gebruiker/Desktop/EAAT4_IPSC_EPSC\EPSCs/data\stijn_270220 1-5.ABF	-24.8837	34.5777	0.278876	-149.387	0.366698	1.21858	941.728	943.429			6.5	-3901.89	0.47684	6.07588	13.6314	681.57	-1860.58	61.4017	neg	1	5.85833	stijn_270220 1-5.xlsx	VII	y
1244	618	10.5532	-161.958	C:/Users/Gebruiker/Desktop/EAAT4_IPSC_EPSC\EPSCs/data\stijn_270220 1-5.ABF	-9.94318	24.1313	1.90502	-148.737	2.24819	1.37192	936.7	8806.61			4.5	-2345.14	0.746046	6.53569	6.0318	301.59	-1749.59	61.478	neg	1	5.85833	stijn_270220 1-5.xlsx	VII	y
1245	619	12.3797	-152.409	C:/Users/Gebruiker/Desktop/EAAT4_IPSC_EPSC\EPSCs/data\stijn_270220 1-5.ABF	-11.6958	14.2239	0.27383	-149.952	0.354145	0.99414	899.028	4701.72			3.74	-3310.07	0.321195	6.13683	11.644	582.2	-1063.18	61.5182	neg	1	5.85833	stijn_270220 1-5.xlsx	VII	y
1246	620	14.4888	-149.286	C:/Users/Gebruiker/Desktop/EAAT4_IPSC_EPSC\EPSCs/data\stijn_270220 1-5.ABF	-13.9469	83055.7	1.12056e+14	82892.9	1.12056e+14	2.29073	9.04143e+06	1.32814e+18			1.58	-9170.16	0.0917986	6.5487	17.2116	860.58	-841.807	61.5705	neg	1	5.85833	stijn_270220 1-5.xlsx	VII	y
1247	622	19.954	-152.093	C:/Users/Gebruiker/Desktop/EAAT4_IPSC_EPSC\EPSCs/data\stijn_270220 1-5.ABF	-20.3651	19.1432	0.225944	-148.245	0.311621	1.42328	964.086	3110.94			1.8	-11085.5	0.166534	5.61687	10.8086	540.43	-1846.12	61.6618	neg	1	5.85833	stijn_270220 1-5.xlsx	VII	y
1248	625	16.9802	-154.311	C:/Users/Gebruiker/Desktop/EAAT4_IPSC_EPSC\EPSCs/data\stijn_270220 1-5.ABF	-16.8922	27.933	1.04054	-144.484	1.23825	1.2354	1025.3	4439.98			6.64	-2557.27	0.589635	5.65473	11.2612	563.06	-1507.85	62.1611	neg	1	5.85833	stijn_270220 1-5.xlsx	VII	y
1249	626	12.8555	-151.343	C:/Users/Gebruiker/Desktop/EAAT4_IPSC_EPSC\EPSCs/data\stijn_270220 1-5.ABF	-12.276	13.9343	1.89595	-147.786	2.14393	1.11873	1156.58	33645.3			4.5	-2856.78	0.408267	5.41969	11.0222	551.11	-1166.33	62.2757	neg	1	5.85833	stijn_270220 1-5.xlsx	VII	y
1250	627	18.8198	-150.264	C:/Users/Gebruiker/Desktop/EAAT4_IPSC_EPSC\EPSCs/data\stijn_270220 1-5.ABF	-17.9092	19.5653	0.0103791	-150.019	0.00810607	0.672994	309.026	23.2467			2.4	-7841.59	0.418951	5.63915	5.7286	286.43	-3285.24	62.3317	neg	1	5.85833	stijn_270220 1-5.xlsx	VII	y
1251	628	16.2696	-150.117	C:/Users/Gebruiker/Desktop/EAAT4_IPSC_EPSC\EPSCs/data\stijn_270220 1-5.ABF	-16.0732	87.1073	230.295	-83.173	232.883	1.28975	6130.95	1.48855e+06			6.04	-2693.65	0.279951	5.84982	21.5752	1078.76	-754.089	62.4221	neg	1	5.85833	stijn_270220 1-5.xlsx	VII	y
1252	630	11.5353	-155.353	C:/Users/Gebruiker/Desktop/EAAT4_IPSC_EPSC\EPSCs/data\stijn_270220 1-5.ABF	-11.1338	17.5732	1.4862	-147.468	1.70868	0.99137	856.728	9759.32			1.54	-7490.45	0.256744	5.90625	5.9982	299.91	-1923.13	62.7106	neg	1	5.85833	stijn_270220 1-5.xlsx	VII	y
1253	631	30.4291	-151.973	C:/Users/Gebruiker/Desktop/EAAT4_IPSC_EPSC\EPSCs/data\stijn_270220 1-5.ABF	-29.3917	29.2628	0.0319071	-152.308	0.0195043	1.09092	273.588	22.4839			1.48	-20560.2	0.290003	5.47381	5.1034	255.17	-5962.52	62.7344	neg	1	5.85833	stijn_270220 1-5.xlsx	VII	y
1254	632	8.62427	-147.872	C:/Users/Gebruiker/Desktop/EAAT4_IPSC_EPSC\EPSCs/data\stijn_270220 1-5.ABF	-7.93564	8.83584	0.701881	-147.178	0.860414	1.26698	1007.98	32341.7			3.54	-2436.23	0.243966	5.68972	14.5102	725.51	-594.359	62.8917	neg	1	5.85833	stijn_270220 1-5.xlsx	VII	y
1255	634	29.5679	-153.948	C:/Users/Gebruiker/Desktop/EAAT4_IPSC_EPSC\EPSCs/data\stijn_270220 1-5.ABF	-29.8682	26.4461	0.027561	-155.623	0.00668885	1.01481	196.285	7.88055			1.68	-17599.9	0.397539	5.45037	4.226	211.3	-6996.66	62.978	neg	1	5.85833	stijn_270220 1-5.xlsx	VII	y
1256	637	17.9482	-147.779	C:/Users/Gebruiker/Desktop/EAAT4_IPSC_EPSC\EPSCs/data\stijn_270220 1-5.ABF	-17.3989	22.5707	0.106346	-144.316	0.152423	1.03763	708.68	665.377			2.76	-6502.99	0.251719	5.56614	10.9646	548.23	-1636.93	63.2933	neg	1	5.85833	stijn_270220 1-5.xlsx	VII	y
1257	638	11.7376	-146.499	C:/Users/Gebruiker/Desktop/EAAT4_IPSC_EPSC\EPSCs/data\stijn_270220 1-5.ABF	-11.6193	145275	-3.75763e+13	145118	-3.75763e+13	1.63196	3.73536e+07	-2.48446e+18			5.96	-1969.39	0.188902	5.44621	31.5508	1577.54	-372.022	63.3306	neg	1	5.85833	stijn_270220 1-5.xlsx	VII	y
1258	639	8.98546	-155.036	C:/Users/Gebruiker/Desktop/EAAT4_IPSC_EPSC\EPSCs/data\stijn_270220 1-5.ABF	-7.94813	5.27939	0.17514	-158.545	0.0267466	2.11458	167.985	746.523			3.12	-2879.95	0.377788	5.78675	8.2586	412.93	-1088.01	63.4297	neg	1	5.85833	stijn_270220 1-5.xlsx	VII	y
1259	640	10.2084	-154.873	C:/Users/Gebruiker/Desktop/EAAT4_IPSC_EPSC\EPSCs/data\stijn_270220 1-5.ABF	-9.19446	101658	1.33498e+14	101494	1.33498e+14	1.62465	8.20441e+06	8.69639e+17			1.26	-8101.91	0.156713	5.88475	8.0402	402.01	-1269.67	63.4477	neg	1	5.85833	stijn_270220 1-5.xlsx	VII	y
1260	644	27.7057	-150.183	C:/Users/Gebruiker/Desktop/EAAT4_IPSC_EPSC\EPSCs/data\stijn_270220 1-5.ABF	-27.6198	64.7084	5.43317	-116.91	5.75674	1.01131	3089.15	23193.5			6.64	-4172.55	0.270925	6.06366	24.5086	1225.43	-1130.45	64.1851	neg	1	5.85833	stijn_270220 1-5.xlsx	VII	y
1261	645	14.7305	-149.938	C:/Users/Gebruiker/Desktop/EAAT4_IPSC_EPSC\EPSCs/data\stijn_270220 1-5.ABF	-14.5758	23.7864	0.935796	-140.593	1.07909	1.06123	1538.65	10947.8			6.28	-2345.63	0.433935	5.82621	14.4722	723.61	-1017.85	64.3124	neg	1	5.85833	stijn_270220 1-5.xlsx	VII	y
1262	646	26.3386	-150.863	C:/Users/Gebruiker/Desktop/EAAT4_IPSC_EPSC\EPSCs/data\stijn_270220 1-5.ABF	-25.7703	36.6123	0.420406	-143.639	0.545569	1.53371	1209.23	1994.55			5.46	-4823.93	0.300512	6.20138	18.169	908.45	-1449.65	64.3483	neg	1	5.85833	stijn_270220 1-5.xlsx	VII	y
1263	647	16.2263	-153.122	C:/Users/Gebruiker/Desktop/EAAT4_IPSC_EPSC\EPSCs/data\stijn_270220 1-5.ABF	-16.4949	15.6531	0.0302852	-152.256	0.0434278	0.92701	473.949	266.411			1.92	-8451.2	0.237271	5.9805	8.092	404.6	-2005.23	64.5494	neg	1	5.85833	stijn_270220 1-5.xlsx	VII	y
1264	651	16.2504	-155.002	C:/Users/Gebruiker/Desktop/EAAT4_IPSC_EPSC\EPSCs/data\stijn_270220 1-5.ABF	-16.8633	15.0393	0.0876944	-154.376	0.120858	1.5199	356.064	488.76			1.36	-11948.8	0.216189	7.18117	6.2908	314.54	-2583.2	65.0055	neg	1	5.85833	stijn_270220 1-5.xlsx	VII	y
1265	652	25.6878	-151.088	C:/Users/Gebruiker/Desktop/EAAT4_IPSC_EPSC\EPSCs/data\stijn_270220 1-5.ABF	-26.0798	29.8349	0.380558	-144.61	0.473957	1.34014	1791.08	5142.73			10.32	-2489.12	0.447847	5.33501	23.0436	1152.18	-1114.75	65.1374	neg	1	5.85833	stijn_270220 1-5.xlsx	VII	y
1266	653	22.8244	-150.081	C:/Users/Gebruiker/Desktop/EAAT4_IPSC_EPSC\EPSCs/data\stijn_270220 1-5.ABF	-22.5055	19.8391	0.0388331	-153.706	0.0199829	1.3746	328.799	79.3519			3.82	-5974.96	0.419845	5.64626	9.0986	454.93	-2508.56	65.2424	neg	1	5.85833	stijn_270220 1-5.xlsx	VII	y
1267	654	15.4456	-150.16	C:/Users/Gebruiker/Desktop/EAAT4_IPSC_EPSC\EPSCs/data\stijn_270220 1-5.ABF	-14.8103	23.5551	11.3267	-139.675	12.0192	1.3918	2391.71	220564			1.34	-11526.5	0.0796282	6.56055	16.8282	841.41	-917.838	65.5164	neg	1	5.85833	stijn_270220 1-5.xlsx	VII	y
1268	655	23.8803	-153.054	C:/Users/Gebruiker/Desktop/EAAT4_IPSC_EPSC\EPSCs/data\stijn_270220 1-5.ABF	-24.6087	33.6229	0.146059	-145.237	0.201926	1.09046	883.107	552.212			4.34	-5502.37	0.334851	6.7686	12.961	648.05	-1842.47	65.6851	neg	1	5.85833	stijn_270220 1-5.xlsx	VII	y
1269	656	33.2849	-150.205	C:/Users/Gebruiker/Desktop/EAAT4_IPSC_EPSC\EPSCs/data\stijn_270220 1-5.ABF	-32.7014	49.8675	1.13939	-136.951	1.35957	1.8766	1854.77	5041.64			8.3	-4010.22	0.340879	5.89705	24.3488	1217.44	-1367	65.7651	neg	1	5.85833	stijn_270220 1-5.xlsx	VII	y
1270	657	34.3656	-150.323	C:/Users/Gebruiker/Desktop/EAAT4_IPSC_EPSC\EPSCs/data\stijn_270220 1-5.ABF	-33.8618	-713248	-8.40526e+13	-713436	-8.40526e+13	2.55688	-5.55744e+07	-5.10266e+17			6.84	-5024.22	0.176733	6.70296	38.7024	1935.12	-887.946	65.8785	neg	1	5.85833	stijn_270220 1-5.xlsx	VII	y
1271	662	22.543	-149.806	C:/Users/Gebruiker/Desktop/EAAT4_IPSC_EPSC\EPSCs/data\stijn_270220 1-5.ABF	-22.1166	29.5243	0.305454	-142.451	0.385077	0.918707	997.792	1368.05			2.64	-8539.02	0.214157	8.30774	12.3274	616.37	-1828.69	66.5226	neg	1	5.85833	stijn_270220 1-5.xlsx	VII	y
1272	664	17.3494	-153.462	C:/Users/Gebruiker/Desktop/EAAT4_IPSC_EPSC\EPSCs/data\stijn_270220 1-5.ABF	-15.7737	64.0678	102.55	-109.689	105.078	1.71947	3349.82	417439			3.74	-4638.87	0.247938	7.84847	15.0844	754.22	-1150.15	66.6525	neg	1	5.85833	stijn_270220 1-5.xlsx	VII	y
1273	665	19.8673	-144.664	C:/Users/Gebruiker/Desktop/EAAT4_IPSC_EPSC\EPSCs/data\stijn_270220 1-5.ABF	-18.2206	-327069	3.08178e+13	-327235	3.08178e+13	2.24142	-3.78237e+07	4.12117e+17			5.56	-3573.25	0.198664	9.55371	27.987	1399.35	-709.874	66.7031	neg	1	5.85833	stijn_270220 1-5.xlsx	VII	y
1274	667	18.6987	-159.66	C:/Users/Gebruiker/Desktop/EAAT4_IPSC_EPSC\EPSCs/data\stijn_270220 1-5.ABF	-18.1197	53.2119	14.576	-129.02	15.4412	1.4841	2082.29	41771			5.62	-3327.16	0.397241	8.26144	14.1476	707.38	-1321.68	66.9014	neg	1	5.85833	stijn_270220 1-5.xlsx	VII	y
1275	671	32.2368	-168.94	C:/Users/Gebruiker/Desktop/EAAT4_IPSC_EPSC\EPSCs/data\stijn_270220 1-5.ABF	-31.5879	140.948	345.869	-65.3368	352.026	2.27487	4390.15	469876			6.08	-5302.11	0.353476	6.98856	17.2006	860.03	-1874.17	67.0881	neg	1	5.85833	stijn_270220 1-5.xlsx	VII	y
1276	672	13.6791	-157.531	C:/Users/Gebruiker/Desktop/EAAT4_IPSC_EPSC\EPSCs/data\stijn_270220 1-5.ABF	-13.3474	25.6094	0.67371	-146.75	0.811671	1.03535	997.377	3391.55			1.84	-7434.3	0.196724	8.1879	9.3532	467.66	-1462.51	67.218	neg	1	5.85833	stijn_270220 1-5.xlsx	VII	y
1277	676	17.8841	-152.378	C:/Users/Gebruiker/Desktop/EAAT4_IPSC_EPSC\EPSCs/data\stijn_270220 1-5.ABF	-17.723	16.0533	0.0302241	-155.059	0.0107979	1.13626	267.868	52.5348			5.36	-3336.59	0.720024	6.526	7.4442	372.21	-2402.43	67.4893	neg	1	5.85833	stijn_270220 1-5.xlsx	VII	y
1278	678	15.3624	-151.236	C:/Users/Gebruiker/Desktop/EAAT4_IPSC_EPSC\EPSCs/data\stijn_270220 1-5.ABF	-14.7413	10.9789	0.097065	-154.174	0.143436	1.71204	1065.53	6823.02			2.72	-5647.94	0.101106	6.44879	26.9024	1345.12	-571.042	67.6934	neg	1	5.85833	stijn_270220 1-5.xlsx	VII	y
1279	679	19.2512	-165.578	C:/Users/Gebruiker/Desktop/EAAT4_IPSC_EPSC\EPSCs/data\stijn_270220 1-5.ABF	-18.2238	25.3768	0.0760708	-156.854	0.112928	0.990302	342.611	117.898			1.2	-16042.6	0.404231	5.81002	2.9686	148.43	-6484.94	67.8194	neg	1	5.85833	stijn_270220 1-5.xlsx	VII	y
1280	680	21.2409	-154.693	C:/Users/Gebruiker/Desktop/EAAT4_IPSC_EPSC\EPSCs/data\stijn_270220 1-5.ABF	-21.1847	36.7358	2.50676	-139.375	2.75942	1.23778	2580.22	28232.6			5.64	-3766.11	0.237068	6.19415	23.7906	1189.53	-892.825	67.8759	neg	1	5.85833	stijn_270220 1-5.xlsx	VII	y
1281	683	14.5169	-150.925	C:/Users/Gebruiker/Desktop/EAAT4_IPSC_EPSC\EPSCs/data\stijn_270220 1-5.ABF	-13.2043	11.9337	0.0805368	-152.349	0.117895	1.17052	891.716	3161.98			2.28	-6367.07	0.138649	6.51217	16.4444	822.22	-882.788	68.1851	neg	1	5.85833	stijn_270220 1-5.xlsx	VII	y
1282	687	29.9595	-154.486	C:/Users/Gebruiker/Desktop/EAAT4_IPSC_EPSC\EPSCs/data\stijn_270220 1-5.ABF	-30.0768	36.6508	0.290935	-145.079	0.368563	1.02056	1057.43	966.359			5.58	-5369.09	0.448625	6.33641	12.438	621.9	-2408.71	68.5979	neg	1	5.85833	stijn_270220 1-5.xlsx	VII	y
1283	689	20.1152	-153.05	C:/Users/Gebruiker/Desktop/EAAT4_IPSC_EPSC\EPSCs/data\stijn_270220 1-5.ABF	-19.9665	935646	1.03648e+13	935470	1.03648e+13	1.96332	1.04678e+08	1.29734e+17			7	-2873.59	0.193013	6.48576	36.267	1813.35	-554.641	68.8942	neg	1	5.85833	stijn_270220 1-5.xlsx	VII	y
1284	691	27.7221	-153.869	C:/Users/Gebruiker/Desktop/EAAT4_IPSC_EPSC\EPSCs/data\stijn_270220 1-5.ABF	-28.1034	54.5414	11.2435	-130.718	13.22	3.54903	931.497	9917.56			5.84	-4746.93	0.62797	6.31	9.2998	464.99	-2980.93	68.9856	neg	1	5.85833	stijn_270220 1-5.xlsx	VII	y
1285	692	38.4875	-154.337	C:/Users/Gebruiker/Desktop/EAAT4_IPSC_EPSC\EPSCs/data\stijn_270220 1-5.ABF	-38.3208	41.2998	0.204843	-152.786	0.293028	1.76204	1014.77	777.166			7.2	-5345.48	0.36958	4.88219	19.4816	974.08	-1975.58	69.0227	neg	1	5.85833	stijn_270220 1-5.xlsx	VII	y
1286	695	15.9808	-156.197	C:/Users/Gebruiker/Desktop/EAAT4_IPSC_EPSC\EPSCs/data\stijn_270220 1-5.ABF	-15.3144	20.2375	0.064924	-152.154	0.0954875	1.10446	424.119	258.603			3.5	-4565.96	0.614747	7.09519	5.6934	284.67	-2806.91	69.4447	neg	1	5.85833	stijn_270220 1-5.xlsx	VII	y
1287	696	15.8312	-151.183	C:/Users/Gebruiker/Desktop/EAAT4_IPSC_EPSC\EPSCs/data\stijn_270220 1-5.ABF	-14.78	10.1557	0.136815	-154.689	0.202762	1.27138	467.052	2236.36			1.28	-12368.1	0.111828	7.40554	11.4462	572.31	-1383.1	69.4913	neg	1	5.85833	stijn_270220 1-5.xlsx	VII	y
1288	697	12.5869	-156.879	C:/Users/Gebruiker/Desktop/EAAT4_IPSC_EPSC\EPSCs/data\stijn_270220 1-5.ABF	-13.1435	10.9137	0.023959	-155.867	0.011109	0.841758	199.859	56.8519			1.56	-8068.53	0.538972	8.19131	2.8944	144.72	-4348.71	69.5807	neg	1	5.85833	stijn_270220 1-5.xlsx	VII	y
1289	698	15.2878	-152.158	C:/Users/Gebruiker/Desktop/EAAT4_IPSC_EPSC\EPSCs/data\stijn_270220 1-5.ABF	-15.2645	31.8763	16.4183	-134.739	17.2079	1.17314	2176.57	134243			1.4	-10919.9	0.0993077	5.62083	14.0976	704.88	-1084.43	69.6313	neg	1	5.85833	stijn_270220 1-5.xlsx	VII	y
1290	700	10.3772	-156.806	C:/Users/Gebruiker/Desktop/EAAT4_IPSC_EPSC\EPSCs/data\stijn_270220 1-5.ABF	-9.53948	11.9492	0.0307298	-155.239	0.0372126	0.953345	315.418	218.369			2.04	-5086.85	0.459853	6.72106	4.4362	221.81	-2339.2	69.7461	neg	1	5.85833	stijn_270220 1-5.xlsx	VII	y
1291	701	14.9856	-151.517	C:/Users/Gebruiker/Desktop/EAAT4_IPSC_EPSC\EPSCs/data\stijn_270220 1-5.ABF	-14.1183	-0.57255	0.0126122	-168.293	0.080109	3.60143	-623.476	1265.77			5.06	-2961.59	0.138531	6.51986	36.526	1826.3	-410.273	69.8498	neg	1	5.85833	stijn_270220 1-5.xlsx	VII	y
1292	702	13.815	-162.714	C:/Users/Gebruiker/Desktop/EAAT4_IPSC_EPSC\EPSCs/data\stijn_270220 1-5.ABF	-12.8895	75.7463	129.04	-101.421	131.5	1.12861	2608.2	216822			6.08	-2272.21	0.945332	6.43263	6.4316	321.58	-2147.99	69.8638	neg	1	5.85833	stijn_270220 1-5.xlsx	VII	y
1293	704	20.6572	-152.162	C:/Users/Gebruiker/Desktop/EAAT4_IPSC_EPSC\EPSCs/data\stijn_270220 1-5.ABF	-20.6003	162007	-3.23988e+13	161839	-3.23988e+13	1.71245	2.99781e+07	-1.10942e+18			3.96	-5216.47	0.134519	7.90171	29.4382	1471.91	-701.714	69.9969	neg	1	5.85833	stijn_270220 1-5.xlsx	VII	y
1294	705	11.3803	-155.218	C:/Users/Gebruiker/Desktop/EAAT4_IPSC_EPSC\EPSCs/data\stijn_270220 1-5.ABF	-10.6852	10.4263	0.363977	-156.137	0.48691	1.19646	671.189	7327.79			5.48	-2076.7	0.394796	6.81893	13.8806	694.03	-819.873	70.0642	neg	1	5.85833	stijn_270220 1-5.xlsx	VII	y
1295	706	83.6975	-153.922	C:/Users/Gebruiker/Desktop/EAAT4_IPSC_EPSC\EPSCs/data\stijn_270220 1-5.ABF	-84.4249	101.494	0.308326	-143.683	0.438281	2.32937	1171.39	251.15			9.08	-9217.79	0.422664	6.71488	21.4828	1074.14	-3896.02	70.1205	neg	1	5.85833	stijn_270220 1-5.xlsx	VII	y
1296	709	22.3178	-159.519	C:/Users/Gebruiker/Desktop/EAAT4_IPSC_EPSC\EPSCs/data\stijn_270220 1-5.ABF	-20.8102	29.5879	0.314248	-152.692	0.404603	1.0542	883.506	1185.14			6.8	-3282.02	0.625287	7.80648	10.875	543.75	-2052.21	70.293	neg	1	5.85833	stijn_270220 1-5.xlsx	VII	y
1297	712	13.1725	-151.14	C:/Users/Gebruiker/Desktop/EAAT4_IPSC_EPSC\EPSCs/data\stijn_270220 1-5.ABF	-12.4565	17.0632	0.557016	-147.069	0.668336	1.02634	1236.48	9557.63			2	-6586.24	0.134891	6.50181	14.8268	741.34	-888.424	70.5416	neg	1	5.85833	stijn_270220 1-5.xlsx	VII	y
1298	715	21.8583	-153.47	C:/Users/Gebruiker/Desktop/EAAT4_IPSC_EPSC\EPSCs/data\stijn_270220 1-5.ABF	-22.2424	26.9265	0.106203	-149.118	0.155082	1.08311	567.301	327.912			8.3	-2633.53	0.919342	10.2393	9.0282	451.41	-2421.11	70.8902	neg	1	5.85833	stijn_270220 1-5.xlsx	VII	y
1299	716	25.2206	-151.04	C:/Users/Gebruiker/Desktop/EAAT4_IPSC_EPSC\EPSCs/data\stijn_270220 1-5.ABF	-23.3957	-113.384	681.147	-290.756	685.53	1.31003	-9465.34	3.91587e+06			7.7	-3275.41	0.309954	7.21745	24.8424	1242.12	-1015.23	70.9202	neg	1	5.85833	stijn_270220 1-5.xlsx	VII	y
1300	717	13.6838	-149.288	C:/Users/Gebruiker/Desktop/EAAT4_IPSC_EPSC\EPSCs/data\stijn_270220 1-5.ABF	-12.9106	12.8093	0.195955	-151.299	0.010612	1.68144	76.3148	20.0156			2.18	-6276.96	1.10346	7.93411	1.9756	98.78	-6926.38	70.9949	neg	1	5.85833	stijn_270220 1-5.xlsx	VII	y
1301	718	13.0803	-150.336	C:/Users/Gebruiker/Desktop/EAAT4_IPSC_EPSC\EPSCs/data\stijn_270220 1-5.ABF	-11.9121	34627.1	1.94898e+13	34465.6	1.94898e+13	1.66313	7.71159e+06	9.66852e+17			6.66	-1964.01	0.266347	7.41012	25.005	1250.25	-523.108	71.0123	neg	1	5.85833	stijn_270220 1-5.xlsx	VII	y
1302	719	12.6865	-152.013	C:/Users/Gebruiker/Desktop/EAAT4_IPSC_EPSC\EPSCs/data\stijn_270220 1-5.ABF	-12.6043	103075	-5.81888e+13	102914	-5.81888e+13	1.41255	2.41823e+07	-3.20302e+18			2.92	-4344.68	0.15077	6.94607	19.3672	968.36	-655.048	71.0758	neg	1	5.85833	stijn_270220 1-5.xlsx	VII	y
1303	723	14.7585	-154.704	C:/Users/Gebruiker/Desktop/EAAT4_IPSC_EPSC\EPSCs/data\stijn_270220 1-5.ABF	-15.2176	15.2604	0.092488	-153.136	0.137454	1.18426	530.902	953.658			1.5	-9838.98	0.171833	7.15769	8.7294	436.47	-1690.66	71.4593	neg	1	5.85833	stijn_270220 1-5.xlsx	VII	y
1304	724	15.184	-152.489	C:/Users/Gebruiker/Desktop/EAAT4_IPSC_EPSC\EPSCs/data\stijn_270220 1-5.ABF	-14.2438	12.7467	0.0433628	-154.575	0.0116229	1.22876	198.513	57.2201			2.36	-6433.9	0.523398	6.86106	4.509	225.45	-3367.49	71.5507	neg	1	5.85833	stijn_270220 1-5.xlsx	VII	y
1305	725	13.7991	-155.993	C:/Users/Gebruiker/Desktop/EAAT4_IPSC_EPSC\EPSCs/data\stijn_270220 1-5.ABF	-12.8024	14.111	0.0173404	-155.769	0.00919948	0.762112	236.503	36.759			1.52	-9078.33	0.370714	6.61908	4.1002	205.01	-3365.46	71.6093	neg	1	5.85833	stijn_270220 1-5.xlsx	VII	y
1306	726	17.2139	-152.716	C:/Users/Gebruiker/Desktop/EAAT4_IPSC_EPSC\EPSCs/data\stijn_270220 1-5.ABF	-16.8401	17.9315	0.14759	-152.029	0.219376	1.53981	639.492	1495.87			4.7	-3662.54	0.40616	7.7244	11.5718	578.59	-1487.58	71.6838	neg	1	5.85833	stijn_270220 1-5.xlsx	VII	y
1307	727	13.8497	-153.767	C:/Users/Gebruiker/Desktop/EAAT4_IPSC_EPSC\EPSCs/data\stijn_270220 1-5.ABF	-13.3951	19.5364	0.081196	-149.156	0.120491	0.954842	401.251	270.038			3.1	-4467.63	0.57623	7.37778	5.3798	268.99	-2574.38	71.7118	neg	1	5.85833	stijn_270220 1-5.xlsx	VII	y
1308	728	11.7186	-151.396	C:/Users/Gebruiker/Desktop/EAAT4_IPSC_EPSC\EPSCs/data\stijn_270220 1-5.ABF	-10.7328	238.847	182919	76.715	182967	0.785435	41958.2	5.87417e+09			4.5	-2604.12	0.218076	6.37078	20.635	1031.75	-567.897	71.7648	neg	1	5.85833	stijn_270220 1-5.xlsx	VII	y
1309	729	17.7337	-152.878	C:/Users/Gebruiker/Desktop/EAAT4_IPSC_EPSC\EPSCs/data\stijn_270220 1-5.ABF	-17.2295	21.4875	0.072428	-151.163	0.106947	1.08365	716.497	599.587			6.38	-2779.57	0.483582	6.70566	13.1932	659.66	-1344.15	71.8018	neg	1	5.85833	stijn_270220 1-5.xlsx	VII	y
1310	733	17.3473	-151.385	C:/Users/Gebruiker/Desktop/EAAT4_IPSC_EPSC\EPSCs/data\stijn_270220 1-5.ABF	-18.0683	16.6161	0.0456658	-153.204	0.0654206	1.43753	744.762	883.544			5.92	-2930.29	0.284342	6.59577	20.82	1041	-833.205	72.4434	neg	1	5.85833	stijn_270220 1-5.xlsx	VII	y
1311	734	16.1077	-153.314	C:/Users/Gebruiker/Desktop/EAAT4_IPSC_EPSC\EPSCs/data\stijn_270220 1-5.ABF	-16.5964	72337.1	7.48135e+12	72166.4	7.48135e+12	1.31486	5.30843e+06	4.03005e+16			4.32	-3728.64	0.249486	6.56817	17.3156	865.78	-930.243	72.639	neg	1	5.85833	stijn_270220 1-5.xlsx	VII	y
1312	737	27.4215	-150.45	C:/Users/Gebruiker/Desktop/EAAT4_IPSC_EPSC\EPSCs/data\stijn_270220 1-5.ABF	-27.8157	22.5293	0.0236005	-153.381	0.0286136	1.13129	510.191	123.592			10.48	-2616.55	0.868801	7.11429	12.0626	603.13	-2273.27	73.0532	neg	1	5.85833	stijn_270220 1-5.xlsx	VII	y
1313	740	11.6402	-159.607	C:/Users/Gebruiker/Desktop/EAAT4_IPSC_EPSC\EPSCs/data\stijn_270220 1-5.ABF	-11.0881	188898	1.13006e+13	188727	1.13006e+13	1.56963	1.34612e+07	5.73908e+16			4.18	-2784.74	0.390669	6.80568	10.6996	534.98	-1087.91	73.3097	neg	1	5.85833	stijn_270220 1-5.xlsx	VII	y
1314	741	25.2763	-149.975	C:/Users/Gebruiker/Desktop/EAAT4_IPSC_EPSC\EPSCs/data\stijn_270220 1-5.ABF	-25.0655	21.7936	0.0431933	-154.056	0.0208939	1.35349	249.43	40.8627			2.68	-9431.47	0.38254	6.68275	7.0058	350.29	-3607.92	73.3824	neg	1	5.85833	stijn_270220 1-5.xlsx	VII	y
1315	745	26.6135	-152.311	C:/Users/Gebruiker/Desktop/EAAT4_IPSC_EPSC\EPSCs/data\stijn_270220 1-5.ABF	-26.1424	32.2521	0.36442	-149.587	0.532215	2.48547	800.771	1560.03			5.14	-5177.73	0.34765	7.20928	14.785	739.25	-1800.04	73.9261	neg	1	5.85833	stijn_270220 1-5.xlsx	VII	y
1316	747	12.6568	-152.05	C:/Users/Gebruiker/Desktop/EAAT4_IPSC_EPSC\EPSCs/data\stijn_270220 1-5.ABF	-12.0416	17.9535	1.00346	-144.357	1.15032	0.780465	1012.46	8710.15			1.8	-7031.55	0.259038	6.96773	6.9488	347.44	-1821.44	74.0932	neg	1	5.85833	stijn_270220 1-5.xlsx	VII	y
1317	748	16.7367	-148.576	C:/Users/Gebruiker/Desktop/EAAT4_IPSC_EPSC\EPSCs/data\stijn_270220 1-5.ABF	-15.297	-143225	-8.35278e+12	-143390	-8.35278e+12	0.962699	-1.65514e+07	-1.11539e+17			5.12	-3268.88	0.232208	6.21765	22.0492	1102.46	-759.06	74.1441	neg	1	5.85833	stijn_270220 1-5.xlsx	VII	y
1318	749	13.3445	-149.999	C:/Users/Gebruiker/Desktop/EAAT4_IPSC_EPSC\EPSCs/data\stijn_270220 1-5.ABF	-14.0086	-28989.5	-6.94131e+13	-29146.5	-6.94131e+13	1.32162	-8.6763e+06	-6.2171e+18			1.86	-7174.47	0.128104	6.83704	14.5194	725.97	-919.081	74.1982	neg	1	5.85833	stijn_270220 1-5.xlsx	VII	y
1319	754	9.24741	-153.35	C:/Users/Gebruiker/Desktop/EAAT4_IPSC_EPSC\EPSCs/data\stijn_270220 1-5.ABF	-8.66844	10.7217	0.0397654	-151.926	0.0469881	1.17375	301.283	319.502			1.06	-8723.97	0.242585	6.12748	4.3696	218.48	-2116.3	74.5291	neg	1	5.85833	stijn_270220 1-5.xlsx	VII	y
1320	756	9.78055	-149.21	C:/Users/Gebruiker/Desktop/EAAT4_IPSC_EPSC\EPSCs/data\stijn_270220 1-5.ABF	-8.47477	5.78016	0.0247599	-153.285	0.00518233	1.07888	318.803	365.057			2.06	-4747.84	0.114984	6.39713	17.9156	895.78	-545.924	74.6598	neg	1	5.85833	stijn_270220 1-5.xlsx	VII	y
1321	758	21.4818	-152.143	C:/Users/Gebruiker/Desktop/EAAT4_IPSC_EPSC\EPSCs/data\stijn_270220 1-5.ABF	-21.1392	18.3982	0.0311362	-153.913	0.0179094	1.20592	286.216	59.0682			1.64	-13098.7	0.269285	6.2432	6.0902	304.51	-3527.27	74.7941	neg	1	5.85833	stijn_270220 1-5.xlsx	VII	y
1322	759	12.3432	-152.006	C:/Users/Gebruiker/Desktop/EAAT4_IPSC_EPSC\EPSCs/data\stijn_270220 1-5.ABF	-11.9476	10.6686	0.0213027	-153.633	0.00454969	0.780515	161.029	23.7373			2.44	-5058.71	0.623308	7.32918	3.9146	195.73	-3153.13	74.8595	neg	1	5.85833	stijn_270220 1-5.xlsx	VII	y
1323	761	24.2671	-154.541	C:/Users/Gebruiker/Desktop/EAAT4_IPSC_EPSC\EPSCs/data\stijn_270220 1-5.ABF	-26.0347	25.0688	3.36451	-145.36	3.82672	1.8821	1854.08	48588.9			1.7	-14274.7	0.117884	6.25123	14.421	721.05	-1682.76	75.0023	neg	1	5.85833	stijn_270220 1-5.xlsx	VII	y
1324	762	19.014	-151.242	C:/Users/Gebruiker/Desktop/EAAT4_IPSC_EPSC\EPSCs/data\stijn_270220 1-5.ABF	-17.893	21.6513	0.205719	-150.957	0.29174	1.46853	833.223	1846.44			5.68	-3347.54	0.341835	7.08611	16.6162	830.81	-1144.31	75.0553	neg	1	5.85833	stijn_270220 1-5.xlsx	VII	y
1325	763	9.18755	-151.422	C:/Users/Gebruiker/Desktop/EAAT4_IPSC_EPSC\EPSCs/data\stijn_270220 1-5.ABF	-8.28829	7.55478	0.225251	-151.341	0.317897	1.34548	554.648	7224.52			3.44	-2670.8	0.49336	6.03253	6.9726	348.63	-1317.67	75.1063	neg	1	5.85833	stijn_270220 1-5.xlsx	VII	y
1326	764	38.3859	-152.99	C:/Users/Gebruiker/Desktop/EAAT4_IPSC_EPSC\EPSCs/data\stijn_270220 1-5.ABF	-38.7114	720877	6.48439e+14	720677	6.48439e+14	7.96498	4.15868e+07	2.1581e+18			6.32	-6073.72	0.16649	7.15125	37.9602	1898.01	-1011.21	75.1871	neg	1	5.85833	stijn_270220 1-5.xlsx	VII	y
1327	765	27.2637	-178.025	C:/Users/Gebruiker/Desktop/EAAT4_IPSC_EPSC\EPSCs/data\stijn_270220 1-5.ABF	-25.3632	434.268	17346.7	225.157	17384.3	1.65468	8495.88	7.45102e+06			4.74	-5751.83	0.596076	6.0047	7.952	397.6	-3428.53	75.2032	neg	1	5.85833	stijn_270220 1-5.xlsx	VII	y
1328	766	13.4814	-150.328	C:/Users/Gebruiker/Desktop/EAAT4_IPSC_EPSC\EPSCs/data\stijn_270220 1-5.ABF	-13.1102	8.53897	0.0459263	-155.261	0.013709	1.54185	313.632	354.656			8.4	-1604.93	0.384288	6.87912	21.8586	1092.93	-616.755	75.3368	neg	1	5.85833	stijn_270220 1-5.xlsx	VII	y
1329	769	22.9036	-157.641	C:/Users/Gebruiker/Desktop/EAAT4_IPSC_EPSC\EPSCs/data\stijn_270220 1-5.ABF	-20.4811	-0.408239	0.0123745	-173.687	0.0908261	3.59811	-487.671	1394.18			1.54	-14872.4	0.0584267	6.6013	26.3578	1317.89	-868.948	75.4833	neg	1	5.85833	stijn_270220 1-5.xlsx	VII	y
1330	770	20.6047	-160.206	C:/Users/Gebruiker/Desktop/EAAT4_IPSC_EPSC\EPSCs/data\stijn_270220 1-5.ABF	-19.6196	23.6135	0.0188468	-156.577	0.00827971	0.7573	179.763	7.53138			3.2	-6438.98	1.28793	6.15169	2.4846	124.23	-8292.98	75.5178	neg	1	5.85833	stijn_270220 1-5.xlsx	VII	y
1331	773	11.3205	-149.03	C:/Users/Gebruiker/Desktop/EAAT4_IPSC_EPSC\EPSCs/data\stijn_270220 1-5.ABF	-10.5069	10.0852	0.0906067	-149.068	0.133061	1.02424	508.183	1655.3			5.52	-2050.82	0.699797	6.33094	7.888	394.4	-1435.16	75.6887	neg	1	5.85833	stijn_270220 1-5.xlsx	VII	y
1332	774	8.83093	-152.697	C:/Users/Gebruiker/Desktop/EAAT4_IPSC_EPSC\EPSCs/data\stijn_270220 1-5.ABF	-8.9294	20.0349	14.2504	-140.734	14.8763	1.0192	2168.57	285348			6.32	-1397.3	0.521297	5.39885	12.1236	606.18	-728.408	75.9444	neg	1	5.85833	stijn_270220 1-5.xlsx	VII	y
1333	775	9.6367	-147.516	C:/Users/Gebruiker/Desktop/EAAT4_IPSC_EPSC\EPSCs/data\stijn_270220 1-5.ABF	-8.64477	9.2319	0.0565782	-148.392	0.0778471	1.10125	329.556	717.13			5.06	-1904.49	0.745499	5.96766	6.7874	339.37	-1419.79	76.017	neg	1	5.85833	stijn_270220 1-5.xlsx	VII	y
1334	776	11.9355	-148.862	C:/Users/Gebruiker/Desktop/EAAT4_IPSC_EPSC\EPSCs/data\stijn_270220 1-5.ABF	-12.6649	15.0403	0.105779	-145.866	0.149226	1.01026	749.075	1557.44			3.34	-3573.5	0.28748	7.48854	11.6182	580.91	-1027.31	76.0527	neg	1	5.85833	stijn_270220 1-5.xlsx	VII	y
1335	777	17.0902	-157.388	C:/Users/Gebruiker/Desktop/EAAT4_IPSC_EPSC\EPSCs/data\stijn_270220 1-5.ABF	-15.7298	20.9261	0.200469	-152.649	0.274391	0.97123	672.341	1092.83			5.62	-3040.96	0.73889	6.89987	7.606	380.3	-2246.94	76.1044	neg	1	5.85833	stijn_270220 1-5.xlsx	VII	y
1336	778	13.4915	-145.566	C:/Users/Gebruiker/Desktop/EAAT4_IPSC_EPSC\EPSCs/data\stijn_270220 1-5.ABF	-12.2557	9.73853	0.031025	-147.488	0.030301	1.18691	334.728	357.523			4.2	-3212.26	0.670755	4.72884	6.2616	313.08	-2154.64	76.2568	neg	1	5.85833	stijn_270220 1-5.xlsx	VII	y
1337	779	27.1702	-153.675	C:/Users/Gebruiker/Desktop/EAAT4_IPSC_EPSC\EPSCs/data\stijn_270220 1-5.ABF	-26.8886	54.5729	1.22183	-128.837	1.38126	0.925253	1454.96	2235.03			5.74	-4733.48	0.444417	5.24482	12.9158	645.79	-2103.64	76.3075	neg	1	5.85833	stijn_270220 1-5.xlsx	VII	y
1338	780	7.60721	-146.744	C:/Users/Gebruiker/Desktop/EAAT4_IPSC_EPSC\EPSCs/data\stijn_270220 1-5.ABF	-5.96242	38.1101	7243.87	-114.284	7261.61	1.03823	5897.37	1.96012e+08			2.42	-3143.47	0.421089	4.63653	5.747	287.35	-1323.68	76.3563	neg	1	5.85833	stijn_270220 1-5.xlsx	VII	y
1339	781	17.8713	-149.822	C:/Users/Gebruiker/Desktop/EAAT4_IPSC_EPSC\EPSCs/data\stijn_270220 1-5.ABF	-18.0516	67.9454	1185.77	-97.9173	1195.19	2.01162	8311.11	2.21662e+07			1.54	-11604.8	0.0609606	4.76712	25.2622	1263.11	-707.434	76.5529	neg	1	5.85833	stijn_270220 1-5.xlsx	VII	y
1340	782	10.6707	-154.744	C:/Users/Gebruiker/Desktop/EAAT4_IPSC_EPSC\EPSCs/data\stijn_270220 1-5.ABF	-9.51047	12.8562	0.368769	-150.454	0.502451	1.25832	543.656	3425.74			1.54	-6929.02	0.390922	5.01432	3.9394	196.97	-2708.71	76.5696	neg	1	5.85833	stijn_270220 1-5.xlsx	VII	y
1341	783	7.26459	-150.957	C:/Users/Gebruiker/Desktop/EAAT4_IPSC_EPSC\EPSCs/data\stijn_270220 1-5.ABF	-7.21391	55116.1	-4.23986e+13	54958.5	-4.23986e+13	1.02321	1.52406e+07	-3.24228e+18			5.7	-1274.49	0.265633	4.45939	21.4582	1072.91	-338.546	76.7129	neg	1	5.85833	stijn_270220 1-5.xlsx	VII	y
1342	784	12.7121	-150.249	C:/Users/Gebruiker/Desktop/EAAT4_IPSC_EPSC\EPSCs/data\stijn_270220 1-5.ABF	-12.4417	288826	-2.80751e+13	288662	-2.80751e+13	2.49064	4.09483e+07	-5.64326e+17			1.82	-6984.65	0.0745993	5.12566	24.397	1219.85	-521.05	76.7622	neg	1	5.85833	stijn_270220 1-5.xlsx	VII	y
1343	785	13.9275	-149.614	C:/Users/Gebruiker/Desktop/EAAT4_IPSC_EPSC\EPSCs/data\stijn_270220 1-5.ABF	-13.5092	87904.5	5.21172e+12	87740.2	5.21172e+12	1.43027	1.50764e+07	1.53329e+17			5.42	-2569.65	0.171017	5.56497	31.6928	1584.64	-439.454	76.9506	neg	1	5.85833	stijn_270220 1-5.xlsx	VII	y
1344	786	13.1013	-150.731	C:/Users/Gebruiker/Desktop/EAAT4_IPSC_EPSC\EPSCs/data\stijn_270220 1-5.ABF	-12.5902	10.4826	0.0781287	-152.371	0.115265	1.47628	545.852	1903.62			3.54	-3700.92	0.295828	6.33436	11.9664	598.32	-1094.84	77.0156	neg	1	5.85833	stijn_270220 1-5.xlsx	VII	y
1345	787	11.178	-152.085	C:/Users/Gebruiker/Desktop/EAAT4_IPSC_EPSC\EPSCs/data\stijn_270220 1-5.ABF	-11.1325	7.59851	0.0317777	-154.262	0.0167804	1.14542	265.57	292.214			6.7	-1668.37	0.932472	5.6205	7.1852	359.26	-1555.7	77.2155	neg	1	5.85833	stijn_270220 1-5.xlsx	VII	y
1346	788	31.5634	-150.73	C:/Users/Gebruiker/Desktop/EAAT4_IPSC_EPSC\EPSCs/data\stijn_270220 1-5.ABF	-31.2273	22.9452	0.030949	-155.843	0.0107486	1.12711	254.553	23.4577			1.38	-22872	0.22049	5.5525	6.2588	312.94	-5043.04	77.5148	neg	1	5.85833	stijn_270220 1-5.xlsx	VII	y
1347	789	8.59768	-153.884	C:/Users/Gebruiker/Desktop/EAAT4_IPSC_EPSC\EPSCs/data\stijn_270220 1-5.ABF	-8.79923	132097	-8.65653e+13	131934	-8.65653e+13	2.41435	4.17061e+07	-8.62996e+18			3.12	-2755.67	0.0939052	4.12443	33.225	1661.25	-258.771	77.7285	neg	1	5.85833	stijn_270220 1-5.xlsx	VII	y
1348	790	11.6901	-156.11	C:/Users/Gebruiker/Desktop/EAAT4_IPSC_EPSC\EPSCs/data\stijn_270220 1-5.ABF	-11.2473	16.0263	0.460886	-150.473	0.588311	1.16368	794.92	4651.49			3.42	-3418.17	0.477867	4.73621	7.1568	357.84	-1633.43	77.743	neg	1	5.85833	stijn_270220 1-5.xlsx	VII	y
1349	792	16.7543	-150.909	C:/Users/Gebruiker/Desktop/EAAT4_IPSC_EPSC\EPSCs/data\stijn_270220 1-5.ABF	-15.6776	15.901	0.0386905	-150.867	0.0409963	1.15316	321.308	157.677			4	-4188.57	0.743854	4.39227	5.3774	268.87	-3115.68	77.8301	neg	1	5.85833	stijn_270220 1-5.xlsx	VII	y
1350	793	40.4355	-148.224	C:/Users/Gebruiker/Desktop/EAAT4_IPSC_EPSC\EPSCs/data\stijn_270220 1-5.ABF	-40.2649	40.3364	0.0123417	-150.207	0.0141974	0.874383	548.984	23.2283			6.34	-6377.84	0.509991	5.05258	12.4316	621.58	-3252.64	77.8626	neg	1	5.85833	stijn_270220 1-5.xlsx	VII	y
1351	794	8.62037	-154.643	C:/Users/Gebruiker/Desktop/EAAT4_IPSC_EPSC\EPSCs/data\stijn_270220 1-5.ABF	-9.03869	6.49514	0.0414501	-157.036	0.0158413	1.29825	249.952	396.133			2.66	-3240.74	0.209739	4.71773	12.6824	634.12	-679.711	77.9407	neg	1	5.85833	stijn_270220 1-5.xlsx	VII	y
1352	796	17.2475	-148.041	C:/Users/Gebruiker/Desktop/EAAT4_IPSC_EPSC\EPSCs/data\stijn_270220 1-5.ABF	-17.5266	14.8871	0.0412307	-151.767	0.00700984	1.16624	179.206	26.345			1.86	-9272.85	0.28709	6.2211	6.4788	323.94	-2662.15	78.2367	neg	1	5.85833	stijn_270220 1-5.xlsx	VII	y
1353	802	25.4986	-155.869	C:/Users/Gebruiker/Desktop/EAAT4_IPSC_EPSC\EPSCs/data\stijn_270220 1-5.ABF	-26.2574	28.3952	0.118842	-151.448	0.166185	1.0423	880.521	654.549			5.9	-4321.79	0.44267	7.33749	13.3282	666.41	-1913.13	78.8126	neg	1	5.85833	stijn_270220 1-5.xlsx	VII	y
1354	804	10.2544	-154.556	C:/Users/Gebruiker/Desktop/EAAT4_IPSC_EPSC\EPSCs/data\stijn_270220 1-5.ABF	-10.7692	108.319	5389.01	-57.7987	5403.64	1.37062	11223.6	6.58496e+07			3.02	-3395.5	0.172773	6.56844	17.4796	873.98	-586.65	78.9996	neg	1	5.85833	stijn_270220 1-5.xlsx	VII	y
1355	805	19.6079	-150.182	C:/Users/Gebruiker/Desktop/EAAT4_IPSC_EPSC\EPSCs/data\stijn_270220 1-5.ABF	-18.8509	-32.5679	77.7821	-203.705	80.7366	2.58654	-3934.44	722921			5.8	-3380.68	0.215751	7.01996	26.8828	1344.14	-729.386	79.049	neg	1	5.85833	stijn_270220 1-5.xlsx	VII	y
1356	806	34.0307	-149.376	C:/Users/Gebruiker/Desktop/EAAT4_IPSC_EPSC\EPSCs/data\stijn_270220 1-5.ABF	-33.2943	25.0842	0.052309	-150.561	0.0704956	1.29232	501.522	210.538			1.5	-22687.1	0.198287	7.32764	7.5648	378.24	-4498.56	79.1986	neg	1	5.85833	stijn_270220 1-5.xlsx	VII	y
1357	807	13.4014	-149.935	C:/Users/Gebruiker/Desktop/EAAT4_IPSC_EPSC\EPSCs/data\stijn_270220 1-5.ABF	-13.3213	-30314.8	-5.04991e+13	-30471.8	-5.04991e+13	1.72429	-1.27683e+07	-8.95775e+18			3	-4467.14	0.174878	6.5894	17.1548	857.74	-781.205	79.3452	neg	1	5.85833	stijn_270220 1-5.xlsx	VII	y
1358	808	12.6293	-153.924	C:/Users/Gebruiker/Desktop/EAAT4_IPSC_EPSC\EPSCs/data\stijn_270220 1-5.ABF	-12.6977	12.7244	0.0428652	-153.653	0.0199997	1.24542	214.601	86.574			1.16	-10887.3	0.281663	5.95331	4.1184	205.92	-3066.54	79.3905	neg	1	5.85833	stijn_270220 1-5.xlsx	VII	y
1359	809	12.1138	-152.588	C:/Users/Gebruiker/Desktop/EAAT4_IPSC_EPSC\EPSCs/data\stijn_270220 1-5.ABF	-11.7462	53.7329	396.548	-109.762	400.156	1.15791	4959.61	4.28921e+06			1.64	-7386.45	0.134428	7.57619	12.1998	609.99	-992.949	79.414	neg	1	5.85833	stijn_270220 1-5.xlsx	VII	y
1360	811	17.0972	-151.648	C:/Users/Gebruiker/Desktop/EAAT4_IPSC_EPSC\EPSCs/data\stijn_270220 1-5.ABF	-16.4187	15.6012	0.0611083	-154.048	0.00635206	1.02582	116.96	12.3275			4.24	-4032.35	1.41136	7.0332	3.0042	150.21	-5691.09	79.5292	neg	1	5.85833	stijn_270220 1-5.xlsx	VII	y
1361	816	12.7419	-151.445	C:/Users/Gebruiker/Desktop/EAAT4_IPSC_EPSC\EPSCs/data\stijn_270220 1-5.ABF	-13.5528	13.5126	0.0361169	-150.494	0.0480788	1.09975	425.916	362.713			2.18	-5844.92	0.264038	5.55257	8.2564	412.82	-1543.28	79.8885	neg	1	5.85833	stijn_270220 1-5.xlsx	VII	y
1362	819	10.3402	-150.069	C:/Users/Gebruiker/Desktop/EAAT4_IPSC_EPSC\EPSCs/data\stijn_270220 1-5.ABF	-9.3713	8.52154	0.0247184	-151.404	0.0147531	0.847435	219.937	131.243			2.38	-4344.6	0.531915	5.41167	4.4744	223.72	-2310.96	80.225	neg	1	5.85833	stijn_270220 1-5.xlsx	VII	y
1363	820	18.9125	-147.001	C:/Users/Gebruiker/Desktop/EAAT4_IPSC_EPSC\EPSCs/data\stijn_270220 1-5.ABF	-17.9908	14.7441	0.0204549	-151.374	0.0174227	1.17385	502.806	221.246			4.44	-4259.58	0.287085	5.25116	15.4658	773.29	-1222.86	80.3226	neg	1	5.85833	stijn_270220 1-5.xlsx	VII	y
1364	822	11.537	-152.63	C:/Users/Gebruiker/Desktop/EAAT4_IPSC_EPSC\EPSCs/data\stijn_270220 1-5.ABF	-11.444	410146	-1.80394e+13	409984	-1.80394e+13	1.58489	6.49937e+07	-4.53023e+17			4.88	-2364.15	0.299972	7.65987	16.2682	813.41	-709.177	80.4036	neg	1	5.85833	stijn_270220 1-5.xlsx	VII	y
1365	824	12.6256	-149.966	C:/Users/Gebruiker/Desktop/EAAT4_IPSC_EPSC\EPSCs/data\stijn_270220 1-5.ABF	-11.3595	211700	3.66826e+13	211536	36682585652091	1.52552	2.75009e+07	6.19089e+17			3.62	-3487.73	0.166435	7.19864	21.7502	1087.51	-580.481	80.5016	neg	1	5.85833	stijn_270220 1-5.xlsx	VII	y
1366	826	46.2492	-152.958	C:/Users/Gebruiker/Desktop/EAAT4_IPSC_EPSC\EPSCs/data\stijn_270220 1-5.ABF	-44.7215	60.9541	0.479824	-141.55	0.593537	1.5551	2024.82	1936.83			6.74	-6861.9	0.228133	8.11734	29.5442	1477.21	-1565.42	80.671	neg	1	5.85833	stijn_270220 1-5.xlsx	VII	y
1367	827	13.4833	-154.241	C:/Users/Gebruiker/Desktop/EAAT4_IPSC_EPSC\EPSCs/data\stijn_270220 1-5.ABF	-14.309	16.5129	0.104943	-149.627	0.155955	1.18372	418.617	544.929			1.54	-8755.37	0.306005	8.77292	5.0326	251.63	-2679.19	80.7724	neg	1	5.85833	stijn_270220 1-5.xlsx	VII	y
1368	830	15.6802	-155.519	C:/Users/Gebruiker/Desktop/EAAT4_IPSC_EPSC\EPSCs/data\stijn_270220 1-5.ABF	-14.9148	14.3661	0.0394765	-155.526	0.0477994	1.10768	364.514	259.253			1.62	-9679.14	0.266763	7.99457	6.0728	303.64	-2582.04	80.9128	neg	1	5.85833	stijn_270220 1-5.xlsx	VII	y
1369	835	15.7363	-154.667	C:/Users/Gebruiker/Desktop/EAAT4_IPSC_EPSC\EPSCs/data\stijn_270220 1-5.ABF	-14.1842	15.065	0.0334633	-155.635	0.0135032	1.11523	193.673	36.6019			1.62	-9713.76	0.438312	7.40676	3.696	184.8	-4257.65	81.4049	neg	1	5.85833	stijn_270220 1-5.xlsx	VII	y
1370	836	26.1232	-162.883	C:/Users/Gebruiker/Desktop/EAAT4_IPSC_EPSC\EPSCs/data\stijn_270220 1-5.ABF	-25.8846	37.6539	0.414077	-153.77	0.604087	2.32802	635.277	815.174			6.18	-4227.06	0.704257	7.76287	8.7752	438.76	-2976.94	81.4496	neg	1	5.85833	stijn_270220 1-5.xlsx	VII	y
1371	840	19.7953	-163.929	C:/Users/Gebruiker/Desktop/EAAT4_IPSC_EPSC\EPSCs/data\stijn_270220 1-5.ABF	-17.8852	24.9023	0.36646	-164.711	0.0131646	1.79436	51.7307	4.11654			4.08	-4851.78	3.36245	7.81222	1.2134	60.67	-16313.9	81.7851	neg	1	5.85833	stijn_270220 1-5.xlsx	VII	y
1372	841	17.44	-157.695	C:/Users/Gebruiker/Desktop/EAAT4_IPSC_EPSC\EPSCs/data\stijn_270220 1-5.ABF	-16.2733	-161261	-2.56248e+13	-161439	-2.56248e+13	2.41982	-1.68245e+07	-2.78897e+17			3.9	-4471.79	0.142526	7.98286	27.3634	1368.17	-637.348	81.8218	neg	1	5.85833	stijn_270220 1-5.xlsx	VII	y
1373	843	46.1159	-149.595	C:/Users/Gebruiker/Desktop/EAAT4_IPSC_EPSC\EPSCs/data\stijn_270220 1-5.ABF	-46.7317	53.568	0.0585524	-146.665	0.0826452	1.55428	612.849	74.9864			2.76	-16708.7	0.222897	7.45641	12.3824	619.12	-3724.31	82.165	neg	1	5.85833	stijn_270220 1-5.xlsx	VII	y
1374	849	23.201	-156.674	C:/Users/Gebruiker/Desktop/EAAT4_IPSC_EPSC\EPSCs/data\stijn_270220 1-5.ABF	-23.4201	17.4993	0.075811	-160.61	0.0127051	1.45067	191.816	39.9211			2.58	-8992.64	0.49201	8.2075	5.2438	262.19	-4424.46	82.636	neg	1	5.85833	stijn_270220 1-5.xlsx	VII	y
1375	850	12.4028	-149.802	C:/Users/Gebruiker/Desktop/EAAT4_IPSC_EPSC\EPSCs/data\stijn_270220 1-5.ABF	-12.6808	15.6074	0.913145	-144.213	1.10018	1.20523	818.936	8347.5			6.32	-1962.46	0.862187	7.85114	7.3302	366.51	-1692.01	82.6837	neg	1	5.85833	stijn_270220 1-5.xlsx	VII	y
1376	851	68.4422	-154.924	C:/Users/Gebruiker/Desktop/EAAT4_IPSC_EPSC\EPSCs/data\stijn_270220 1-5.ABF	-67.3666	75.5789	0.115473	-156.005	0.152421	2.41619	576.202	68.0738			9.92	-6899.42	0.771864	7.88417	12.852	642.6	-5325.42	82.7622	neg	1	5.85833	stijn_270220 1-5.xlsx	VII	y
1377	852	11.1801	-154.785	C:/Users/Gebruiker/Desktop/EAAT4_IPSC_EPSC\EPSCs/data\stijn_270220 1-5.ABF	-10.9831	6.86857	0.0504005	-157.612	0.0461496	1.46164	320.688	1049.29			4.2	-2661.92	0.413687	7.22287	10.1526	507.63	-1101.2	82.8458	neg	1	5.85833	stijn_270220 1-5.xlsx	VII	y
1378	858	28.6329	-154.211	C:/Users/Gebruiker/Desktop/EAAT4_IPSC_EPSC\EPSCs/data\stijn_270220 1-5.ABF	-26.6456	1846.02	1.66051e+07	1653.28	1.66066e+07	2.82328	72405.4	2.61467e+10			7.8	-3670.88	0.369081	9.21758	21.1336	1056.68	-1354.85	83.4872	neg	1	5.85833	stijn_270220 1-5.xlsx	VII	y
1379	859	13.7947	-155.493	C:/Users/Gebruiker/Desktop/EAAT4_IPSC_EPSC\EPSCs/data\stijn_270220 1-5.ABF	-13.894	11.2372	0.0645925	-157.259	0.0198998	1.28072	162.416	78.4423			2.1	-6568.89	0.520627	7.51044	4.0336	201.68	-3419.94	83.6362	neg	1	5.85833	stijn_270220 1-5.xlsx	VII	y
1380	860	32.8754	-154.479	C:/Users/Gebruiker/Desktop/EAAT4_IPSC_EPSC\EPSCs/data\stijn_270220 1-5.ABF	-33.9747	26.4869	0.147041	-165.075	0.0202955	2.18094	201.017	34.1192			4.88	-6736.76	0.347282	6.71865	14.052	702.6	-2339.55	83.6858	neg	1	5.85833	stijn_270220 1-5.xlsx	VII	y
1381	861	22.9142	-150.266	C:/Users/Gebruiker/Desktop/EAAT4_IPSC_EPSC\EPSCs/data\stijn_270220 1-5.ABF	-22.6519	21.7514	0.0584388	-153.316	0.0733564	2.30883	1005.49	1276.43			9.1	-2518.04	0.331087	6.57455	27.4852	1374.26	-833.692	83.7784	neg	1	5.85833	stijn_270220 1-5.xlsx	VII	y
1382	863	15.4739	-150.148	C:/Users/Gebruiker/Desktop/EAAT4_IPSC_EPSC\EPSCs/data\stijn_270220 1-5.ABF	-15.962	20.3565	0.61509	-144.723	0.758217	1.41467	1331.13	9501.62			3.34	-4632.91	0.198187	7.80341	16.8528	842.64	-918.181	83.8981	neg	1	5.85833	stijn_270220 1-5.xlsx	VII	y
1383	864	10.343	-152.356	C:/Users/Gebruiker/Desktop/EAAT4_IPSC_EPSC\EPSCs/data\stijn_270220 1-5.ABF	-10.164	8.23845	0.0433248	-153.162	0.0297106	1.12802	233.213	294.618			5.02	-2060.36	1.10553	6.2531	4.5408	227.04	-2277.79	83.9353	neg	1	5.85833	stijn_270220 1-5.xlsx	VII	y
1384	867	19.3891	-154.428	C:/Users/Gebruiker/Desktop/EAAT4_IPSC_EPSC\EPSCs/data\stijn_270220 1-5.ABF	-17.9171	21.5824	0.103167	-151.587	0.15318	1.19356	432.345	328.2			2.38	-8146.66	0.403144	7.2715	5.9036	295.18	-3284.28	84.1029	neg	1	5.85833	stijn_270220 1-5.xlsx	VII	y
1385	871	12.3168	-151.449	C:/Users/Gebruiker/Desktop/EAAT4_IPSC_EPSC\EPSCs/data\stijn_270220 1-5.ABF	-11.1502	20.3497	2.4278	-141.86	2.64669	0.818775	1352.09	23359.3			4.24	-2904.91	0.498472	6.92493	8.506	425.3	-1448.01	84.2896	neg	1	5.85833	stijn_270220 1-5.xlsx	VII	y
1386	872	9.48547	-147.676	C:/Users/Gebruiker/Desktop/EAAT4_IPSC_EPSC\EPSCs/data\stijn_270220 1-5.ABF	-7.71354	90815	1.79783e+13	90656.2	1.79783e+13	1.46885	1.67756e+07	6.13507e+17			6	-1580.91	0.248244	5.85893	24.1698	1208.49	-392.451	84.3966	neg	1	5.85833	stijn_270220 1-5.xlsx	VII	y
1387	873	13.5627	-151.761	C:/Users/Gebruiker/Desktop/EAAT4_IPSC_EPSC\EPSCs/data\stijn_270220 1-5.ABF	-13.4022	13.511	0.0132729	-153.033	0.0109138	0.838222	399.748	106.574			4.86	-2790.69	0.481093	5.64017	10.102	505.1	-1342.58	84.4678	neg	1	5.85833	stijn_270220 1-5.xlsx	VII	y
1388	876	15.048	-153.587	C:/Users/Gebruiker/Desktop/EAAT4_IPSC_EPSC\EPSCs/data\stijn_270220 1-5.ABF	-13.7721	20.6599	0.167885	-148.522	0.243766	1.31405	483.041	620.329			4.46	-3373.99	0.777274	9.40563	5.738	286.9	-2622.52	84.709	neg	1	5.85833	stijn_270220 1-5.xlsx	VII	y
1389	878	13.4831	-150.642	C:/Users/Gebruiker/Desktop/EAAT4_IPSC_EPSC\EPSCs/data\stijn_270220 1-5.ABF	-12.9105	43.6508	107.394	-118.889	109.314	1.21384	4080.47	1.31457e+06			4.2	-3210.27	0.315225	8.14223	13.3238	666.19	-1011.96	85.1232	neg	1	5.85833	stijn_270220 1-5.xlsx	VII	y
1390	879	17.5597	-147.375	C:/Users/Gebruiker/Desktop/EAAT4_IPSC_EPSC\EPSCs/data\stijn_270220 1-5.ABF	-16.5689	12.6039	0.0278649	-152.793	0.00837343	1.02773	264.043	70.2627			3.02	-5814.46	0.282835	6.94941	10.6776	533.88	-1644.53	85.1916	neg	1	5.85833	stijn_270220 1-5.xlsx	VII	y
1391	883	12.286	-168.338	C:/Users/Gebruiker/Desktop/EAAT4_IPSC_EPSC\EPSCs/data\stijn_270220 1-5.ABF	-11.7267	10.0825	0.905767	-171.914	0.043093	3.02578	79.02	154.169			2.98	-4122.83	0.91964	6.46679	3.2404	162.02	-3791.52	85.4798	neg	1	5.85833	stijn_270220 1-5.xlsx	VII	y
1392	884	16.1203	-166.49	C:/Users/Gebruiker/Desktop/EAAT4_IPSC_EPSC\EPSCs/data\stijn_270220 1-5.ABF	-14.8597	-73851.8	4.17202e+13	-74029.8	4.17202e+13	2.25681	-1.07103e+07	8.77423e+17			1.62	-9950.78	0.115399	6.95295	14.0382	701.91	-1148.31	85.4948	neg	1	5.85833	stijn_270220 1-5.xlsx	VII	y
1393	887	27.1042	-165.659	C:/Users/Gebruiker/Desktop/EAAT4_IPSC_EPSC\EPSCs/data\stijn_270220 1-5.ABF	-26.3704	386544	4.53323e+14	386351	4.53323e+14	5.16209	1.98627e+07	1.19706e+18			3.78	-7170.44	0.217196	7.78801	17.4036	870.18	-1557.39	85.6286	neg	1	5.85833	stijn_270220 1-5.xlsx	VII	y
1394	888	19.7957	-155.097	C:/Users/Gebruiker/Desktop/EAAT4_IPSC_EPSC\EPSCs/data\stijn_270220 1-5.ABF	-19.1871	20.9275	0.304529	-150.002	0.419845	1.38924	672.201	1705.16			5.8	-3413.05	0.872259	8.18902	6.6494	332.47	-2977.07	85.7467	neg	1	5.85833	stijn_270220 1-5.xlsx	VII	y
1395	891	11.8957	-155.744	C:/Users/Gebruiker/Desktop/EAAT4_IPSC_EPSC\EPSCs/data\stijn_270220 1-5.ABF	-11.959	14.9332	2.07753	-153.05	2.44279	1.90091	1549.87	67591.8			1.36	-8746.83	0.0582351	6.98298	23.3536	1167.68	-509.373	85.9052	neg	1	5.85833	stijn_270220 1-5.xlsx	VII	y
1396	894	26.6349	-155.491	C:/Users/Gebruiker/Desktop/EAAT4_IPSC_EPSC\EPSCs/data\stijn_270220 1-5.ABF	-25.7758	36.5943	1.02982	-145.121	1.20929	1.50932	2240.33	11600.9			6.42	-4148.74	0.251713	6.07044	25.5052	1275.26	-1044.29	85.9979	neg	1	5.85833	stijn_270220 1-5.xlsx	VII	y
1397	895	29.4599	-148.17	C:/Users/Gebruiker/Desktop/EAAT4_IPSC_EPSC\EPSCs/data\stijn_270220 1-5.ABF	-29.7795	-26.5878	9.69329	-206.497	10.7856	3.01615	-3187.25	66397.6			5.42	-5435.4	0.145516	10.3358	37.2468	1862.34	-790.937	86.1849	neg	1	5.85833	stijn_270220 1-5.xlsx	VII	y
1398	900	27.0127	-150.571	C:/Users/Gebruiker/Desktop/EAAT4_IPSC_EPSC\EPSCs/data\stijn_270220 1-5.ABF	-26.7138	24.0599	0.10429	-152.492	0.0348376	1.92863	209.67	47.8565			1.64	-16471.1	0.36354	6.75798	4.5112	225.56	-5987.91	86.8832	neg	1	5.85833	stijn_270220 1-5.xlsx	VII	y
1399	901	17.5061	-148.893	C:/Users/Gebruiker/Desktop/EAAT4_IPSC_EPSC\EPSCs/data\stijn_270220 1-5.ABF	-17.2566	28.6326	177.835	-134.158	182.27	2.3334	3629.97	4.26593e+06			2.06	-8498.09	0.0964284	7.0651	21.363	1068.15	-819.457	86.999	neg	1	5.85833	stijn_270220 1-5.xlsx	VII	y
1400	902	9.45783	-155.436	C:/Users/Gebruiker/Desktop/EAAT4_IPSC_EPSC\EPSCs/data\stijn_270220 1-5.ABF	-8.9616	7.45682	0.206796	-157.488	0.0127102	1.6631	81.3998	73.5443			4.22	-2241.19	1.78225	6.18624	2.3678	118.39	-3994.35	87.0457	neg	1	5.85833	stijn_270220 1-5.xlsx	VII	y
1401	903	26.821	-161.507	C:/Users/Gebruiker/Desktop/EAAT4_IPSC_EPSC\EPSCs/data\stijn_270220 1-5.ABF	-27.6072	34.9143	0.286686	-157.344	0.42031	2.34594	862.192	1240.72			6.02	-4455.32	0.368344	6.60364	16.3434	817.17	-1641.09	87.0821	neg	1	5.85833	stijn_270220 1-5.xlsx	VII	y
1402	909	8.62683	-151.454	C:/Users/Gebruiker/Desktop/EAAT4_IPSC_EPSC\EPSCs/data\stijn_270220 1-5.ABF	-8.55164	32790.1	-6.87083e+12	32633.4	-6.87083e+12	0.787203	7.15489e+06	-3.27193e+17			1.8	-4792.68	0.198733	5.71502	9.0574	452.87	-952.462	87.5669	neg	1	5.85833	stijn_270220 1-5.xlsx	VII	y
1403	910	28.1149	-152.31	C:/Users/Gebruiker/Desktop/EAAT4_IPSC_EPSC\EPSCs/data\stijn_270220 1-5.ABF	-27.5442	27.4149	0.167991	-149.299	0.236946	1.41281	1011.41	1354.5			3.14	-8953.78	0.224122	4.52574	14.0102	700.51	-2006.74	87.615	neg	1	5.85833	stijn_270220 1-5.xlsx	VII	y
1404	912	10.618	-150.737	C:/Users/Gebruiker/Desktop/EAAT4_IPSC_EPSC\EPSCs/data\stijn_270220 1-5.ABF	-8.83774	7.97031	0.0602451	-153.411	0.00947729	1.11916	125.106	63.2663			4.98	-2132.12	1.63407	4.28895	3.0476	152.38	-3484.04	87.8529	neg	1	5.85833	stijn_270220 1-5.xlsx	VII	y
1405	913	9.31797	-154.578	C:/Users/Gebruiker/Desktop/EAAT4_IPSC_EPSC\EPSCs/data\stijn_270220 1-5.ABF	-8.9973	11.0371	0.0219951	-152.751	0.0109116	0.870094	210.897	58.71			4.4	-2117.72	1.48128	5.40886	2.9704	148.52	-3136.94	87.8917	neg	1	5.85833	stijn_270220 1-5.xlsx	VII	y
1406	914	10.5387	-150.704	C:/Users/Gebruiker/Desktop/EAAT4_IPSC_EPSC\EPSCs/data\stijn_270220 1-5.ABF	-10.1543	7.76044	0.0319034	-153.28	0.0237421	1.13758	281.835	370.27			6.16	-1710.83	0.67673	5.30548	9.1026	455.13	-1157.77	87.9674	neg	1	5.85833	stijn_270220 1-5.xlsx	VII	y
1407	915	9.3761	-153.448	C:/Users/Gebruiker/Desktop/EAAT4_IPSC_EPSC\EPSCs/data\stijn_270220 1-5.ABF	-10.0164	81936.6	-1.09093e+13	81776.1	-1.09093e+13	1.17248	1.5084e+07	-3.69754e+17			1.5	-6250.74	0.101747	4.72479	14.7424	737.12	-635.996	88.164	neg	1	5.85833	stijn_270220 1-5.xlsx	VII	y
1408	916	8.49859	-151.202	C:/Users/Gebruiker/Desktop/EAAT4_IPSC_EPSC\EPSCs/data\stijn_270220 1-5.ABF	-8.74156	7.84249	0.0336035	-152.247	0.0231622	1.129	247.738	285.375			3.26	-2606.93	0.468903	4.37834	6.9524	347.62	-1222.4	88.2592	neg	1	5.85833	stijn_270220 1-5.xlsx	VII	y
1409	918	8.30813	-147.911	C:/Users/Gebruiker/Desktop/EAAT4_IPSC_EPSC\EPSCs/data\stijn_270220 1-5.ABF	-7.25861	5.80848	0.10115	-150.04	0.150442	1.37177	495.491	6091.79			5.52	-1505.1	0.42994	5.43509	12.839	641.95	-647.101	88.5018	neg	1	5.85833	stijn_270220 1-5.xlsx	VII	y
1410	919	9.56232	-150.177	C:/Users/Gebruiker/Desktop/EAAT4_IPSC_EPSC\EPSCs/data\stijn_270220 1-5.ABF	-9.42965	8.78244	0.0555371	-149.693	0.0825628	0.918062	410.539	999.544			4.52	-2115.56	0.719241	4.20322	6.2844	314.22	-1521.6	88.5373	neg	1	5.85833	stijn_270220 1-5.xlsx	VII	y
1411	920	13.4961	-150.136	C:/Users/Gebruiker/Desktop/EAAT4_IPSC_EPSC\EPSCs/data\stijn_270220 1-5.ABF	-12.4127	32.7885	32.0319	-129.612	33.2762	1.23247	1943.9	186202			3.42	-3946.23	0.390393	5.25808	8.7604	438.02	-1540.58	88.6063	neg	1	5.85833	stijn_270220 1-5.xlsx	VII	y
1412	921	8.42028	-147.963	C:/Users/Gebruiker/Desktop/EAAT4_IPSC_EPSC\EPSCs/data\stijn_270220 1-5.ABF	-9.05407	8.65482	0.313763	-150.072	0.00572766	1.39413	30.9787	9.43273			2.48	-3395.27	1.4886	5.58754	1.666	83.3	-5054.19	88.7078	neg	1	5.85833	stijn_270220 1-5.xlsx	VII	y
1413	922	7.76287	-146.182	C:/Users/Gebruiker/Desktop/EAAT4_IPSC_EPSC\EPSCs/data\stijn_270220 1-5.ABF	-7.12164	-10091.1	1.01943e+13	-10241.9	1.01943e+13	0.932049	-3.92531e+06	1.54227e+18			3.72	-2086.79	0.330684	4.68948	11.2494	562.47	-690.07	88.848	neg	1	5.85833	stijn_270220 1-5.xlsx	VII	y
1414	925	23.9073	-150.489	C:/Users/Gebruiker/Desktop/EAAT4_IPSC_EPSC\EPSCs/data\stijn_270220 1-5.ABF	-22.5053	19.192	0.0499255	-152.382	0.0381299	1.37804	293.784	104.063			1.36	-17578.9	0.256633	5.05236	5.2994	264.97	-4511.32	89.1693	neg	1	5.85833	stijn_270220 1-5.xlsx	VII	y
1415	927	12.3792	-149.16	C:/Users/Gebruiker/Desktop/EAAT4_IPSC_EPSC\EPSCs/data\stijn_270220 1-5.ABF	-11.5075	13.1229	0.373696	-151.032	0.0225348	2.17697	86.0858	47.7525			2.94	-4210.63	1.2187	5.26129	2.4124	120.62	-5131.51	89.2723	neg	1	5.85833	stijn_270220 1-5.xlsx	VII	y
1416	929	12.3929	-147.811	C:/Users/Gebruiker/Desktop/EAAT4_IPSC_EPSC\EPSCs/data\stijn_270220 1-5.ABF	-12.0456	150.585	4.05258e+06	-4.84205	4.05301e+06	1.57496	71328.3	9.32158e+11			1.62	-7649.96	0.0597002	5.44763	27.1356	1356.78	-456.704	89.7142	neg	1	5.85833	stijn_270220 1-5.xlsx	VII	y
1417	930	32.1763	-149.292	C:/Users/Gebruiker/Desktop/EAAT4_IPSC_EPSC\EPSCs/data\stijn_270220 1-5.ABF	-29.9938	-24.4281	20.7552	-204.095	22.8134	3.46699	-2694.11	125257			6.68	-4816.81	0.233019	5.56792	28.6672	1433.36	-1122.41	89.8264	neg	1	5.85833	stijn_270220 1-5.xlsx	VII	y
1418	931	19.8157	-167.43	C:/Users/Gebruiker/Desktop/EAAT4_IPSC_EPSC\EPSCs/data\stijn_270220 1-5.ABF	-17.8242	40.4012	3.99436	-144.734	4.63195	1.37875	753.009	3971.22			1.52	-13036.7	0.392704	5.50861	3.8706	193.53	-5119.55	89.8442	neg	1	5.85833	stijn_270220 1-5.xlsx	VII	y
1419	933	12.2644	-153.718	C:/Users/Gebruiker/Desktop/EAAT4_IPSC_EPSC\EPSCs/data\stijn_270220 1-5.ABF	-11.5033	78424.3	-2.80798e+13	78262	-2.80798e+13	1.52151	1.68777e+07	-1.30065e+18			2.42	-5067.93	0.155701	6.51576	15.5426	777.13	-789.083	90.2545	neg	1	5.85833	stijn_270220 1-5.xlsx	VII	y
1420	934	10.1376	-145.579	C:/Users/Gebruiker/Desktop/EAAT4_IPSC_EPSC\EPSCs/data\stijn_270220 1-5.ABF	-8.26847	7.93535	0.0191062	-147.698	0.0246621	0.732528	327.36	330.683			4.5	-2252.8	0.657933	6.17126	6.8396	341.98	-1482.19	90.4055	neg	1	5.85833	stijn_270220 1-5.xlsx	VII	y
1421	935	24.0713	-149.11	C:/Users/Gebruiker/Desktop/EAAT4_IPSC_EPSC\EPSCs/data\stijn_270220 1-5.ABF	-23.8108	31.5643	0.617945	-142.032	0.766783	1.55068	1601.61	5886.6			6.48	-3714.71	0.300456	6.87891	21.5672	1078.36	-1116.11	90.5335	neg	1	5.85833	stijn_270220 1-5.xlsx	VII	y
1422	936	14.3193	-150.415	C:/Users/Gebruiker/Desktop/EAAT4_IPSC_EPSC\EPSCs/data\stijn_270220 1-5.ABF	-13.5666	520601	7.19739e+13	520432	7.19739e+13	1.79395	6.13222e+07	9.98664e+17			4.54	-3154.03	0.158757	7.12775	28.5972	1429.86	-500.724	90.6168	neg	1	5.85833	stijn_270220 1-5.xlsx	VII	y
1423	937	25.4256	-150.314	C:/Users/Gebruiker/Desktop/EAAT4_IPSC_EPSC\EPSCs/data\stijn_270220 1-5.ABF	-25.8657	81.8961	72.8976	-97.9302	74.9988	1.87066	4145.47	287454			7.54	-3372.1	0.31678	8.28207	23.802	1190.1	-1068.21	90.6726	neg	1	5.85833	stijn_270220 1-5.xlsx	VII	y
1424	940	21.5848	-156.966	C:/Users/Gebruiker/Desktop/EAAT4_IPSC_EPSC\EPSCs/data\stijn_270220 1-5.ABF	-21.536	36.9564	0.579028	-140.983	0.701809	1.08514	1061.57	1621.9			6.16	-3504.02	0.669172	6.93334	9.2054	460.27	-2344.79	91.1088	neg	1	5.85833	stijn_270220 1-5.xlsx	VII	y
1425	942	42.2214	-157.357	C:/Users/Gebruiker/Desktop/EAAT4_IPSC_EPSC\EPSCs/data\stijn_270220 1-5.ABF	-40.564	52.9559	0.101079	-150.035	0.150171	1.52667	526.076	85.3921			6.88	-6136.83	0.822003	9.9849	8.3698	418.49	-5044.49	91.2235	neg	1	5.85833	stijn_270220 1-5.xlsx	VII	y
1426	943	17.849	-151.41	C:/Users/Gebruiker/Desktop/EAAT4_IPSC_EPSC\EPSCs/data\stijn_270220 1-5.ABF	-17.2874	20.9916	0.440008	-146.649	0.529765	1.04905	1459.34	7038.35			6.52	-2737.58	0.381188	7.59737	17.1044	855.22	-1043.53	91.271	neg	1	5.85833	stijn_270220 1-5.xlsx	VII	y
1427	944	44.7047	-155.062	C:/Users/Gebruiker/Desktop/EAAT4_IPSC_EPSC\EPSCs/data\stijn_270220 1-5.ABF	-44.3348	56.208	0.49809	-142.295	0.646861	1.50134	1044.75	750.628			5.02	-8905.33	0.371648	8.07709	13.5074	675.37	-3309.65	91.374	neg	1	5.85833	stijn_270220 1-5.xlsx	VII	y
1428	947	14.2747	-153.724	C:/Users/Gebruiker/Desktop/EAAT4_IPSC_EPSC\EPSCs/data\stijn_270220 1-5.ABF	-14.7596	16.293	0.118935	-152.069	0.174956	1.27023	553.704	998.19			6.54	-2182.67	0.653425	8.88696	10.0088	500.44	-1426.21	91.5496	neg	1	5.85833	stijn_270220 1-5.xlsx	VII	y
1429	950	22.3474	-152.94	C:/Users/Gebruiker/Desktop/EAAT4_IPSC_EPSC\EPSCs/data\stijn_270220 1-5.ABF	-21.963	27.3157	0.101495	-149.624	0.148668	1.23914	771.782	572.304			2.68	-8338.58	0.20643	9.08383	12.9826	649.13	-1721.33	91.7936	neg	1	5.85833	stijn_270220 1-5.xlsx	VII	y
1430	951	32.0433	-151.734	C:/Users/Gebruiker/Desktop/EAAT4_IPSC_EPSC\EPSCs/data\stijn_270220 1-5.ABF	-31.3513	25.9216	0.0538362	-155.702	0.0115458	1.19841	177.079	12.3104			1.48	-21650.9	0.365306	9.44051	4.0514	202.57	-7909.2	91.9284	neg	1	5.85833	stijn_270220 1-5.xlsx	VII	y
1431	952	24.2409	-150.726	C:/Users/Gebruiker/Desktop/EAAT4_IPSC_EPSC\EPSCs/data\stijn_270220 1-5.ABF	-23.6902	17.5854	0.032849	-153.845	0.0139601	1.21719	277.878	55.6716			1.38	-17565.9	0.236253	7.32797	5.8412	292.06	-4149.99	92.0088	neg	1	5.85833	stijn_270220 1-5.xlsx	VII	y
1432	953	19.3098	-151.723	C:/Users/Gebruiker/Desktop/EAAT4_IPSC_EPSC\EPSCs/data\stijn_270220 1-5.ABF	-18.5933	26.7579	0.120039	-144.638	0.159424	0.750253	869.575	599.352			2.56	-7542.88	0.244135	6.72258	10.486	524.3	-1841.48	92.0515	neg	1	5.85833	stijn_270220 1-5.xlsx	VII	y
1433	959	13.9794	-151.656	C:/Users/Gebruiker/Desktop/EAAT4_IPSC_EPSC\EPSCs/data\stijn_270220 1-5.ABF	-13.901	12.5742	0.0246655	-152.683	0.0258026	1.08648	497.65	384.837			6.4	-2184.28	0.58203	7.44373	10.996	549.8	-1271.32	92.3925	neg	1	5.85833	stijn_270220 1-5.xlsx	VII	y
1434	961	18.5407	-150.576	C:/Users/Gebruiker/Desktop/EAAT4_IPSC_EPSC\EPSCs/data\stijn_270220 1-5.ABF	-18.5483	30.6786	0.724766	-143.01	0.919725	1.99855	1655.41	8467.47			6.18	-3000.12	0.246386	8.06848	25.0826	1254.13	-739.187	92.5313	neg	1	5.85833	stijn_270220 1-5.xlsx	VII	y
[truncated: 40,257 more rows]
