# Supplementary material for: Postsynaptic plasticity of Purkinje cells in mice is determined by molecular identity
Source: Commun Biol. 2022 Dec 3;5:1328. doi: 10.1038/s42003-022-04283-y (PMC9719509; doi:10.1038/s42003-022-04283-y)
Supplement: Supplementary file 12 — Supplementary Data 9 [file 42003_2022_4283_MOESM12_ESM.xlsx]

## Sheet: Sheet1
	Zebrin	Cellname	Unnamed: 0.1	amplitude	baseline	exact_amplitude	fit_coefficient	fit_coefficient_variance	fit_constant	fit_constant_variance	fit_quality	fit_tau	fit_x	fit_y	rise	rise_pams	rise_tau_ratio	rms	tau	tau_orig	tau_pams	time	domain	Frequency (Hz)
1	neg	laura_021020 3-18.xlsx	435	46.7404	-303.713	-46.2263	56.1412	0.628141	-298.406	0.858105	2.14312	822.758			4.88	-9715.72	0.255537	18.1806	17.8818	894.09	-2551.13	46.7128		4.325
2	neg	laura_031120 1-3.xlsx	695	8.70973	-183.197	-8.34252	12.4627	0.0958725	-179.16	0.0945381	0.931467	946.135			3.78	-2385.52	0.336642	4.11372	11.3712	568.56	-891.431	56.0549		3.00833
3	neg	laura_031120 5-30.xlsx	903	7.63777	-340.232	-6.89179	8.27204	0.113641	-338.013	0.0185192	1.06475	416.454			3.57	-2131.59	0.413127	4.46533	8.3486	417.43	-1008.25	55.4635		0.683333
4	neg	laura_100920 5-19.xlsx	552.5	56.1511	-239.624	-55.6375	62.866	0.322388	-238.956	0.263726	2.87502	334.893			3.22	-18622.9	0.384469	19.0329	7.8022	390.11	-7714.11	61.6439	0	7.25
5	neg	laura_100920 7-26.xlsx	416	28.1046	-155.403	-27.2432	32.6043	0.23037	-153.748	0.16236	1.89159	407.454			3.16	-8739.62	0.321604	9.63157	10.0712	503.56	-3067.47	62.2114	0	5.225
6	neg	laura_150720 2-12.xlsx	720	36.9714	-413.934	-36.3632	45.3672	0.289902	-411.406	0.263888	2.25994	480.056			3.97	-9250.99	0.355231	16.6023	10.2619	513.095	-3724.55	62.3437		6.86667
7	neg	laura_150720 4-19.xlsx	754.5	49.5598	-374.565	-48.5985	57.5505	0.729605	-372.79	0.916998	3.00101	485.853			5.02	-10238.2	0.35009	23.6651	13.51	675.5	-3989.47	60.1883		5.91667
8	neg	laura_160720 4-16.xlsx	648	45.0898	-362.162	-44.4379	48.9439	0.177519	-361.62	0.108483	2.14524	298.667			1.86	-21023.3	0.33754	15.2719	6.3886	319.43	-7071.49	59.6015	2	8.69167
9	neg	laura_160720 6-25.xlsx	625	37.0547	-381.926	-36.2166	40.9733	0.32666	-383.367	0.141697	2.78081	238.628			2.86	-13224.6	0.466793	15.2099	6.0406	302.03	-6560.86	57.7403	2	7.84167
11	neg	laura_201020 2-10.xlsx	400	39.4006	-298.63	-38.5379	41.3063	0.251986	-303.828	0.246991	2.24863	413.121			2.58	-14851.5	0.217131	11.0393	11.7544	587.72	-3431.58	47.7123		3.94167
12	neg	laura_220920 2-6.xlsx	543.5	25.5946	-127.619	-25.1282	33.3691	0.194152	-126.274	0.147853	1.78038	406.801			3.34	-7451.95	0.349811	10.0459	9.2455	462.275	-2887.89	64.552		6.15
13	neg	laura_220920 5-25.xlsx	760	37.9216	-493.769	-36.4586	43.4989	1.24046	-491.354	1.63974	3.23033	493.464			5.34	-7558.32	0.382348	17.5323	13.4112	670.56	-3009.11	60.5857		4.69167
15	neg	laura_231020 2-22.xlsx	488.5	53.747	-361.479	-53.163	50.8953	0.59901	-366.28	0.813796	2.7821	474.071			3.54	-15805.8	0.221682	18.0014	15.0904	754.52	-3759.96	53.8		4.31667
16	neg	laura_240920 2-16.xlsx	644.5	91.3107	-175.245	-89.2338	85.4916	1.49221	-181.785	0.408884	5.6568	175.408			2.18	-38288.4	0.549305	27.9459	4.7822	239.11	-19162.8	60.8482	1	9.71667
17	neg	laura_240920 3-19.xlsx	810	51.3873	-251.054	-49.2727	54.2234	1.03783	-254.446	0.911081	4.36315	298.055			4.08	-12640.9	0.468087	24.2762	9.0316	451.58	-6354.77	54.4953	1	7.475
18	neg	laura_240920 5-23.xlsx	802	100.789	-164.64	-99.0691	89.0735	5.43684	-175.049	6.60187	7.03557	397.79			5.84	-18247.7	0.379795	49.4771	14.8566	742.83	-7434.46	59.6363	1	5.69167
19	neg	laura_240920 6-28.xlsx	827.5	58.0371	-218.385	-57.087	63.9644	1.36246	-214.653	1.70063	4.1779	569.607			6.25	-9229.29	0.406364	27.8937	15.3372	766.86	-4046.77	59.6519	1	5.35
20	neg	laura_240920 7-31.xlsx	686	20.0908	-426.551	-19.7308	36.8622	3.1384	-408.604	3.54965	1.61164	1261.12			6.12	-3184.89	0.33643	10.215	18.509	925.45	-1196.07	61.1897	1	2.99167
21	neg	laura_270820 3-13.xlsx	758	23.8604	-335.473	-23.3656	29.4387	0.20505	-331.232	0.223906	1.55027	551.918			3.76	-6433.51	0.3094	11.2545	12.3994	619.97	-2011.29	60.5178	0	5.125
22	neg	laura_270820 4-18.xlsx	748	31.4863	-460.132	-30.876	35.4049	0.213943	-459.173	0.0997455	2.2429	275.067			2.5	-12966.5	0.379363	13.2582	6.7914	339.57	-5064.25	60.3298	0	7.90833
25	neg	laura_290920 1-3.xlsx	603	80.7385	-228.029	-79.193	90.1315	4.53426	-221.79	5.86904	4.42737	591.708			6.22	-12937	0.344318	35.248	17.587	879.35	-5076.85	57.1147	1	4.95833
26	neg	laura_290920 2-5.xlsx	327.5	52.2529	-177.578	-51.4689	50.9323	1.21632	-182.32	0.972926	3.38943	280.337			4.47	-11669.8	0.298421	16.3347	13.4053	670.265	-3799.76	44.6476	1	2.55
27	neg	laura_290920 3-9.xlsx	896	73.4506	-230.628	-68.873	61.5792	4.46778	-247.345	0.69499	7.8489	100.081			2.6	-29338.4	0.583516	31.3471	4.6794	233.97	-16819.4	59.506	1	5.40833
30	neg	laura_291020 3-11.xlsx	608.5	56.6008	-326.981	-56.0356	58.4399	0.518416	-326.678	0.671385	2.19111	704.553			4.68	-11983.6	0.233321	23.1623	18.2359	911.795	-3271.93	58.1859		4.93333
31	neg	laura_300920 3-22.xlsx	433	49.8856	-404.905	-48.5259	42.5781	0.733915	-424.577	0.527388	3.71847	257.28			3.42	-14729.5	0.314402	18.5809	10.1686	508.43	-5454.61	65.8975		2.075
32	neg	laura_300920 4-26.xlsx	569.5	23.5957	-178.35	-23.2083	39.8067	1.0816	-168.795	1.27546	1.4513	1157.47			6.05	-4102.72	0.310416	10.7464	18.7205	936.025	-1436.67	70.3581		3.85
33	neg	laura_300920 5-28.xlsx	637	114.418	-273.778	-114.291	101.935	1.91733	-271.691	2.67124	4.93392	507.055			5.3	-24999.3	0.347385	46.428	14.1992	709.96	-8680.29	57.9166		7.125
34	neg	stijn_021020 1-5.xlsx	632.5	27.6034	-407.082	-27.2362	33.8083	0.114912	-394.791	0.136543	1.19911	707.949			4.52	-6068.64	0.313215	10.8042	13.4831	674.155	-2120.31	64.8085		6.35
36	neg	stijn_030920 1-23.xlsx	642	65.4274	-440.002	-64.8181	73.918	0.338131	-437.479	0.319425	2.89941	385.152			2.68	-24534.3	0.309946	26.1058	9.6896	484.48	-7245.75	59.299		7.775
37	neg	stijn_100920 1-4.xlsx	728	63.7545	-395.902	-62.3631	74.924	0.669127	-392.745	0.800664	3.2791	467.673			3.86	-16528.6	0.327103	27.0563	11.434	571.7	-5760.39	58.7077	2	7.25833
38	neg	stijn_110920 1-9.xlsx	573	55.4157	-286.689	-54.3804	59.0212	0.263803	-288.393	0.23092	2.35991	384.626			3.16	-17325.4	0.319946	20.1861	9.8298	491.49	-5676.35	60.736	2	7.39167
39	neg	stijn_201020 1-4.xlsx	760.5	24.7794	-336.014	-23.9718	29.0528	0.354166	-335.286	0.428038	2.24085	501.191			4.3	-5901.02	0.333508	11.5471	11.538	576.9	-2469.75	59.8586		3.83333
40	neg	stijn_201020 2-9.xlsx	723	25.8561	-291.782	-24.8633	26.9229	0.489021	-291.925	0.375861	2.6949	405.454			4.54	-5592.46	0.334304	13.5055	12.3566	617.83	-2239.83	53.003		2.35833
41	neg	stijn_201020 3-12.xlsx	611.5	17.5686	-195.659	-16.9541	20.3204	0.124994	-194.659	0.0991752	1.54064	438.088			3.62	-5732.21	0.332166	7.78463	10.9316	546.58	-2068.04	59.0648		4.08333
42	neg	stijn_240920 1-7.xlsx	725	74.0752	-342.668	-71.7836	77.0115	1.31483	-345.191	1.67238	4.43526	422.737			4.14	-18219.8	0.317155	34.3571	12.3538	617.69	-6507.02	57.5691		6.69167
43	neg	stijn_240920 4-22.xlsx	846.5	17.3318	-181.372	-16.5108	19.7982	0.251986	-179.418	0.172941	1.77363	435.07			3.64	-4720.27	0.419629	8.73345	8.5827	429.135	-2245.91	54.6611		3.83333
44	neg	stijn_290920 2-12.xlsx	806	32.3689	-296.897	-30.923	31.9308	0.819975	-299.815	0.685757	3.20678	289.65			3.78	-8404.76	0.375307	15.5445	9.801	490.05	-3554.23	59.4568	1	2.325
46	neg	stijn_291020 1-7.xlsx	428	13.7959	-305.258	-13.5602	14.4563	0.0662093	-305.362	0.034975	1.17615	322.854			2.24	-6390.39	0.347427	5.08893	6.8134	340.67	-2199.87	60.8596		4.84167
49	neg	stijn_300920 3-15.xlsx	625.5	26.5705	-170.346	-26.2188	32.7598	0.116698	-170.73	0.0635715	1.68906	343.168			2.27	-10453.4	0.321774	8.19522	7.2843	364.215	-3802.54	62.8235		5.73333
50	neg	stijn_300920 4-20.xlsx	402.5	21.3729	-241.592	-21.0367	22.4875	0.0276195	-241.481	0.0202737	0.954936	419.563			1.92	-10546.4	0.238719	4.97789	9.0534	452.67	-2480.95	55.6894		5.75
51	neg	stijn_300920 5-25.xlsx	806.5	55.0092	-277.741	-53.8442	62.7008	0.57758	-275.035	0.686102	3.16347	444.521			3.84	-14840.4	0.322427	25.4771	11.1761	558.805	-5250.14	59.2454		6.81667
52	neg	stijn_300920 6-28.xlsx	598	51.4495	-243.446	-50.8222	57.8398	0.174527	-242.137	0.172356	2.00912	409.348			1.88	-25070.2	0.249169	18.3126	9.2436	462.18	-5671.83	60.1941		8.04167
54	pos	laura_031120 2-13.xlsx	908.5	14.7311	-384.526	-13.8764	15.8189	0.314512	-383.86	0.133028	2.03642	275.34			3.87	-3830.63	0.469311	8.72077	8.4224	421.12	-1811.69	52.0179		1.01667
55	pos	laura_031120 3-16.xlsx	668	6.31898	-193.994	-5.93185	9.97865	0.0460706	-186.276	0.0213035	0.742256	632.036			3.45	-1942.02	0.438762	3.20984	7.8164	390.82	-960.734	68.1495		0.75
56	pos	laura_031120 4-22.xlsx	1000	10.7817	-343.873	-9.93315	13.0102	0.166681	-340.543	0.0878975	1.43363	555.797			3.5	-2955.94	0.451894	5.85729	7.7763	388.815	-1437.62	53.1029		1.33333
60	pos	laura_100920 6-21.xlsx	550	39.3047	-205.583	-39.0151	47.9791	0.16895	-204.033	0.150849	1.81157	423.436			3.3	-12147.5	0.324729	14.4662	9.2718	463.59	-4268.71	58.9374	0	7.30833
61	pos	laura_110920 1-16.xlsx	283.5	71.6196	-208.811	-71.1275	66.4463	0.420979	-216.249	0.117943	3.37525	191.326			1.57	-40607.9	0.397099	12.3557	4.6223	231.115	-14727.9	58.3351	2	4.63333
62	pos	laura_110920 2-19.xlsx	671.5	45.1484	-248.152	-44.4643	45.6872	0.209682	-250.416	0.130256	2.29435	317.858			2.57	-15714.1	0.330337	16.7707	8.5251	426.255	-5367.8	64.4311	2	7.25
65	pos	laura_130720 1-4.xlsx	563	34.631	-307.438	-33.3847	38.8751	0.642495	-306.356	0.671125	2.63639	485.86			4.3	-8198.51	0.375043	13.4786	11.142	557.1	-3306.61	57.9863		6.49167
66	pos	laura_130720 2-11.xlsx	649	33.0148	-333.092	-31.8554	35.3929	0.264409	-332.425	0.18228	2.4679	318.8			3.34	-9846.45	0.394771	13.7994	8.1258	406.29	-4347.54	57.0417		7.70833
67	pos	laura_150720 1-7.xlsx	516	38.2687	-371.888	-37.7756	42.6172	0.241899	-368.364	0.253666	2.0122	541.257			3.9	-9201.41	0.30891	13.6942	11.8048	590.24	-3182.79	59.0063		5.925
68	pos	laura_150720 5-26.xlsx	600	63.2156	-375.735	-62.6727	72.6709	0.581224	-371.471	0.672077	2.61688	583.707			4.48	-13833.2	0.32011	25.5868	13.6044	680.22	-4726.92	56.1733		6.79167
70	pos	laura_160720 5-21.xlsx	597	32.8922	-274.3	-32.1731	38.0117	0.127776	-274.275	0.0932752	1.72819	341.457			2	-14839.7	0.306632	11.975	7.9534	397.67	-4431.49	59.3764	2	7.39167
71	pos	laura_180920 2-10.xlsx	517	35.7868	-266.541	-34.603	42.4519	0.310586	-266.288	0.271342	2.45719	377.542			3.06	-11133.2	0.30665	13.9569	9.652	482.6	-3731.72	60.9515	2	5.35
73	pos	laura_220720 1-6.xlsx	622	64.2241	-323.822	-63.3881	67.8526	0.361289	-324.865	0.403016	2.96433	375.626			3.02	-22136.3	0.310442	24.0863	9.6084	480.42	-6957.53	60.9104	1	7.76667
74	pos	laura_220720 4-20.xlsx	765	67.0033	-296.785	-65.1421	71.5129	1.08931	-298.504	1.24835	4.25744	402.591			4.28	-15840.5	0.343528	30.5086	11.6982	584.91	-6004.26	56.5225		7.24167
75	pos	laura_220920 1-3.xlsx	548	16.8376	-476.374	-16.4042	21.4764	0.108346	-472.869	0.107381	1.33616	613.986			3.76	-4662.97	0.279375	7.09319	12.6156	630.78	-1450.36	58.4257		3.95833
76	pos	laura_220920 3-13.xlsx	738.5	57.9386	-142.762	-56.6518	62.7285	0.564603	-140.621	0.698622	3.15489	440.078			4.63	-13536.6	0.351114	26.3287	12.1378	606.89	-4793.3	54.9504		6.98333
77	pos	laura_220920 4-22.xlsx	620.5	16.4749	-187.772	-15.9015	23.7742	0.453754	-183.188	0.554777	1.24871	882.469			5.28	-3443.23	0.314665	7.44404	16.3459	817.295	-1111.2	54.7691		3.25
78	pos	laura_240920 1-12.xlsx	739	19.8109	-203.509	-19.3371	28.783	0.525611	-197.618	0.619676	1.14993	1107.42			4.78	-4296.92	0.273953	9.16668	16.4738	823.69	-1329.28	52.246	1	3.89167
80	pos	laura_270820 1-4.xlsx	507.5	66.9218	-347.631	-66.6545	63.2952	0.2907	-351.711	0.196399	2.91222	302.744			1.76	-36521.4	0.279845	19.3643	7.6399	381.995	-9473.18	59.1509	0	7.55
81	pos	laura_270820 2-9.xlsx	668	90.1701	-255.555	-88.7213	93.6673	0.72431	-261.927	0.621217	4.51637	299.398			2.02	-41374.7	0.297838	38.6528	9.5504	477.52	-9755.36	58.9353	0	7.2
82	pos	laura_270820 5-21.xlsx	766.5	81.8604	-338.577	-80.3484	93.5835	0.767849	-331.258	0.819485	3.69412	440.777			4.38	-19880.8	0.40147	35.8447	10.4257	521.285	-7994.86	56.4487		7.75
83	pos	laura_270820 7-32.xlsx	672	66.0079	-380.914	-63.4628	65.1098	1.57124	-386.266	0.813506	5.63927	225.007			3.22	-21863.7	0.448688	29.0591	6.9726	348.63	-9798.63	52.3951		8.125
87	pos	laura_271020 5-27.xlsx	582.5	53.046	-446.437	-52.5475	57.5438	0.585382	-449.235	0.676234	2.8731	509.942			3.32	-16059	0.220084	20.442	13.1398	656.99	-4276.51	55.7366		6.48333
88	pos	laura_271020 6-29.xlsx	556	45.0747	-283.539	-44.1105	62.1953	0.752927	-280.695	0.964294	2.32203	693.378			3.88	-12654.6	0.207856	16.6577	16.2766	813.83	-2846.41	57.7979		5.325
89	pos	laura_290920 4-11.xlsx	462.5	51.1705	-445.49	-49.7078	54.0335	0.933581	-449.055	1.16361	3.75875	408.157			4.26	-12317.5	0.323966	20.2684	12.692	634.6	-4252.71	61.4652		5.43333
91	pos	laura_290920 7-22.xlsx	384	20.1679	-434.436	-20.3862	23.7945	0.0696198	-435.242	0.042302	1.32919	372.284			2.14	-7899.72	0.275778	5.49868	8.1166	405.83	-2842.02	63.2548		1.95833
92	pos	laura_290920 8-27.xlsx	1060	27.4844	-458.183	-25.828	27.2587	0.730398	-463.543	0.257416	3.54634	206.3			2.92	-9264.69	0.400268	14.0858	6.8052	340.26	-5151.17	63.6267		2.33333
94	pos	laura_291020 4-15.xlsx	780	75.1229	-481.995	-72.6961	53.6894	8.39606	-509.421	9.54152	7.66583	186.961			3.89	-19836.4	0.271062	37.7626	13.6251	681.255	-5905.03	60.8727		3.03333
95	pos	laura_300920 1-13.xlsx	677	82.8911	-362.866	-79.3607	76.6232	2.11723	-372.239	1.58948	6.59903	245.339			3.44	-24624.9	0.405814	37.0213	8.036	401.8	-10805.5	59.3499		7.625
96	pos	laura_300920 2-17.xlsx	374	61.3152	-322.64	-61.1093	59.6711	0.412501	-328.904	0.329426	3.52541	320.517			2.18	-26831.7	0.271485	17.4335	9.2404	462.02	-7146.22	59.2965		4.775
97	pos	stijn_100920 2-12.xlsx	660	47.1842	-210.816	-46.3508	52.3364	0.159905	-209.37	0.13357	2.09136	348.73			2.98	-16240.4	0.391783	16.1785	7.4022	370.11	-6559.9	58.47	2	9.39167
98	pos	stijn_100920 3-18.xlsx	306.5	40.7258	-139.608	-41.2691	44.4034	0.117463	-141.388	0.0672721	1.81349	303.944			1.76	-21784.3	0.300853	8.22493	6.3811	319.055	-6761.01	58.6208	0	4.8
99	pos	stijn_110920 2-12.xlsx	330	31.9642	-196.743	-30.4594	44.201	0.279068	-198.256	0.25806	2.17145	477.756			3.58	-8180.79	0.264681	11.1662	11.9334	596.67	-2640.63	54.0674	2	4.225
100	pos	stijn_110920 3-20.xlsx	359	26.6842	-416.378	-26.3954	29.8326	0.180186	-418.172	0.063373	1.90614	291.774			1.74	-13733.1	0.315368	7.88436	6.5734	328.67	-4680.31	57.9764	2	4.99167
101	pos	stijn_110920 4-24.xlsx	980	14.2678	-236.514	-13.7261	16.0394	0.191212	-235.635	0.0369705	1.6191	215.67			2.82	-5401.46	0.477371	7.23858	5.2834	264.17	-2820.32	65.4679	2	2.84167
102	pos	stijn_180920 3-15.xlsx	776	74.3874	-169.905	-72.6944	79.9807	0.791796	-167.801	0.784534	4.43192	413.39			4.18	-18226.1	0.35421	35.8391	11.0516	552.58	-6766.58	57.4881	1	6.35833
103	pos	stijn_201020 4-17.xlsx	547	77.7241	-416.806	-76.9943	70.835	0.645402	-419.952	0.68642	3.71595	390.166			3.34	-24274	0.268395	24.1833	11.393	569.65	-7071.93	56.9541		6.74167
104	pos	stijn_240920 2-11.xlsx	612.5	76.2401	-276.361	-74.2358	71.7996	1.13979	-282.457	0.911258	5.23231	293.766			2.73	-28950.4	0.314741	28.6131	8.8146	440.73	-9443.91	56.9131		6.9
105	pos	stijn_240920 3-17.xlsx	672	41.915	-228.537	-41.2049	45.2205	0.244128	-229.216	0.220916	2.20893	420.587			3.48	-11456.6	0.349611	16.3572	9.9434	497.17	-4132.3	58.4927	2	7.54167
106	pos	stijn_290920 4-23.xlsx	569	17.4536	-350.616	-17.0041	24.2154	0.240259	-343.357	0.288822	1.56189	666.228			4.36	-4116.82	0.338692	7.74081	11.7867	589.335	-1612.46	55.0413	1	3.7
107	pos	stijn_290920 5-27.xlsx	698	15.5586	-284.501	-14.9025	17.6835	0.113519	-283.609	0.109187	1.38135	510.37			3.26	-5055.66	0.292195	6.96879	10.0172	500.86	-1757.17	66.2939		2.68333
108	pos	stijn_291020 4-22.xlsx	522	41.8988	-366.351	-40.5385	49.171	0.795425	-363.258	0.805681	3.55861	365.668			3.64	-11940.3	0.344509	19.2898	9.4745	473.725	-4623.21	53.909		3.85
109	pos	stijn_300920 1-8.xlsx	584	16.2141	-222.309	-15.6972	20.102	0.10278	-219.186	0.119801	1.29714	573			3.22	-4987.47	0.293696	6.91659	10.4488	522.44	-1684.84	58.6645		5.29167
110	pos	stijn_300920 2-12.xlsx	656	36.4284	-337.508	-36.0098	45.3033	2.18806	-332.763	2.69883	2.50756	841.574			5.26	-7304.34	0.271753	17.2124	19.3072	965.36	-2092.25	56.7008		3.81667
111	pos	stijn_301020 2-10.xlsx	609	42.757	-330.361	-42.2379	54.0605	0.515097	-325.817	0.591895	2.07976	613.363			4.08	-10724.9	0.312526	17.4375	12.9616	648.08	-3520.3	62.2396		6.275
113	pos	stijn_301020 4-22.xlsx	567.5	26.1137	-465.326	-25.1762	28.7391	0.115652	-456.12	0.115826	1.55058	457.479			3.28	-8015.96	0.294987	10.2579	10.2928	514.64	-2600.26	64.6823		5.76667
