# Supplementary material for: Postsynaptic plasticity of Purkinje cells in mice is determined by molecular identity
Source: Commun Biol. 2022 Dec 3;5:1328. doi: 10.1038/s42003-022-04283-y (PMC9719509; doi:10.1038/s42003-022-04283-y)
Supplement: Supplementary file 13 — Supplementary Data 10 [file 42003_2022_4283_MOESM13_ESM.xlsx]

## Sheet: Sheet1
	Unnamed: 0.1	amplitude	baseline	cell	exact_amplitude	fit_coefficient	fit_coefficient_variance	fit_constant	fit_constant_variance	fit_quality	fit_tau	fit_tau_variance	fit_x	fit_y	rise	rise_pams	rise_tau_ratio	rms	tau	tau_orig	tau_pams	time	Zebrin	domain	Frequency (Hz)	Cellname	lobule	confirmed
0	0	63.2916	-150.978	C:/Users/Gebruiker/Desktop/EAAT4_IPSC_EPSC\IPSCs/data\stijn_180920 3-15.ABF	-63.4753	1190.59	1.97621e+06	977.696	1.97719e+06	4.9141	30874.2	1.4038e+09			2.94	-21527.7	0.143909	37.0378	20.4296	1021.48	-3098.03	0.0742	pos	1	6.35833	stijn_180920 3-15.xlsx	VI	y
1	6	127.158	-158.226	C:/Users/Gebruiker/Desktop/EAAT4_IPSC_EPSC\IPSCs/data\stijn_180920 3-15.ABF	-126.911	-2.50638e+06	3.96086e+14	-2.50663e+06	396086401998071	7.5219	-4.91685e+07	1.52415e+17			8.74	-14548.9	0.44975	35.1651	19.433	971.65	-6543.38	0.5313	pos	1	6.35833	stijn_180920 3-15.xlsx	VI	y
2	8	99.9607	-166.747	C:/Users/Gebruiker/Desktop/EAAT4_IPSC_EPSC\IPSCs/data\stijn_180920 3-15.ABF	-101.372	126.42	0.667598	-145.191	0.977013	3.15199	665.45	130.131			5.72	-17475.6	0.544783	13.5537	10.4996	524.98	-9520.43	0.69774	pos	1	6.35833	stijn_180920 3-15.xlsx	VI	y
3	10	58.6348	-175.163	C:/Users/Gebruiker/Desktop/EAAT4_IPSC_EPSC\IPSCs/data\stijn_180920 3-15.ABF	-56.5039	74.5435	1.45951	-158.827	2.03399	3.99848	1000.15	1484.28			4.76	-12318.2	0.371046	34.7447	12.8286	641.43	-4570.63	0.90184	pos	1	6.35833	stijn_180920 3-15.xlsx	VI	y
4	16	55.6441	-156.961	C:/Users/Gebruiker/Desktop/EAAT4_IPSC_EPSC\IPSCs/data\stijn_180920 3-15.ABF	-54.1594	79.1273	0.465343	-136.361	0.623299	1.57516	901.632	294.538			5.48	-10154	0.479936	35.9368	11.4182	570.91	-4873.28	1.27504	pos	1	6.35833	stijn_180920 3-15.xlsx	VI	y
5	17	69.1731	-167.093	C:/Users/Gebruiker/Desktop/EAAT4_IPSC_EPSC\IPSCs/data\stijn_180920 3-15.ABF	-65.3177	70.5711	0.59666	-166.671	0.355289	3.69827	249.953	59.6268			1.68	-41174.5	0.367856	30.0895	4.567	228.35	-15146.3	1.33826	pos	1	6.35833	stijn_180920 3-15.xlsx	VI	y
6	18	97.3643	-166.598	C:/Users/Gebruiker/Desktop/EAAT4_IPSC_EPSC\IPSCs/data\stijn_180920 3-15.ABF	-95.7641	116.381	0.143134	-155.28	0.186442	2.14606	440.978	20.8873			2.94	-33117.1	0.377688	39.5756	7.7842	389.21	-12507.9	1.35608	pos	1	6.35833	stijn_180920 3-15.xlsx	VI	y
7	19	53.984	-152.946	C:/Users/Gebruiker/Desktop/EAAT4_IPSC_EPSC\IPSCs/data\stijn_180920 3-15.ABF	-54.4047	-2.07385e+06	1.82798e+14	-2.07405e+06	1.82798e+14	4.25812	-4.51784e+07	8.67444e+16			6.1	-8849.83	0.486428	32.9942	12.5404	627.02	-4304.8	1.40234	pos	1	6.35833	stijn_180920 3-15.xlsx	VI	y
8	22	45.2891	-154.52	C:/Users/Gebruiker/Desktop/EAAT4_IPSC_EPSC\IPSCs/data\stijn_180920 3-15.ABF	-44.5989	255735	1088246808153812	255518	1088246830436733	7.18444	5.45131e+06	4.94614e+17			3.66	-12374.1	0.186356	29.7713	19.6398	981.99	-2305.99	1.53396	pos	1	6.35833	stijn_180920 3-15.xlsx	VI	y
9	23	63.4038	-163.503	C:/Users/Gebruiker/Desktop/EAAT4_IPSC_EPSC\IPSCs/data\stijn_180920 3-15.ABF	-64.1983	53.6075	0.63392	-182.961	0.0876465	5.0911	196.91	34.4687			8.58	-7389.72	0.786968	28.683	10.9026	545.13	-5815.47	1.62436	pos	1	6.35833	stijn_180920 3-15.xlsx	VI	y
10	24	50.3973	-189.586	C:/Users/Gebruiker/Desktop/EAAT4_IPSC_EPSC\IPSCs/data\stijn_180920 3-15.ABF	-48.7192	125.113	2.77586	-114.941	3.3145	1.7456	740.979	312.528			3.46	-14565.7	0.824045	32.3294	4.1988	209.94	-12002.8	1.68786	pos	1	6.35833	stijn_180920 3-15.xlsx	VI	y
11	27	72.5673	-154.694	C:/Users/Gebruiker/Desktop/EAAT4_IPSC_EPSC\IPSCs/data\stijn_180920 3-15.ABF	-70.7066	-12.1224	2.48857	-221.625	4.15083	7.75883	-1104.31	4668.95			4.2	-17277.9	0.162534	32.0584	25.8408	1292.04	-2808.25	1.95288	pos	1	6.35833	stijn_180920 3-15.xlsx	VI	y
12	31	100.931	-162.028	C:/Users/Gebruiker/Desktop/EAAT4_IPSC_EPSC\IPSCs/data\stijn_180920 3-15.ABF	-99.5148	89.3329	1.51377	-159.996	2.24236	5.80691	793.256	910.857			2	-50465.3	0.157176	30.225	12.7246	636.23	-7931.93	2.2967	pos	1	6.35833	stijn_180920 3-15.xlsx	VI	y
13	32	63.3252	-157.569	C:/Users/Gebruiker/Desktop/EAAT4_IPSC_EPSC\IPSCs/data\stijn_180920 3-15.ABF	-62.4031	50.2685	0.861802	-177.324	0.128432	5.52867	208.395	61.668			4.62	-13706.7	0.443251	36.9869	10.423	521.15	-6075.52	2.35448	pos	1	6.35833	stijn_180920 3-15.xlsx	VI	y
14	33	53.4631	-168.061	C:/Users/Gebruiker/Desktop/EAAT4_IPSC_EPSC\IPSCs/data\stijn_180920 3-15.ABF	-51.7652	74.0901	0.131342	-148.661	0.192294	1.22986	536.948	48.7182			4.24	-12609.2	0.644201	27.6548	6.5818	329.09	-8122.86	2.41146	pos	1	6.35833	stijn_180920 3-15.xlsx	VI	y
15	34	120.502	-151.639	C:/Users/Gebruiker/Desktop/EAAT4_IPSC_EPSC\IPSCs/data\stijn_180920 3-15.ABF	-119.14	-613628	-890091052866632	-613871	-8.90091e+14	6.02597	-9.03554e+06	-1.92956e+17			1.9	-63422.1	0.139462	33.8163	13.6238	681.19	-8844.96	2.47798	pos	1	6.35833	stijn_180920 3-15.xlsx	VI	y
16	41	86.2731	-169.152	C:/Users/Gebruiker/Desktop/EAAT4_IPSC_EPSC\IPSCs/data\stijn_180920 3-15.ABF	-86.454	89.4885	0.879925	-177.135	0.98614	7.13285	445.403	220.382			4.52	-19087	0.381184	33.5906	11.8578	592.89	-7275.64	3.0358	pos	1	6.35833	stijn_180920 3-15.xlsx	VI	y
17	42	80.0338	-208.899	C:/Users/Gebruiker/Desktop/EAAT4_IPSC_EPSC\IPSCs/data\stijn_180920 3-15.ABF	-74.9986	2.97217e+06	-4506019148428182	2.97187e+06	-4506019146835846	9.50912	2.6259e+07	-3.51712e+17			1.82	-43974.6	0.182687	27.8365	9.9624	498.12	-8033.59	3.2	pos	1	6.35833	stijn_180920 3-15.xlsx	VI	y
18	43	73.9548	-153.718	C:/Users/Gebruiker/Desktop/EAAT4_IPSC_EPSC\IPSCs/data\stijn_180920 3-15.ABF	-72.6495	74.4273	0.0377786	-157.022	0.0396746	1.41917	443.082	13.3433			4.52	-16361.7	0.462887	32.3575	9.7648	488.24	-7573.61	3.28022	pos	1	6.35833	stijn_180920 3-15.xlsx	VI	y
19	44	41.7878	-152.008	C:/Users/Gebruiker/Desktop/EAAT4_IPSC_EPSC\IPSCs/data\stijn_180920 3-15.ABF	-41.4619	33.2856	0.0651606	-162.653	0.0267894	2.06794	404.932	64.4432			2.48	-16849.9	0.16042	26.202	15.4594	772.97	-2703.07	3.34722	pos	1	6.35833	stijn_180920 3-15.xlsx	VI	y
20	45	47.232	-156.105	C:/Users/Gebruiker/Desktop/EAAT4_IPSC_EPSC\IPSCs/data\stijn_180920 3-15.ABF	-45.4998	52.1531	0.0635735	-153.796	0.0898881	1.45643	504.587	58.0826			3.26	-14488.3	0.351036	28.0924	9.2868	464.34	-5085.93	3.3888	pos	1	6.35833	stijn_180920 3-15.xlsx	VI	y
21	46	47.888	-156.097	C:/Users/Gebruiker/Desktop/EAAT4_IPSC_EPSC\IPSCs/data\stijn_180920 3-15.ABF	-47.442	83.9815	8.12389	-126.65	9.48622	3.10158	1219.72	5040.78			4.64	-10320.7	0.331879	28.0113	13.981	699.05	-3425.22	3.4936	pos	1	6.35833	stijn_180920 3-15.xlsx	VI	y
22	48	93.7444	-153.5	C:/Users/Gebruiker/Desktop/EAAT4_IPSC_EPSC\IPSCs/data\stijn_180920 3-15.ABF	-93.8774	-2.25506e+06	9.14042e+13	-2.25529e+06	9.14042e+13	6.90089	-3.21988e+07	1.86343e+16			4.02	-23319.5	0.290938	26.3181	13.8174	690.87	-6784.52	3.64748	pos	1	6.35833	stijn_180920 3-15.xlsx	VI	y
23	52	38.8048	-161.797	C:/Users/Gebruiker/Desktop/EAAT4_IPSC_EPSC\IPSCs/data\stijn_180920 3-15.ABF	-37.4632	-19.5915	7.87123	-219.032	9.45671	4.66339	-2226.49	39352.2			2.6	-14924.9	0.0763027	24.8293	34.0748	1703.74	-1138.81	4.015	pos	1	6.35833	stijn_180920 3-15.xlsx	VI	y
24	55	51.9464	-164.378	C:/Users/Gebruiker/Desktop/EAAT4_IPSC_EPSC\IPSCs/data\stijn_180920 3-15.ABF	-48.9095	-112.449	2237.14	-338.624	2300.36	10.6591	-3922.52	1.83746e+06			7.5	-6926.18	0.309034	32.0447	24.2692	1213.46	-2140.42	4.14754	pos	1	6.35833	stijn_180920 3-15.xlsx	VI	y
25	56	68.8067	-149.063	C:/Users/Gebruiker/Desktop/EAAT4_IPSC_EPSC\IPSCs/data\stijn_180920 3-15.ABF	-66.0745	59.5718	0.0783846	-165.504	0.0217463	2.10978	315.57	12.1644			2.64	-26063.1	0.242282	29.9116	10.8964	544.82	-6314.62	4.33322	pos	1	6.35833	stijn_180920 3-15.xlsx	VI	y
26	58	57.6728	-152.617	C:/Users/Gebruiker/Desktop/EAAT4_IPSC_EPSC\IPSCs/data\stijn_180920 3-15.ABF	-58.7584	62.8087	0.0793094	-151.337	0.103053	1.74362	455.705	42.4581			2.04	-28271	0.211618	29.25	9.64	482	-5982.66	4.42462	pos	1	6.35833	stijn_180920 3-15.xlsx	VI	y
27	59	112.039	-159.603	C:/Users/Gebruiker/Desktop/EAAT4_IPSC_EPSC\IPSCs/data\stijn_180920 3-15.ABF	-113.169	177.712	46.91	-83.3466	52.2769	5.92458	2210.18	17528.8			3.58	-31295.9	0.192805	36.7147	18.568	928.4	-6033.99	4.57728	pos	1	6.35833	stijn_180920 3-15.xlsx	VI	y
28	60	74.5888	-153.594	C:/Users/Gebruiker/Desktop/EAAT4_IPSC_EPSC\IPSCs/data\stijn_180920 3-15.ABF	-74.4817	-43.4909	35.8402	-255.615	40.3342	6.33011	-2909.72	73757.3			4.86	-15347.5	0.155101	34.7512	31.3344	1566.72	-2380.41	4.66492	pos	1	6.35833	stijn_180920 3-15.xlsx	VI	y
29	61	76.6458	-162.201	C:/Users/Gebruiker/Desktop/EAAT4_IPSC_EPSC\IPSCs/data\stijn_180920 3-15.ABF	-76.943	-1.11629e+06	-2153246997693042	-1.1165e+06	-2153247005349261	13.3555	-5.83345e+07	-5.88003e+18			1.58	-48510	0.0606726	36.5416	26.0414	1302.07	-2943.23	4.78008	pos	1	6.35833	stijn_180920 3-15.xlsx	VI	y
30	62	52.2931	-193.759	C:/Users/Gebruiker/Desktop/EAAT4_IPSC_EPSC\IPSCs/data\stijn_180920 3-15.ABF	-48.0415	105.485	0.708191	-143.314	0.884706	1.14826	706.464	120.584			2.36	-22158.1	0.443309	32.8048	5.3236	266.18	-9822.89	4.81356	pos	1	6.35833	stijn_180920 3-15.xlsx	VI	y
31	64	97.476	-157.009	C:/Users/Gebruiker/Desktop/EAAT4_IPSC_EPSC\IPSCs/data\stijn_180920 3-15.ABF	-97.0163	760099	1305752354163082	759870	1305752349266673	20.3933	4.56585e+07	4.71208e+18			3.38	-28839	0.0787625	28.1943	42.9138	2145.69	-2271.44	5.03598	pos	1	6.35833	stijn_180920 3-15.xlsx	VI	y
32	65	61.2516	-224.43	C:/Users/Gebruiker/Desktop/EAAT4_IPSC_EPSC\IPSCs/data\stijn_180920 3-15.ABF	-59.6645	132.596	0.200878	-160.423	0.286944	1.97659	289.992	9.23212			1.5	-40834.4	0.622924	39.4211	2.408	120.4	-25436.7	5.06676	pos	1	6.35833	stijn_180920 3-15.xlsx	VI	y
33	69	75.5504	-161.364	C:/Users/Gebruiker/Desktop/EAAT4_IPSC_EPSC\IPSCs/data\stijn_180920 3-15.ABF	-74.78	-1.32973	0.0620395	-212.315	0.593824	10.7922	-559.143	769.592			4.76	-15871.9	0.150083	30.6125	31.7158	1585.79	-2382.11	5.31726	pos	1	6.35833	stijn_180920 3-15.xlsx	VI	y
34	71	58.9371	-196.114	C:/Users/Gebruiker/Desktop/EAAT4_IPSC_EPSC\IPSCs/data\stijn_180920 3-15.ABF	-58.11	73.3603	0.149346	-184.131	0.186014	2.17512	336.47	32.054			1.82	-32383	0.35421	36.4513	5.1382	256.91	-11470.4	5.51032	pos	1	6.35833	stijn_180920 3-15.xlsx	VI	y
35	72	153.739	-177.461	C:/Users/Gebruiker/Desktop/EAAT4_IPSC_EPSC\IPSCs/data\stijn_180920 3-15.ABF	-152.904	207.088	10.0306	-115.89	12.9878	6.35119	844.224	719.64			1.9	-80915.4	0.202059	33.7133	9.4032	470.16	-16349.7	5.5735	pos	1	6.35833	stijn_180920 3-15.xlsx	VI	y
36	73	60.4831	-160.392	C:/Users/Gebruiker/Desktop/EAAT4_IPSC_EPSC\IPSCs/data\stijn_180920 3-15.ABF	-59.4205	54.0966	0.931693	-172.174	0.120757	4.52079	162.552	32.9904			1.72	-35164.6	0.334813	30.0026	5.1372	256.86	-11773.6	5.63724	pos	1	6.35833	stijn_180920 3-15.xlsx	VI	y
37	74	121.886	-163.32	C:/Users/Gebruiker/Desktop/EAAT4_IPSC_EPSC\IPSCs/data\stijn_180920 3-15.ABF	-122.487	279.926	553.218	16.3127	570.357	5.55171	4556.43	229293			4.74	-25714.3	0.233806	30.2576	20.2732	1013.66	-6012.15	5.68936	pos	1	6.35833	stijn_180920 3-15.xlsx	VI	y
38	75	58.9498	-157.002	C:/Users/Gebruiker/Desktop/EAAT4_IPSC_EPSC\IPSCs/data\stijn_180920 3-15.ABF	-57.4341	57.6104	0.0484851	-163.036	0.0375994	1.64465	389.625	19.8602			3.52	-16747.1	0.363216	33.4433	9.6912	484.56	-6082.81	5.74486	pos	1	6.35833	stijn_180920 3-15.xlsx	VI	y
39	76	128.839	-166.749	C:/Users/Gebruiker/Desktop/EAAT4_IPSC_EPSC\IPSCs/data\stijn_180920 3-15.ABF	-128.006	134.346	0.890281	-181.215	0.549994	6.70187	373.26	55.6857			6.12	-21052.1	0.589709	33.3937	10.378	518.9	-12414.6	5.77446	pos	1	6.35833	stijn_180920 3-15.xlsx	VI	y
40	78	62.1438	-166.101	C:/Users/Gebruiker/Desktop/EAAT4_IPSC_EPSC\IPSCs/data\stijn_180920 3-15.ABF	-61.847	61.021	0.819239	-154.387	1.18951	3.25835	739.848	811.88			2.26	-27497.3	0.271445	33.6795	8.3258	416.29	-7464.01	5.87132	pos	1	6.35833	stijn_180920 3-15.xlsx	VI	y
41	79	47.0081	-154.95	C:/Users/Gebruiker/Desktop/EAAT4_IPSC_EPSC\IPSCs/data\stijn_180920 3-15.ABF	-47.2999	45.8805	2.11396	-165.052	0.364518	7.35263	226.061	227.675			5.04	-9327.01	0.593206	29.3505	8.4962	424.81	-5532.84	5.9323	pos	1	6.35833	stijn_180920 3-15.xlsx	VI	y
42	82	55.545	-149.944	C:/Users/Gebruiker/Desktop/EAAT4_IPSC_EPSC\IPSCs/data\stijn_180920 3-15.ABF	-55.3715	47.2789	0.214644	-163.867	0.0308196	3.40177	292.682	33.6891			5.02	-11064.7	0.436226	31.3369	11.5078	575.39	-4826.72	6.20948	pos	1	6.35833	stijn_180920 3-15.xlsx	VI	y
43	83	71.2777	-165.857	C:/Users/Gebruiker/Desktop/EAAT4_IPSC_EPSC\IPSCs/data\stijn_180920 3-15.ABF	-71.159	82.1379	0.190099	-156.272	0.259285	2.52407	413.39	48.1837			1.78	-40043.7	0.25996	32.3562	6.8472	342.36	-10409.8	6.3456	pos	1	6.35833	stijn_180920 3-15.xlsx	VI	y
44	86	117.495	-173.367	C:/Users/Gebruiker/Desktop/EAAT4_IPSC_EPSC\IPSCs/data\stijn_180920 3-15.ABF	-114.841	138.76	0.308711	-164.027	0.427088	3.20846	433.717	29.9416			2.3	-51084.9	0.282285	30.9331	8.1478	407.39	-14420.5	6.61872	pos	1	6.35833	stijn_180920 3-15.xlsx	VI	y
45	90	57.2853	-163.289	C:/Users/Gebruiker/Desktop/EAAT4_IPSC_EPSC\IPSCs/data\stijn_180920 3-15.ABF	-56.9971	71.8852	0.102478	-153.689	0.130145	1.74632	357.729	25.8674			4.1	-13972	0.677574	31.4745	6.051	302.55	-9467.07	6.9383	pos	1	6.35833	stijn_180920 3-15.xlsx	VI	y
46	91	59.6791	-159.401	C:/Users/Gebruiker/Desktop/EAAT4_IPSC_EPSC\IPSCs/data\stijn_180920 3-15.ABF	-57.6093	-24.5917	4.55097	-234.148	5.73828	4.04592	-1372.61	4939.94			4.2	-14209.3	0.207066	32.7782	20.2834	1014.17	-2942.27	6.95948	pos	1	6.35833	stijn_180920 3-15.xlsx	VI	y
47	92	163.86	-160.233	C:/Users/Gebruiker/Desktop/EAAT4_IPSC_EPSC\IPSCs/data\stijn_180920 3-15.ABF	-165.176	176.87	0.213441	-146.164	0.291818	2.85944	501.658	17.1763			1.98	-82757.4	0.224796	31.319	8.808	440.4	-18603.5	7.02352	pos	1	6.35833	stijn_180920 3-15.xlsx	VI	y
48	95	56.0856	-211.255	C:/Users/Gebruiker/Desktop/EAAT4_IPSC_EPSC\IPSCs/data\stijn_180920 3-15.ABF	-48.5074	1.52946e+06	2.33012e+14	1.5292e+06	2.33012e+14	7.86768	2.27017e+07	5.13383e+16			3.74	-14996.1	0.407896	33.8422	9.169	458.45	-6116.87	7.4202	pos	1	6.35833	stijn_180920 3-15.xlsx	VI	y
49	97	67.0226	-165.66	C:/Users/Gebruiker/Desktop/EAAT4_IPSC_EPSC\IPSCs/data\stijn_180920 3-15.ABF	-67.0423	-1.37927	0.0595434	-232.402	0.853702	14.9039	-516.642	500.107			2.04	-32854.2	0.0577537	34.9654	35.3224	1766.12	-1897.45	7.49646	pos	1	6.35833	stijn_180920 3-15.xlsx	VI	y
50	98	58.4978	-158.177	C:/Users/Gebruiker/Desktop/EAAT4_IPSC_EPSC\IPSCs/data\stijn_180920 3-15.ABF	-56.9838	-642017	2.02685e+14	-642250	202685125927819	11.4845	-2.06617e+07	2.09898e+17			4.3	-13604.1	0.12966	36.315	33.1636	1658.18	-1763.91	7.60724	pos	1	6.35833	stijn_180920 3-15.xlsx	VI	y
51	99	56.9642	-151.005	C:/Users/Gebruiker/Desktop/EAAT4_IPSC_EPSC\IPSCs/data\stijn_180920 3-15.ABF	-56.0651	69.4381	0.121184	-143.259	0.180282	1.6766	689.941	100.992			10.44	-5456.34	0.87578	32.6722	11.9208	596.04	-4778.55	7.75926	pos	1	6.35833	stijn_180920 3-15.xlsx	VI	y
52	102	49.9723	-177.95	C:/Users/Gebruiker/Desktop/EAAT4_IPSC_EPSC\IPSCs/data\stijn_180920 3-15.ABF	-51.3788	45.1983	2.174	-191.526	0.218244	7.02972	155.876	91.5546			2.3	-21727.1	0.301711	32.7062	7.6232	381.16	-6555.29	7.87868	pos	1	6.35833	stijn_180920 3-15.xlsx	VI	y
53	103	68.5837	-196.071	C:/Users/Gebruiker/Desktop/EAAT4_IPSC_EPSC\IPSCs/data\stijn_180920 3-15.ABF	-67.2546	163.757	8.34128	-107.026	9.64797	2.69883	939.828	778.109			2.14	-32048.5	0.323029	37.6254	6.6248	331.24	-10352.6	7.91058	pos	1	6.35833	stijn_180920 3-15.xlsx	VI	y
54	105	54.2339	-177.287	C:/Users/Gebruiker/Desktop/EAAT4_IPSC_EPSC\IPSCs/data\stijn_180920 3-15.ABF	-53.1124	82.4373	0.237916	-153.85	0.350503	1.72354	456.01	53.5693			2.78	-19508.6	0.487206	32.2781	5.706	285.3	-9504.71	8.0725	pos	1	6.35833	stijn_180920 3-15.xlsx	VI	y
55	107	123.79	-162.137	C:/Users/Gebruiker/Desktop/EAAT4_IPSC_EPSC\IPSCs/data\stijn_180920 3-15.ABF	-122.811	150.092	5.23989	-123.836	6.81008	4.28937	979.229	975.519			1.88	-65845.7	0.166954	37.5151	11.2606	563.03	-10993.2	8.14222	pos	1	6.35833	stijn_180920 3-15.xlsx	VI	y
56	110	53.7748	-162.33	C:/Users/Gebruiker/Desktop/EAAT4_IPSC_EPSC\IPSCs/data\stijn_180920 3-15.ABF	-53.5459	58.821	0.259318	-163.252	0.344363	3.45003	522.794	207.309			5.3	-10146.2	0.448658	32.3989	11.813	590.65	-4552.17	8.3052	pos	1	6.35833	stijn_180920 3-15.xlsx	VI	y
57	111	83.0475	-179.473	C:/Users/Gebruiker/Desktop/EAAT4_IPSC_EPSC\IPSCs/data\stijn_180920 3-15.ABF	-83.4896	79.5547	0.719082	-190.489	0.177974	4.74664	190.347	21.5684			3.26	-25474.7	0.603637	36.7864	5.4006	270.03	-15377.5	8.49038	pos	1	6.35833	stijn_180920 3-15.xlsx	VI	y
58	112	68.7431	-164.651	C:/Users/Gebruiker/Desktop/EAAT4_IPSC_EPSC\IPSCs/data\stijn_180920 3-15.ABF	-70.4797	68.1155	0.274197	-173.831	0.0515301	2.64889	184.7	9.2995			2	-34371.5	0.357974	36.5037	5.587	279.35	-12304.1	8.58182	pos	1	6.35833	stijn_180920 3-15.xlsx	VI	y
59	114	106.473	-155.45	C:/Users/Gebruiker/Desktop/EAAT4_IPSC_EPSC\IPSCs/data\stijn_180920 3-15.ABF	-105.904	-183082	-5.55849e+14	-183295	-5.55849e+14	13.8728	-2.35891e+07	-9.22644e+18			8.9	-11963.3	0.190493	33.9539	46.7208	2336.04	-2278.93	8.64506	pos	1	6.35833	stijn_180920 3-15.xlsx	VI	y
60	117	56.3707	-162.907	C:/Users/Gebruiker/Desktop/EAAT4_IPSC_EPSC\IPSCs/data\stijn_180920 3-15.ABF	-54.8767	54.7708	0.270776	-170.798	0.215347	3.88499	356.328	103.7			9.62	-5859.74	0.978776	34.3559	9.8286	491.43	-5735.37	8.73648	pos	1	6.35833	stijn_180920 3-15.xlsx	VI	y
61	118	61.5126	-161.779	C:/Users/Gebruiker/Desktop/EAAT4_IPSC_EPSC\IPSCs/data\stijn_180920 3-15.ABF	-60.2658	78.754	0.759023	-146.5	1.09703	2.97956	641.089	331.862			6.04	-10184.2	0.662949	34.1799	9.1108	455.54	-6751.61	8.83928	pos	1	6.35833	stijn_180920 3-15.xlsx	VI	y
62	119	91.1174	-158.18	C:/Users/Gebruiker/Desktop/EAAT4_IPSC_EPSC\IPSCs/data\stijn_180920 3-15.ABF	-91.8875	-1.02528e+06	1.34721e+14	-1.02552e+06	1.34721e+14	6.46063	-1.26806e+07	2.06068e+16			4.24	-21490	0.354592	34.0629	11.9574	597.87	-7620.17	8.94734	pos	1	6.35833	stijn_180920 3-15.xlsx	VI	y
63	124	80.2528	-165.488	C:/Users/Gebruiker/Desktop/EAAT4_IPSC_EPSC\IPSCs/data\stijn_180920 3-15.ABF	-77.7239	-1.18854e+06	8.23667e+14	-1.18877e+06	8.23667e+14	6.39483	-2.62875e+07	4.02934e+17			1.74	-46122.3	0.121006	30.571	14.3794	718.97	-5581.09	9.50902	pos	1	6.35833	stijn_180920 3-15.xlsx	VI	y
64	125	51.539	-165.703	C:/Users/Gebruiker/Desktop/EAAT4_IPSC_EPSC\IPSCs/data\stijn_180920 3-15.ABF	-50.0077	46.6362	0.155996	-174.435	0.0834926	2.89026	310.907	52.5474			4.1	-12570.5	0.462128	33.2811	8.872	443.6	-5809.18	9.55306	pos	1	6.35833	stijn_180920 3-15.xlsx	VI	y
65	127	48.7286	-168.337	C:/Users/Gebruiker/Desktop/EAAT4_IPSC_EPSC\IPSCs/data\stijn_180920 3-15.ABF	-46.4014	71.1808	0.280873	-146.782	0.382437	1.23908	653.449	122.629			6.92	-7041.7	0.957812	32.1675	7.2248	361.24	-6744.62	9.68786	pos	1	6.35833	stijn_180920 3-15.xlsx	VI	y
66	133	51.2519	-159.29	C:/Users/Gebruiker/Desktop/EAAT4_IPSC_EPSC\IPSCs/data\stijn_180920 3-15.ABF	-50.0313	-25.2354	1.84898	-234.474	2.35726	2.80575	-1466.02	2126.29			1.82	-28160.4	0.0786551	34.0391	23.139	1156.95	-2214.96	10.5933	pos	1	6.35833	stijn_180920 3-15.xlsx	VI	y
67	134	60.8428	-160.73	C:/Users/Gebruiker/Desktop/EAAT4_IPSC_EPSC\IPSCs/data\stijn_180920 3-15.ABF	-60.7331	1.61735e+06	3.31808e+14	1.6171e+06	3.31808e+14	11.6149	4.65782e+07	2.7522e+17			2.44	-24935.6	0.0706955	39.186	34.5142	1725.71	-1762.83	10.6567	pos	1	6.35833	stijn_180920 3-15.xlsx	VI	y
68	139	79.9587	-173.336	C:/Users/Gebruiker/Desktop/EAAT4_IPSC_EPSC\IPSCs/data\stijn_180920 3-15.ABF	-78.8518	-64.2939	388.061	-318.23	457.637	22.8937	-1214.71	56088.1			2.24	-35695.9	0.159093	36.8436	14.0798	703.99	-5678.97	10.9835	pos	1	6.35833	stijn_180920 3-15.xlsx	VI	y
69	141	72.9971	-198.679	C:/Users/Gebruiker/Desktop/EAAT4_IPSC_EPSC\IPSCs/data\stijn_180920 3-15.ABF	-71.5658	71.5572	1.16754	-207.412	0.523574	6.89861	218.559	75.8713			1.68	-43450.6	0.290135	39.3623	5.7904	289.52	-12606.6	11.0855	pos	1	6.35833	stijn_180920 3-15.xlsx	VI	y
70	143	65.5308	-152.086	C:/Users/Gebruiker/Desktop/EAAT4_IPSC_EPSC\IPSCs/data\stijn_180920 3-15.ABF	-66.1697	48.2459	0.452946	-167.786	0.068327	4.34752	263.978	56.7243			1.84	-35614.6	0.194011	41.3123	9.484	474.2	-6909.61	11.2505	pos	1	6.35833	stijn_180920 3-15.xlsx	VI	y
71	145	84.7337	-173.42	C:/Users/Gebruiker/Desktop/EAAT4_IPSC_EPSC\IPSCs/data\stijn_180920 3-15.ABF	-83.0183	96.1592	0.0904539	-160.459	0.102131	1.66383	305.706	9.2481			4.2	-20174.7	0.910391	48.6606	4.6134	230.67	-18366.9	11.3876	pos	1	6.35833	stijn_180920 3-15.xlsx	VI	y
72	146	67.6515	-153.022	C:/Users/Gebruiker/Desktop/EAAT4_IPSC_EPSC\IPSCs/data\stijn_180920 3-15.ABF	-67.4066	61.6583	0.094492	-160.926	0.0672318	2.35714	452.715	43.9785			3.22	-21009.8	0.277778	36.643	11.592	579.6	-5836.05	11.4484	pos	1	6.35833	stijn_180920 3-15.xlsx	VI	y
73	150	60.8987	-194.92	C:/Users/Gebruiker/Desktop/EAAT4_IPSC_EPSC\IPSCs/data\stijn_180920 3-15.ABF	-55.4434	97.2878	0.352846	-164.61	0.521801	2.09394	449.064	56.9783			1.76	-34601.5	0.356651	35.0734	4.9348	246.74	-12340.7	11.5866	pos	1	6.35833	stijn_180920 3-15.xlsx	VI	y
74	151	55.2351	-161.953	C:/Users/Gebruiker/Desktop/EAAT4_IPSC_EPSC\IPSCs/data\stijn_180920 3-15.ABF	-54.2418	-1.1009e+06	5.044e+13	-1.10111e+06	50440001370261	3.95161	-2.78428e+07	3.22619e+16			3.48	-15872.2	0.268125	32.9692	12.979	648.95	-4255.73	11.6481	pos	1	6.35833	stijn_180920 3-15.xlsx	VI	y
75	152	136.371	-151.7	C:/Users/Gebruiker/Desktop/EAAT4_IPSC_EPSC\IPSCs/data\stijn_180920 3-15.ABF	-136.588	127.121	0.21364	-173.592	0.0860882	3.47055	329.063	9.47306			5.82	-23431.5	0.586422	34.6483	9.9246	496.23	-13740.7	11.7313	pos	1	6.35833	stijn_180920 3-15.xlsx	VI	y
76	154	139.862	-153.062	C:/Users/Gebruiker/Desktop/EAAT4_IPSC_EPSC\IPSCs/data\stijn_180920 3-15.ABF	-140.833	-2.26496e+06	1418991511670671	-2.26526e+06	1418991487063677	15.6576	-1.80833e+07	9.04428e+16			6.54	-21385.7	0.406721	34.2359	16.0798	803.99	-8698.01	11.8723	pos	1	6.35833	stijn_180920 3-15.xlsx	VI	y
77	157	58.3124	-154.623	C:/Users/Gebruiker/Desktop/EAAT4_IPSC_EPSC\IPSCs/data\stijn_180920 3-15.ABF	-57.9699	66.9773	0.0760345	-149.457	0.0961336	1.60671	423.871	31.0684			2.94	-19834.2	0.379149	35.1537	7.7542	387.71	-7520.11	11.9881	pos	1	6.35833	stijn_180920 3-15.xlsx	VI	y
78	159	90.4732	-175.169	C:/Users/Gebruiker/Desktop/EAAT4_IPSC_EPSC\IPSCs/data\stijn_180920 3-15.ABF	-88.3433	129.745	0.324136	-141.733	0.476973	1.96936	516.597	37.4578			5.92	-15282.6	0.888195	35.6229	6.6652	333.26	-13574	12.0833	pos	1	6.35833	stijn_180920 3-15.xlsx	VI	y
79	161	71.1975	-179.183	C:/Users/Gebruiker/Desktop/EAAT4_IPSC_EPSC\IPSCs/data\stijn_180920 3-15.ABF	-68.2023	114.467	0.296421	-139.669	0.39861	1.13839	663.442	49.2789			5.32	-13383	0.76124	34.7476	6.9886	349.43	-10187.7	12.1975	pos	1	6.35833	stijn_180920 3-15.xlsx	VI	y
80	162	76.1116	-155.187	C:/Users/Gebruiker/Desktop/EAAT4_IPSC_EPSC\IPSCs/data\stijn_180920 3-15.ABF	-74.7074	82.9257	0.140232	-149.883	0.208664	1.83926	636.082	67.7448			7.58	-10041.1	0.672522	32.6477	11.271	563.55	-6752.87	12.2727	pos	1	6.35833	stijn_180920 3-15.xlsx	VI	y
81	163	77.604	-156.751	C:/Users/Gebruiker/Desktop/EAAT4_IPSC_EPSC\IPSCs/data\stijn_180920 3-15.ABF	-76.234	72.572	0.0984314	-164.294	0.0968062	2.48585	532.003	51.7502			1.86	-41722.6	0.14575	28.9557	12.7616	638.08	-6081.06	12.3323	pos	1	6.35833	stijn_180920 3-15.xlsx	VI	y
82	164	62.9931	-153.048	C:/Users/Gebruiker/Desktop/EAAT4_IPSC_EPSC\IPSCs/data\stijn_180920 3-15.ABF	-63.0518	-30.9859	14.5055	-233.191	16.9668	5.22204	-2148.88	28817.5			2.8	-22497.6	0.106867	28.6508	26.2008	1310.04	-2404.25	12.4672	pos	1	6.35833	stijn_180920 3-15.xlsx	VI	y
83	168	136.521	-162.249	C:/Users/Gebruiker/Desktop/EAAT4_IPSC_EPSC\IPSCs/data\stijn_180920 3-15.ABF	-137.944	159.428	0.284022	-146.024	0.422225	2.52845	575.325	31.462			3.86	-35368.2	0.377432	27.565	10.227	511.35	-13349.1	12.7313	pos	1	6.35833	stijn_180920 3-15.xlsx	VI	y
84	170	87.4514	-177.07	C:/Users/Gebruiker/Desktop/EAAT4_IPSC_EPSC\IPSCs/data\stijn_180920 3-15.ABF	-85.0736	-2.43672e+06	8.44401e+13	-2.43698e+06	8.44401e+13	4.10238	-2.52186e+07	9044103320503760			3.5	-24986.1	0.406693	31.6847	8.606	430.3	-10161.7	12.9424	pos	1	6.35833	stijn_180920 3-15.xlsx	VI	y
85	171	135.876	-150.701	C:/Users/Gebruiker/Desktop/EAAT4_IPSC_EPSC\IPSCs/data\stijn_180920 3-15.ABF	-135.246	143.318	0.118577	-152.982	0.126622	2.59421	495.318	14.1769			8.04	-16900	0.743412	26.0847	10.815	540.75	-12563.7	13.0338	pos	1	6.35833	stijn_180920 3-15.xlsx	VI	y
86	172	47.7641	-158.253	C:/Users/Gebruiker/Desktop/EAAT4_IPSC_EPSC\IPSCs/data\stijn_180920 3-15.ABF	-47.4659	64.6915	0.156526	-141.491	0.228709	1.29779	605.496	95.672			4.44	-10757.7	0.58378	31.2303	7.6056	380.28	-6280.12	13.2351	pos	1	6.35833	stijn_180920 3-15.xlsx	VI	y
87	180	148.901	-177.551	C:/Users/Gebruiker/Desktop/EAAT4_IPSC_EPSC\IPSCs/data\stijn_180920 3-15.ABF	-149.329	171.808	0.386155	-152.503	0.56652	3.32453	549.244	36.1927			9.12	-16326.8	1.07832	31.3246	8.4576	422.88	-17605.6	13.7305	pos	1	6.35833	stijn_180920 3-15.xlsx	VI	y
88	183	51.863	-198.459	C:/Users/Gebruiker/Desktop/EAAT4_IPSC_EPSC\IPSCs/data\stijn_180920 3-15.ABF	-51.5953	72.3483	0.098895	-179.458	0.133887	1.36184	312.406	18.4927			1.46	-35522.6	0.366613	32.1952	3.9824	199.12	-13023.1	14.0785	pos	1	6.35833	stijn_180920 3-15.xlsx	VI	y
89	186	47.6818	-185.089	C:/Users/Gebruiker/Desktop/EAAT4_IPSC_EPSC\IPSCs/data\stijn_180920 3-15.ABF	-44.6775	72.2318	0.300084	-164.813	0.443687	2.01221	471.66	96.7334			4.14	-11517.4	0.733756	30.9884	5.6422	282.11	-8450.93	14.1497	pos	1	6.35833	stijn_180920 3-15.xlsx	VI	y
90	187	70.668	-154.863	C:/Users/Gebruiker/Desktop/EAAT4_IPSC_EPSC\IPSCs/data\stijn_180920 3-15.ABF	-70.1327	-4.90649	0.454381	-209.477	1.25962	8.0328	-877.666	2031.12			7	-10095.4	0.227675	31.4381	30.7456	1537.28	-2298.48	14.2496	pos	1	6.35833	stijn_180920 3-15.xlsx	VI	y
91	189	86.286	-152.266	C:/Users/Gebruiker/Desktop/EAAT4_IPSC_EPSC\IPSCs/data\stijn_180920 3-15.ABF	-86.3026	101.338	0.217422	-147.844	0.288314	3.06537	493.797	52.265			2.86	-30169.9	0.280982	31.1037	10.1786	508.93	-8477.2	14.3333	pos	1	6.35833	stijn_180920 3-15.xlsx	VI	y
92	192	50.6161	-165.348	C:/Users/Gebruiker/Desktop/EAAT4_IPSC_EPSC\IPSCs/data\stijn_180920 3-15.ABF	-51.1483	57.2077	0.386058	-166.891	0.529845	3.7948	476.053	266.784			7.6	-6660.01	0.649595	30.8491	11.6996	584.98	-4326.31	14.4446	pos	1	6.35833	stijn_180920 3-15.xlsx	VI	y
93	193	118.204	-175.875	C:/Users/Gebruiker/Desktop/EAAT4_IPSC_EPSC\IPSCs/data\stijn_180920 3-15.ABF	-117.32	139.678	0.17597	-159.399	0.242207	2.25759	424.675	16.2			3.94	-30001	0.554617	35.545	7.104	355.2	-16639.1	14.4813	pos	1	6.35833	stijn_180920 3-15.xlsx	VI	y
94	197	77.7965	-157.843	C:/Users/Gebruiker/Desktop/EAAT4_IPSC_EPSC\IPSCs/data\stijn_180920 3-15.ABF	-78.7433	107.274	0.517974	-132.96	0.758353	2.59343	621.448	122.622			6.76	-11508.4	0.769388	24.3705	8.7862	439.31	-8854.39	14.9806	pos	1	6.35833	stijn_180920 3-15.xlsx	VI	y
95	198	48.1316	-168.936	C:/Users/Gebruiker/Desktop/EAAT4_IPSC_EPSC\IPSCs/data\stijn_180920 3-15.ABF	-48.5542	1968.56	1.26039e+07	1747.93	1.26059e+07	3.70789	54839.6	1.00817e+10			3.34	-14410.7	0.173451	28.1998	19.2562	962.81	-2499.54	15.0272	pos	1	6.35833	stijn_180920 3-15.xlsx	VI	y
96	199	142.9	-156.632	C:/Users/Gebruiker/Desktop/EAAT4_IPSC_EPSC\IPSCs/data\stijn_180920 3-15.ABF	-141.214	175.243	2.38991	-125.708	3.22037	5.12426	1483.88	853.006			5.48	-26076.6	0.253392	25.4862	21.6266	1081.33	-6607.59	15.0689	pos	1	6.35833	stijn_180920 3-15.xlsx	VI	y
97	200	71.849	-164.346	C:/Users/Gebruiker/Desktop/EAAT4_IPSC_EPSC\IPSCs/data\stijn_180920 3-15.ABF	-71.0152	-877228	6.85056e+13	-877465	6.85056e+13	4.44269	-1.14753e+07	1.17217e+16			4.36	-16479.1	0.365067	24.5663	11.943	597.15	-6015.99	15.1755	pos	1	6.35833	stijn_180920 3-15.xlsx	VI	y
98	203	61.5639	-173.08	C:/Users/Gebruiker/Desktop/EAAT4_IPSC_EPSC\IPSCs/data\stijn_180920 3-15.ABF	-59.6228	-11.9744	2.11718	-239.361	3.67876	7.95116	-931.047	2756.07			4.08	-15089.2	0.17327	26.476	23.547	1177.35	-2614.51	15.3526	pos	1	6.35833	stijn_180920 3-15.xlsx	VI	y
99	212	65.5251	-176.044	C:/Users/Gebruiker/Desktop/EAAT4_IPSC_EPSC\IPSCs/data\stijn_180920 3-15.ABF	-65.3112	-895980	2.69874e+14	-896221	2.69874e+14	5.03272	-1.24681e+07	5.2253e+16			3.18	-20605.4	0.286012	26.4801	11.1184	555.92	-5893.39	16.0869	pos	1	6.35833	stijn_180920 3-15.xlsx	VI	y
100	213	55.5771	-159.636	C:/Users/Gebruiker/Desktop/EAAT4_IPSC_EPSC\IPSCs/data\stijn_180920 3-15.ABF	-52.6294	-1.23677	0.0378812	-202.257	0.347912	8.12316	-561.205	556.603			5.66	-9819.28	0.18018	26.7822	31.413	1570.65	-1769.24	16.1989	pos	1	6.35833	stijn_180920 3-15.xlsx	VI	y
101	216	54.9587	-153.396	C:/Users/Gebruiker/Desktop/EAAT4_IPSC_EPSC\IPSCs/data\stijn_180920 3-15.ABF	-56.1138	49.9615	0.103495	-159.789	0.0413238	2.32398	318.493	27.7046			3.72	-14773.8	0.436139	28.1561	8.5294	426.47	-6443.44	16.3169	pos	1	6.35833	stijn_180920 3-15.xlsx	VI	y
102	217	57.9638	-150.25	C:/Users/Gebruiker/Desktop/EAAT4_IPSC_EPSC\IPSCs/data\stijn_180920 3-15.ABF	-57.3076	57.3919	9.45773	-137.465	11.1811	4.96856	2305.87	47099.5			5.66	-10240.9	0.241461	25.0027	23.4406	1172.03	-2472.79	16.3641	pos	1	6.35833	stijn_180920 3-15.xlsx	VI	y
103	218	66.8396	-163.367	C:/Users/Gebruiker/Desktop/EAAT4_IPSC_EPSC\IPSCs/data\stijn_180920 3-15.ABF	-66.0363	96.6588	0.429161	-139.945	0.605664	1.93135	681.618	126.884			3.42	-19543.7	0.363977	25.6109	9.3962	469.81	-7113.47	16.4313	pos	1	6.35833	stijn_180920 3-15.xlsx	VI	y
104	219	53.2508	-156.007	C:/Users/Gebruiker/Desktop/EAAT4_IPSC_EPSC\IPSCs/data\stijn_180920 3-15.ABF	-52.5457	-6.74485	10.0018	-194.585	13.1568	9.04863	-1819.51	234031			1.56	-34135.1	0.0423915	27.2385	36.7998	1839.99	-1447.04	16.5282	pos	1	6.35833	stijn_180920 3-15.xlsx	VI	y
105	220	50.5464	-161.382	C:/Users/Gebruiker/Desktop/EAAT4_IPSC_EPSC\IPSCs/data\stijn_180920 3-15.ABF	-50.8797	-738.865	594191	-954.478	594751	5.28219	-19270	3.75021e+08			5.86	-8625.67	0.320945	25.5737	18.2586	912.93	-2768.36	16.5731	pos	1	6.35833	stijn_180920 3-15.xlsx	VI	y
106	221	67.1045	-155.931	C:/Users/Gebruiker/Desktop/EAAT4_IPSC_EPSC\IPSCs/data\stijn_180920 3-15.ABF	-66.1428	1.36845e+06	-3.70145e+14	1.36822e+06	-3.70145e+14	12.3599	4.42759e+07	-3.87494e+17			4.6	-14587.9	0.137753	29.4958	33.393	1669.65	-2009.54	16.6196	pos	1	6.35833	stijn_180920 3-15.xlsx	VI	y
107	222	75.4347	-155.97	C:/Users/Gebruiker/Desktop/EAAT4_IPSC_EPSC\IPSCs/data\stijn_180920 3-15.ABF	-75.5112	-5.95016	3.25557	-253.816	9.66941	27.6287	-1031.62	12977.5			2.28	-33085.4	0.0447911	30.3867	50.903	2545.15	-1481.93	16.6904	pos	1	6.35833	stijn_180920 3-15.xlsx	VI	y
108	223	116.319	-211.724	C:/Users/Gebruiker/Desktop/EAAT4_IPSC_EPSC\IPSCs/data\stijn_180920 3-15.ABF	-110.715	237.872	2.7933	-100.601	3.44363	2.26175	769.546	105.735			2.78	-41841.3	0.437781	28.6976	6.3502	317.51	-18317.3	16.712	pos	1	6.35833	stijn_180920 3-15.xlsx	VI	y
109	226	102.622	-157.753	C:/Users/Gebruiker/Desktop/EAAT4_IPSC_EPSC\IPSCs/data\stijn_180920 3-15.ABF	-99.5958	141.55	1.90116	-116.534	2.37432	2.53093	1049.58	396.166			3.92	-26179.2	0.333685	31.2493	11.7476	587.38	-8735.6	16.8243	pos	1	6.35833	stijn_180920 3-15.xlsx	VI	y
110	229	71.0644	-169.014	C:/Users/Gebruiker/Desktop/EAAT4_IPSC_EPSC\IPSCs/data\stijn_180920 3-15.ABF	-68.1993	74.1808	0.474804	-174.299	0.313542	4.43192	309.419	68.9913			2.1	-33840.2	0.286244	35.2448	7.3364	366.82	-9686.55	16.9798	pos	1	6.35833	stijn_180920 3-15.xlsx	VI	y
111	232	58.8151	-152.285	C:/Users/Gebruiker/Desktop/EAAT4_IPSC_EPSC\IPSCs/data\stijn_180920 3-15.ABF	-57.3033	80.4931	1.58025	-141.73	2.17123	4.26284	1377.51	2475.61			4.44	-13246.6	0.181646	36.4891	24.4432	1222.16	-2406.19	17.2345	pos	1	6.35833	stijn_180920 3-15.xlsx	VI	y
112	233	57.1489	-153.551	C:/Users/Gebruiker/Desktop/EAAT4_IPSC_EPSC\IPSCs/data\stijn_180920 3-15.ABF	-56.9884	-1.34098	0.137531	-201.685	1.00833	14.0417	-841.315	4276.69			1.68	-34017.2	0.0332509	34.3865	50.525	2526.25	-1131.1	17.3198	pos	1	6.35833	stijn_180920 3-15.xlsx	VI	y
113	234	92.8062	-168.125	C:/Users/Gebruiker/Desktop/EAAT4_IPSC_EPSC\IPSCs/data\stijn_180920 3-15.ABF	-90.8586	84.2592	1.0073	-186.417	0.298884	6.37094	247.281	49.5268			4.64	-20001.3	0.587863	33.2101	7.893	394.65	-11758	17.3308	pos	1	6.35833	stijn_180920 3-15.xlsx	VI	y
114	236	74.1295	-169.869	C:/Users/Gebruiker/Desktop/EAAT4_IPSC_EPSC\IPSCs/data\stijn_180920 3-15.ABF	-71.999	320022	-2066904846801115	319790	-2066904858456698	15.8777	1.46219e+07	-4.31554e+18			1.68	-44124.7	0.0557776	31.0511	30.1196	1505.98	-2461.17	17.7527	pos	1	6.35833	stijn_180920 3-15.xlsx	VI	y
115	237	59.3697	-193.201	C:/Users/Gebruiker/Desktop/EAAT4_IPSC_EPSC\IPSCs/data\stijn_180920 3-15.ABF	-56.235	135.193	2.31061	-121.935	2.69785	1.39055	933.053	323.685			3.58	-16583.7	0.54515	34.3525	6.567	328.35	-9040.61	17.7723	pos	1	6.35833	stijn_180920 3-15.xlsx	VI	y
116	238	61.4707	-154.611	C:/Users/Gebruiker/Desktop/EAAT4_IPSC_EPSC\IPSCs/data\stijn_180920 3-15.ABF	-59.5618	57.6656	1.03003	-171.104	0.998882	8.19371	460.636	639.763			4.4	-13970.6	0.231501	33.3753	19.0064	950.32	-3234.21	17.9448	pos	1	6.35833	stijn_180920 3-15.xlsx	VI	y
117	240	184.773	-183.343	C:/Users/Gebruiker/Desktop/EAAT4_IPSC_EPSC\IPSCs/data\stijn_180920 3-15.ABF	-181.855	306.53	7.91362	-82.4585	9.97693	5.28447	1031.64	351.525			4.86	-38019.1	0.402371	34.3395	12.0784	603.92	-15297.8	18.0165	pos	1	6.35833	stijn_180920 3-15.xlsx	VI	y
118	241	64.7535	-159.933	C:/Users/Gebruiker/Desktop/EAAT4_IPSC_EPSC\IPSCs/data\stijn_180920 3-15.ABF	-63.1771	81.1979	0.26467	-146.043	0.383	1.91029	749.097	149.367			7.88	-8217.44	0.709961	31.6704	11.0992	554.96	-5834.07	18.0712	pos	1	6.35833	stijn_180920 3-15.xlsx	VI	y
119	242	124.56	-177.409	C:/Users/Gebruiker/Desktop/EAAT4_IPSC_EPSC\IPSCs/data\stijn_180920 3-15.ABF	-127.408	113.014	1.00245	-181.821	0.548693	8.41681	467.751	131.594			1.9	-65558	0.193719	34.3839	9.808	490.4	-12699.8	18.2286	pos	1	6.35833	stijn_180920 3-15.xlsx	VI	y
120	245	51.6154	-155.195	C:/Users/Gebruiker/Desktop/EAAT4_IPSC_EPSC\IPSCs/data\stijn_180920 3-15.ABF	-50.3263	-442071	5.26381e+14	-442275	5.26381e+14	8.36294	-3.10259e+07	2.5925e+18			5.98	-8631.34	0.144012	34.1269	41.5242	2076.21	-1243.02	18.4984	pos	1	6.35833	stijn_180920 3-15.xlsx	VI	y
121	247	65.0295	-154.135	C:/Users/Gebruiker/Desktop/EAAT4_IPSC_EPSC\IPSCs/data\stijn_180920 3-15.ABF	-64.1159	-13.7165	3.43626	-228.094	5.49833	9.29318	-1208.55	6352.63			2.46	-26434.7	0.0793533	38.0093	31.0006	1550.03	-2097.68	18.693	pos	1	6.35833	stijn_180920 3-15.xlsx	VI	y
122	248	87.7318	-154.587	C:/Users/Gebruiker/Desktop/EAAT4_IPSC_EPSC\IPSCs/data\stijn_180920 3-15.ABF	-86.932	97.8106	0.0635402	-151.301	0.0779507	1.58931	402.277	10.9732			3.08	-28484.4	0.383715	43.1664	8.0268	401.34	-10929.9	18.7708	pos	1	6.35833	stijn_180920 3-15.xlsx	VI	y
123	249	85.5406	-184.453	C:/Users/Gebruiker/Desktop/EAAT4_IPSC_EPSC\IPSCs/data\stijn_180920 3-15.ABF	-83.901	83.5747	0.822938	-190.439	0.505381	6.04157	279.785	74.525			2.8	-30550.2	0.43592	38.3848	6.4232	321.16	-13317.4	18.814	pos	1	6.35833	stijn_180920 3-15.xlsx	VI	y
124	250	116.19	-178.607	C:/Users/Gebruiker/Desktop/EAAT4_IPSC_EPSC\IPSCs/data\stijn_180920 3-15.ABF	-113.315	-1.44291e+06	-1319777018407882	-1.44318e+06	-1319777018477223	14.9549	-2.43469e+07	-3.75737e+17			12.86	-9034.96	0.792819	42.166	16.2206	811.03	-7163.08	18.8844	pos	1	6.35833	stijn_180920 3-15.xlsx	VI	y
125	252	74.8807	-177.963	C:/Users/Gebruiker/Desktop/EAAT4_IPSC_EPSC\IPSCs/data\stijn_180920 3-15.ABF	-73.8603	109.072	0.33503	-155.001	0.477535	2.61683	386.304	40.5923			2.16	-34667	0.369231	45.987	5.85	292.5	-12800.1	18.9359	pos	1	6.35833	stijn_180920 3-15.xlsx	VI	y
126	259	114.781	-155.746	C:/Users/Gebruiker/Desktop/EAAT4_IPSC_EPSC\IPSCs/data\stijn_180920 3-15.ABF	-112.823	-850509	2.28389e+16	-850735	2.28389e+16	20.4468	-2.23309e+07	1.57436e+19			1.76	-65216.3	0.121356	45.1426	14.5028	725.14	-7914.38	19.3229	pos	1	6.35833	stijn_180920 3-15.xlsx	VI	y
127	262	77.7357	-177.922	C:/Users/Gebruiker/Desktop/EAAT4_IPSC_EPSC\IPSCs/data\stijn_180920 3-15.ABF	-78.1052	1.65493e+06	6.01917e+14	1.65467e+06	6.01917e+14	5.789	2.07385e+07	9.45314e+16			6.22	-12497.7	0.435532	46.6284	14.2814	714.07	-5443.14	19.4271	pos	1	6.35833	stijn_180920 3-15.xlsx	VI	y
128	263	87.7161	-176.377	C:/Users/Gebruiker/Desktop/EAAT4_IPSC_EPSC\IPSCs/data\stijn_180920 3-15.ABF	-85.9236	946534	-7.26547e+14	946255	-7.26547e+14	8.64754	1.11527e+07	-1.0088e+17			2.22	-39511.8	0.135956	44.0671	16.3288	816.44	-5371.87	19.4706	pos	1	6.35833	stijn_180920 3-15.xlsx	VI	y
129	266	69.6846	-159.634	C:/Users/Gebruiker/Desktop/EAAT4_IPSC_EPSC\IPSCs/data\stijn_180920 3-15.ABF	-68.7287	82.8446	0.0576379	-151.649	0.0705542	1.45486	373.398	11.9514			4.42	-15765.7	0.669514	43.1944	6.6018	330.09	-10555.4	19.7095	pos	1	6.35833	stijn_180920 3-15.xlsx	VI	y
130	268	97.0595	-162.698	C:/Users/Gebruiker/Desktop/EAAT4_IPSC_EPSC\IPSCs/data\stijn_180920 3-15.ABF	-96.847	109.047	0.150054	-156.74	0.191954	2.56955	432.032	24.0054			2.08	-46663.2	0.251032	38.1389	8.2858	414.29	-11714	19.9172	pos	1	6.35833	stijn_180920 3-15.xlsx	VI	y
131	275	167.302	-166.373	C:/Users/Gebruiker/Desktop/EAAT4_IPSC_EPSC\IPSCs/data\stijn_180920 3-15.ABF	-166.333	-13.4479	3.77708	-309.149	10.2117	23.1035	-845.091	2122.02			7.64	-21898.2	0.2524	36.3702	30.2694	1513.47	-5527.1	20.2068	pos	1	6.35833	stijn_180920 3-15.xlsx	VI	y
132	276	106.412	-222.375	C:/Users/Gebruiker/Desktop/EAAT4_IPSC_EPSC\IPSCs/data\stijn_180920 3-15.ABF	-101.135	291.743	16.9089	-47.606	18.7056	2.40712	1223.98	695.584			2.44	-43611.5	0.338091	33.6874	7.217	360.85	-14744.6	20.2288	pos	1	6.35833	stijn_180920 3-15.xlsx	VI	y
133	279	121.113	-161.845	C:/Users/Gebruiker/Desktop/EAAT4_IPSC_EPSC\IPSCs/data\stijn_180920 3-15.ABF	-120.36	-254.163	10109.7	-498.325	10226.5	9.64203	-9191.92	1.02425e+07			1.78	-68040.9	0.070732	37.1762	25.1654	1258.27	-4812.67	20.4117	pos	1	6.35833	stijn_180920 3-15.xlsx	VI	y
134	281	80.2834	-173.951	C:/Users/Gebruiker/Desktop/EAAT4_IPSC_EPSC\IPSCs/data\stijn_180920 3-15.ABF	-77.5709	832881	-193112731269965	832639	-1.93113e+14	4.99603	1.60589e+07	-7.17999e+16			1.86	-43163.1	0.130307	37.3985	14.274	713.7	-5624.45	20.6101	pos	1	6.35833	stijn_180920 3-15.xlsx	VI	y
135	284	88.6614	-159.903	C:/Users/Gebruiker/Desktop/EAAT4_IPSC_EPSC\IPSCs/data\stijn_180920 3-15.ABF	-86.592	79.579	0.172073	-162.221	0.191568	2.54176	346.809	32.986			1.62	-54729.3	0.252943	32.1549	6.4046	320.23	-13843.4	20.9341	pos	1	6.35833	stijn_180920 3-15.xlsx	VI	y
136	288	54.2304	-178.439	C:/Users/Gebruiker/Desktop/EAAT4_IPSC_EPSC\IPSCs/data\stijn_180920 3-15.ABF	-53.7335	-357781	1405424659652936	-357995	1405424651061996	12.9523	-1.63233e+07	2.92522e+18			2.2	-24650.2	0.163484	34.2553	13.457	672.85	-4029.9	21.1382	pos	1	6.35833	stijn_180920 3-15.xlsx	VI	y
137	290	84.623	-153.507	C:/Users/Gebruiker/Desktop/EAAT4_IPSC_EPSC\IPSCs/data\stijn_180920 3-15.ABF	-83.2015	-927817	8.98414e+14	-928021	8.98414e+14	13.3763	-7.41478e+07	5.73781e+18			3.66	-23121	0.119932	32.8295	30.5172	1525.86	-2772.96	21.2845	pos	1	6.35833	stijn_180920 3-15.xlsx	VI	y
138	292	62.0528	-164.102	C:/Users/Gebruiker/Desktop/EAAT4_IPSC_EPSC\IPSCs/data\stijn_180920 3-15.ABF	-63.1744	94.4091	0.902643	-138.691	1.25409	2.63099	700.088	277.366			7.36	-8431.08	0.765933	34.1437	9.6092	480.46	-6457.64	21.3391	pos	1	6.35833	stijn_180920 3-15.xlsx	VI	y
139	293	69.9051	-153.752	C:/Users/Gebruiker/Desktop/EAAT4_IPSC_EPSC\IPSCs/data\stijn_180920 3-15.ABF	-70.1596	-170355	-5.71736e+14	-170546	-5.71736e+14	8.58112	-2.42006e+07	-1.15368e+19			3.98	-17564.1	0.120028	30.6209	33.159	1657.95	-2108.18	21.4657	pos	1	6.35833	stijn_180920 3-15.xlsx	VI	y
140	295	69.4861	-161.827	C:/Users/Gebruiker/Desktop/EAAT4_IPSC_EPSC\IPSCs/data\stijn_180920 3-15.ABF	-68.2862	108.711	1.74452	-126.802	2.22389	2.15434	941.231	533.818			3.42	-20317.6	0.317525	36.3624	10.7708	538.54	-6451.34	21.5561	pos	1	6.35833	stijn_180920 3-15.xlsx	VI	y
141	298	77.7917	-198.058	C:/Users/Gebruiker/Desktop/EAAT4_IPSC_EPSC\IPSCs/data\stijn_180920 3-15.ABF	-73.4122	-2.2026e+06	2062326412988828	-2.20287e+06	2062326435015708	8.81323	-2.59465e+07	2.86158e+17			4.68	-16622.2	0.423468	37.048	11.0516	552.58	-7038.96	21.694	pos	1	6.35833	stijn_180920 3-15.xlsx	VI	y
142	301	107.218	-160.602	C:/Users/Gebruiker/Desktop/EAAT4_IPSC_EPSC\IPSCs/data\stijn_180920 3-15.ABF	-105.025	694354	4038763948155052	694115	4038763967413144	18.6161	2.93372e+07	7.21059e+18			7.34	-14607.4	0.227333	34.5852	32.2874	1614.37	-3320.75	21.9955	pos	1	6.35833	stijn_180920 3-15.xlsx	VI	y
143	302	77.4654	-187.561	C:/Users/Gebruiker/Desktop/EAAT4_IPSC_EPSC\IPSCs/data\stijn_180920 3-15.ABF	-74.0478	150.447	1.50258	-117.022	1.84417	1.64999	774.697	141.753			5.98	-12954.1	0.973307	30.4148	6.144	307.2	-12608.3	22.0234	pos	1	6.35833	stijn_180920 3-15.xlsx	VI	y
144	303	68.1767	-163.081	C:/Users/Gebruiker/Desktop/EAAT4_IPSC_EPSC\IPSCs/data\stijn_180920 3-15.ABF	-66.5139	5796.32	1.64385e+09	5573.17	1.64388e+09	5.35162	196389	1.90644e+12			5.7	-11960.8	0.247106	36.9378	23.067	1153.35	-2955.59	22.0519	pos	1	6.35833	stijn_180920 3-15.xlsx	VI	y
145	305	99.1376	-163.604	C:/Users/Gebruiker/Desktop/EAAT4_IPSC_EPSC\IPSCs/data\stijn_180920 3-15.ABF	-97.4509	-6.21882	1.3623	-243.027	4.08765	14.8543	-688.587	2196.39			5.14	-19287.5	0.195677	31.7021	26.2678	1313.39	-3774.11	22.2262	pos	1	6.35833	stijn_180920 3-15.xlsx	VI	y
146	308	47.3342	-153.881	C:/Users/Gebruiker/Desktop/EAAT4_IPSC_EPSC\IPSCs/data\stijn_180920 3-15.ABF	-46.5839	52.6886	0.200539	-153.437	0.266569	2.06803	460.29	154.812			3.88	-12199.5	0.399202	28.6041	9.7194	485.97	-4870.07	22.3869	pos	1	6.35833	stijn_180920 3-15.xlsx	VI	y
147	311	49.8055	-160.477	C:/Users/Gebruiker/Desktop/EAAT4_IPSC_EPSC\IPSCs/data\stijn_180920 3-15.ABF	-47.5255	113.763	7.17447	-101.871	7.90026	1.83147	1634.35	3386.5			4.86	-10248	0.398956	28.9937	12.1818	609.09	-4088.52	22.6627	pos	1	6.35833	stijn_180920 3-15.xlsx	VI	y
148	312	37.1129	-157.134	C:/Users/Gebruiker/Desktop/EAAT4_IPSC_EPSC\IPSCs/data\stijn_180920 3-15.ABF	-35.7419	540709	3.48378e+14	540510	3.48378e+14	9.22821	2.76216e+07	9.09173e+17			4.46	-8321.27	0.160078	21.6892	27.8614	1393.07	-1332.05	22.7015	pos	1	6.35833	stijn_180920 3-15.xlsx	VI	y
149	316	44.709	-155.415	C:/Users/Gebruiker/Desktop/EAAT4_IPSC_EPSC\IPSCs/data\stijn_180920 3-15.ABF	-44.3929	52.5301	0.160348	-146.365	0.238496	1.66866	518.222	127.862			6.92	-6460.84	0.933823	27.3596	7.4104	370.52	-6033.28	22.9822	pos	1	6.35833	stijn_180920 3-15.xlsx	VI	y
150	318	92.7889	-151.575	C:/Users/Gebruiker/Desktop/EAAT4_IPSC_EPSC\IPSCs/data\stijn_180920 3-15.ABF	-90.6442	78.6801	1.8701	-157.077	2.77904	9.1511	1081.53	3057.76			7.44	-12471.6	0.356585	26.0323	20.8646	1043.23	-4447.19	23.0938	pos	1	6.35833	stijn_180920 3-15.xlsx	VI	y
151	319	119.956	-151.001	C:/Users/Gebruiker/Desktop/EAAT4_IPSC_EPSC\IPSCs/data\stijn_180920 3-15.ABF	-118.656	139.402	0.15512	-138.511	0.230773	1.95908	618.637	25.6193			3.94	-30445.6	0.359161	26.3995	10.97	548.5	-10934.9	23.1604	pos	1	6.35833	stijn_180920 3-15.xlsx	VI	y
152	320	67.9767	-187.712	C:/Users/Gebruiker/Desktop/EAAT4_IPSC_EPSC\IPSCs/data\stijn_180920 3-15.ABF	-64.7904	73.556	3.67126	-196.667	0.743908	10.6664	173.867	97.9324			2.18	-31182	0.44652	30.2599	4.8822	244.11	-13923.4	23.2636	pos	1	6.35833	stijn_180920 3-15.xlsx	VI	y
153	321	41.9977	-164.348	C:/Users/Gebruiker/Desktop/EAAT4_IPSC_EPSC\IPSCs/data\stijn_180920 3-15.ABF	-40.8991	58.4747	0.137967	-148.7	0.200289	1.2031	556.849	84.4162			3.2	-13124.3	0.471517	25.2769	6.7866	339.33	-6188.33	23.2986	pos	1	6.35833	stijn_180920 3-15.xlsx	VI	y
154	322	45.0725	-152.145	C:/Users/Gebruiker/Desktop/EAAT4_IPSC_EPSC\IPSCs/data\stijn_180920 3-15.ABF	-43.6773	50.2917	0.0933542	-150.166	0.132338	1.51199	464.782	77.5738			3.32	-13576.1	0.375787	27.3572	8.8348	441.74	-5101.71	23.4242	pos	1	6.35833	stijn_180920 3-15.xlsx	VI	y
155	325	62.5707	-189.528	C:/Users/Gebruiker/Desktop/EAAT4_IPSC_EPSC\IPSCs/data\stijn_180920 3-15.ABF	-58.9362	97.5129	0.115098	-161.361	0.165575	1.50645	333.121	12.7928			2.26	-27686.2	0.564746	27.535	4.0018	200.09	-15635.6	23.6968	pos	1	6.35833	stijn_180920 3-15.xlsx	VI	y
156	329	103.974	-153.518	C:/Users/Gebruiker/Desktop/EAAT4_IPSC_EPSC\IPSCs/data\stijn_180920 3-15.ABF	-103.256	103.936	0.0909265	-157.587	0.0662156	2.16373	372.028	10.1579			1.84	-56507.6	0.225027	24.4619	8.1768	408.84	-12715.7	23.9085	pos	1	6.35833	stijn_180920 3-15.xlsx	VI	y
157	333	59.3055	-172.359	C:/Users/Gebruiker/Desktop/EAAT4_IPSC_EPSC\IPSCs/data\stijn_180920 3-15.ABF	-58.8531	642011	4.64328e+14	641789	4.64328e+14	8.55438	1.42713e+07	2.2946e+17			1.7	-34885.6	0.141086	30.6541	12.0494	602.47	-4921.86	24.1842	pos	1	6.35833	stijn_180920 3-15.xlsx	VI	y
158	335	47.732	-163.075	C:/Users/Gebruiker/Desktop/EAAT4_IPSC_EPSC\IPSCs/data\stijn_180920 3-15.ABF	-46.8679	1.57378e+06	8.98854e+14	1.57356e+06	8.98854e+14	10.96	4.16537e+07	6.29666e+17			5.7	-8374.04	0.276694	27.9923	20.6004	1030.02	-2317.04	24.3685	pos	1	6.35833	stijn_180920 3-15.xlsx	VI	y
159	336	46.5313	-155.819	C:/Users/Gebruiker/Desktop/EAAT4_IPSC_EPSC\IPSCs/data\stijn_180920 3-15.ABF	-45.3337	53.7984	0.0566137	-149.122	0.0821684	1.20789	536.735	53.0394			4.54	-10249.2	0.53968	30.2958	8.4124	420.62	-5531.27	24.428	pos	1	6.35833	stijn_180920 3-15.xlsx	VI	y
160	337	57.389	-157.373	C:/Users/Gebruiker/Desktop/EAAT4_IPSC_EPSC\IPSCs/data\stijn_180920 3-15.ABF	-56.6529	70.4959	0.0695086	-146.579	0.103053	1.36793	591.259	42.8056			8.2	-6998.66	0.890975	25.4651	9.2034	460.17	-6235.63	24.5005	pos	1	6.35833	stijn_180920 3-15.xlsx	VI	y
161	338	63.8489	-198.273	C:/Users/Gebruiker/Desktop/EAAT4_IPSC_EPSC\IPSCs/data\stijn_180920 3-15.ABF	-61.1442	111.379	1.06858	-160.415	1.49292	2.41242	584.225	168.02			1.92	-33254.6	0.288826	26.3029	6.6476	332.38	-9604.8	24.5859	pos	1	6.35833	stijn_180920 3-15.xlsx	VI	y
162	339	55.9409	-175.43	C:/Users/Gebruiker/Desktop/EAAT4_IPSC_EPSC\IPSCs/data\stijn_180920 3-15.ABF	-53.753	57.6249	1.25005	-182.511	0.358285	6.36746	193.516	79.1471			3.56	-15713.7	0.679363	29.8414	5.2402	262.01	-10675.3	24.6552	pos	1	6.35833	stijn_180920 3-15.xlsx	VI	y
163	342	97.8231	-167.269	C:/Users/Gebruiker/Desktop/EAAT4_IPSC_EPSC\IPSCs/data\stijn_180920 3-15.ABF	-94.7092	107.167	0.0565519	-158.307	0.06622	1.35433	333.681	5.57695			1.64	-59648.2	0.297511	33.0011	5.5124	275.62	-17746	24.8928	pos	1	6.35833	stijn_180920 3-15.xlsx	VI	y
164	343	90.3877	-166.604	C:/Users/Gebruiker/Desktop/EAAT4_IPSC_EPSC\IPSCs/data\stijn_180920 3-15.ABF	-91.3189	-760668	6.41522e+14	-760914	6.41522e+14	6.76348	-1.18263e+07	1.55048e+17			6.38	-14167.3	0.43303	33.0022	14.7334	736.67	-6134.88	25.0641	pos	1	6.35833	stijn_180920 3-15.xlsx	VI	y
165	344	82.7307	-166.785	C:/Users/Gebruiker/Desktop/EAAT4_IPSC_EPSC\IPSCs/data\stijn_180920 3-15.ABF	-84.3795	78.2992	0.360777	-172.069	0.316491	5.26351	600.777	199.764			5.94	-13927.7	0.419663	21.3969	14.1542	707.71	-5844.96	25.1338	pos	1	6.35833	stijn_180920 3-15.xlsx	VI	y
166	345	65.5614	-153.955	C:/Users/Gebruiker/Desktop/EAAT4_IPSC_EPSC\IPSCs/data\stijn_180920 3-15.ABF	-65.0617	-3.27644	0.31572	-198.221	0.852473	8.04868	-1162.57	5657.81			4.68	-14008.8	0.111788	33.7579	41.8648	2093.24	-1566.03	25.1892	pos	1	6.35833	stijn_180920 3-15.xlsx	VI	y
167	346	63.1723	-153.743	C:/Users/Gebruiker/Desktop/EAAT4_IPSC_EPSC\IPSCs/data\stijn_180920 3-15.ABF	-62.612	-329768	-1.0664e+16	-329958	-1.0664e+16	15.2349	-2.80976e+07	-7.74155e+19			9.32	-6778.14	0.415545	33.8393	22.4284	1121.42	-2816.62	25.2786	pos	1	6.35833	stijn_180920 3-15.xlsx	VI	y
168	347	164.16	-156.131	C:/Users/Gebruiker/Desktop/EAAT4_IPSC_EPSC\IPSCs/data\stijn_180920 3-15.ABF	-162.528	143.554	0.767385	-178.723	0.184614	6.94433	385.788	28.6474			2.24	-73285.6	0.222033	32.0213	10.0886	504.43	-16271.8	25.3144	pos	1	6.35833	stijn_180920 3-15.xlsx	VI	y
169	349	94.3799	-168.723	C:/Users/Gebruiker/Desktop/EAAT4_IPSC_EPSC\IPSCs/data\stijn_180920 3-15.ABF	-93.0657	116.298	0.527736	-157.599	0.773466	3.67305	531.769	101.45			4.5	-20973.3	0.463459	30.3266	9.7096	485.48	-9720.27	25.4169	pos	1	6.35833	stijn_180920 3-15.xlsx	VI	y
170	350	74.2785	-160.515	C:/Users/Gebruiker/Desktop/EAAT4_IPSC_EPSC\IPSCs/data\stijn_180920 3-15.ABF	-72.0356	97.2013	0.337998	-142.549	0.500231	2.35081	568.774	87.9903			7.5	-9903.8	0.899647	35.994	8.3366	416.83	-8909.93	25.545	pos	1	6.35833	stijn_180920 3-15.xlsx	VI	y
171	353	75.7291	-168.153	C:/Users/Gebruiker/Desktop/EAAT4_IPSC_EPSC\IPSCs/data\stijn_180920 3-15.ABF	-72.1745	131.154	5.74176	-110.099	6.7634	2.54367	1045.81	1111.54			1.48	-51168.3	0.178133	28.809	8.3084	415.42	-9114.77	25.9994	pos	1	6.35833	stijn_180920 3-15.xlsx	VI	y
172	354	60.7887	-153.093	C:/Users/Gebruiker/Desktop/EAAT4_IPSC_EPSC\IPSCs/data\stijn_180920 3-15.ABF	-59.8556	74.7262	0.376525	-141.421	0.5341	1.99834	737.196	222.436			4.08	-14899.2	0.359731	36.743	11.3418	567.09	-5359.7	26.0651	pos	1	6.35833	stijn_180920 3-15.xlsx	VI	y
173	355	55.0953	-157.614	C:/Users/Gebruiker/Desktop/EAAT4_IPSC_EPSC\IPSCs/data\stijn_180920 3-15.ABF	-54.7832	60.235	0.635098	-162.329	0.533034	5.33784	331.955	178.324			2.94	-18739.9	0.330137	31.3554	8.9054	445.27	-6186.73	26.0939	pos	1	6.35833	stijn_180920 3-15.xlsx	VI	y
174	358	156.661	-161.277	C:/Users/Gebruiker/Desktop/EAAT4_IPSC_EPSC\IPSCs/data\stijn_180920 3-15.ABF	-155.236	131.482	0.231118	-182.625	0.099258	3.48423	384.76	13.506			1.8	-87033.8	0.185208	34.784	9.7188	485.94	-16119.4	26.3853	pos	1	6.35833	stijn_180920 3-15.xlsx	VI	y
175	359	49.5053	-179.329	C:/Users/Gebruiker/Desktop/EAAT4_IPSC_EPSC\IPSCs/data\stijn_180920 3-15.ABF	-50.9034	81.8145	0.307925	-147.662	0.454778	1.7858	413.22	58.9786			2.38	-20800.5	0.561665	30.5924	4.2374	211.87	-11682.9	26.4747	pos	1	6.35833	stijn_180920 3-15.xlsx	VI	y
176	360	83.3113	-160.753	C:/Users/Gebruiker/Desktop/EAAT4_IPSC_EPSC\IPSCs/data\stijn_180920 3-15.ABF	-84.0636	83.4724	0.133373	-157.978	0.15695	2.52401	439.38	37.6388			1.8	-46284.1	0.22034	33.7474	8.1692	408.46	-10198.2	26.533	pos	1	6.35833	stijn_180920 3-15.xlsx	VI	y
177	361	51.7912	-158.828	C:/Users/Gebruiker/Desktop/EAAT4_IPSC_EPSC\IPSCs/data\stijn_180920 3-15.ABF	-52.0537	409392	-5.15773e+13	409179	-5.15773e+13	3.52152	1.1516e+07	-4.08175e+16			2.82	-18365.7	0.13892	27.1119	20.2994	1014.97	-2551.37	26.5936	pos	1	6.35833	stijn_180920 3-15.xlsx	VI	y
178	362	49.5135	-163.093	C:/Users/Gebruiker/Desktop/EAAT4_IPSC_EPSC\IPSCs/data\stijn_180920 3-15.ABF	-47.6216	-33.7	17.6504	-249.765	21.2503	6.13569	-1506.31	13573.9			6.64	-7456.86	0.318924	32.143	20.82	1041	-2378.17	26.6558	pos	1	6.35833	stijn_180920 3-15.xlsx	VI	y
179	364	54.5273	-178.262	C:/Users/Gebruiker/Desktop/EAAT4_IPSC_EPSC\IPSCs/data\stijn_180920 3-15.ABF	-53.5325	-55.0908	73.4651	-312.111	87.9792	11.7838	-1493.15	21047.4			2.58	-21134.6	0.120019	34.7367	21.4966	1074.83	-2536.55	26.7267	pos	1	6.35833	stijn_180920 3-15.xlsx	VI	y
180	367	50.7123	-162.193	C:/Users/Gebruiker/Desktop/EAAT4_IPSC_EPSC\IPSCs/data\stijn_180920 3-15.ABF	-51.778	46.9976	0.448957	-172.864	0.191315	4.91067	322.887	144.095			2.46	-20614.7	0.204737	30.4985	12.0154	600.77	-4220.61	26.9096	pos	1	6.35833	stijn_180920 3-15.xlsx	VI	y
181	368	72.437	-176.766	C:/Users/Gebruiker/Desktop/EAAT4_IPSC_EPSC\IPSCs/data\stijn_180920 3-15.ABF	-70.4959	170.035	16.6962	-85.6257	18.6797	2.96284	1296.3	2386.59			5.34	-13565	0.577347	31.8331	9.2492	462.46	-7831.7	26.9418	pos	1	6.35833	stijn_180920 3-15.xlsx	VI	y
182	369	84.5591	-164.408	C:/Users/Gebruiker/Desktop/EAAT4_IPSC_EPSC\IPSCs/data\stijn_180920 3-15.ABF	-83.4231	-1.19228e+06	723394939301988	-1.19252e+06	7.23395e+14	6.88181	-1.83631e+07	1.71592e+17			4.88	-17327.7	0.375859	36.5018	12.9836	649.18	-6512.76	26.9708	pos	1	6.35833	stijn_180920 3-15.xlsx	VI	y
183	371	71.4375	-152.085	C:/Users/Gebruiker/Desktop/EAAT4_IPSC_EPSC\IPSCs/data\stijn_180920 3-15.ABF	-71.4822	108.092	1.17321	-127.948	1.59134	2.82844	966.999	479.156			5.68	-12577	0.384813	41.8505	14.7604	738.02	-4839.81	27.1213	pos	1	6.35833	stijn_180920 3-15.xlsx	VI	y
184	372	50.104	-161.332	C:/Users/Gebruiker/Desktop/EAAT4_IPSC_EPSC\IPSCs/data\stijn_180920 3-15.ABF	-49.0947	66.5193	0.130238	-150.498	0.193733	1.5183	534.068	69.0325			2.04	-24560.8	0.238887	31.7294	8.5396	426.98	-5867.26	27.2142	pos	1	6.35833	stijn_180920 3-15.xlsx	VI	y
185	373	65.5409	-161.907	C:/Users/Gebruiker/Desktop/EAAT4_IPSC_EPSC\IPSCs/data\stijn_180920 3-15.ABF	-63.6299	1.12329e+06	9.21873e+14	1.12305e+06	9.21873e+14	12.3933	3.27256e+07	7.82491e+17			1.64	-39964	0.0596299	32.9831	27.503	1375.15	-2383.05	27.2856	pos	1	6.35833	stijn_180920 3-15.xlsx	VI	y
186	374	83.5185	-183.99	C:/Users/Gebruiker/Desktop/EAAT4_IPSC_EPSC\IPSCs/data\stijn_180920 3-15.ABF	-80.2237	125.332	1.77643	-150.989	2.55286	4.00448	535.023	208.197			1.54	-54232.8	0.223396	29.6075	6.8936	344.68	-12115.4	27.4072	pos	1	6.35833	stijn_180920 3-15.xlsx	VI	y
187	375	66.3162	-153.65	C:/Users/Gebruiker/Desktop/EAAT4_IPSC_EPSC\IPSCs/data\stijn_180920 3-15.ABF	-64.2219	-682.772	401916	-902.41	402337	6.0821	-31142.4	7.72885e+08			6.08	-10907.3	0.170354	32.2749	35.6904	1784.52	-1858.1	27.4691	pos	1	6.35833	stijn_180920 3-15.xlsx	VI	y
188	376	54.0445	-153.323	C:/Users/Gebruiker/Desktop/EAAT4_IPSC_EPSC\IPSCs/data\stijn_180920 3-15.ABF	-53.4725	-224897	-1126763450373420	-225087	-1126763441210120	14.0427	-1.72582e+07	-6.63469e+18			14.72	-3671.5	0.609908	25.6962	24.1348	1206.74	-2239.28	27.6373	pos	1	6.35833	stijn_180920 3-15.xlsx	VI	y
189	378	80.016	-164.59	C:/Users/Gebruiker/Desktop/EAAT4_IPSC_EPSC\IPSCs/data\stijn_180920 3-15.ABF	-78.2443	-1.17502e+06	6.55514e+13	-1.17527e+06	6.55514e+13	4.45316	-1.7377e+07	1.43346e+16			11.24	-7118.86	0.737533	35.7101	15.24	762	-5250.39	27.7227	pos	1	6.35833	stijn_180920 3-15.xlsx	VI	y
190	379	85.4107	-152.796	C:/Users/Gebruiker/Desktop/EAAT4_IPSC_EPSC\IPSCs/data\stijn_180920 3-15.ABF	-85.8475	80.3963	0.229039	-165.364	0.054937	3.97128	396.846	28.8074			8.1	-10544.5	0.696594	38.2509	11.628	581.4	-7345.26	27.8273	pos	1	6.35833	stijn_180920 3-15.xlsx	VI	y
191	380	66.0628	-152.508	C:/Users/Gebruiker/Desktop/EAAT4_IPSC_EPSC\IPSCs/data\stijn_180920 3-15.ABF	-64.2087	65.4859	0.429241	-160.593	0.194637	4.07309	262.411	48.262			3	-22020.9	0.431096	30.1192	6.959	347.95	-9493.14	27.8959	pos	1	6.35833	stijn_180920 3-15.xlsx	VI	y
192	382	149.094	-163.592	C:/Users/Gebruiker/Desktop/EAAT4_IPSC_EPSC\IPSCs/data\stijn_180920 3-15.ABF	-147.927	158.354	0.0767469	-154.019	0.0894443	1.7443	405.79	5.12619			1.72	-86682.3	0.238657	29.2908	7.207	360.35	-20687.3	28.048	pos	1	6.35833	stijn_180920 3-15.xlsx	VI	y
193	383	50.9599	-155.608	C:/Users/Gebruiker/Desktop/EAAT4_IPSC_EPSC\IPSCs/data\stijn_180920 3-15.ABF	-51.3521	184.143	176.703	-24.5524	180.077	2.09148	5746.2	243906			6.84	-7450.28	0.286073	25.7159	23.91	1195.5	-2131.32	28.2323	pos	1	6.35833	stijn_180920 3-15.xlsx	VI	y
194	385	50.1927	-162.893	C:/Users/Gebruiker/Desktop/EAAT4_IPSC_EPSC\IPSCs/data\stijn_180920 3-15.ABF	-49.924	93.6211	3.63331	-124.086	4.22091	2.17379	1413.97	2388.1			5.28	-9506.19	0.382215	28.3594	13.8142	690.71	-3633.41	28.3623	pos	1	6.35833	stijn_180920 3-15.xlsx	VI	y
195	387	54.9911	-170.036	C:/Users/Gebruiker/Desktop/EAAT4_IPSC_EPSC\IPSCs/data\stijn_180920 3-15.ABF	-54.4589	62.7013	0.745918	-178.077	0.486215	6.1803	423.152	282.056			5.88	-9352.23	0.431376	27.2421	13.6308	681.54	-4034.33	28.5131	pos	1	6.35833	stijn_180920 3-15.xlsx	VI	y
196	389	90.5758	-157.352	C:/Users/Gebruiker/Desktop/EAAT4_IPSC_EPSC\IPSCs/data\stijn_180920 3-15.ABF	-89.9874	91.5998	0.155235	-164.606	0.0546887	2.41953	226.632	5.89209			1.72	-52660.4	0.305387	33.0529	5.6322	281.61	-16081.8	28.6319	pos	1	6.35833	stijn_180920 3-15.xlsx	VI	y
197	390	66.9509	-153.493	C:/Users/Gebruiker/Desktop/EAAT4_IPSC_EPSC\IPSCs/data\stijn_180920 3-15.ABF	-67.8472	-1.18974e+06	-1336539428206649	-1.18995e+06	-1336539452004088	5.29313	-2.37231e+07	-5.3139e+17			9.5	-7047.46	0.729087	36.706	13.03	651.5	-5138.21	28.6673	pos	1	6.35833	stijn_180920 3-15.xlsx	VI	y
198	391	55.3161	-176.596	C:/Users/Gebruiker/Desktop/EAAT4_IPSC_EPSC\IPSCs/data\stijn_180920 3-15.ABF	-53.5695	89.6362	1.60069	-135.566	1.97147	1.51685	715.782	367.893			1.3	-42550.8	0.251645	32.8029	5.166	258.3	-10707.7	28.7411	pos	1	6.35833	stijn_180920 3-15.xlsx	VI	y
199	392	50.8428	-152.071	C:/Users/Gebruiker/Desktop/EAAT4_IPSC_EPSC\IPSCs/data\stijn_180920 3-15.ABF	-50.9358	75.1592	0.764804	-133.265	0.992458	1.90485	1032.44	627.736			5.36	-9485.6	0.372657	26.3151	14.3832	719.16	-3534.88	28.8488	pos	1	6.35833	stijn_180920 3-15.xlsx	VI	y
200	393	50.3002	-151.698	C:/Users/Gebruiker/Desktop/EAAT4_IPSC_EPSC\IPSCs/data\stijn_180920 3-15.ABF	-49.8729	49.0078	0.104947	-161.617	0.080308	2.53921	397.217	61.3952			6.24	-8060.93	0.459073	31.4837	13.5926	679.63	-3700.56	28.8847	pos	1	6.35833	stijn_180920 3-15.xlsx	VI	y
201	394	87.3009	-182.62	C:/Users/Gebruiker/Desktop/EAAT4_IPSC_EPSC\IPSCs/data\stijn_180920 3-15.ABF	-87.3982	-84.3988	122.616	-358.884	138.22	10.2437	-2024.33	32292.2			7.68	-11367.3	0.354093	35.8391	21.6892	1084.46	-4025.09	29.1729	pos	1	6.35833	stijn_180920 3-15.xlsx	VI	y
202	395	66.0245	-172.148	C:/Users/Gebruiker/Desktop/EAAT4_IPSC_EPSC\IPSCs/data\stijn_180920 3-15.ABF	-64.8126	-0.0198862	2.69365e-05	-214.711	0.0898787	10.733	-467.472	249.433			4.4	-15005.6	0.0694087	29.4134	63.3926	3169.63	-1041.52	29.2405	pos	1	6.35833	stijn_180920 3-15.xlsx	VI	y
203	396	80.3305	-162.835	C:/Users/Gebruiker/Desktop/EAAT4_IPSC_EPSC\IPSCs/data\stijn_180920 3-15.ABF	-78.3152	-30.7923	7.01452	-274.802	9.33836	9.13279	-2862.44	19059.8			1.96	-40985	0.0353345	35.2045	55.4698	2773.49	-1448.18	29.3222	pos	1	6.35833	stijn_180920 3-15.xlsx	VI	y
204	400	52.8853	-150.541	C:/Users/Gebruiker/Desktop/EAAT4_IPSC_EPSC\IPSCs/data\stijn_180920 3-15.ABF	-51.0214	-4.54071	0.162295	-198.484	0.402547	5.06925	-1182.02	1677.07			5.46	-9685.96	0.12873	33.4679	42.4142	2120.71	-1246.88	29.7028	pos	1	6.35833	stijn_180920 3-15.xlsx	VI	y
205	401	73.9422	-193.911	C:/Users/Gebruiker/Desktop/EAAT4_IPSC_EPSC\IPSCs/data\stijn_180920 3-15.ABF	-67.1914	1.97856e+06	-5.07269e+14	1.97829e+06	-507269096352649	7.1055	2.36168e+07	-7.22785e+16			3.9	-18959.5	0.363684	24.6635	10.7236	536.18	-6895.27	29.8383	pos	1	6.35833	stijn_180920 3-15.xlsx	VI	y
206	402	51.7049	-170.589	C:/Users/Gebruiker/Desktop/EAAT4_IPSC_EPSC\IPSCs/data\stijn_180920 3-15.ABF	-49.7909	67.5274	0.123508	-155.675	0.177804	1.17611	689.583	83.3912			11.32	-4567.57	1.25683	34.2978	9.0068	450.34	-5740.65	29.8711	pos	1	6.35833	stijn_180920 3-15.xlsx	VI	y
207	403	77.7799	-184.411	C:/Users/Gebruiker/Desktop/EAAT4_IPSC_EPSC\IPSCs/data\stijn_180920 3-15.ABF	-74.1613	125.095	0.224967	-149.529	0.334235	1.68163	462.393	24.5638			7.08	-10985.9	1.19116	26.3598	5.9438	297.19	-13085.9	29.9211	pos	1	6.35833	stijn_180920 3-15.xlsx	VI	y
208	404	68.7224	-166.032	C:/Users/Gebruiker/Desktop/EAAT4_IPSC_EPSC\IPSCs/data\stijn_180920 3-15.ABF	-68.9515	122.641	1.96695	-120.647	2.43416	2.08083	1003.23	482.57			9.3	-7389.51	0.837627	34.5131	11.1028	555.14	-6189.65	30.0038	pos	1	6.35833	stijn_180920 3-15.xlsx	VI	y
209	405	63.487	-155.971	C:/Users/Gebruiker/Desktop/EAAT4_IPSC_EPSC\IPSCs/data\stijn_180920 3-15.ABF	-62.7185	65.281	0.215663	-161.472	0.178341	3.24151	393.518	72.0361			6.48	-9797.38	0.64848	25.5632	9.9926	499.63	-6353.4	30.1325	pos	1	6.35833	stijn_180920 3-15.xlsx	VI	y
210	406	61.9098	-170.365	C:/Users/Gebruiker/Desktop/EAAT4_IPSC_EPSC\IPSCs/data\stijn_180920 3-15.ABF	-60.9681	50.9993	1.39426	-173.137	2.0569	7.12203	793.458	3043.08			3.08	-20100.6	0.214085	39.9792	14.3868	719.34	-4303.24	30.1642	pos	1	6.35833	stijn_180920 3-15.xlsx	VI	y
211	407	43.8599	-157.454	C:/Users/Gebruiker/Desktop/EAAT4_IPSC_EPSC\IPSCs/data\stijn_180920 3-15.ABF	-42.9042	52.9028	0.0553638	-151.785	0.0782183	1.22941	454.906	39.967			4.38	-10013.7	0.560418	28.0261	7.8156	390.78	-5611.85	30.2284	pos	1	6.35833	stijn_180920 3-15.xlsx	VI	y
212	409	81.2097	-154.364	C:/Users/Gebruiker/Desktop/EAAT4_IPSC_EPSC\IPSCs/data\stijn_180920 3-15.ABF	-82.4705	-370.355	5858.65	-609.387	5905.88	5.35059	-9690.57	3.23579e+06			3.16	-25699.3	0.116587	36.6121	27.1042	1355.21	-2996.2	30.3947	pos	1	6.35833	stijn_180920 3-15.xlsx	VI	y
213	411	127.327	-166.265	C:/Users/Gebruiker/Desktop/EAAT4_IPSC_EPSC\IPSCs/data\stijn_180920 3-15.ABF	-129.96	132.776	0.0573776	-159.399	0.0763657	1.52715	472.155	7.33661			1.96	-64963	0.221604	40.7367	8.8446	442.23	-14396.1	30.552	pos	1	6.35833	stijn_180920 3-15.xlsx	VI	y
214	412	53.5191	-150.898	C:/Users/Gebruiker/Desktop/EAAT4_IPSC_EPSC\IPSCs/data\stijn_180920 3-15.ABF	-53.2676	67.306	0.43279	-137.829	0.599872	2.00818	843.562	376.298			5.24	-10213.6	0.434221	27.7021	12.0676	603.38	-4434.94	30.6327	pos	1	6.35833	stijn_180920 3-15.xlsx	VI	y
215	413	53.6259	-151.953	C:/Users/Gebruiker/Desktop/EAAT4_IPSC_EPSC\IPSCs/data\stijn_180920 3-15.ABF	-54.8955	81.3076	0.612247	-128.733	0.818943	1.92197	867.31	337.947			7.42	-7227.21	0.650957	34.7634	11.3986	569.93	-4704.6	30.7067	pos	1	6.35833	stijn_180920 3-15.xlsx	VI	y
216	416	62.8807	-155.26	C:/Users/Gebruiker/Desktop/EAAT4_IPSC_EPSC\IPSCs/data\stijn_180920 3-15.ABF	-63.8688	-514731	685526351102615	-514956	6.85526e+14	13.2897	-1.36449e+07	4.81675e+17			10.36	-6069.56	0.414994	24.4674	24.9642	1248.21	-2518.83	31.0336	pos	1	6.35833	stijn_180920 3-15.xlsx	VI	y
217	418	50.0264	-157.111	C:/Users/Gebruiker/Desktop/EAAT4_IPSC_EPSC\IPSCs/data\stijn_180920 3-15.ABF	-49.1381	-1.54187	0.062667	-207.22	0.517178	10.2578	-729.365	1048.84			3.78	-13234.5	0.086214	30.8441	43.8444	2192.22	-1141	31.1116	pos	1	6.35833	stijn_180920 3-15.xlsx	VI	y
218	421	55.8641	-173.996	C:/Users/Gebruiker/Desktop/EAAT4_IPSC_EPSC\IPSCs/data\stijn_180920 3-15.ABF	-52.6194	73.7879	0.164472	-158.279	0.244536	1.61214	441.929	49.1916			4.24	-13175.5	0.73212	25.2668	5.7914	289.57	-9646.04	31.2435	pos	1	6.35833	stijn_180920 3-15.xlsx	VI	y
219	422	85.6572	-170.097	C:/Users/Gebruiker/Desktop/EAAT4_IPSC_EPSC\IPSCs/data\stijn_180920 3-15.ABF	-84.6236	102.182	1.57205	-167.801	2.05296	6.7468	469.385	337.121			2.34	-36605.6	0.229322	38.2858	10.204	510.2	-8394.47	31.3002	pos	1	6.35833	stijn_180920 3-15.xlsx	VI	y
220	423	45.8321	-172.162	C:/Users/Gebruiker/Desktop/EAAT4_IPSC_EPSC\IPSCs/data\stijn_180920 3-15.ABF	-45.672	63.1587	0.131735	-160.134	0.195241	1.66351	460.522	61.1899			2.66	-17230.1	0.370887	25.6539	7.172	358.6	-6390.43	31.3238	pos	1	6.35833	stijn_180920 3-15.xlsx	VI	y
221	424	109.192	-156.982	C:/Users/Gebruiker/Desktop/EAAT4_IPSC_EPSC\IPSCs/data\stijn_180920 3-15.ABF	-106.813	166.461	34.9197	-105.881	40.3682	8.07036	1883.36	12627.3			7.56	-14443.4	0.343324	33.9452	22.02	1101	-4958.76	31.4603	pos	1	6.35833	stijn_180920 3-15.xlsx	VI	y
222	426	106.188	-154.434	C:/Users/Gebruiker/Desktop/EAAT4_IPSC_EPSC\IPSCs/data\stijn_180920 3-15.ABF	-105.963	-160556	-926264706993289	-160769	-926264714680432	13.4727	-1.78141e+07	-1.1401e+19			1.86	-57090.5	0.0419011	33.1666	44.3902	2219.51	-2392.16	31.6277	pos	1	6.35833	stijn_180920 3-15.xlsx	VI	y
223	429	59.2592	-157.471	C:/Users/Gebruiker/Desktop/EAAT4_IPSC_EPSC\IPSCs/data\stijn_180920 3-15.ABF	-60.7379	514467	1327408507049606	514261	1327408512770379	12.9108	3.58304e+07	6.439e+18			5.48	-10813.7	0.144878	36.9711	37.8248	1891.24	-1566.68	31.8437	pos	1	6.35833	stijn_180920 3-15.xlsx	VI	y
224	433	100.753	-164.988	C:/Users/Gebruiker/Desktop/EAAT4_IPSC_EPSC\IPSCs/data\stijn_180920 3-15.ABF	-97.2098	146.121	0.896411	-130.089	1.24797	2.55516	683.907	110.613			3.44	-29288.7	0.371138	29.466	9.2688	463.44	-10870.1	32.0684	pos	1	6.35833	stijn_180920 3-15.xlsx	VI	y
225	434	54.3904	-155.509	C:/Users/Gebruiker/Desktop/EAAT4_IPSC_EPSC\IPSCs/data\stijn_180920 3-15.ABF	-52.5219	65.3308	0.052854	-149.313	0.0747733	1.30625	529.998	33.9404			5.78	-9410.11	0.627184	35.7857	9.2158	460.79	-5901.87	32.1364	pos	1	6.35833	stijn_180920 3-15.xlsx	VI	y
226	435	86.43	-171.118	C:/Users/Gebruiker/Desktop/EAAT4_IPSC_EPSC\IPSCs/data\stijn_180920 3-15.ABF	-85.246	-940270	108623111395685	-940548	1.08623e+14	4.1416	-1.17343e+07	1.69153e+16			5.22	-16557.5	0.284649	29.1411	18.3384	916.92	-4713.06	32.203	pos	1	6.35833	stijn_180920 3-15.xlsx	VI	y
227	440	56.2099	-165.142	C:/Users/Gebruiker/Desktop/EAAT4_IPSC_EPSC\IPSCs/data\stijn_180920 3-15.ABF	-55.6309	72.2819	0.363436	-157.144	0.49257	2.96975	438.532	134.306			3	-18736.6	0.375122	32.1369	7.9974	399.87	-7028.53	32.5669	pos	1	6.35833	stijn_180920 3-15.xlsx	VI	y
228	441	65.4331	-155.129	C:/Users/Gebruiker/Desktop/EAAT4_IPSC_EPSC\IPSCs/data\stijn_180920 3-15.ABF	-64.2123	55.1809	0.362144	-173.148	0.071026	3.75201	214.304	25.6916			4.92	-13299.4	0.549217	31.3919	8.9582	447.91	-7304.27	32.6818	pos	1	6.35833	stijn_180920 3-15.xlsx	VI	y
229	442	85.0172	-155.679	C:/Users/Gebruiker/Desktop/EAAT4_IPSC_EPSC\IPSCs/data\stijn_180920 3-15.ABF	-84.3797	-1.18068e+06	4.42386e+14	-1.18091e+06	442385661027907	5.65065	-1.57012e+07	7.82242e+16			5.24	-16224.7	0.487251	35.0326	10.7542	537.71	-7905.49	32.793	pos	1	6.35833	stijn_180920 3-15.xlsx	VI	y
230	444	84.1092	-170.7	C:/Users/Gebruiker/Desktop/EAAT4_IPSC_EPSC\IPSCs/data\stijn_180920 3-15.ABF	-80.7014	-1.4269e+06	1297170310523381	-1.42715e+06	1297170288444194	4.13214	-1.45445e+07	1.34771e+17			4.04	-20819.1	0.425433	32.1381	9.4962	474.81	-8857.15	32.8894	pos	1	6.35833	stijn_180920 3-15.xlsx	VI	y
231	446	71.3524	-158.271	C:/Users/Gebruiker/Desktop/EAAT4_IPSC_EPSC\IPSCs/data\stijn_180920 3-15.ABF	-69.6346	-1.39927e+06	-3.05205e+14	-1.39949e+06	-3.05205e+14	5.73434	-2.09895e+07	-6.86728e+16			5.38	-13262.5	0.517905	32.4528	10.388	519.4	-6868.73	32.9498	pos	1	6.35833	stijn_180920 3-15.xlsx	VI	y
232	447	57.1857	-147.23	C:/Users/Gebruiker/Desktop/EAAT4_IPSC_EPSC\IPSCs/data\stijn_180920 3-15.ABF	-56.3173	253.31	2701.46	53.3538	2725.97	3.7338	7864.95	3.30565e+06			4.88	-11718.4	0.236514	34.0726	20.633	1031.65	-2771.57	33.1317	pos	1	6.35833	stijn_180920 3-15.xlsx	VI	y
233	448	56.258	-155.5	C:/Users/Gebruiker/Desktop/EAAT4_IPSC_EPSC\IPSCs/data\stijn_180920 3-15.ABF	-55.6921	50.5623	0.697872	-170.915	0.247331	5.53006	274.242	127.723			6.82	-8248.97	0.566831	36.4616	12.0318	601.59	-4675.78	33.2438	pos	1	6.35833	stijn_180920 3-15.xlsx	VI	y
234	449	116.03	-144.052	C:/Users/Gebruiker/Desktop/EAAT4_IPSC_EPSC\IPSCs/data\stijn_180920 3-15.ABF	-115.143	122.895	0.0465403	-145.018	0.05525	1.53213	561.52	9.90975			5.48	-21173.3	0.457307	38.6984	11.9832	599.16	-9682.69	33.3261	pos	1	6.35833	stijn_180920 3-15.xlsx	VI	y
235	453	101.803	-194.728	C:/Users/Gebruiker/Desktop/EAAT4_IPSC_EPSC\IPSCs/data\stijn_180920 3-15.ABF	-97.7413	109.352	0.62879	-195.606	0.634567	5.15145	327.601	55.5925			3.94	-25838.2	0.585282	34.7032	6.7318	336.59	-15122.6	33.4436	pos	1	6.35833	stijn_180920 3-15.xlsx	VI	y
236	455	66.539	-164.697	C:/Users/Gebruiker/Desktop/EAAT4_IPSC_EPSC\IPSCs/data\stijn_180920 3-15.ABF	-64.8006	62.0354	0.105642	-175.686	0.0723382	2.26228	324.918	24.5974			3.88	-17149.2	0.412494	37.5819	9.4062	470.31	-7073.95	33.5281	pos	1	6.35833	stijn_180920 3-15.xlsx	VI	y
237	456	74.8037	-169.905	C:/Users/Gebruiker/Desktop/EAAT4_IPSC_EPSC\IPSCs/data\stijn_180920 3-15.ABF	-74.0201	-3.65419e+06	1.2651e+14	-3.65442e+06	1.2651e+14	5.81965	-5.48177e+07	2.84689e+16			3.94	-18985.7	0.363314	28.5764	10.8446	542.23	-6897.79	33.6767	pos	1	6.35833	stijn_180920 3-15.xlsx	VI	y
238	457	97.0633	-153.177	C:/Users/Gebruiker/Desktop/EAAT4_IPSC_EPSC\IPSCs/data\stijn_180920 3-15.ABF	-95.9492	-842544	1245307252330863	-842792	1245307268934654	10.0243	-2.53221e+07	1.12475e+18			4.88	-19890	0.140334	33.4704	34.7742	1738.71	-2791.24	33.7443	pos	1	6.35833	stijn_180920 3-15.xlsx	VI	y
239	458	59.3883	-204.062	C:/Users/Gebruiker/Desktop/EAAT4_IPSC_EPSC\IPSCs/data\stijn_180920 3-15.ABF	-54.6172	116.416	0.67209	-152.586	0.914767	1.56791	513.841	67.7889			2.6	-22841.6	0.599548	31.0704	4.3366	216.83	-13694.7	33.7613	pos	1	6.35833	stijn_180920 3-15.xlsx	VI	y
240	460	57.4732	-173.646	C:/Users/Gebruiker/Desktop/EAAT4_IPSC_EPSC\IPSCs/data\stijn_180920 3-15.ABF	-56.8317	57.7457	7.51367	-185.927	0.635341	12.8769	116.315	101.237			3.72	-15449.8	0.87406	28.5051	4.256	212.8	-13504	33.9898	pos	1	6.35833	stijn_180920 3-15.xlsx	VI	y
241	462	141.558	-162.01	C:/Users/Gebruiker/Desktop/EAAT4_IPSC_EPSC\IPSCs/data\stijn_180920 3-15.ABF	-141.214	282.601	420.058	-5.84372	438.798	8.01216	4481.98	181346			3.68	-38466.7	0.134913	35.9725	27.2768	1363.84	-5189.67	34.1112	pos	1	6.35833	stijn_180920 3-15.xlsx	VI	y
242	463	50.0929	-173.299	C:/Users/Gebruiker/Desktop/EAAT4_IPSC_EPSC\IPSCs/data\stijn_180920 3-15.ABF	-48.8992	81.0402	0.323581	-145.723	0.435145	1.26126	641.209	100.274			3.8	-13182.4	0.538793	30.7774	7.0528	352.64	-7102.56	34.1609	pos	1	6.35833	stijn_180920 3-15.xlsx	VI	y
243	465	108.189	-149.296	C:/Users/Gebruiker/Desktop/EAAT4_IPSC_EPSC\IPSCs/data\stijn_180920 3-15.ABF	-106.071	88.5707	1.27893	-177.99	0.734848	10.56	599.713	459.603			6.04	-17912	0.256595	31.4984	23.539	1176.95	-4596.15	34.2977	pos	1	6.35833	stijn_180920 3-15.xlsx	VI	y
244	466	49.7763	-159.431	C:/Users/Gebruiker/Desktop/EAAT4_IPSC_EPSC\IPSCs/data\stijn_180920 3-15.ABF	-48.951	101.993	170.786	-99.8978	179.591	4.31727	2658.99	207786			8.48	-5869.85	0.605126	31.866	14.0136	700.68	-3552	34.395	pos	1	6.35833	stijn_180920 3-15.xlsx	VI	y
245	468	109.51	-162.611	C:/Users/Gebruiker/Desktop/EAAT4_IPSC_EPSC\IPSCs/data\stijn_180920 3-15.ABF	-107.682	-774541	8.48661e+14	-774852	8.48661e+14	14.0986	-7.89234e+06	8.8098e+16			4.74	-23103.4	0.217095	27.045	21.8338	1091.69	-5015.61	34.5907	pos	1	6.35833	stijn_180920 3-15.xlsx	VI	y
246	472	75.0072	-152.938	C:/Users/Gebruiker/Desktop/EAAT4_IPSC_EPSC\IPSCs/data\stijn_180920 3-15.ABF	-74.9049	91.0933	0.226502	-135.441	0.322639	1.60295	763.857	98.3807			3.14	-23887.7	0.292878	26.9718	10.7212	536.06	-6996.16	35.371	pos	1	6.35833	stijn_180920 3-15.xlsx	VI	y
247	474	158.283	-162.709	C:/Users/Gebruiker/Desktop/EAAT4_IPSC_EPSC\IPSCs/data\stijn_180920 3-15.ABF	-156.399	184.602	0.11739	-142.071	0.174618	1.53345	650.274	12.2978			5.5	-28778.6	0.506185	30.4218	10.8656	543.28	-14567.3	35.4633	pos	1	6.35833	stijn_180920 3-15.xlsx	VI	y
248	477	80.9931	-152.165	C:/Users/Gebruiker/Desktop/EAAT4_IPSC_EPSC\IPSCs/data\stijn_180920 3-15.ABF	-80.442	61.2559	0.274619	-162.853	0.101662	4.3058	377.016	66.0869			1.82	-44501.7	0.210444	33.6332	8.6484	432.42	-9365.1	35.63	pos	1	6.35833	stijn_180920 3-15.xlsx	VI	y
249	478	70.2849	-154.169	C:/Users/Gebruiker/Desktop/EAAT4_IPSC_EPSC\IPSCs/data\stijn_180920 3-15.ABF	-68.3751	-68.5038	70.1461	-279.537	75.002	4.10569	-2486.03	50893.9			1.6	-43928.1	0.0890958	29.67	17.9582	897.91	-3913.81	35.6739	pos	1	6.35833	stijn_180920 3-15.xlsx	VI	y
250	480	60.0656	-155.32	C:/Users/Gebruiker/Desktop/EAAT4_IPSC_EPSC\IPSCs/data\stijn_180920 3-15.ABF	-60.5901	71.3104	3.38945	-145.118	4.45505	4.88036	1375.39	5740.52			2.88	-20856.1	0.130492	34.7975	22.0704	1103.52	-2721.55	35.8124	pos	1	6.35833	stijn_180920 3-15.xlsx	VI	y
251	482	51.2682	-168.463	C:/Users/Gebruiker/Desktop/EAAT4_IPSC_EPSC\IPSCs/data\stijn_180920 3-15.ABF	-51.1271	39.3249	0.380735	-182.388	0.0448539	3.09767	176.332	28.8763			1.78	-28802.4	0.245301	33.2995	7.2564	362.82	-7065.24	35.8988	pos	1	6.35833	stijn_180920 3-15.xlsx	VI	y
252	484	118.202	-157.831	C:/Users/Gebruiker/Desktop/EAAT4_IPSC_EPSC\IPSCs/data\stijn_180920 3-15.ABF	-117.383	-189.409	358.353	-468.657	376.169	7.48507	-3380.92	68420.8			2.02	-58515.8	0.0871757	31.2164	23.1716	1158.58	-5101.15	36.0433	pos	1	6.35833	stijn_180920 3-15.xlsx	VI	y
253	486	61.3154	-157.318	C:/Users/Gebruiker/Desktop/EAAT4_IPSC_EPSC\IPSCs/data\stijn_180920 3-15.ABF	-61.0765	-16.9497	7.3999	-227.461	10.6619	8.24732	-1223.25	10632.5			2.26	-27130.7	0.0897623	37.1206	25.1776	1258.88	-2435.31	36.1624	pos	1	6.35833	stijn_180920 3-15.xlsx	VI	y
254	487	112.361	-169.423	C:/Users/Gebruiker/Desktop/EAAT4_IPSC_EPSC\IPSCs/data\stijn_180920 3-15.ABF	-110.587	-2.38352e+06	4.07793e+14	-2.38378e+06	4.07793e+14	8.00349	-2.12367e+07	3.23725e+16			3.74	-30043	0.394215	33.0193	9.4872	474.36	-11843.4	36.2519	pos	1	6.35833	stijn_180920 3-15.xlsx	VI	y
255	492	121.925	-150.647	C:/Users/Gebruiker/Desktop/EAAT4_IPSC_EPSC\IPSCs/data\stijn_180920 3-15.ABF	-122.095	101.908	1.37055	-179.216	0.196208	6.64402	224.062	27.0968			1.84	-66263.7	0.22309	37.6099	8.2478	412.39	-14782.7	36.6967	pos	1	6.35833	stijn_180920 3-15.xlsx	VI	y
256	493	66.5886	-150.186	C:/Users/Gebruiker/Desktop/EAAT4_IPSC_EPSC\IPSCs/data\stijn_180920 3-15.ABF	-66.3189	-14.5325	4.78142	-228.319	7.11594	10.4817	-1806.62	19450.3			1.94	-34324	0.0412168	34.6282	47.0682	2353.41	-1414.73	36.7549	pos	1	6.35833	stijn_180920 3-15.xlsx	VI	y
257	494	62.3218	-154.574	C:/Users/Gebruiker/Desktop/EAAT4_IPSC_EPSC\IPSCs/data\stijn_180920 3-15.ABF	-62.0413	159.721	48.5016	-65.0441	51.8781	3.58092	2292.01	19726.8			5.96	-10456.7	0.372244	36.4888	16.011	800.55	-3892.44	36.8708	pos	1	6.35833	stijn_180920 3-15.xlsx	VI	y
258	496	58.6737	-166.439	C:/Users/Gebruiker/Desktop/EAAT4_IPSC_EPSC\IPSCs/data\stijn_180920 3-15.ABF	-57.1009	99.4025	0.834294	-130.294	1.08927	1.73179	785.488	231.698			5.58	-10515	0.674842	34.9979	8.2686	413.43	-7095.97	36.979	pos	1	6.35833	stijn_180920 3-15.xlsx	VI	y
259	497	75.1862	-157.69	C:/Users/Gebruiker/Desktop/EAAT4_IPSC_EPSC\IPSCs/data\stijn_180920 3-15.ABF	-75.0293	93.8697	0.0950961	-145.509	0.136741	1.61616	454.864	21.3336			3.82	-19682.2	0.491369	39.0905	7.7742	388.71	-9671.24	37.0144	pos	1	6.35833	stijn_180920 3-15.xlsx	VI	y
260	500	82.1793	-150.957	C:/Users/Gebruiker/Desktop/EAAT4_IPSC_EPSC\IPSCs/data\stijn_180920 3-15.ABF	-81.0829	-1.40166e+06	1391919054628526	-1.40188e+06	1391919044754088	6.06106	-2.37932e+07	4.01045e+17			12.82	-6410.24	0.918522	30.6835	13.9572	697.86	-5887.95	37.2128	pos	1	6.35833	stijn_180920 3-15.xlsx	VI	y
261	501	57.6816	-156.702	C:/Users/Gebruiker/Desktop/EAAT4_IPSC_EPSC\IPSCs/data\stijn_180920 3-15.ABF	-56.6222	-87399.4	1.15392e+14	-87610.9	1.15392e+14	6.19288	-3.63859e+06	1.99892e+17			6.1	-9456	0.222225	37.4142	27.4496	1372.48	-2101.36	37.2549	pos	1	6.35833	stijn_180920 3-15.xlsx	VI	y
262	504	55.9503	-205.473	C:/Users/Gebruiker/Desktop/EAAT4_IPSC_EPSC\IPSCs/data\stijn_180920 3-15.ABF	-55.5688	138.58	3.07267	-131.297	3.92722	2.58346	622.991	256.047			3.12	-17932.8	0.663181	36.3544	4.7046	235.23	-11892.7	37.3798	pos	1	6.35833	stijn_180920 3-15.xlsx	VI	y
263	505	85.2739	-167.521	C:/Users/Gebruiker/Desktop/EAAT4_IPSC_EPSC\IPSCs/data\stijn_180920 3-15.ABF	-81.4327	100.538	0.4179	-158.508	0.536359	2.94016	411.738	71.3899			2.24	-38068.7	0.318616	29.9871	7.0304	351.52	-12129.3	37.4009	pos	1	6.35833	stijn_180920 3-15.xlsx	VI	y
264	511	82.2528	-170.55	C:/Users/Gebruiker/Desktop/EAAT4_IPSC_EPSC\IPSCs/data\stijn_180920 3-15.ABF	-81.61	102.551	0.103058	-151.954	0.132363	1.53306	343.976	11.8014			1.74	-47271.7	0.344937	50.1132	5.0444	252.22	-16305.8	37.8576	pos	1	6.35833	stijn_180920 3-15.xlsx	VI	y
265	513	103.648	-165.524	C:/Users/Gebruiker/Desktop/EAAT4_IPSC_EPSC\IPSCs/data\stijn_180920 3-15.ABF	-101.783	-654158	1.05617e+16	-654393	1.05617e+16	11.1771	-3.42062e+07	2.88765e+19			3.02	-34320.5	0.0974854	50.1486	30.979	1548.95	-3345.75	38.027	pos	1	6.35833	stijn_180920 3-15.xlsx	VI	y
266	518	87.3663	-195.356	C:/Users/Gebruiker/Desktop/EAAT4_IPSC_EPSC\IPSCs/data\stijn_180920 3-15.ABF	-86.8956	139.634	0.61526	-155.546	0.914475	3.25843	427.273	48.4507			4.92	-17757.4	0.873766	36.9605	5.6308	281.54	-15515.8	38.293	pos	1	6.35833	stijn_180920 3-15.xlsx	VI	y
267	520	61.9706	-175.484	C:/Users/Gebruiker/Desktop/EAAT4_IPSC_EPSC\IPSCs/data\stijn_180920 3-15.ABF	-62.7708	65.701	0.299498	-182.079	0.214828	3.93199	340.454	69.6548			5.78	-10721.6	0.59293	36.9729	9.7482	487.41	-6357.14	38.3953	pos	1	6.35833	stijn_180920 3-15.xlsx	VI	y
268	524	59.4224	-171.076	C:/Users/Gebruiker/Desktop/EAAT4_IPSC_EPSC\IPSCs/data\stijn_180920 3-15.ABF	-57.0607	46.7787	0.981594	-186.516	0.31374	6.37836	287.957	220.184			3.52	-16881.4	0.343952	32.8676	10.234	511.7	-5806.37	38.5394	pos	1	6.35833	stijn_180920 3-15.xlsx	VI	y
269	525	128.718	-174.392	C:/Users/Gebruiker/Desktop/EAAT4_IPSC_EPSC\IPSCs/data\stijn_180920 3-15.ABF	-127.416	145.384	0.170606	-168.272	0.193499	2.65286	394.493	12.7255			5	-25743.5	0.643401	27.8027	7.7712	388.56	-16563.4	38.5828	pos	1	6.35833	stijn_180920 3-15.xlsx	VI	y
270	527	64.6585	-162.332	C:/Users/Gebruiker/Desktop/EAAT4_IPSC_EPSC\IPSCs/data\stijn_180920 3-15.ABF	-65.1827	117.191	2.58683	-123.641	3.17048	2.76889	1528.06	1555.64			9.46	-6834.94	0.487996	29.4793	19.3854	969.27	-3335.42	38.6771	pos	1	6.35833	stijn_180920 3-15.xlsx	VI	y
271	529	75.9413	-208.356	C:/Users/Gebruiker/Desktop/EAAT4_IPSC_EPSC\IPSCs/data\stijn_180920 3-15.ABF	-77.1473	125.416	0.573028	-167.73	0.839932	2.5729	500.665	64.9743			1.74	-43644.5	0.282513	31.0756	6.159	307.95	-12330.1	38.9766	pos	1	6.35833	stijn_180920 3-15.xlsx	VI	y
272	530	52.8387	-158.938	C:/Users/Gebruiker/Desktop/EAAT4_IPSC_EPSC\IPSCs/data\stijn_180920 3-15.ABF	-52.9036	66.4163	0.335421	-147.433	0.477831	1.8494	767.912	277.084			2.48	-21305.9	0.211053	25.1378	11.7506	587.53	-4496.68	39.0067	pos	1	6.35833	stijn_180920 3-15.xlsx	VI	y
273	531	80.958	-150.12	C:/Users/Gebruiker/Desktop/EAAT4_IPSC_EPSC\IPSCs/data\stijn_180920 3-15.ABF	-80.1371	72.9879	0.250494	-155.373	0.315593	4.35358	811.692	316.552			6.52	-12416.9	0.375541	28.3122	17.3616	868.08	-4663.05	39.081	pos	1	6.35833	stijn_180920 3-15.xlsx	VI	y
274	533	48.1997	-152.988	C:/Users/Gebruiker/Desktop/EAAT4_IPSC_EPSC\IPSCs/data\stijn_180920 3-15.ABF	-47.0601	59.8225	1.95434	-145.301	2.66407	3.78452	1124.03	3584.81			2.74	-17591.1	0.147206	24.8205	18.6134	930.67	-2589.51	39.2098	pos	1	6.35833	stijn_180920 3-15.xlsx	VI	y
275	535	45.684	-155.562	C:/Users/Gebruiker/Desktop/EAAT4_IPSC_EPSC\IPSCs/data\stijn_180920 3-15.ABF	-44.1579	-11.445	2.06452	-202.069	2.71414	3.52783	-1587.04	12767			4.82	-9478	0.164956	27.0603	29.22	1461	-1563.45	39.4971	pos	1	6.35833	stijn_180920 3-15.xlsx	VI	y
276	536	73.1877	-156.532	C:/Users/Gebruiker/Desktop/EAAT4_IPSC_EPSC\IPSCs/data\stijn_180920 3-15.ABF	-71.096	78.2006	1.1319	-170.221	0.972017	8.93425	467.755	377.913			4.56	-16049.9	0.289936	27.2103	15.7276	786.38	-4653.46	39.6209	pos	1	6.35833	stijn_180920 3-15.xlsx	VI	y
277	537	50.71	-155.437	C:/Users/Gebruiker/Desktop/EAAT4_IPSC_EPSC\IPSCs/data\stijn_180920 3-15.ABF	-48.9896	59.6187	0.172778	-147.888	0.256844	1.73555	540.802	114.175			3.86	-13137.3	0.456707	25.6163	8.4518	422.59	-5999.9	39.7051	pos	1	6.35833	stijn_180920 3-15.xlsx	VI	y
278	541	90.5184	-153.48	C:/Users/Gebruiker/Desktop/EAAT4_IPSC_EPSC\IPSCs/data\stijn_180920 3-15.ABF	-89.5596	115.54	0.466665	-128.266	0.626504	1.74969	983.11	166.059			7.2	-12572	0.546498	26.8095	13.1748	658.74	-6870.57	40.1832	pos	1	6.35833	stijn_180920 3-15.xlsx	VI	y
279	542	81.214	-170.742	C:/Users/Gebruiker/Desktop/EAAT4_IPSC_EPSC\IPSCs/data\stijn_180920 3-15.ABF	-81.5132	119.111	0.126667	-137.067	0.183585	1.16006	592.545	20.9716			3.44	-23608.7	0.459881	33.1741	7.4802	374.01	-10857.2	40.2479	pos	1	6.35833	stijn_180920 3-15.xlsx	VI	y
280	543	62.6126	-157.214	C:/Users/Gebruiker/Desktop/EAAT4_IPSC_EPSC\IPSCs/data\stijn_180920 3-15.ABF	-62.7356	71.2671	0.103775	-149.839	0.150774	1.71914	476.646	43.5627			6.72	-9317.35	0.825168	26.9931	8.1438	407.19	-7688.38	40.2842	pos	1	6.35833	stijn_180920 3-15.xlsx	VI	y
281	544	64.3509	-212.649	C:/Users/Gebruiker/Desktop/EAAT4_IPSC_EPSC\IPSCs/data\stijn_180920 3-15.ABF	-65.7495	140.644	0.568713	-142.097	0.746861	1.35205	607.209	48.1704			2.26	-28473.8	0.453906	31.2897	4.979	248.95	-12924.5	40.4566	pos	1	6.35833	stijn_180920 3-15.xlsx	VI	y
282	545	47.9305	-153.808	C:/Users/Gebruiker/Desktop/EAAT4_IPSC_EPSC\IPSCs/data\stijn_180920 3-15.ABF	-47.0185	64.7171	0.258601	-143.931	0.374903	1.78648	713.859	210.549			3.1	-15461.4	0.260111	28.0414	11.918	595.9	-4021.69	40.5274	pos	1	6.35833	stijn_180920 3-15.xlsx	VI	y
283	548	80.7259	-164.13	C:/Users/Gebruiker/Desktop/EAAT4_IPSC_EPSC\IPSCs/data\stijn_180920 3-15.ABF	-79.5253	84.3306	0.244122	-166.745	0.21006	3.55426	321.04	33.0161			5.24	-15405.7	0.736389	25.7944	7.1158	355.79	-11344.6	40.809	pos	1	6.35833	stijn_180920 3-15.xlsx	VI	y
284	551	65.8286	-174.792	C:/Users/Gebruiker/Desktop/EAAT4_IPSC_EPSC\IPSCs/data\stijn_180920 3-15.ABF	-64.8143	91.5239	0.776302	-149.42	1.11725	2.67065	539.895	174.9			1.54	-42745.8	0.237706	32.6465	6.4786	323.93	-10160.9	41.0999	pos	1	6.35833	stijn_180920 3-15.xlsx	VI	y
285	554	97.416	-198.646	C:/Users/Gebruiker/Desktop/EAAT4_IPSC_EPSC\IPSCs/data\stijn_180920 3-15.ABF	-95.6143	139.182	0.426276	-159.344	0.632699	2.31702	443.463	34.0975			3.58	-27211.2	0.671166	37.2889	5.334	266.7	-18263.2	41.3497	pos	1	6.35833	stijn_180920 3-15.xlsx	VI	y
286	555	74.5333	-168.114	C:/Users/Gebruiker/Desktop/EAAT4_IPSC_EPSC\IPSCs/data\stijn_180920 3-15.ABF	-73.5121	820901	-2.72755e+14	820663	-2.72755e+14	6.06582	1.52385e+07	-9.3998e+16			3.2	-23291.7	0.209883	36.1396	15.2466	762.33	-4888.52	41.3793	pos	1	6.35833	stijn_180920 3-15.xlsx	VI	y
287	556	114.625	-155.999	C:/Users/Gebruiker/Desktop/EAAT4_IPSC_EPSC\IPSCs/data\stijn_180920 3-15.ABF	-113.655	122.362	0.756426	-148.805	1.12512	4.14819	741.615	223.422			3.32	-34525.6	0.249966	34.7732	13.2818	664.09	-8630.23	41.5243	pos	1	6.35833	stijn_180920 3-15.xlsx	VI	y
288	557	123.582	-163.224	C:/Users/Gebruiker/Desktop/EAAT4_IPSC_EPSC\IPSCs/data\stijn_180920 3-15.ABF	-123.622	146.697	0.394471	-152.035	0.571406	3.78151	547.677	51.9522			3.36	-36780.4	0.322253	33.0182	10.4266	521.33	-11852.6	41.5872	pos	1	6.35833	stijn_180920 3-15.xlsx	VI	y
289	558	72.0926	-160.378	C:/Users/Gebruiker/Desktop/EAAT4_IPSC_EPSC\IPSCs/data\stijn_180920 3-15.ABF	-72.3465	-10.1188	1.79633	-217.811	2.99418	7.75049	-1560.03	9658.51			2.58	-27942.8	0.0737054	38.3405	35.0042	1750.21	-2059.54	41.7095	pos	1	6.35833	stijn_180920 3-15.xlsx	VI	y
290	559	132.802	-158.985	C:/Users/Gebruiker/Desktop/EAAT4_IPSC_EPSC\IPSCs/data\stijn_180920 3-15.ABF	-132.783	137.724	0.0810498	-157.867	0.0843087	2.00681	413.359	7.25681			5.48	-24234	0.654016	35.866	8.379	418.95	-15849.4	41.798	pos	1	6.35833	stijn_180920 3-15.xlsx	VI	y
291	560	147.199	-163.064	C:/Users/Gebruiker/Desktop/EAAT4_IPSC_EPSC\IPSCs/data\stijn_180920 3-15.ABF	-151.514	-262.409	2951.74	-542.7	3018.25	9.62636	-4960.18	741139			2	-73599.4	0.0900982	36.2824	22.198	1109.9	-6631.18	41.8778	pos	1	6.35833	stijn_180920 3-15.xlsx	VI	y
292	561	82.128	-154.57	C:/Users/Gebruiker/Desktop/EAAT4_IPSC_EPSC\IPSCs/data\stijn_180920 3-15.ABF	-80.6654	76.154	0.286057	-159.678	0.343729	4.39265	677.953	231.495			5.42	-15152.8	0.37236	40.3652	14.5558	727.79	-5642.29	41.9359	pos	1	6.35833	stijn_180920 3-15.xlsx	VI	y
293	562	50.6801	-166.454	C:/Users/Gebruiker/Desktop/EAAT4_IPSC_EPSC\IPSCs/data\stijn_180920 3-15.ABF	-48.5659	70.4335	1.46413	-158.567	0.618185	7.18939	217.364	94.3297			5.42	-9350.56	1.34458	27.9656	4.031	201.55	-12572.6	41.9875	pos	1	6.35833	stijn_180920 3-15.xlsx	VI	y
294	563	72.7817	-154.744	C:/Users/Gebruiker/Desktop/EAAT4_IPSC_EPSC\IPSCs/data\stijn_180920 3-15.ABF	-71.8737	-0.774333	0.0161916	-204.612	0.235803	9.21082	-720.243	832.627			3.72	-19565	0.0766287	34.6406	48.5458	2427.29	-1499.24	42.0994	pos	1	6.35833	stijn_180920 3-15.xlsx	VI	y
295	564	93.0213	-158.795	C:/Users/Gebruiker/Desktop/EAAT4_IPSC_EPSC\IPSCs/data\stijn_180920 3-15.ABF	-92.2565	86.3013	1.16178	-173.832	0.431472	6.35942	283.067	79.4992			1.94	-47949.1	0.231708	51.8802	8.3726	418.63	-11110.2	42.1707	pos	1	6.35833	stijn_180920 3-15.xlsx	VI	y
296	565	64.8684	-190.822	C:/Users/Gebruiker/Desktop/EAAT4_IPSC_EPSC\IPSCs/data\stijn_180920 3-15.ABF	-60.7359	73.9326	0.895841	-194.391	0.162728	4.79968	143.983	15.4339			1.58	-41055.9	0.468231	39.047	3.3744	168.72	-19223.7	42.2112	pos	1	6.35833	stijn_180920 3-15.xlsx	VI	y
297	568	77.9793	-175.469	C:/Users/Gebruiker/Desktop/EAAT4_IPSC_EPSC\IPSCs/data\stijn_180920 3-15.ABF	-76.1339	77.6546	1.25316	-186.385	0.905876	6.74226	355.792	228.596			8.56	-9109.73	0.852471	36.5831	10.0414	502.07	-7765.78	42.5111	pos	1	6.35833	stijn_180920 3-15.xlsx	VI	y
298	574	77.0346	-174.072	C:/Users/Gebruiker/Desktop/EAAT4_IPSC_EPSC\IPSCs/data\stijn_180920 3-15.ABF	-75.4827	132.072	3.21037	-132.962	4.24135	3.99464	846.946	612.569			8.44	-9127.32	0.792488	41.4521	10.65	532.5	-7233.29	42.8386	pos	1	6.35833	stijn_180920 3-15.xlsx	VI	y
299	577	64.3169	-181.329	C:/Users/Gebruiker/Desktop/EAAT4_IPSC_EPSC\IPSCs/data\stijn_180920 3-15.ABF	-60.451	96.3386	0.333707	-151.378	0.482799	1.78351	545.762	71.0657			3.46	-18588.7	0.585349	34.1277	5.911	295.55	-10880.9	43.0114	pos	1	6.35833	stijn_180920 3-15.xlsx	VI	y
300	578	130.973	-156.375	C:/Users/Gebruiker/Desktop/EAAT4_IPSC_EPSC\IPSCs/data\stijn_180920 3-15.ABF	-132.105	150.99	1.76403	-130.215	2.4284	3.68622	995.676	413.562			4.38	-29902.5	0.306251	46.194	14.302	715.1	-9157.67	43.0489	pos	1	6.35833	stijn_180920 3-15.xlsx	VI	y
301	581	88.065	-185.068	C:/Users/Gebruiker/Desktop/EAAT4_IPSC_EPSC\IPSCs/data\stijn_180920 3-15.ABF	-84.0874	120.191	0.556525	-165.439	0.793838	3.63458	399.388	59.3154			4.46	-19745.5	0.706658	40.8403	6.3114	315.57	-13953.3	43.1655	pos	1	6.35833	stijn_180920 3-15.xlsx	VI	y
302	582	49.8725	-197.344	C:/Users/Gebruiker/Desktop/EAAT4_IPSC_EPSC\IPSCs/data\stijn_180920 3-15.ABF	-46.1935	153.998	7.24219	-95.6841	7.89026	1.19433	1169.55	907.71			3.18	-15683.2	0.590573	32.6735	5.3846	269.23	-9262.06	43.1981	pos	1	6.35833	stijn_180920 3-15.xlsx	VI	y
303	586	68.6325	-163.749	C:/Users/Gebruiker/Desktop/EAAT4_IPSC_EPSC\IPSCs/data\stijn_180920 3-15.ABF	-69.5143	-5.49792	0.243646	-218.967	0.610239	5.76808	-1143.29	1593.14			4.64	-14791.5	0.118375	43.9536	39.1974	1959.87	-1750.94	43.6725	pos	1	6.35833	stijn_180920 3-15.xlsx	VI	y
304	591	98.1061	-171.918	C:/Users/Gebruiker/Desktop/EAAT4_IPSC_EPSC\IPSCs/data\stijn_180920 3-15.ABF	-96.4013	90.5138	0.757484	-181.039	1.00169	5.62717	495.12	229.636			3.62	-27101.1	0.312021	44.0472	11.6018	580.09	-8456.11	43.9176	pos	1	6.35833	stijn_180920 3-15.xlsx	VI	y
305	593	86.0218	-188.011	C:/Users/Gebruiker/Desktop/EAAT4_IPSC_EPSC\IPSCs/data\stijn_180920 3-15.ABF	-84.6523	85.073	1.49176	-198.186	0.328488	7.26269	171.963	30.2287			1.66	-51820.4	0.360917	38.6885	4.5994	229.97	-18702.8	43.9771	pos	1	6.35833	stijn_180920 3-15.xlsx	VI	y
306	598	107.394	-171.854	C:/Users/Gebruiker/Desktop/EAAT4_IPSC_EPSC\IPSCs/data\stijn_180920 3-15.ABF	-106.805	155.408	1.00273	-130.978	1.37062	2.74969	785.151	134.447			3.24	-33146.3	0.315181	42.2979	10.2798	513.99	-10447.1	44.3177	pos	1	6.35833	stijn_180920 3-15.xlsx	VI	y
307	599	94.1959	-159.451	C:/Users/Gebruiker/Desktop/EAAT4_IPSC_EPSC\IPSCs/data\stijn_180920 3-15.ABF	-93.5492	158.45	15.4945	-114.439	19.887	7.11463	1138.43	3343.72			8.24	-11431.5	0.530258	34.4174	15.5396	776.98	-6061.67	44.3579	pos	1	6.35833	stijn_180920 3-15.xlsx	VI	y
308	601	48.8388	-181.182	C:/Users/Gebruiker/Desktop/EAAT4_IPSC_EPSC\IPSCs/data\stijn_180920 3-15.ABF	-46.7018	90.7632	1.04685	-144.466	1.36002	1.78583	688.896	263.593			4.86	-10049.1	0.731377	30.5319	6.645	332.25	-7349.71	44.4938	pos	1	6.35833	stijn_180920 3-15.xlsx	VI	y
309	602	57.6393	-185.041	C:/Users/Gebruiker/Desktop/EAAT4_IPSC_EPSC\IPSCs/data\stijn_180920 3-15.ABF	-55.5699	77.1263	0.275739	-170.863	0.402708	2.49223	394.745	66.8668			3.12	-18474.1	0.531915	31.8437	5.8656	293.28	-9826.67	44.5631	pos	1	6.35833	stijn_180920 3-15.xlsx	VI	y
310	604	80.6402	-174.336	C:/Users/Gebruiker/Desktop/EAAT4_IPSC_EPSC\IPSCs/data\stijn_180920 3-15.ABF	-79.3977	110.148	0.170028	-145.963	0.24607	1.28522	607.311	34.3296			3.38	-23858	0.443639	31.426	7.6188	380.94	-10584.4	44.6607	pos	1	6.35833	stijn_180920 3-15.xlsx	VI	y
311	607	73.096	-173.366	C:/Users/Gebruiker/Desktop/EAAT4_IPSC_EPSC\IPSCs/data\stijn_180920 3-15.ABF	-70.5924	125.173	0.986814	-125.108	1.24782	1.59897	829.058	171.658			4.92	-14856.9	0.6063	35.3001	8.1148	405.74	-9007.74	44.9087	pos	1	6.35833	stijn_180920 3-15.xlsx	VI	y
312	609	83.83	-161.069	C:/Users/Gebruiker/Desktop/EAAT4_IPSC_EPSC\IPSCs/data\stijn_180920 3-15.ABF	-83.6154	-0.878628	0.149716	-228.736	1.947	22.9129	-596.174	4276.05			6.36	-13180.8	0.142928	38.4787	44.4978	2224.89	-1883.91	45.0319	pos	1	6.35833	stijn_180920 3-15.xlsx	VI	y
313	610	107.142	-186.889	C:/Users/Gebruiker/Desktop/EAAT4_IPSC_EPSC\IPSCs/data\stijn_180920 3-15.ABF	-104.669	175.414	2.31804	-129.557	3.16381	3.66331	713.501	200.401			8.28	-12939.9	1.00208	33.2633	8.2628	413.14	-12966.8	45.0511	pos	1	6.35833	stijn_180920 3-15.xlsx	VI	y
314	614	54.8848	-175.337	C:/Users/Gebruiker/Desktop/EAAT4_IPSC_EPSC\IPSCs/data\stijn_180920 3-15.ABF	-52.7805	44.7833	0.464028	-192.387	0.0991715	3.88024	192.894	42.1054			6.2	-8852.38	0.697476	31.1727	8.8892	444.46	-6174.32	45.661	pos	1	6.35833	stijn_180920 3-15.xlsx	VI	y
315	615	123.11	-158.872	C:/Users/Gebruiker/Desktop/EAAT4_IPSC_EPSC\IPSCs/data\stijn_180920 3-15.ABF	-122.15	148.438	0.214791	-149.476	0.300741	2.58758	573.073	31.5449			2.22	-55454.8	0.196137	33.5973	11.3186	565.93	-10876.8	45.7828	pos	1	6.35833	stijn_180920 3-15.xlsx	VI	y
316	616	68.7256	-166.744	C:/Users/Gebruiker/Desktop/EAAT4_IPSC_EPSC\IPSCs/data\stijn_180920 3-15.ABF	-67.4639	70.1898	0.32353	-163.499	0.426978	3.88263	546.739	199.053			2.26	-30409.6	0.236813	38.2217	9.5434	477.17	-7201.37	45.8119	pos	1	6.35833	stijn_180920 3-15.xlsx	VI	y
317	622	56.4423	-163.548	C:/Users/Gebruiker/Desktop/EAAT4_IPSC_EPSC\IPSCs/data\stijn_180920 3-15.ABF	-56.0481	58.9382	0.0625062	-159.395	0.023781	1.34291	192.383	4.28479			1.74	-32438.1	0.531395	37.061	3.2744	163.72	-17237.4	46.3193	pos	1	6.35833	stijn_180920 3-15.xlsx	VI	y
318	627	77.1002	-164.971	C:/Users/Gebruiker/Desktop/EAAT4_IPSC_EPSC\IPSCs/data\stijn_180920 3-15.ABF	-77.1039	87.395	0.310627	-165.482	0.350295	3.9892	458.862	86.6844			6.06	-12722.8	0.577407	44.6076	10.4952	524.76	-7346.24	46.6085	pos	1	6.35833	stijn_180920 3-15.xlsx	VI	y
319	628	66.009	-201.483	C:/Users/Gebruiker/Desktop/EAAT4_IPSC_EPSC\IPSCs/data\stijn_180920 3-15.ABF	-62.6847	53.6949	3.68105	-224.549	0.297613	8.59461	112.902	53.2098			3.36	-19645.5	0.534504	36.8603	6.2862	314.31	-10500.6	46.6571	pos	1	6.35833	stijn_180920 3-15.xlsx	VI	y
320	632	71.318	-156.856	C:/Users/Gebruiker/Desktop/EAAT4_IPSC_EPSC\IPSCs/data\stijn_180920 3-15.ABF	-70.693	84.8864	0.313352	-142.79	0.45053	1.99676	748.738	156.871			6.08	-11729.9	0.552275	35.7779	11.009	550.45	-6478.15	46.9632	pos	1	6.35833	stijn_180920 3-15.xlsx	VI	y
321	633	60.2895	-158.755	C:/Users/Gebruiker/Desktop/EAAT4_IPSC_EPSC\IPSCs/data\stijn_180920 3-15.ABF	-61.1447	366797	1656486857888406	366579	1656486885029846	13.4253	1.67058e+07	3.43658e+18			1.56	-38647.1	0.0447135	38.925	34.8888	1744.44	-1728.05	46.9993	pos	1	6.35833	stijn_180920 3-15.xlsx	VI	y
322	637	69.2725	-161.866	C:/Users/Gebruiker/Desktop/EAAT4_IPSC_EPSC\IPSCs/data\stijn_180920 3-15.ABF	-67.742	63.0571	0.911995	-177.909	0.341263	6.78082	315.044	145.385			5.3	-13070.3	0.466927	40.6033	11.3508	567.54	-6102.87	47.2835	pos	1	6.35833	stijn_180920 3-15.xlsx	VI	y
323	641	63.055	-151.749	C:/Users/Gebruiker/Desktop/EAAT4_IPSC_EPSC\IPSCs/data\stijn_180920 3-15.ABF	-62.5416	74.2749	2.28245	-136.447	2.90526	3.57465	1322.53	2936.6			4.46	-14137.9	0.259901	39.4781	17.1604	858.02	-3674.45	47.435	pos	1	6.35833	stijn_180920 3-15.xlsx	VI	y
324	643	62.8157	-173.014	C:/Users/Gebruiker/Desktop/EAAT4_IPSC_EPSC\IPSCs/data\stijn_180920 3-15.ABF	-60.9226	55.6512	1.05021	-189.58	0.268662	6.88254	239.016	103.052			1.82	-34514.1	0.192993	40.7424	9.4304	471.52	-6660.98	47.6091	pos	1	6.35833	stijn_180920 3-15.xlsx	VI	y
325	648	79.8281	-175.109	C:/Users/Gebruiker/Desktop/EAAT4_IPSC_EPSC\IPSCs/data\stijn_180920 3-15.ABF	-77.6593	429.888	24715.8	164.08	24957.8	11.291	5866.88	5.89632e+06			4.94	-16159.5	0.280261	38.2968	17.6264	881.32	-4528.89	47.8975	pos	1	6.35833	stijn_180920 3-15.xlsx	VI	y
326	649	104.618	-160.568	C:/Users/Gebruiker/Desktop/EAAT4_IPSC_EPSC\IPSCs/data\stijn_180920 3-15.ABF	-103.515	131.62	2.19879	-152.262	3.25017	7.21369	785.707	587.462			5.74	-18226.1	0.358316	37.3529	16.0194	800.97	-6530.69	47.9756	pos	1	6.35833	stijn_180920 3-15.xlsx	VI	y
327	652	124.98	-180.032	C:/Users/Gebruiker/Desktop/EAAT4_IPSC_EPSC\IPSCs/data\stijn_180920 3-15.ABF	-124.178	178.156	0.47315	-132.303	0.666601	2.05218	699.42	43.0533			3.86	-32378.4	0.433124	39.7848	8.912	445.6	-14023.8	48.1216	pos	1	6.35833	stijn_180920 3-15.xlsx	VI	y
328	657	91.9308	-150.831	C:/Users/Gebruiker/Desktop/EAAT4_IPSC_EPSC\IPSCs/data\stijn_180920 3-15.ABF	-90.5508	-568814	2.43656e+14	-569021	2.43656e+14	12.669	-3.65957e+07	1.00845e+18			4.2	-21888.3	0.14963	39.9811	28.0692	1403.46	-3275.15	48.4374	pos	1	6.35833	stijn_180920 3-15.xlsx	VI	y
329	660	80.2867	-160.122	C:/Users/Gebruiker/Desktop/EAAT4_IPSC_EPSC\IPSCs/data\stijn_180920 3-15.ABF	-80.436	2.80212e+06	8814828478985992	2.80184e+06	8814828526997554	14.8784	6.44279e+07	4.66025e+18			9	-8920.74	0.234145	38.2842	38.4378	1921.89	-2088.74	48.5513	pos	1	6.35833	stijn_180920 3-15.xlsx	VI	y
330	661	87.3337	-157.83	C:/Users/Gebruiker/Desktop/EAAT4_IPSC_EPSC\IPSCs/data\stijn_180920 3-15.ABF	-87.7076	-113614	1135576380644325	-113850	1135576433069667	11.3409	-2.83755e+06	7.07907e+17			4.98	-17536.9	0.21562	39.6634	23.0962	1154.81	-3781.3	48.6281	pos	1	6.35833	stijn_180920 3-15.xlsx	VI	y
331	662	64.9907	-166.077	C:/Users/Gebruiker/Desktop/EAAT4_IPSC_EPSC\IPSCs/data\stijn_180920 3-15.ABF	-62.8206	68.1061	0.319277	-157.349	0.473348	2.82701	814.018	350.788			4.9	-13263.4	0.433398	39.2935	11.306	565.3	-5748.33	48.677	pos	1	6.35833	stijn_180920 3-15.xlsx	VI	y
332	664	66.3794	-162.103	C:/Users/Gebruiker/Desktop/EAAT4_IPSC_EPSC\IPSCs/data\stijn_180920 3-15.ABF	-65.536	-967102	1.89092e+14	-967319	1.89092e+14	5.97962	-3.60042e+07	2.6207e+17			3.62	-18336.8	0.161675	38.1537	22.3906	1119.53	-2964.61	48.7892	pos	1	6.35833	stijn_180920 3-15.xlsx	VI	y
333	665	62.4389	-152.606	C:/Users/Gebruiker/Desktop/EAAT4_IPSC_EPSC\IPSCs/data\stijn_180920 3-15.ABF	-60.9372	-747661	6.85239e+14	-747875	6.85239e+14	6.55119	-2.52339e+07	7.80507e+17			6.88	-9075.43	0.273077	34.0163	25.1944	1259.72	-2478.29	48.884	pos	1	6.35833	stijn_180920 3-15.xlsx	VI	y
334	671	79.9683	-167.805	C:/Users/Gebruiker/Desktop/EAAT4_IPSC_EPSC\IPSCs/data\stijn_180920 3-15.ABF	-80.3205	-1.579e+06	238747454835199	-1.57923e+06	238747456910258	5.7456	-2.70684e+07	7.01591e+16			5.7	-14029.5	0.417858	41.8489	13.641	682.05	-5862.35	49.3791	pos	1	6.35833	stijn_180920 3-15.xlsx	VI	y
335	673	122.381	-162.444	C:/Users/Gebruiker/Desktop/EAAT4_IPSC_EPSC\IPSCs/data\stijn_180920 3-15.ABF	-120.816	134.556	0.0742031	-156.377	0.0948436	1.79551	439.651	8.07527			3.24	-37771.8	0.388173	45.837	8.3468	417.34	-14662	49.6202	pos	1	6.35833	stijn_180920 3-15.xlsx	VI	y
336	676	74.6229	-183.307	C:/Users/Gebruiker/Desktop/EAAT4_IPSC_EPSC\IPSCs/data\stijn_180920 3-15.ABF	-72.6065	65.5569	0.332852	-193.898	0.132053	3.8648	306.677	47.8422			1.98	-37688.3	0.251199	41.1524	7.8822	394.11	-9467.27	49.9474	pos	1	6.35833	stijn_180920 3-15.xlsx	VI	y
337	678	305.568	-177.783	C:/Users/Gebruiker/Desktop/EAAT4_IPSC_EPSC\IPSCs/data\stijn_180920 3-15.ABF	-294.805	-2.69284e+06	6795084556614462	-2.69328e+06	6795084509463971	17.0116	-1.12214e+07	1.17983e+17			11.62	-26296.7	0.968091	50.588	12.003	600.15	-25457.6	50.002	pos	1	6.35833	stijn_180920 3-15.xlsx	VI	y
338	681	202.373	-159.672	C:/Users/Gebruiker/Desktop/EAAT4_IPSC_EPSC\IPSCs/data\stijn_180920 3-15.ABF	-203.545	-5.45773e+06	1628158006385521	-5.45806e+06	1628158035354876	21.3734	-4.63341e+07	1.17346e+17			4.86	-41640.6	0.296089	49.6979	16.414	820.7	-12329.3	50.2538	pos	1	6.35833	stijn_180920 3-15.xlsx	VI	y
339	683	109.762	-168.113	C:/Users/Gebruiker/Desktop/EAAT4_IPSC_EPSC\IPSCs/data\stijn_180920 3-15.ABF	-108.962	-2.07298e+06	854446883203125	-2.07324e+06	8.54447e+14	8.29352	-1.92132e+07	7.33936e+16			6.8	-16141.4	0.647471	42.767	10.5024	525.12	-10451.1	50.3139	pos	1	6.35833	stijn_180920 3-15.xlsx	VI	y
340	684	77.9203	-186.354	C:/Users/Gebruiker/Desktop/EAAT4_IPSC_EPSC\IPSCs/data\stijn_180920 3-15.ABF	-73.6363	72.1106	1.33184	-203.211	0.225087	6.23127	165.221	30.7488			2.1	-37104.9	0.396466	47.6933	5.2968	264.84	-14710.8	50.3514	pos	1	6.35833	stijn_180920 3-15.xlsx	VI	y
341	686	59.4427	-209.528	C:/Users/Gebruiker/Desktop/EAAT4_IPSC_EPSC\IPSCs/data\stijn_180920 3-15.ABF	-57.6154	53.6211	1.97318	-228.632	0.161008	6.85899	112.281	28.3598			4.84	-12281.5	0.823886	39.2101	5.8746	293.73	-10118.6	50.4275	pos	1	6.35833	stijn_180920 3-15.xlsx	VI	y
342	687	106.324	-164.478	C:/Users/Gebruiker/Desktop/EAAT4_IPSC_EPSC\IPSCs/data\stijn_180920 3-15.ABF	-105.523	75.3786	8.54476	-163.639	11.376	10.3132	2024.43	29352.8			1.84	-57784.7	0.073035	51.7458	25.1934	1259.67	-4220.31	50.4912	pos	1	6.35833	stijn_180920 3-15.xlsx	VI	y
343	688	83.8225	-156.664	C:/Users/Gebruiker/Desktop/EAAT4_IPSC_EPSC\IPSCs/data\stijn_180920 3-15.ABF	-84.3142	-826431	9.34752e+14	-826668	9.34752e+14	11.2456	-2.10321e+07	6.05369e+17			2.48	-33799.4	0.0986727	47.7816	25.1336	1256.68	-3335.08	50.6826	pos	1	6.35833	stijn_180920 3-15.xlsx	VI	y
344	691	66.428	-167.515	C:/Users/Gebruiker/Desktop/EAAT4_IPSC_EPSC\IPSCs/data\stijn_180920 3-15.ABF	-65.1541	589526	8.85158e+14	589304	885158384730694	12.5129	3.99491e+07	4.06499e+18			3.4	-19537.6	0.0870576	30.1965	39.0546	1952.73	-1700.9	50.8278	pos	1	6.35833	stijn_180920 3-15.xlsx	VI	y
345	695	73.5556	-153.576	C:/Users/Gebruiker/Desktop/EAAT4_IPSC_EPSC\IPSCs/data\stijn_180920 3-15.ABF	-72.148	58.7315	0.658727	-171.533	0.0508402	5.36066	345.469	73.1742			9.12	-8065.31	0.745269	39.5071	12.2372	611.86	-6010.82	51.062	pos	1	6.35833	stijn_180920 3-15.xlsx	VI	y
346	698	82.7766	-153.486	C:/Users/Gebruiker/Desktop/EAAT4_IPSC_EPSC\IPSCs/data\stijn_180920 3-15.ABF	-81.0023	87.8451	0.328877	-160.24	0.422797	4.22434	550.971	131.872			5.08	-16294.6	0.364728	34.8929	13.9282	696.41	-5943.09	51.2539	pos	1	6.35833	stijn_180920 3-15.xlsx	VI	y
347	699	65.7342	-161.282	C:/Users/Gebruiker/Desktop/EAAT4_IPSC_EPSC\IPSCs/data\stijn_180920 3-15.ABF	-63.5805	93.0109	0.514276	-138.947	0.695408	1.82367	832.928	208.159			7.52	-8741.25	0.679792	31.03	11.0622	553.11	-5942.23	51.3196	pos	1	6.35833	stijn_180920 3-15.xlsx	VI	y
348	700	125.736	-216.87	C:/Users/Gebruiker/Desktop/EAAT4_IPSC_EPSC\IPSCs/data\stijn_180920 3-15.ABF	-121.653	171.79	0.342591	-187.23	0.463213	2.74097	367.186	15.7182			1.8	-69853.2	0.312848	34.68	5.7536	287.68	-21853.4	51.473	pos	1	6.35833	stijn_180920 3-15.xlsx	VI	y
349	702	100.904	-156.934	C:/Users/Gebruiker/Desktop/EAAT4_IPSC_EPSC\IPSCs/data\stijn_180920 3-15.ABF	-100.261	98.5995	0.193573	-159.397	0.239277	3.07961	518.583	54.7059			11.62	-8683.64	1.08365	41.6877	10.723	536.15	-9410.04	51.5769	pos	1	6.35833	stijn_180920 3-15.xlsx	VI	y
350	708	106.011	-165.153	C:/Users/Gebruiker/Desktop/EAAT4_IPSC_EPSC\IPSCs/data\stijn_180920 3-15.ABF	-105.575	123.368	0.0888355	-154.789	0.123007	1.77231	501.913	14.5998			6.58	-16111.1	0.720007	40.1633	9.1388	456.94	-11600.1	52.173	pos	1	6.35833	stijn_180920 3-15.xlsx	VI	y
351	709	49.3144	-201.485	C:/Users/Gebruiker/Desktop/EAAT4_IPSC_EPSC\IPSCs/data\stijn_180920 3-15.ABF	-48.9282	83.7871	0.0742225	-170.492	0.10896	1.10436	340.263	11.1397			4.84	-10188.9	1.34504	31.4331	3.5984	179.92	-13704.5	52.2299	pos	1	6.35833	stijn_180920 3-15.xlsx	VI	y
352	711	134.307	-173.02	C:/Users/Gebruiker/Desktop/EAAT4_IPSC_EPSC\IPSCs/data\stijn_180920 3-15.ABF	-132.832	146.375	0.0974034	-171.502	0.0916496	1.87549	349.236	5.34377			6.06	-22162.8	0.836116	30.0962	7.2478	362.39	-18530.7	52.5234	pos	1	6.35833	stijn_180920 3-15.xlsx	VI	y
353	715	76.6082	-159.875	C:/Users/Gebruiker/Desktop/EAAT4_IPSC_EPSC\IPSCs/data\stijn_180920 3-15.ABF	-75.9639	80.4777	0.0663728	-159.778	0.0794795	1.68133	433.921	19.6829			6.96	-11006.9	0.777445	35.1602	8.9524	447.62	-8557.28	52.711	pos	1	6.35833	stijn_180920 3-15.xlsx	VI	y
354	718	224.873	-179.051	C:/Users/Gebruiker/Desktop/EAAT4_IPSC_EPSC\IPSCs/data\stijn_180920 3-15.ABF	-221.623	204.441	0.557538	-218.268	0.296238	5.21194	343.777	11.9087			2.24	-100390	0.217025	36.7085	10.3214	516.07	-21787.1	52.9614	pos	1	6.35833	stijn_180920 3-15.xlsx	VI	y
355	719	54.6894	-176.672	C:/Users/Gebruiker/Desktop/EAAT4_IPSC_EPSC\IPSCs/data\stijn_180920 3-15.ABF	-51.8743	64.3883	0.160111	-173.621	0.211991	2.13257	395.754	61.214			5.9	-9269.39	0.786226	35.3081	7.5042	375.21	-7287.84	53.0008	pos	1	6.35833	stijn_180920 3-15.xlsx	VI	y
356	723	66.1045	-157.539	C:/Users/Gebruiker/Desktop/EAAT4_IPSC_EPSC\IPSCs/data\stijn_180920 3-15.ABF	-65.7177	78.2783	0.150557	-148.072	0.223893	1.63612	656.326	85.0603			2.98	-22182.7	0.272524	35.0749	10.9348	546.74	-6045.34	53.4276	pos	1	6.35833	stijn_180920 3-15.xlsx	VI	y
357	724	100.931	-158.119	C:/Users/Gebruiker/Desktop/EAAT4_IPSC_EPSC\IPSCs/data\stijn_180920 3-15.ABF	-100.789	124.351	0.92737	-134.098	1.25402	2.40462	924.553	258.711			3.62	-27881.5	0.276399	35.6357	13.097	654.85	-7706.43	53.4926	pos	1	6.35833	stijn_180920 3-15.xlsx	VI	y
358	726	42.5653	-167.303	C:/Users/Gebruiker/Desktop/EAAT4_IPSC_EPSC\IPSCs/data\stijn_180920 3-15.ABF	-40.9005	71.1513	0.383791	-138.78	0.503292	1.11729	684.137	160.369			4.82	-8830.98	0.77767	27.7067	6.198	309.9	-6867.59	53.6715	pos	1	6.35833	stijn_180920 3-15.xlsx	VI	y
359	733	61.2727	-177.522	C:/Users/Gebruiker/Desktop/EAAT4_IPSC_EPSC\IPSCs/data\stijn_180920 3-15.ABF	-58.8857	71.009	0.826162	-165.176	1.19455	2.92907	605.482	397.18			2.88	-21275.3	0.355846	36.337	8.0934	404.67	-7570.7	54.0648	pos	1	6.35833	stijn_180920 3-15.xlsx	VI	y
360	737	105.825	-157.033	C:/Users/Gebruiker/Desktop/EAAT4_IPSC_EPSC\IPSCs/data\stijn_180920 3-15.ABF	-105.53	113.698	0.0562326	-153.352	0.0734246	1.57157	511.788	11.5799			12.9	-8203.51	1.28992	31.3925	10.0006	500.03	-10581.9	54.2761	pos	1	6.35833	stijn_180920 3-15.xlsx	VI	y
361	741	69.4801	-164.831	C:/Users/Gebruiker/Desktop/EAAT4_IPSC_EPSC\IPSCs/data\stijn_180920 3-15.ABF	-68.0585	-0.280308	0.00830345	-222.206	0.652431	19.9928	-516.749	1001.78			9.58	-7252.62	0.197091	33.3996	48.607	2430.35	-1429.43	54.6694	pos	1	6.35833	stijn_180920 3-15.xlsx	VI	y
362	742	81.944	-187.489	C:/Users/Gebruiker/Desktop/EAAT4_IPSC_EPSC\IPSCs/data\stijn_180920 3-15.ABF	-81.538	161.708	2.27946	-117.539	2.87472	2.39091	821.727	231.187			3.06	-26779.1	0.390256	32.0142	7.841	392.05	-10450.7	54.7079	pos	1	6.35833	stijn_180920 3-15.xlsx	VI	y
363	747	82.434	-168.318	C:/Users/Gebruiker/Desktop/EAAT4_IPSC_EPSC\IPSCs/data\stijn_180920 3-15.ABF	-81.9437	-2.19802e+06	1210490854185047	-2.19826e+06	1210490830036624	6.56845	-2.52451e+07	1.59669e+17			2.62	-31463.4	0.305247	30.7202	8.5832	429.16	-9604.12	55.2171	pos	1	6.35833	stijn_180920 3-15.xlsx	VI	y
364	748	55.373	-215.667	C:/Users/Gebruiker/Desktop/EAAT4_IPSC_EPSC\IPSCs/data\stijn_180920 3-15.ABF	-50.5915	149.371	3.95997	-131.031	4.84529	2.42351	661.518	273.304			1.7	-32572.3	0.396529	28.0044	4.2872	214.36	-12915.9	55.3126	pos	1	6.35833	stijn_180920 3-15.xlsx	VI	y
365	749	108.719	-165.961	C:/Users/Gebruiker/Desktop/EAAT4_IPSC_EPSC\IPSCs/data\stijn_180920 3-15.ABF	-107.471	95.3568	0.158045	-179.535	0.075999	2.70321	286.087	10.2472			1.7	-63952.1	0.236921	35.0939	7.1754	358.77	-15151.6	55.3386	pos	1	6.35833	stijn_180920 3-15.xlsx	VI	y
366	751	72.827	-164.143	C:/Users/Gebruiker/Desktop/EAAT4_IPSC_EPSC\IPSCs/data\stijn_180920 3-15.ABF	-72.0628	-43.8918	11.1246	-271.333	12.8501	4.33293	-2696.6	17928.7			5.9	-12343.6	0.182562	37.107	32.3178	1615.89	-2253.46	55.4476	pos	1	6.35833	stijn_180920 3-15.xlsx	VI	y
367	753	62.2271	-180.398	C:/Users/Gebruiker/Desktop/EAAT4_IPSC_EPSC\IPSCs/data\stijn_180920 3-15.ABF	-61.2424	75.3539	0.782042	-175.847	0.607245	5.2091	304.895	114.703			3.48	-17881.4	0.577824	37.0448	6.0226	301.13	-10332.3	55.6775	pos	1	6.35833	stijn_180920 3-15.xlsx	VI	y
368	754	67.3201	-155.265	C:/Users/Gebruiker/Desktop/EAAT4_IPSC_EPSC\IPSCs/data\stijn_180920 3-15.ABF	-65.1833	-1.60296	0.176218	-215.058	1.66533	17.6685	-647.488	2026.41			2.74	-24569.4	0.0694878	37.0328	39.4314	1971.57	-1707.27	55.7328	pos	1	6.35833	stijn_180920 3-15.xlsx	VI	y
369	755	99.2254	-175.685	C:/Users/Gebruiker/Desktop/EAAT4_IPSC_EPSC\IPSCs/data\stijn_180920 3-15.ABF	-98.4649	122.56	0.281537	-163.38	0.411122	2.57287	461.011	36.9459			2.2	-45102.5	0.261936	37.5432	8.399	419.95	-11814	55.75	pos	1	6.35833	stijn_180920 3-15.xlsx	VI	y
370	756	52.6549	-158.794	C:/Users/Gebruiker/Desktop/EAAT4_IPSC_EPSC\IPSCs/data\stijn_180920 3-15.ABF	-53.9166	48.3401	0.209263	-170.036	0.0894961	3.50043	333.905	68.0026			3.58	-14708.1	0.284217	33.1268	12.596	629.8	-4180.29	55.7995	pos	1	6.35833	stijn_180920 3-15.xlsx	VI	y
371	761	75.2603	-163.474	C:/Users/Gebruiker/Desktop/EAAT4_IPSC_EPSC\IPSCs/data\stijn_180920 3-15.ABF	-75.8699	1.44905e+06	6.78316e+14	1.44881e+06	6.78316e+14	11.4445	8.70129e+07	2.44594e+18			7.38	-10197.9	0.13832	36.9874	53.3546	2667.73	-1410.57	56.3173	pos	1	6.35833	stijn_180920 3-15.xlsx	VI	y
372	762	63.1265	-210.557	C:/Users/Gebruiker/Desktop/EAAT4_IPSC_EPSC\IPSCs/data\stijn_180920 3-15.ABF	-60.5822	94.8144	0.565268	-187.804	0.713928	4.02356	310.677	61.8589			3.26	-19364	0.761007	36.9442	4.2838	214.19	-14736.1	56.3462	pos	1	6.35833	stijn_180920 3-15.xlsx	VI	y
373	763	125.774	-163.082	C:/Users/Gebruiker/Desktop/EAAT4_IPSC_EPSC\IPSCs/data\stijn_180920 3-15.ABF	-123.617	-2.2334e+06	6.44505e+14	-2.23369e+06	6.44505e+14	7.66642	-3.36455e+07	1.46256e+17			7.5	-16769.8	0.326843	33.2696	22.9468	1147.34	-5481.1	56.3947	pos	1	6.35833	stijn_180920 3-15.xlsx	VI	y
374	768	70.3887	-168.474	C:/Users/Gebruiker/Desktop/EAAT4_IPSC_EPSC\IPSCs/data\stijn_180920 3-15.ABF	-68.9322	64.4145	0.746349	-188.287	0.161949	5.39084	215.99	41.3528			9.08	-7752.05	0.947155	35.6406	9.5866	479.33	-7342.4	56.8135	pos	1	6.35833	stijn_180920 3-15.xlsx	VI	y
375	769	129.082	-194.186	C:/Users/Gebruiker/Desktop/EAAT4_IPSC_EPSC\IPSCs/data\stijn_180920 3-15.ABF	-127.383	169.303	0.143345	-159.018	0.20534	1.76948	390.578	7.32105			1.8	-71712	0.327261	35.6617	5.5002	275.01	-23468.5	56.9462	pos	1	6.35833	stijn_180920 3-15.xlsx	VI	y
376	770	58.6679	-186.962	C:/Users/Gebruiker/Desktop/EAAT4_IPSC_EPSC\IPSCs/data\stijn_180920 3-15.ABF	-59.4474	155.939	10.7611	-100.434	11.9711	2.27238	1374.09	2002.86			7.2	-8148.32	0.706423	34.832	10.1922	509.61	-5756.16	57.1506	pos	1	6.35833	stijn_180920 3-15.xlsx	VI	y
377	771	78.7951	-165.961	C:/Users/Gebruiker/Desktop/EAAT4_IPSC_EPSC\IPSCs/data\stijn_180920 3-15.ABF	-78.4769	86.2942	0.151046	-161.82	0.200227	2.25147	393.716	31.8083			2.5	-31518.1	0.333725	39.3191	7.4912	374.56	-10518.4	57.2089	pos	1	6.35833	stijn_180920 3-15.xlsx	VI	y
378	772	161.635	-165.179	C:/Users/Gebruiker/Desktop/EAAT4_IPSC_EPSC\IPSCs/data\stijn_180920 3-15.ABF	-160.298	-5.37458e+06	1921138340297877	-5.37489e+06	1921138345588202	13.9346	-4.77112e+07	1.51394e+17			2.9	-55736.1	0.194835	36.3684	14.8844	744.22	-10859.3	57.2356	pos	1	6.35833	stijn_180920 3-15.xlsx	VI	y
379	773	99.5444	-174.394	C:/Users/Gebruiker/Desktop/EAAT4_IPSC_EPSC\IPSCs/data\stijn_180920 3-15.ABF	-97.647	184.76	7.58601	-104.352	9.20428	3.80062	1110.28	933.597			11.42	-8716.68	0.955537	37.3915	11.9514	597.57	-8329.1	57.321	pos	1	6.35833	stijn_180920 3-15.xlsx	VI	y
380	775	61.1937	-157.277	C:/Users/Gebruiker/Desktop/EAAT4_IPSC_EPSC\IPSCs/data\stijn_180920 3-15.ABF	-59.7641	54.5298	0.182839	-164.355	0.156962	3.77663	556.486	177.616			2.4	-25497.4	0.178918	34.5471	13.414	670.7	-4561.93	57.4486	pos	1	6.35833	stijn_180920 3-15.xlsx	VI	y
381	776	150.352	-159.198	C:/Users/Gebruiker/Desktop/EAAT4_IPSC_EPSC\IPSCs/data\stijn_180920 3-15.ABF	-147.816	128.114	2.1847	-190.068	0.415037	7.54108	260.078	41.7264			6.94	-21664.6	0.837497	39.2596	8.2866	414.33	-18144	57.4881	pos	1	6.35833	stijn_180920 3-15.xlsx	VI	y
382	781	111.92	-159.529	C:/Users/Gebruiker/Desktop/EAAT4_IPSC_EPSC\IPSCs/data\stijn_180920 3-15.ABF	-110.292	-0.0412183	0.000356079	-223.974	0.615442	22.1603	-345.596	468.258			3.2	-34975.1	0.0735933	42.7106	43.4822	2174.11	-2573.93	57.6562	pos	1	6.35833	stijn_180920 3-15.xlsx	VI	y
383	782	107.571	-201.48	C:/Users/Gebruiker/Desktop/EAAT4_IPSC_EPSC\IPSCs/data\stijn_180920 3-15.ABF	-106.286	180.533	1.05529	-127.971	1.41713	2.13249	638.445	64.9937			1.72	-62541.4	0.292418	44.3995	5.882	294.1	-18288.2	57.6863	pos	1	6.35833	stijn_180920 3-15.xlsx	VI	y
384	785	112.42	-174.466	C:/Users/Gebruiker/Desktop/EAAT4_IPSC_EPSC\IPSCs/data\stijn_180920 3-15.ABF	-112.412	99.5766	0.325241	-192.809	0.085221	4.08722	364.7	23.4815			3.48	-32304.6	0.325751	45.5233	10.683	534.15	-10523.2	57.8613	pos	1	6.35833	stijn_180920 3-15.xlsx	VI	y
385	786	117.102	-179.12	C:/Users/Gebruiker/Desktop/EAAT4_IPSC_EPSC\IPSCs/data\stijn_180920 3-15.ABF	-116.787	293829	-8.52324e+14	293553	-852324063081328	10.023	7.057e+06	-4.91811e+17			7.94	-14748.3	0.311583	47.9625	25.4828	1274.14	-4595.32	57.9022	pos	1	6.35833	stijn_180920 3-15.xlsx	VI	y
386	787	69.373	-169.482	C:/Users/Gebruiker/Desktop/EAAT4_IPSC_EPSC\IPSCs/data\stijn_180920 3-15.ABF	-66.7802	75.0183	0.0452512	-161.09	0.0631248	1.17659	432.615	14.8525			1.48	-46873.7	0.229067	44.1068	6.461	323.05	-10737.2	57.9994	pos	1	6.35833	stijn_180920 3-15.xlsx	VI	y
387	788	79.3937	-216.741	C:/Users/Gebruiker/Desktop/EAAT4_IPSC_EPSC\IPSCs/data\stijn_180920 3-15.ABF	-80.7647	79.3899	1.08656	-227.094	0.495766	6.70497	231.407	64.835			3.02	-26289.3	0.439503	36.7772	6.8714	343.57	-11554.2	58.0704	pos	1	6.35833	stijn_180920 3-15.xlsx	VI	y
388	794	117.23	-174.434	C:/Users/Gebruiker/Desktop/EAAT4_IPSC_EPSC\IPSCs/data\stijn_180920 3-15.ABF	-114.113	-24.3432	8.92118	-321.288	16.875	19.5515	-903.063	2408.74			3.32	-35310.2	0.128514	36.5943	25.8338	1291.69	-4537.85	58.5395	pos	1	6.35833	stijn_180920 3-15.xlsx	VI	y
389	799	81.3475	-161.467	C:/Users/Gebruiker/Desktop/EAAT4_IPSC_EPSC\IPSCs/data\stijn_180920 3-15.ABF	-81.5916	93.3362	0.789071	-145.81	1.0799	2.54483	1069.15	546.009			3.92	-20751.9	0.254592	38.0731	15.3972	769.86	-5283.26	59.0716	pos	1	6.35833	stijn_180920 3-15.xlsx	VI	y
390	800	90.611	-172.223	C:/Users/Gebruiker/Desktop/EAAT4_IPSC_EPSC\IPSCs/data\stijn_180920 3-15.ABF	-88.5441	77.7664	1.40995	-196.63	0.141539	6.2577	174.684	25.1721			3.28	-27625.3	0.462911	38.629	7.0856	354.28	-12788	59.1345	pos	1	6.35833	stijn_180920 3-15.xlsx	VI	y
391	802	62.0899	-160.686	C:/Users/Gebruiker/Desktop/EAAT4_IPSC_EPSC\IPSCs/data\stijn_180920 3-15.ABF	-59.9142	72.0194	0.219531	-151.982	0.315499	1.55201	694.653	131.199			4.5	-13797.8	0.413747	33.4312	10.8762	543.81	-5708.79	59.232	pos	1	6.35833	stijn_180920 3-15.xlsx	VI	y
392	804	98.2562	-186.254	C:/Users/Gebruiker/Desktop/EAAT4_IPSC_EPSC\IPSCs/data\stijn_180920 3-15.ABF	-95.7006	-34.4511	17.9374	-298.634	23.5648	9.48792	-1263	7760.7			2	-49128.1	0.102447	37.6682	19.5222	976.11	-5033.05	59.4814	pos	1	6.35833	stijn_180920 3-15.xlsx	VI	y
393	805	50.5697	-157.729	C:/Users/Gebruiker/Desktop/EAAT4_IPSC_EPSC\IPSCs/data\stijn_180920 3-15.ABF	-50.5842	-0.353034	0.0116008	-191.189	0.279608	10.4286	-508.179	1196.62			4.16	-12156.2	0.109433	30.9974	38.014	1900.7	-1330.29	59.5806	pos	1	6.35833	stijn_180920 3-15.xlsx	VI	y
394	811	173.735	-204.801	C:/Users/Gebruiker/Desktop/EAAT4_IPSC_EPSC\IPSCs/data\stijn_180920 3-15.ABF	-175.072	166.954	4.86064	-242.796	0.734763	13.0214	179.171	23.4502			1.94	-89554	0.285546	39.1661	6.794	339.7	-25571.8	60.2398	pos	1	6.35833	stijn_180920 3-15.xlsx	VI	y
395	813	68.4031	-173.178	C:/Users/Gebruiker/Desktop/EAAT4_IPSC_EPSC\IPSCs/data\stijn_180920 3-15.ABF	-65.8131	2.25379e+06	-2.90729e+14	2.25354e+06	-2.90729e+14	5.88593	3.76567e+07	-8.11689e+16			5	-13680.6	0.319077	38.7927	15.6702	783.51	-4365.17	60.3101	pos	1	6.35833	stijn_180920 3-15.xlsx	VI	y
396	815	111.255	-160.452	C:/Users/Gebruiker/Desktop/EAAT4_IPSC_EPSC\IPSCs/data\stijn_180920 3-15.ABF	-110.875	235.388	69.0503	-39.0731	74.5884	4.84847	2189.3	12429.7			3.96	-28094.7	0.244254	40.8599	16.2126	810.63	-6862.26	60.5335	pos	1	6.35833	stijn_180920 3-15.xlsx	VI	y
397	816	99.2854	-164.941	C:/Users/Gebruiker/Desktop/EAAT4_IPSC_EPSC\IPSCs/data\stijn_180920 3-15.ABF	-97.9662	2.01258e+06	390980515640050	2.01232e+06	3.90981e+14	10.4034	4.76545e+07	2.19222e+17			4.8	-20684.5	0.183152	37.7966	26.2078	1310.39	-3788.39	60.5685	pos	1	6.35833	stijn_180920 3-15.xlsx	VI	y
398	825	94.6202	-185.043	C:/Users/Gebruiker/Desktop/EAAT4_IPSC_EPSC\IPSCs/data\stijn_180920 3-15.ABF	-93.2337	140.62	0.774342	-147.168	1.10867	2.75432	587.04	85.3229			2.84	-33317	0.373311	43.9688	7.6076	380.38	-12437.6	61.0881	pos	1	6.35833	stijn_180920 3-15.xlsx	VI	y
399	826	96.3084	-177.4	C:/Users/Gebruiker/Desktop/EAAT4_IPSC_EPSC\IPSCs/data\stijn_180920 3-15.ABF	-94.7254	109.193	0.209522	-176.989	0.230023	2.95747	394.269	27.5019			2.26	-42614.4	0.263791	44.0235	8.5674	428.37	-11241.3	61.3355	pos	1	6.35833	stijn_180920 3-15.xlsx	VI	y
400	830	117.193	-241.094	C:/Users/Gebruiker/Desktop/EAAT4_IPSC_EPSC\IPSCs/data\stijn_180920 3-15.ABF	-116.693	224.335	4.0835	-148.087	5.43861	4.03204	635.836	156.785			8.68	-13501.5	1.37255	40.0526	6.324	316.2	-18531.5	61.6103	pos	1	6.35833	stijn_180920 3-15.xlsx	VI	y
401	832	71.7967	-198.534	C:/Users/Gebruiker/Desktop/EAAT4_IPSC_EPSC\IPSCs/data\stijn_180920 3-15.ABF	-71.1408	1.69908e+06	-647805947972505	1.69882e+06	-6.47806e+14	12.6726	4.2552e+07	-4.0634e+17			1.54	-46621.2	0.0842478	44.1983	18.2794	913.97	-3927.74	61.7925	pos	1	6.35833	stijn_180920 3-15.xlsx	VI	y
402	837	64.5789	-167.264	C:/Users/Gebruiker/Desktop/EAAT4_IPSC_EPSC\IPSCs/data\stijn_180920 3-15.ABF	-64.161	-690619	3.59374e+14	-690840	3.59374e+14	5.02206	-9.60895e+06	6.95646e+16			6.08	-10621.5	0.737309	37.4892	8.2462	412.31	-7831.35	62.0982	pos	1	6.35833	stijn_180920 3-15.xlsx	VI	y
403	838	68.4465	-166.823	C:/Users/Gebruiker/Desktop/EAAT4_IPSC_EPSC\IPSCs/data\stijn_180920 3-15.ABF	-69.7065	78.6425	0.146652	-157.588	0.207943	1.97955	538.963	67.0565			3.86	-17732.2	0.421351	40.5944	9.161	458.05	-7471.51	62.1781	pos	1	6.35833	stijn_180920 3-15.xlsx	VI	y
404	841	99.8098	-165.653	C:/Users/Gebruiker/Desktop/EAAT4_IPSC_EPSC\IPSCs/data\stijn_180920 3-15.ABF	-99.2915	100.566	0.504619	-174.305	0.253349	4.27847	302.253	33.5171			1.76	-56710.1	0.23021	44.553	7.6452	382.26	-13055.2	62.3826	pos	1	6.35833	stijn_180920 3-15.xlsx	VI	y
405	843	85.5881	-171.486	C:/Users/Gebruiker/Desktop/EAAT4_IPSC_EPSC\IPSCs/data\stijn_180920 3-15.ABF	-84.6573	-71.0431	104.223	-381.265	131.88	21.6553	-1616.57	18656.3			5.92	-14457.5	0.199711	41.7551	29.6428	1482.14	-2887.32	62.4887	pos	1	6.35833	stijn_180920 3-15.xlsx	VI	y
406	844	85.1276	-166.097	C:/Users/Gebruiker/Desktop/EAAT4_IPSC_EPSC\IPSCs/data\stijn_180920 3-15.ABF	-84.5821	93.5009	0.19275	-165.002	0.254748	2.60326	519.912	60.4016			8.18	-10406.8	0.750005	36.3167	10.9066	545.33	-7805.15	62.5801	pos	1	6.35833	stijn_180920 3-15.xlsx	VI	y
407	845	118.204	-167.871	C:/Users/Gebruiker/Desktop/EAAT4_IPSC_EPSC\IPSCs/data\stijn_180920 3-15.ABF	-116.829	144.933	0.390909	-153.269	0.538785	2.82887	473.478	41.5355			7.68	-15391.1	0.901641	37.7085	8.5178	425.89	-13877.3	62.6547	pos	1	6.35833	stijn_180920 3-15.xlsx	VI	y
408	847	97.4815	-180.179	C:/Users/Gebruiker/Desktop/EAAT4_IPSC_EPSC\IPSCs/data\stijn_180920 3-15.ABF	-97.3154	117.482	0.0975037	-166.39	0.121092	1.77357	383.363	10.5982			2.84	-34324.5	0.431113	39.1566	6.5876	329.38	-14797.7	62.737	pos	1	6.35833	stijn_180920 3-15.xlsx	VI	y
409	849	105.189	-159.796	C:/Users/Gebruiker/Desktop/EAAT4_IPSC_EPSC\IPSCs/data\stijn_180920 3-15.ABF	-104.63	-131.17	546.416	-383.774	572.041	8.65988	-3840.15	284494			4.26	-24692.1	0.161486	34.8281	26.38	1319	-3987.43	62.8862	pos	1	6.35833	stijn_180920 3-15.xlsx	VI	y
410	851	92.8722	-170.476	C:/Users/Gebruiker/Desktop/EAAT4_IPSC_EPSC\IPSCs/data\stijn_180920 3-15.ABF	-90.9679	-0.661271	0.014788	-239.45	0.557161	16.085	-481.269	339.859			8.26	-11243.6	0.218456	38.0181	37.8108	1890.54	-2456.23	63.018	pos	1	6.35833	stijn_180920 3-15.xlsx	VI	y
411	852	62.5938	-208.704	C:/Users/Gebruiker/Desktop/EAAT4_IPSC_EPSC\IPSCs/data\stijn_180920 3-15.ABF	-57.929	2.14817e+06	2.72323e+14	2.14789e+06	2.72323e+14	6.9876	2.38414e+07	3.35497e+16			4.2	-14903.3	0.449669	39.2828	9.3402	467.01	-6701.55	63.0414	pos	1	6.35833	stijn_180920 3-15.xlsx	VI	y
412	854	53.985	-157.429	C:/Users/Gebruiker/Desktop/EAAT4_IPSC_EPSC\IPSCs/data\stijn_180920 3-15.ABF	-52.7896	315565	-5.62896e+13	315363	-5.62896e+13	1.89939	1.13117e+07	-7.23381e+16			1.9	-28413.2	0.107612	27.0067	17.656	882.8	-3057.6	63.2665	pos	1	6.35833	stijn_180920 3-15.xlsx	VI	y
413	856	156.332	-158.909	C:/Users/Gebruiker/Desktop/EAAT4_IPSC_EPSC\IPSCs/data\stijn_180920 3-15.ABF	-155.496	141.272	0.150651	-162.28	0.179596	2.59534	518.382	20.6924			1.92	-81423	0.195062	25.8151	9.843	492.15	-15882.6	63.3719	pos	1	6.35833	stijn_180920 3-15.xlsx	VI	y
414	857	85.3356	-170.231	C:/Users/Gebruiker/Desktop/EAAT4_IPSC_EPSC\IPSCs/data\stijn_180920 3-15.ABF	-85.1748	117.269	0.252225	-147.009	0.373167	2.10635	447.875	32.5012			3.36	-25397.5	0.492063	28.6544	6.8284	341.42	-12497.2	63.4725	pos	1	6.35833	stijn_180920 3-15.xlsx	VI	y
415	858	81.7898	-161.255	C:/Users/Gebruiker/Desktop/EAAT4_IPSC_EPSC\IPSCs/data\stijn_180920 3-15.ABF	-81.1298	161.45	15.1543	-113.693	19.2551	7.96059	1235.81	3580.18			5.86	-13957.3	0.326299	37.9113	17.959	897.95	-4554.25	63.5406	pos	1	6.35833	stijn_180920 3-15.xlsx	VI	y
416	861	84.1784	-160.21	C:/Users/Gebruiker/Desktop/EAAT4_IPSC_EPSC\IPSCs/data\stijn_180920 3-15.ABF	-84.619	96.4374	0.229173	-150.348	0.340982	2.34768	679.411	95.5631			2.68	-31409.8	0.227655	37.1009	11.7722	588.61	-7150.61	63.8181	pos	1	6.35833	stijn_180920 3-15.xlsx	VI	y
417	862	96.8191	-158.11	C:/Users/Gebruiker/Desktop/EAAT4_IPSC_EPSC\IPSCs/data\stijn_180920 3-15.ABF	-95.0704	-2.32632e+06	-8.0325e+14	-2.32657e+06	-8.0325e+14	8.94294	-3.5737e+07	-1.89545e+17			9.06	-10686.4	0.533776	37.3598	16.9734	848.67	-5704.17	63.8571	pos	1	6.35833	stijn_180920 3-15.xlsx	VI	y
418	865	81.5569	-171.885	C:/Users/Gebruiker/Desktop/EAAT4_IPSC_EPSC\IPSCs/data\stijn_180920 3-15.ABF	-81.0183	95.8525	0.11176	-159.198	0.101471	2.02027	305.392	10.7962			1.86	-43847.8	0.380228	32.3699	4.8918	244.59	-16672.2	64.2779	pos	1	6.35833	stijn_180920 3-15.xlsx	VI	y
419	866	129.667	-180.029	C:/Users/Gebruiker/Desktop/EAAT4_IPSC_EPSC\IPSCs/data\stijn_180920 3-15.ABF	-131.257	160.085	0.254112	-159.398	0.364586	2.80744	473.501	21.3138			3.36	-38591.5	0.409646	37.1817	8.2022	410.11	-15808.9	64.3414	pos	1	6.35833	stijn_180920 3-15.xlsx	VI	y
420	868	93.9625	-162.941	C:/Users/Gebruiker/Desktop/EAAT4_IPSC_EPSC\IPSCs/data\stijn_180920 3-15.ABF	-95.0437	112.162	11.8776	-138.504	14.8394	6.3045	1129.59	4571.66			3.38	-27799.6	0.228765	36.5727	14.775	738.75	-6359.56	64.4247	pos	1	6.35833	stijn_180920 3-15.xlsx	VI	y
421	871	129.519	-193.351	C:/Users/Gebruiker/Desktop/EAAT4_IPSC_EPSC\IPSCs/data\stijn_180920 3-15.ABF	-126.177	156.652	1.64596	-190.758	2.18643	8.30121	438.533	130.487			2.2	-58872.4	0.228862	34.5745	9.6128	480.64	-13473.6	64.6711	pos	1	6.35833	stijn_180920 3-15.xlsx	VI	y
422	872	48.5727	-208.484	C:/Users/Gebruiker/Desktop/EAAT4_IPSC_EPSC\IPSCs/data\stijn_180920 3-15.ABF	-44.431	64.4706	0.627087	-202.815	0.876967	4.13933	388.715	224.44			6.8	-7143.05	0.969517	30.2927	7.0138	350.69	-6925.31	64.6909	pos	1	6.35833	stijn_180920 3-15.xlsx	VI	y
423	874	97.6528	-157.603	C:/Users/Gebruiker/Desktop/EAAT4_IPSC_EPSC\IPSCs/data\stijn_180920 3-15.ABF	-96.1222	-268279	6.12204e+14	-268492	6.12204e+14	19.0484	-2.73047e+07	6.34099e+18			2.24	-43595	0.061757	38.1306	36.2712	1813.56	-2692.3	64.844	pos	1	6.35833	stijn_180920 3-15.xlsx	VI	y
424	875	69.4085	-174.096	C:/Users/Gebruiker/Desktop/EAAT4_IPSC_EPSC\IPSCs/data\stijn_180920 3-15.ABF	-66.6766	-6.26562	0.598433	-225.731	1.35152	6.89793	-819.383	1690.63			1.68	-41314.6	0.0754642	31.7537	22.2622	1113.11	-3117.77	64.878	pos	1	6.35833	stijn_180920 3-15.xlsx	VI	y
425	881	56.8734	-177.741	C:/Users/Gebruiker/Desktop/EAAT4_IPSC_EPSC\IPSCs/data\stijn_180920 3-15.ABF	-55.7373	90.4486	0.581057	-147.916	0.784534	1.79409	748.599	199.847			4.62	-12310.3	0.547264	34.1229	8.442	422.1	-6736.95	65.2953	pos	1	6.35833	stijn_180920 3-15.xlsx	VI	y
426	882	186.731	-168.491	C:/Users/Gebruiker/Desktop/EAAT4_IPSC_EPSC\IPSCs/data\stijn_180920 3-15.ABF	-184.067	-3.39848e+06	1625304116801435	-3.3988e+06	1625304111131519	12.1758	-2.96958e+07	1.24087e+17			1.86	-100393	0.131965	37.4886	14.0946	704.73	-13248.4	65.3377	pos	1	6.35833	stijn_180920 3-15.xlsx	VI	y
427	886	86.9546	-179.522	C:/Users/Gebruiker/Desktop/EAAT4_IPSC_EPSC\IPSCs/data\stijn_180920 3-15.ABF	-85.2463	108.245	0.32118	-151.684	0.462799	1.70564	616.192	67.7082			1.78	-48850.9	0.251164	42.3459	7.087	354.35	-12269.6	65.5421	pos	1	6.35833	stijn_180920 3-15.xlsx	VI	y
428	887	70.3054	-168.236	C:/Users/Gebruiker/Desktop/EAAT4_IPSC_EPSC\IPSCs/data\stijn_180920 3-15.ABF	-69.0288	89.2774	0.379989	-158.413	0.565462	3.14382	646.331	164.739			3.28	-21434.6	0.283624	34.4878	11.5646	578.23	-6079.37	65.568	pos	1	6.35833	stijn_180920 3-15.xlsx	VI	y
429	890	95.5877	-167.835	C:/Users/Gebruiker/Desktop/EAAT4_IPSC_EPSC\IPSCs/data\stijn_180920 3-15.ABF	-94.3261	113.667	0.284483	-149.071	0.419147	2.38732	744.559	89.4265			4.72	-20251.6	0.433648	41.9985	10.8844	544.22	-8782.08	65.8177	pos	1	6.35833	stijn_180920 3-15.xlsx	VI	y
430	892	157.05	-183.668	C:/Users/Gebruiker/Desktop/EAAT4_IPSC_EPSC\IPSCs/data\stijn_180920 3-15.ABF	-157.187	-1.75121e+06	1446967181447414	-1.75151e+06	1446967170090420	14.3597	-1.78829e+07	1.50882e+17			10.4	-15101	0.827867	42.167	12.5624	628.12	-12501.6	65.933	pos	1	6.35833	stijn_180920 3-15.xlsx	VI	y
431	893	181.369	-175.2	C:/Users/Gebruiker/Desktop/EAAT4_IPSC_EPSC\IPSCs/data\stijn_180920 3-15.ABF	-179.779	-2.14953e+06	-1766333501741489	-2.14988e+06	-1766333493515548	8.53947	-1.79783e+07	-1.23548e+17			1.84	-98570	0.108506	36.7263	16.9576	847.88	-10695.4	65.9993	pos	1	6.35833	stijn_180920 3-15.xlsx	VI	y
432	896	63.8091	-179.634	C:/Users/Gebruiker/Desktop/EAAT4_IPSC_EPSC\IPSCs/data\stijn_180920 3-15.ABF	-61.7517	-3.09003e+06	5.71349e+14	-3.09027e+06	5.71349e+14	5.65483	-5.65701e+07	1.91504e+17			9.1	-7011.99	0.742748	42.0379	12.2518	612.59	-5208.14	66.1079	pos	1	6.35833	stijn_180920 3-15.xlsx	VI	y
433	898	161.828	-164.619	C:/Users/Gebruiker/Desktop/EAAT4_IPSC_EPSC\IPSCs/data\stijn_180920 3-15.ABF	-159.305	1.61108e+06	6.52611e+14	1.61077e+06	6.52611e+14	11.8456	1.92383e+07	9.30662e+16			2.1	-77060.8	0.10661	34.1425	19.698	984.9	-8215.44	66.5432	pos	1	6.35833	stijn_180920 3-15.xlsx	VI	y
434	903	62.1652	-189.331	C:/Users/Gebruiker/Desktop/EAAT4_IPSC_EPSC\IPSCs/data\stijn_180920 3-15.ABF	-58.8237	367022	1.95602e+14	366767	195602079688085	1.98632	6.02442e+06	5.2713e+16			4.96	-12533.3	0.368209	34.6067	13.4706	673.53	-4614.88	66.7601	pos	1	6.35833	stijn_180920 3-15.xlsx	VI	y
435	905	53.5664	-165.459	C:/Users/Gebruiker/Desktop/EAAT4_IPSC_EPSC\IPSCs/data\stijn_180920 3-15.ABF	-53.6322	56.0532	0.104837	-166.118	0.127176	2.63472	607.811	125.939			6.76	-7924.03	0.514131	34.2732	13.1484	657.42	-4073.99	66.8584	pos	1	6.35833	stijn_180920 3-15.xlsx	VI	y
436	912	64.0202	-188.95	C:/Users/Gebruiker/Desktop/EAAT4_IPSC_EPSC\IPSCs/data\stijn_180920 3-15.ABF	-59.8631	104.247	0.641582	-155.686	0.898992	1.98996	533.507	97.1812			1.66	-38566.4	0.276944	34.6418	5.994	299.7	-10680.7	67.4503	pos	1	6.35833	stijn_180920 3-15.xlsx	VI	y
437	913	73.9339	-172.148	C:/Users/Gebruiker/Desktop/EAAT4_IPSC_EPSC\IPSCs/data\stijn_180920 3-15.ABF	-73.5471	95.6432	0.245256	-157.215	0.364699	1.93369	558.551	67.5693			4.76	-15532.3	0.523445	41.5393	9.0936	454.68	-8130.32	67.5147	pos	1	6.35833	stijn_180920 3-15.xlsx	VI	y
438	916	122.828	-159.496	C:/Users/Gebruiker/Desktop/EAAT4_IPSC_EPSC\IPSCs/data\stijn_180920 3-15.ABF	-121.371	108.717	0.531831	-184.338	0.124226	4.912	250.337	14.3765			1.92	-63973.1	0.235023	38.1338	8.1694	408.47	-15035.2	67.7824	pos	1	6.35833	stijn_180920 3-15.xlsx	VI	y
439	917	120.757	-175.295	C:/Users/Gebruiker/Desktop/EAAT4_IPSC_EPSC\IPSCs/data\stijn_180920 3-15.ABF	-118.137	159.041	0.30944	-146.304	0.457109	2.23625	651.332	38.7921			3.12	-38704.1	0.319025	32.5158	9.7798	488.99	-12347.6	67.8213	pos	1	6.35833	stijn_180920 3-15.xlsx	VI	y
440	918	65.732	-168.223	C:/Users/Gebruiker/Desktop/EAAT4_IPSC_EPSC\IPSCs/data\stijn_180920 3-15.ABF	-66.2807	-441078	1525556472003682	-441288	1525556474363444	15.1306	-2.2883e+07	4.10694e+18			9.08	-7239.2	0.492696	36.8906	18.4292	921.46	-3566.73	67.9096	pos	1	6.35833	stijn_180920 3-15.xlsx	VI	y
441	919	62.8807	-174.921	C:/Users/Gebruiker/Desktop/EAAT4_IPSC_EPSC\IPSCs/data\stijn_180920 3-15.ABF	-60.7864	-436381	1.362e+14	-436607	1.362e+14	7.4663	-3.55463e+07	9.03659e+17			5.9	-10657.7	0.1366	33.6837	43.1918	2159.59	-1455.85	67.9375	pos	1	6.35833	stijn_180920 3-15.xlsx	VI	y
442	922	67.2617	-182.115	C:/Users/Gebruiker/Desktop/EAAT4_IPSC_EPSC\IPSCs/data\stijn_180920 3-15.ABF	-64.984	56.7538	4.73987	-204.154	0.548808	11.7266	193.204	205.68			6.26	-10744.7	0.619079	37.4228	10.1118	505.59	-6651.8	68.0844	pos	1	6.35833	stijn_180920 3-15.xlsx	VI	y
443	923	55.9032	-181.54	C:/Users/Gebruiker/Desktop/EAAT4_IPSC_EPSC\IPSCs/data\stijn_180920 3-15.ABF	-52.1679	-6.68628	0.854067	-237.617	2.18718	8.21192	-621.422	1094.86			4.02	-13906.3	0.202032	35.7384	19.8978	994.89	-2809.52	68.1091	pos	1	6.35833	stijn_180920 3-15.xlsx	VI	y
444	924	59.5159	-175.687	C:/Users/Gebruiker/Desktop/EAAT4_IPSC_EPSC\IPSCs/data\stijn_180920 3-15.ABF	-56.2175	63.7106	1.7104	-181.013	0.629291	7.35552	229.515	140.51			4.24	-14036.8	0.752013	36.1436	5.6382	281.91	-10555.8	68.213	pos	1	6.35833	stijn_180920 3-15.xlsx	VI	y
445	926	63.5526	-176.397	C:/Users/Gebruiker/Desktop/EAAT4_IPSC_EPSC\IPSCs/data\stijn_180920 3-15.ABF	-62.0379	69.0535	0.29776	-176.462	0.391503	3.58025	526.612	175.748			4.2	-15131.6	0.381402	34.0029	11.012	550.6	-5771.21	68.2537	pos	1	6.35833	stijn_180920 3-15.xlsx	VI	y
446	928	49.5428	-155.967	C:/Users/Gebruiker/Desktop/EAAT4_IPSC_EPSC\IPSCs/data\stijn_180920 3-15.ABF	-48.4632	47.5527	0.056072	-161.481	0.0307651	1.61196	319.781	19.4481			4.88	-10152.2	0.602187	29.1731	8.1038	405.19	-6113.52	68.367	pos	1	6.35833	stijn_180920 3-15.xlsx	VI	y
447	929	40.3612	-164.085	C:/Users/Gebruiker/Desktop/EAAT4_IPSC_EPSC\IPSCs/data\stijn_180920 3-15.ABF	-40.3393	315751	1.79543e+14	315540	1.79543e+14	3.71005	9.48688e+06	1.62107e+17			4.46	-9049.61	0.230379	25.1709	19.3594	967.97	-2084.84	68.3987	pos	1	6.35833	stijn_180920 3-15.xlsx	VI	y
448	930	67.1476	-156.335	C:/Users/Gebruiker/Desktop/EAAT4_IPSC_EPSC\IPSCs/data\stijn_180920 3-15.ABF	-67.3623	117.356	2.30908	-134.644	3.31268	5.22996	902.821	870.312			9.58	-7009.15	0.569885	30.2557	16.8104	840.52	-3994.41	68.4878	pos	1	6.35833	stijn_180920 3-15.xlsx	VI	y
449	934	64.2689	-160.647	C:/Users/Gebruiker/Desktop/EAAT4_IPSC_EPSC\IPSCs/data\stijn_180920 3-15.ABF	-62.3693	79.0406	0.739894	-154.373	1.04884	3.18456	1036.22	768.951			9.92	-6478.72	0.513479	36.2114	19.3192	965.96	-3326.68	69.1243	pos	1	6.35833	stijn_180920 3-15.xlsx	VI	y
450	937	110.194	-184.177	C:/Users/Gebruiker/Desktop/EAAT4_IPSC_EPSC\IPSCs/data\stijn_180920 3-15.ABF	-108.821	140.529	0.941886	-167.9	1.40041	4.44263	588.402	140.211			6.82	-16157.5	0.650825	35.7775	10.479	523.95	-10515.7	69.484	pos	1	6.35833	stijn_180920 3-15.xlsx	VI	y
451	939	78.5871	-164.426	C:/Users/Gebruiker/Desktop/EAAT4_IPSC_EPSC\IPSCs/data\stijn_180920 3-15.ABF	-76.7812	256328	2.23117e+14	256097	2.23117e+14	4.8207	6.88085e+06	1.60818e+17			3.02	-26022.2	0.15373	38.8328	19.6448	982.24	-4000.4	69.5823	pos	1	6.35833	stijn_180920 3-15.xlsx	VI	y
452	941	72.2718	-186.809	C:/Users/Gebruiker/Desktop/EAAT4_IPSC_EPSC\IPSCs/data\stijn_180920 3-15.ABF	-69.7365	80.4827	1.02443	-190.819	0.396151	6.60408	229.332	53.9393			1.76	-41063.6	0.319095	38.6101	5.5156	275.78	-13103.2	69.7602	pos	1	6.35833	stijn_180920 3-15.xlsx	VI	y
453	944	62.743	-176.658	C:/Users/Gebruiker/Desktop/EAAT4_IPSC_EPSC\IPSCs/data\stijn_180920 3-15.ABF	-61.4095	-0.149782	0.00300775	-223.993	0.52105	17.6764	-389.525	595.715			3.76	-16687	0.0955391	36.2326	39.3556	1967.78	-1594.26	69.8579	pos	1	6.35833	stijn_180920 3-15.xlsx	VI	y
454	945	66.4192	-191.409	C:/Users/Gebruiker/Desktop/EAAT4_IPSC_EPSC\IPSCs/data\stijn_180920 3-15.ABF	-64.4981	176.021	16.7378	-104.375	19.5604	3.771	1014.76	1641.81			6.98	-9515.64	0.771083	40.4203	9.0522	452.61	-7337.35	69.878	pos	1	6.35833	stijn_180920 3-15.xlsx	VI	y
455	947	79.3311	-166.966	C:/Users/Gebruiker/Desktop/EAAT4_IPSC_EPSC\IPSCs/data\stijn_180920 3-15.ABF	-78.3686	-2.73292e+06	1.17597e+14	-2.73318e+06	1.17597e+14	5.58008	-3.9295e+07	2.43078e+16			5.86	-13537.7	0.331632	39.6136	17.6702	883.51	-4489.54	69.947	pos	1	6.35833	stijn_180920 3-15.xlsx	VI	y
456	950	74.3784	-173.673	C:/Users/Gebruiker/Desktop/EAAT4_IPSC_EPSC\IPSCs/data\stijn_180920 3-15.ABF	-71.38	-1.18349e+06	-1.24081e+16	-1.18372e+06	-1.24081e+16	10.361	-5.70599e+07	-2.88467e+19			4.82	-15431.2	0.198245	36.264	24.3134	1215.67	-3059.15	70.1541	pos	1	6.35833	stijn_180920 3-15.xlsx	VI	y
457	953	79.3726	-157.155	C:/Users/Gebruiker/Desktop/EAAT4_IPSC_EPSC\IPSCs/data\stijn_180920 3-15.ABF	-78.2577	86.7373	0.081526	-156.834	0.103151	1.83874	454.563	22.8488			3.8	-20887.5	0.396486	35.9656	9.5842	479.21	-8281.61	70.2555	pos	1	6.35833	stijn_180920 3-15.xlsx	VI	y
458	955	70.5549	-168.404	C:/Users/Gebruiker/Desktop/EAAT4_IPSC_EPSC\IPSCs/data\stijn_180920 3-15.ABF	-68.9951	-764322	-1771973545565087	-764534	-1771973561004851	11.6384	-6.00683e+07	-1.09441e+19			3.52	-20044	0.132945	37.8703	26.4772	1323.86	-2664.74	70.3552	pos	1	6.35833	stijn_180920 3-15.xlsx	VI	y
459	958	91.4872	-167.356	C:/Users/Gebruiker/Desktop/EAAT4_IPSC_EPSC\IPSCs/data\stijn_180920 3-15.ABF	-89.6814	116.118	0.306973	-152.351	0.446612	2.8214	462.205	45.5009			7.94	-11522.3	1.01462	42.8017	7.8256	391.28	-11690.8	70.5755	pos	1	6.35833	stijn_180920 3-15.xlsx	VI	y
460	961	64.0237	-251.004	C:/Users/Gebruiker/Desktop/EAAT4_IPSC_EPSC\IPSCs/data\stijn_180920 3-15.ABF	-59.4823	88.0062	1.67069	-240.765	1.08009	7.70606	221.878	87.7896			1.9	-33696.7	0.48896	33.2923	3.8858	194.29	-16476.3	70.9287	pos	1	6.35833	stijn_180920 3-15.xlsx	VI	y
461	964	47.1318	-163.867	C:/Users/Gebruiker/Desktop/EAAT4_IPSC_EPSC\IPSCs/data\stijn_180920 3-15.ABF	-45.4611	-511285	-4196308142758876	-511493	-4196308181691594	6.41512	-1.63714e+07	-4.30212e+18			3.8	-12403.1	0.226741	23.8183	16.7592	837.96	-2812.3	71.275	pos	1	6.35833	stijn_180920 3-15.xlsx	VI	y
462	965	75.2021	-178.657	C:/Users/Gebruiker/Desktop/EAAT4_IPSC_EPSC\IPSCs/data\stijn_180920 3-15.ABF	-72.1023	86.4994	0.39126	-178.042	0.32423	4.80069	366.83	64.7179			3.94	-19086.8	0.510972	38.8665	7.7108	385.54	-9752.83	71.3289	pos	1	6.35833	stijn_180920 3-15.xlsx	VI	y
463	966	88.8807	-166.294	C:/Users/Gebruiker/Desktop/EAAT4_IPSC_EPSC\IPSCs/data\stijn_180920 3-15.ABF	-87.5597	103.175	0.632826	-147.926	0.889394	2.89191	1018.27	359.991			5.82	-15271.6	0.415928	40.6502	13.9928	699.64	-6351.89	71.4284	pos	1	6.35833	stijn_180920 3-15.xlsx	VI	y
464	967	76.9044	-178.022	C:/Users/Gebruiker/Desktop/EAAT4_IPSC_EPSC\IPSCs/data\stijn_180920 3-15.ABF	-74.11	64.7022	1.12537	-202.711	0.129504	5.1988	141.717	20.1779			4.42	-17399.2	0.626506	36.9715	7.055	352.75	-10900.7	71.5066	pos	1	6.35833	stijn_180920 3-15.xlsx	VI	y
465	968	115.581	-167.459	C:/Users/Gebruiker/Desktop/EAAT4_IPSC_EPSC\IPSCs/data\stijn_180920 3-15.ABF	-113.415	174.003	6.6369	-136.996	9.30747	8.2426	865.854	951.797			14.78	-7820.06	1.00378	40.3188	14.7244	736.22	-7849.59	71.5674	pos	1	6.35833	stijn_180920 3-15.xlsx	VI	y
466	971	68.0001	-160.797	C:/Users/Gebruiker/Desktop/EAAT4_IPSC_EPSC\IPSCs/data\stijn_180920 3-15.ABF	-67.1012	63.5958	1.73542	-178.119	0.583755	8.90019	314.9	257.954			3.3	-20606.1	0.256733	38.3617	12.8538	642.69	-5290.27	71.9583	pos	1	6.35833	stijn_180920 3-15.xlsx	VI	y
467	973	94.6475	-162.378	C:/Users/Gebruiker/Desktop/EAAT4_IPSC_EPSC\IPSCs/data\stijn_180920 3-15.ABF	-91.6541	-1.15514e+06	5021236367864673	-1.15538e+06	5021236390369107	15.3985	-3.21522e+07	3.88983e+18			5.42	-17462.6	0.258199	37.16	20.9916	1049.58	-4508.83	72.0432	pos	1	6.35833	stijn_180920 3-15.xlsx	VI	y
468	975	161.428	-171.843	C:/Users/Gebruiker/Desktop/EAAT4_IPSC_EPSC\IPSCs/data\stijn_180920 3-15.ABF	-162.045	-6.34501	1.5774	-275.217	4.02413	16.6477	-1217.91	8656.89			1.86	-86789.4	0.0392584	42.6266	47.3784	2368.92	-3407.21	72.1921	pos	1	6.35833	stijn_180920 3-15.xlsx	VI	y
469	976	59.7581	-242.889	C:/Users/Gebruiker/Desktop/EAAT4_IPSC_EPSC\IPSCs/data\stijn_180920 3-15.ABF	-57.4993	82.0975	1.22913	-230.885	0.874155	6.2502	244.875	94.3434			6.72	-8892.57	1.63202	36.9606	4.1176	205.88	-14512.8	72.2108	pos	1	6.35833	stijn_180920 3-15.xlsx	VI	y
470	977	79.7413	-165.859	C:/Users/Gebruiker/Desktop/EAAT4_IPSC_EPSC\IPSCs/data\stijn_180920 3-15.ABF	-80.724	73.6381	0.47212	-169.83	0.429405	6.46697	594.485	293.251			2.4	-33225.6	0.18508	45.2084	12.9674	648.37	-6149.37	72.2819	pos	1	6.35833	stijn_180920 3-15.xlsx	VI	y
471	978	70.7088	-166.066	C:/Users/Gebruiker/Desktop/EAAT4_IPSC_EPSC\IPSCs/data\stijn_180920 3-15.ABF	-69.8306	-2.6299	0.328579	-217.169	1.22119	12.655	-1126.43	6872.32			4.02	-17589.2	0.0799043	35.672	50.3102	2515.51	-1405.46	72.3199	pos	1	6.35833	stijn_180920 3-15.xlsx	VI	y
472	979	60.9329	-184.322	C:/Users/Gebruiker/Desktop/EAAT4_IPSC_EPSC\IPSCs/data\stijn_180920 3-15.ABF	-60.9867	78.3783	0.313952	-175.063	0.403801	3.5479	410.007	87.4739			5.14	-11854.6	0.69099	36.3137	7.4386	371.93	-8191.45	72.3519	pos	1	6.35833	stijn_180920 3-15.xlsx	VI	y
473	980	78.2957	-192.682	C:/Users/Gebruiker/Desktop/EAAT4_IPSC_EPSC\IPSCs/data\stijn_180920 3-15.ABF	-78.0057	-6.03492	0.309218	-270.89	1.15366	10.3009	-766.373	566.82			1.86	-42094.5	0.05782	39.2652	32.1688	1608.44	-2433.9	72.4183	pos	1	6.35833	stijn_180920 3-15.xlsx	VI	y
474	983	88.5054	-166.236	C:/Users/Gebruiker/Desktop/EAAT4_IPSC_EPSC\IPSCs/data\stijn_180920 3-15.ABF	-88.0113	144.278	15.6146	-101.407	17.5111	2.97861	1598.89	4765.42			1.82	-48629.3	0.145997	36.4946	12.466	623.3	-7099.74	72.5161	pos	1	6.35833	stijn_180920 3-15.xlsx	VI	y
475	984	62.2321	-161.021	C:/Users/Gebruiker/Desktop/EAAT4_IPSC_EPSC\IPSCs/data\stijn_180920 3-15.ABF	-62.1572	54.7787	0.34	-168.642	0.280946	4.29055	482.138	242.072			7.5	-8297.61	0.610441	32.9817	12.2862	614.31	-5065.2	72.5535	pos	1	6.35833	stijn_180920 3-15.xlsx	VI	y
476	985	67.6169	-165.316	C:/Users/Gebruiker/Desktop/EAAT4_IPSC_EPSC\IPSCs/data\stijn_180920 3-15.ABF	-67.1807	-1.02112e+06	-1649396194248410	-1.02135e+06	-1649396204793301	5.81216	-2.67547e+07	-1.13228e+18			3.4	-19887.3	0.200231	38.8701	16.9804	849.02	-3982.05	72.5896	pos	1	6.35833	stijn_180920 3-15.xlsx	VI	y
477	988	143.756	-162.22	C:/Users/Gebruiker/Desktop/EAAT4_IPSC_EPSC\IPSCs/data\stijn_180920 3-15.ABF	-142.619	184.381	4.77002	-136.426	6.78637	8.7708	1167.61	1173.99			7.04	-20419.8	0.357814	39.0214	19.675	983.75	-7306.52	72.7955	pos	1	6.35833	stijn_180920 3-15.xlsx	VI	y
478	990	87.7999	-152.707	C:/Users/Gebruiker/Desktop/EAAT4_IPSC_EPSC\IPSCs/data\stijn_180920 3-15.ABF	-87.2929	-673997	1553030598409752	-674220	1553030565223448	14.6031	-1.06604e+07	3.88522e+17			4.34	-20230.4	0.364094	38.9549	11.92	596	-7365.76	72.9914	pos	1	6.35833	stijn_180920 3-15.xlsx	VI	y
479	993	52.8554	-163.697	C:/Users/Gebruiker/Desktop/EAAT4_IPSC_EPSC\IPSCs/data\stijn_180920 3-15.ABF	-52.0785	60.5821	0.106315	-157.38	0.13938	1.74878	357.734	37.5971			3.84	-13764.4	0.641797	35.0609	5.9832	299.16	-8833.96	73.354	pos	1	6.35833	stijn_180920 3-15.xlsx	VI	y
480	996	58.5391	-159.137	C:/Users/Gebruiker/Desktop/EAAT4_IPSC_EPSC\IPSCs/data\stijn_180920 3-15.ABF	-56.7552	52.3399	0.528232	-168.444	0.196886	4.45774	250.787	77.2879			5.58	-10490.9	0.814527	34.2745	6.8506	342.53	-8545.11	73.6882	pos	1	6.35833	stijn_180920 3-15.xlsx	VI	y
481	999	56.4821	-176.238	C:/Users/Gebruiker/Desktop/EAAT4_IPSC_EPSC\IPSCs/data\stijn_180920 3-15.ABF	-57.1802	182.006	49.4112	-58.5542	51.9461	2.38332	2287.35	13951.3			5.54	-10195.3	0.437765	28.0142	12.6552	632.76	-4463.15	73.9181	pos	1	6.35833	stijn_180920 3-15.xlsx	VI	y
482	1000	64.257	-157.174	C:/Users/Gebruiker/Desktop/EAAT4_IPSC_EPSC\IPSCs/data\stijn_180920 3-15.ABF	-64.1919	50.7326	0.500683	-173.684	0.153363	7.85483	755.926	644.869			7	-9179.58	0.236614	27.3578	29.584	1479.2	-2172.02	74.1254	pos	1	6.35833	stijn_180920 3-15.xlsx	VI	y
483	1001	66.3476	-155.756	C:/Users/Gebruiker/Desktop/EAAT4_IPSC_EPSC\IPSCs/data\stijn_180920 3-15.ABF	-64.7253	890890	-1080884275709533	890664	-1080884262679283	13.8488	3.08004e+07	-1.29204e+18			3.6	-18429.9	0.116697	34.735	30.849	1542.45	-2150.72	74.2241	pos	1	6.35833	stijn_180920 3-15.xlsx	VI	y
484	1002	100.255	-162.891	C:/Users/Gebruiker/Desktop/EAAT4_IPSC_EPSC\IPSCs/data\stijn_180920 3-15.ABF	-98.7223	91.4346	0.245455	-182.836	0.0795615	3.35776	283.327	14.0418			3.68	-27243.3	0.398303	35.2923	9.2392	461.96	-10851.1	74.2947	pos	1	6.35833	stijn_180920 3-15.xlsx	VI	y
485	1003	72.9837	-159.417	C:/Users/Gebruiker/Desktop/EAAT4_IPSC_EPSC\IPSCs/data\stijn_180920 3-15.ABF	-72.735	563.711	23651.8	334.985	23724.9	3.46492	11691.3	1.16804e+07			4.66	-15661.7	0.25548	33.9786	18.2402	912.01	-4001.26	74.3852	pos	1	6.35833	stijn_180920 3-15.xlsx	VI	y
486	1005	51.2966	-163.148	C:/Users/Gebruiker/Desktop/EAAT4_IPSC_EPSC\IPSCs/data\stijn_180920 3-15.ABF	-51.262	-1.56809e+06	1.34963e+14	-1.5683e+06	1.34963e+14	4.08796	-3.95751e+07	8.596e+16			9.72	-5277.43	0.754623	30.9647	12.8806	644.03	-3982.47	74.5523	pos	1	6.35833	stijn_180920 3-15.xlsx	VI	y
487	1008	60.5671	-162.726	C:/Users/Gebruiker/Desktop/EAAT4_IPSC_EPSC\IPSCs/data\stijn_180920 3-15.ABF	-60.2389	-88.325	1011.71	-314.456	1057.4	10.2073	-2831.12	637208			5.22	-11602.9	0.242185	40.3308	21.5538	1077.69	-2810.04	74.7495	pos	1	6.35833	stijn_180920 3-15.xlsx	VI	y
488	1010	116.298	-175.404	C:/Users/Gebruiker/Desktop/EAAT4_IPSC_EPSC\IPSCs/data\stijn_180920 3-15.ABF	-113.999	151.305	0.435874	-152.067	0.646392	2.65413	573.21	48.4893			8.76	-13276.1	0.947929	46.7649	9.2412	462.06	-12584.8	75.031	pos	1	6.35833	stijn_180920 3-15.xlsx	VI	y
489	1012	100.708	-202.61	C:/Users/Gebruiker/Desktop/EAAT4_IPSC_EPSC\IPSCs/data\stijn_180920 3-15.ABF	-100.153	159.871	1.11875	-158.582	1.63362	3.38621	542.464	89.6256			2.28	-44170.3	0.311492	47.3574	7.3196	365.98	-13758.7	75.2328	pos	1	6.35833	stijn_180920 3-15.xlsx	VI	y
490	1015	141.03	-173.821	C:/Users/Gebruiker/Desktop/EAAT4_IPSC_EPSC\IPSCs/data\stijn_180920 3-15.ABF	-142.083	181.321	0.150888	-141.479	0.224458	1.67829	559.979	12.0086			7.74	-18220.9	0.892034	42.3952	8.6768	433.84	-16253.7	75.5621	pos	1	6.35833	stijn_180920 3-15.xlsx	VI	y
491	1017	76.3769	-197.234	C:/Users/Gebruiker/Desktop/EAAT4_IPSC_EPSC\IPSCs/data\stijn_180920 3-15.ABF	-71.2884	112.012	0.518934	-170.452	0.736646	3.55455	346.788	48.2305			2.64	-28930.6	0.579761	42.3299	4.5536	227.68	-16772.9	75.6642	pos	1	6.35833	stijn_180920 3-15.xlsx	VI	y
492	1018	62.1146	-216.96	C:/Users/Gebruiker/Desktop/EAAT4_IPSC_EPSC\IPSCs/data\stijn_180920 3-15.ABF	-62.3664	99.0117	0.198495	-187.261	0.0935598	2.15433	173.603	4.35175			1.58	-39313	0.714932	40.3042	2.21	110.5	-28106.1	75.7594	pos	1	6.35833	stijn_180920 3-15.xlsx	VI	y
493	1019	102.973	-161.991	C:/Users/Gebruiker/Desktop/EAAT4_IPSC_EPSC\IPSCs/data\stijn_180920 3-15.ABF	-102.257	151.068	4.59537	-128.389	6.01929	5.29096	1430.85	1853.55			6.44	-15989.5	0.30331	47.6338	21.2324	1061.62	-4849.78	75.8003	pos	1	6.35833	stijn_180920 3-15.xlsx	VI	y
494	1021	99.2273	-165.186	C:/Users/Gebruiker/Desktop/EAAT4_IPSC_EPSC\IPSCs/data\stijn_180920 3-15.ABF	-98.9166	100.186	0.152147	-158.967	0.214249	2.09493	468.039	32.5248			3.72	-26674	0.468785	44.198	7.9354	396.77	-12504.4	75.9685	pos	1	6.35833	stijn_180920 3-15.xlsx	VI	y
495	1022	68.2532	-162.098	C:/Users/Gebruiker/Desktop/EAAT4_IPSC_EPSC\IPSCs/data\stijn_180920 3-15.ABF	-67.2798	63.9961	1.54116	-179.304	0.671712	8.64959	343.018	304.151			6.12	-11152.5	0.442363	37.93	13.8348	691.74	-4933.44	76.1519	pos	1	6.35833	stijn_180920 3-15.xlsx	VI	y
496	1025	140.879	-166.481	C:/Users/Gebruiker/Desktop/EAAT4_IPSC_EPSC\IPSCs/data\stijn_180920 3-15.ABF	-140.767	177.365	0.617786	-131.243	0.875408	2.37014	770.41	70.4351			9.92	-14201.5	0.90582	36.002	10.9514	547.57	-12864	76.47	pos	1	6.35833	stijn_180920 3-15.xlsx	VI	y
497	1026	74.0363	-162.243	C:/Users/Gebruiker/Desktop/EAAT4_IPSC_EPSC\IPSCs/data\stijn_180920 3-15.ABF	-73.3498	-15.1753	4.7193	-251.666	7.88834	13.4796	-1579.61	11524.5			5.6	-13220.8	0.126301	34.6595	44.3386	2216.93	-1669.79	76.5978	pos	1	6.35833	stijn_180920 3-15.xlsx	VI	y
498	1028	81.3096	-164.887	C:/Users/Gebruiker/Desktop/EAAT4_IPSC_EPSC\IPSCs/data\stijn_180920 3-15.ABF	-81.3676	66.8524	0.877818	-191.121	0.0841946	8.52817	437.063	130.413			7.46	-10899.4	0.293285	41.1447	25.436	1271.8	-3196.64	76.7099	pos	1	6.35833	stijn_180920 3-15.xlsx	VI	y
499	1031	55.456	-170.916	C:/Users/Gebruiker/Desktop/EAAT4_IPSC_EPSC\IPSCs/data\stijn_180920 3-15.ABF	-52.9789	-0.481703	0.0154746	-216.858	0.493753	13.7635	-581.377	1031.29			2.26	-24538	0.0497427	34.8275	45.4338	2271.69	-1220.59	76.8912	pos	1	6.35833	stijn_180920 3-15.xlsx	VI	y
500	1032	83.5098	-192.3	C:/Users/Gebruiker/Desktop/EAAT4_IPSC_EPSC\IPSCs/data\stijn_180920 3-15.ABF	-84.9778	82.9849	1.65361	-202.939	0.419115	7.32425	214.267	58.4156			1.78	-46915.6	0.283304	35.7787	6.283	314.15	-13291.4	76.9075	pos	1	6.35833	stijn_180920 3-15.xlsx	VI	y
501	1033	69.4146	-176.446	C:/Users/Gebruiker/Desktop/EAAT4_IPSC_EPSC\IPSCs/data\stijn_180920 3-15.ABF	-66.8648	126.202	20.4549	-120.353	23.035	4.07229	1739.33	9832.07			1.98	-35057.9	0.136772	35.1382	14.4766	723.83	-4794.95	77.0828	pos	1	6.35833	stijn_180920 3-15.xlsx	VI	y
502	1037	70.0373	-178.238	C:/Users/Gebruiker/Desktop/EAAT4_IPSC_EPSC\IPSCs/data\stijn_180920 3-15.ABF	-66.9488	105.706	0.477567	-145.977	0.660837	1.70832	658.668	102.057			3.6	-19454.8	0.482238	41.4478	7.4652	373.26	-9381.84	77.3725	pos	1	6.35833	stijn_180920 3-15.xlsx	VI	y
503	1038	63.4152	-159.353	C:/Users/Gebruiker/Desktop/EAAT4_IPSC_EPSC\IPSCs/data\stijn_180920 3-15.ABF	-62.183	74.6276	0.516755	-153.26	0.752409	3.37979	1313.24	1091.8			4.08	-15542.9	0.171717	35.742	23.76	1188	-2668.99	77.469	pos	1	6.35833	stijn_180920 3-15.xlsx	VI	y
504	1045	50.2896	-163.984	C:/Users/Gebruiker/Desktop/EAAT4_IPSC_EPSC\IPSCs/data\stijn_180920 3-15.ABF	-49.6216	53.9483	0.527414	-164.665	0.0315106	2.59484	69.7489	2.61223			10.84	-4639.26	7.16647	32.5658	1.5126	75.63	-33247.1	77.9883	pos	1	6.35833	stijn_180920 3-15.xlsx	VI	y
505	1046	83.9636	-200.746	C:/Users/Gebruiker/Desktop/EAAT4_IPSC_EPSC\IPSCs/data\stijn_180920 3-15.ABF	-79.302	130.966	0.446614	-158.565	0.625843	1.53953	564.31	47.9537			5.72	-14678.9	0.931626	32.1164	6.1398	306.99	-13675.3	78.0856	pos	1	6.35833	stijn_180920 3-15.xlsx	VI	y
506	1051	88.5232	-162.691	C:/Users/Gebruiker/Desktop/EAAT4_IPSC_EPSC\IPSCs/data\stijn_180920 3-15.ABF	-86.395	2.10121e+06	5.32528e+14	2.10096e+06	5.32528e+14	4.04978	4.19267e+07	2.12022e+17			7.48	-11834.7	0.329092	44.3363	22.7292	1136.46	-3894.69	78.2928	pos	1	6.35833	stijn_180920 3-15.xlsx	VI	y
507	1052	69.4981	-164.817	C:/Users/Gebruiker/Desktop/EAAT4_IPSC_EPSC\IPSCs/data\stijn_180920 3-15.ABF	-69.0943	55.3764	0.304944	-186.625	0.0231429	3.24156	202.716	13.0462			2.4	-28957.5	0.225547	37.5197	10.6408	532.04	-6531.29	78.4862	pos	1	6.35833	stijn_180920 3-15.xlsx	VI	y
508	1053	84.7749	-167.922	C:/Users/Gebruiker/Desktop/EAAT4_IPSC_EPSC\IPSCs/data\stijn_180920 3-15.ABF	-81.1383	87.8108	0.231344	-171.963	0.244467	3.3001	392.574	46.1376			6.48	-13082.5	0.755315	33.1222	8.5792	428.96	-9881.45	78.5271	pos	1	6.35833	stijn_180920 3-15.xlsx	VI	y
509	1056	73.7007	-182.575	C:/Users/Gebruiker/Desktop/EAAT4_IPSC_EPSC\IPSCs/data\stijn_180920 3-15.ABF	-72.7201	77.1549	0.221195	-172.042	0.312068	2.42234	403.315	59.0476			1.6	-46063	0.282845	38.2596	5.6568	282.84	-13028.7	78.6873	pos	1	6.35833	stijn_180920 3-15.xlsx	VI	y
510	1057	68.1014	-183.007	C:/Users/Gebruiker/Desktop/EAAT4_IPSC_EPSC\IPSCs/data\stijn_180920 3-15.ABF	-67.5209	908264	4.87958e+13	908017	4.87958e+13	3.59492	1.67272e+07	1.65522e+16			3.44	-19796.9	0.242192	32.552	14.2036	710.18	-4794.66	78.7429	pos	1	6.35833	stijn_180920 3-15.xlsx	VI	y
511	1058	54.4472	-167.213	C:/Users/Gebruiker/Desktop/EAAT4_IPSC_EPSC\IPSCs/data\stijn_180920 3-15.ABF	-54.5312	44.7609	4.47742	-184.353	0.34762	8.89508	147.69	157.069			5.72	-9518.74	0.70203	31.6099	8.1478	407.39	-6682.44	78.8193	pos	1	6.35833	stijn_180920 3-15.xlsx	VI	y
512	1059	56.5608	-171.42	C:/Users/Gebruiker/Desktop/EAAT4_IPSC_EPSC\IPSCs/data\stijn_180920 3-15.ABF	-56.628	92.9557	0.80555	-140.605	1.04219	1.65642	828.468	275.426			5.18	-10919.1	0.530781	34.2601	9.7592	487.96	-5795.64	78.8426	pos	1	6.35833	stijn_180920 3-15.xlsx	VI	y
513	1062	49.5296	-216.569	C:/Users/Gebruiker/Desktop/EAAT4_IPSC_EPSC\IPSCs/data\stijn_180920 3-15.ABF	-44.6972	134.455	3.34812	-135.745	3.98404	1.68643	706.283	292.675			3.02	-16400.5	0.776629	32.1292	3.8886	194.43	-12737.1	78.9193	pos	1	6.35833	stijn_180920 3-15.xlsx	VI	y
514	1063	91.769	-164.174	C:/Users/Gebruiker/Desktop/EAAT4_IPSC_EPSC\IPSCs/data\stijn_180920 3-15.ABF	-91.0706	-6.19904	0.697783	-259.78	2.57628	16.9383	-827.043	1419.96			3.86	-23774.3	0.101767	38.2312	37.9298	1896.49	-2419.44	79.0102	pos	1	6.35833	stijn_180920 3-15.xlsx	VI	y
515	1064	60.1909	-219.928	C:/Users/Gebruiker/Desktop/EAAT4_IPSC_EPSC\IPSCs/data\stijn_180920 3-15.ABF	-57.6371	1.18292e+06	3.96523e+14	1.18263e+06	3.96523e+14	3.66316	1.27854e+07	4.63267e+16			6.18	-9739.63	0.607634	29.6215	10.1706	508.53	-5918.13	79.0212	pos	1	6.35833	stijn_180920 3-15.xlsx	VI	y
516	1066	78.0469	-203.466	C:/Users/Gebruiker/Desktop/EAAT4_IPSC_EPSC\IPSCs/data\stijn_180920 3-15.ABF	-75.0016	93.4308	0.390726	-200.784	0.474689	3.91292	357.217	58.2743			1.96	-39819.8	0.266066	30.0011	7.3666	368.33	-10594.7	79.1417	pos	1	6.35833	stijn_180920 3-15.xlsx	VI	y
517	1067	54.4241	-181.261	C:/Users/Gebruiker/Desktop/EAAT4_IPSC_EPSC\IPSCs/data\stijn_180920 3-15.ABF	-53.7977	81.4148	0.115006	-157.262	0.168521	1.21814	508.495	31.8571			4.08	-13339.3	0.662058	34.5126	6.1626	308.13	-8831.36	79.2121	pos	1	6.35833	stijn_180920 3-15.xlsx	VI	y
518	1068	50.3217	-165.664	C:/Users/Gebruiker/Desktop/EAAT4_IPSC_EPSC\IPSCs/data\stijn_180920 3-15.ABF	-48.9821	54.4436	0.12146	-166.456	0.165586	2.44383	568.635	132.813			5.02	-10024.2	0.410318	30.5849	12.2344	611.72	-4113.13	79.3445	pos	1	6.35833	stijn_180920 3-15.xlsx	VI	y
519	1069	106.735	-167.842	C:/Users/Gebruiker/Desktop/EAAT4_IPSC_EPSC\IPSCs/data\stijn_180920 3-15.ABF	-104.13	-3.69897	0.349258	-246.576	1.73408	14.5223	-622.679	951.028			1.72	-62055.2	0.0594074	32.5043	28.9526	1447.63	-3686.54	79.3814	pos	1	6.35833	stijn_180920 3-15.xlsx	VI	y
520	1070	58.0558	-208.857	C:/Users/Gebruiker/Desktop/EAAT4_IPSC_EPSC\IPSCs/data\stijn_180920 3-15.ABF	-54.1628	134.706	2.42626	-137.749	3.06288	2.36952	643.372	218.254			4.44	-13075.6	0.985878	32.5279	4.5036	225.18	-12891	79.3974	pos	1	6.35833	stijn_180920 3-15.xlsx	VI	y
521	1073	71.4217	-159.862	C:/Users/Gebruiker/Desktop/EAAT4_IPSC_EPSC\IPSCs/data\stijn_180920 3-15.ABF	-69.4752	103.855	11.9816	-138.758	14.929	7.88893	2021.47	17046.3			6.12	-11670.2	0.199389	32.6356	30.6938	1534.69	-2326.91	79.58	pos	1	6.35833	stijn_180920 3-15.xlsx	VI	y
522	1074	65.2067	-161.253	C:/Users/Gebruiker/Desktop/EAAT4_IPSC_EPSC\IPSCs/data\stijn_180920 3-15.ABF	-63.7108	70.9914	0.0345726	-160.488	0.0405789	1.20312	392.047	10.7326			7.44	-8764.34	0.933805	35.7227	7.9674	398.37	-8184.18	79.6596	pos	1	6.35833	stijn_180920 3-15.xlsx	VI	y
523	1076	52.5125	-203.296	C:/Users/Gebruiker/Desktop/EAAT4_IPSC_EPSC\IPSCs/data\stijn_180920 3-15.ABF	-48.2063	46.1305	4.84066	-221.171	0.420147	10.2989	123.437	116.215			3.08	-17049.5	0.518781	34.305	5.937	296.85	-8844.96	79.7559	pos	1	6.35833	stijn_180920 3-15.xlsx	VI	y
524	1083	71.2111	-170.473	C:/Users/Gebruiker/Desktop/EAAT4_IPSC_EPSC\IPSCs/data\stijn_180920 3-15.ABF	-69.6075	90.2332	0.191883	-155.284	0.28535	1.80603	544.675	56.6477			3.48	-20463	0.422967	34.4003	8.2276	411.38	-8655.15	80.2902	pos	1	6.35833	stijn_180920 3-15.xlsx	VI	y
525	1085	67.6925	-173.105	C:/Users/Gebruiker/Desktop/EAAT4_IPSC_EPSC\IPSCs/data\stijn_180920 3-15.ABF	-67.6191	74.2046	0.345656	-173.69	0.228564	3.52723	285.741	42.8258			2.88	-23504.3	0.452474	34.1486	6.365	318.25	-10635.1	80.3943	pos	1	6.35833	stijn_180920 3-15.xlsx	VI	y
526	1087	107.442	-189.836	C:/Users/Gebruiker/Desktop/EAAT4_IPSC_EPSC\IPSCs/data\stijn_180920 3-15.ABF	-108.056	108.647	1.16487	-195.427	1.01797	6.86078	386.601	138.459			2.3	-46714.1	0.253131	33.4304	9.0862	454.31	-11824.8	80.4822	pos	1	6.35833	stijn_180920 3-15.xlsx	VI	y
527	1089	71.5338	-169.689	C:/Users/Gebruiker/Desktop/EAAT4_IPSC_EPSC\IPSCs/data\stijn_180920 3-15.ABF	-71.226	107.67	1.10997	-145.45	1.49898	2.88085	966.465	449.123			9.14	-7826.46	0.628645	34.1734	14.5392	726.96	-4920.07	80.5906	pos	1	6.35833	stijn_180920 3-15.xlsx	VI	y
528	1090	89.843	-195.473	C:/Users/Gebruiker/Desktop/EAAT4_IPSC_EPSC\IPSCs/data\stijn_180920 3-15.ABF	-91.3359	-1.02291e+06	8028684222370979	-1.02317e+06	8028684248784318	18.604	-2.19552e+07	3.69887e+18			6.6	-13612.6	0.439865	39.4952	15.0046	750.23	-5987.7	80.6536	pos	1	6.35833	stijn_180920 3-15.xlsx	VI	y
529	1094	54.5095	-169.992	C:/Users/Gebruiker/Desktop/EAAT4_IPSC_EPSC\IPSCs/data\stijn_180920 3-15.ABF	-53.2095	50.8504	1.40814	-182.157	0.47754	6.91337	289.874	278.491			1.74	-31327.3	0.170095	35.7205	10.2296	511.48	-5328.6	80.8634	pos	1	6.35833	stijn_180920 3-15.xlsx	VI	y
530	1100	83.3799	-184.72	C:/Users/Gebruiker/Desktop/EAAT4_IPSC_EPSC\IPSCs/data\stijn_180920 3-15.ABF	-80.8114	-2.60668e+06	8368204399640709	-2.60694e+06	8368204337172228	3.98542	-2.83423e+07	9.89311e+17			5.84	-14277.4	0.633694	49.6617	9.2158	460.79	-9047.49	81.2526	pos	1	6.35833	stijn_180920 3-15.xlsx	VI	y
531	1101	71.321	-187.631	C:/Users/Gebruiker/Desktop/EAAT4_IPSC_EPSC\IPSCs/data\stijn_180920 3-15.ABF	-67.7457	64.4409	0.831982	-196.85	0.169291	5.1087	179.046	30.7142			1.54	-46312.3	0.356366	46.7475	4.3214	216.07	-16504.1	81.3962	pos	1	6.35833	stijn_180920 3-15.xlsx	VI	y
532	1103	190.833	-208.285	C:/Users/Gebruiker/Desktop/EAAT4_IPSC_EPSC\IPSCs/data\stijn_180920 3-15.ABF	-187.109	-5.97909e+06	-8.35637e+14	-5.97949e+06	-8.35637e+14	9.53921	-3.77648e+07	-3.33353e+16			6.98	-27339.9	0.469894	43.5787	14.8544	742.72	-12846.9	81.5095	pos	1	6.35833	stijn_180920 3-15.xlsx	VI	y
533	1106	172.883	-171.548	C:/Users/Gebruiker/Desktop/EAAT4_IPSC_EPSC\IPSCs/data\stijn_180920 3-15.ABF	-174.696	-1.93869e+06	2.09748e+16	-1.939e+06	2.09748e+16	14.8712	-2.14986e+07	2.57904e+18			6.44	-26845.2	0.387308	39.4573	16.6276	831.38	-10397.3	81.7021	pos	1	6.35833	stijn_180920 3-15.xlsx	VI	y
534	1117	101.195	-237.072	C:/Users/Gebruiker/Desktop/EAAT4_IPSC_EPSC\IPSCs/data\stijn_180920 3-15.ABF	-97.2799	1.0748e+06	2.17069e+14	1.07445e+06	2.17069e+14	5.92603	6.7276e+06	8506490878037346			5.04	-20078.4	0.633086	42.6606	7.961	398.05	-12711.4	82.2608	pos	1	6.35833	stijn_180920 3-15.xlsx	VI	y
535	1120	73.5302	-177.244	C:/Users/Gebruiker/Desktop/EAAT4_IPSC_EPSC\IPSCs/data\stijn_180920 3-15.ABF	-72.8376	-17.7452	3.10826	-264.383	5.19666	8.33268	-901.215	1808.55			4.34	-16942.4	0.198603	47.1979	21.8526	1092.63	-3364.82	82.4388	pos	1	6.35833	stijn_180920 3-15.xlsx	VI	y
536	1122	82.5245	-178.1	C:/Users/Gebruiker/Desktop/EAAT4_IPSC_EPSC\IPSCs/data\stijn_180920 3-15.ABF	-79.9085	129.616	1.22382	-137.056	1.6042	2.45458	817.103	219.398			12.44	-6633.8	1.32773	41.4756	9.3694	468.47	-8807.87	82.5721	pos	1	6.35833	stijn_180920 3-15.xlsx	VI	y
537	1124	63.0748	-164.815	C:/Users/Gebruiker/Desktop/EAAT4_IPSC_EPSC\IPSCs/data\stijn_180920 3-15.ABF	-61.1985	107.672	5.97557	-131.681	7.31245	4.22731	1629.71	4815.02			8.3	-7599.38	0.406202	41.9748	20.4332	1021.66	-3086.88	82.8942	pos	1	6.35833	stijn_180920 3-15.xlsx	VI	y
538	1126	107.464	-177.388	C:/Users/Gebruiker/Desktop/EAAT4_IPSC_EPSC\IPSCs/data\stijn_180920 3-15.ABF	-105.772	126.847	1.62785	-157.983	2.28183	4.11298	906.37	480.501			2.14	-50217	0.157722	50.4527	13.5682	678.41	-7920.32	83.0508	pos	1	6.35833	stijn_180920 3-15.xlsx	VI	y
539	1127	88.0509	-164.373	C:/Users/Gebruiker/Desktop/EAAT4_IPSC_EPSC\IPSCs/data\stijn_180920 3-15.ABF	-86.0862	80.2379	0.11278	-179.933	0.0791707	2.37491	387.171	22.536			3.42	-25745.9	0.296314	40.8316	11.5418	577.09	-7628.87	83.0978	pos	1	6.35833	stijn_180920 3-15.xlsx	VI	y
540	1128	68.0794	-184.122	C:/Users/Gebruiker/Desktop/EAAT4_IPSC_EPSC\IPSCs/data\stijn_180920 3-15.ABF	-67.0045	78.7001	0.299818	-170.703	0.312324	2.87606	283.233	38.5764			1.74	-39126.1	0.439794	42.519	3.9564	197.82	-17207.4	83.1863	pos	1	6.35833	stijn_180920 3-15.xlsx	VI	y
541	1130	70.455	-178.907	C:/Users/Gebruiker/Desktop/EAAT4_IPSC_EPSC\IPSCs/data\stijn_180920 3-15.ABF	-68.0753	86.2164	0.0800823	-168.82	0.110224	1.61732	441.43	20.9098			3.04	-23176	0.413741	45.2317	7.3476	367.38	-9588.85	83.3509	pos	1	6.35833	stijn_180920 3-15.xlsx	VI	y
542	1132	100.795	-163.547	C:/Users/Gebruiker/Desktop/EAAT4_IPSC_EPSC\IPSCs/data\stijn_180920 3-15.ABF	-101.077	-0.0201144	3.10744e-05	-231.547	0.172735	15.8676	-500.929	299.964			5.64	-17871.5	0.0766606	49.3607	73.571	3678.55	-1370.04	83.4778	pos	1	6.35833	stijn_180920 3-15.xlsx	VI	y
543	1133	68.2338	-205.45	C:/Users/Gebruiker/Desktop/EAAT4_IPSC_EPSC\IPSCs/data\stijn_180920 3-15.ABF	-60.6474	-186349	2394633247328439	-186599	2394633275390363	16.5255	-1.16729e+07	9.39492e+18			1.76	-38769.2	0.0964817	44.5254	18.2418	912.09	-3740.52	83.5237	pos	1	6.35833	stijn_180920 3-15.xlsx	VI	y
544	1136	80.6229	-182.936	C:/Users/Gebruiker/Desktop/EAAT4_IPSC_EPSC\IPSCs/data\stijn_180920 3-15.ABF	-79.0176	398006	1.04797e+14	397750	1.04797e+14	5.0716	8.54627e+06	4.83291e+16			5.38	-14985.7	0.296625	44.2383	18.1374	906.87	-4445.12	83.6102	pos	1	6.35833	stijn_180920 3-15.xlsx	VI	y
545	1138	83.5571	-162.472	C:/Users/Gebruiker/Desktop/EAAT4_IPSC_EPSC\IPSCs/data\stijn_180920 3-15.ABF	-82.5397	215.558	65.5154	-67.9877	73.5544	6.81561	1951.83	13413.5			5.72	-14607.9	0.272352	43.0526	21.0022	1050.11	-3978.5	83.7349	pos	1	6.35833	stijn_180920 3-15.xlsx	VI	y
546	1139	86.7223	-172.636	C:/Users/Gebruiker/Desktop/EAAT4_IPSC_EPSC\IPSCs/data\stijn_180920 3-15.ABF	-85.4004	-2.11523e+06	-1.16755e+16	-2.11548e+06	-1.16755e+16	6.08383	-2.29099e+07	-1.36958e+18			2.52	-34413.6	0.282214	36.4931	8.9294	446.47	-9712	83.8292	pos	1	6.35833	stijn_180920 3-15.xlsx	VI	y
547	1140	98.7098	-166.301	C:/Users/Gebruiker/Desktop/EAAT4_IPSC_EPSC\IPSCs/data\stijn_180920 3-15.ABF	-97.4216	99.2755	0.128881	-166.397	0.115694	2.46484	299.742	11.1349			2.94	-33574.8	0.497327	41.263	5.9116	295.58	-16697.6	83.9994	pos	1	6.35833	stijn_180920 3-15.xlsx	VI	y
548	1143	116.245	-167.241	C:/Users/Gebruiker/Desktop/EAAT4_IPSC_EPSC\IPSCs/data\stijn_180920 3-15.ABF	-116.447	132.204	3.36084	-159.059	4.88964	8.82758	1259.42	2072.81			2.9	-40084.4	0.120418	44.9413	24.0828	1204.14	-4826.88	84.1615	pos	1	6.35833	stijn_180920 3-15.xlsx	VI	y
549	1145	109.208	-223.151	C:/Users/Gebruiker/Desktop/EAAT4_IPSC_EPSC\IPSCs/data\stijn_180920 3-15.ABF	-107.066	159.161	0.505282	-172.134	0.730079	2.11712	479.667	30.2899			7.18	-15210	1.38034	38.4274	5.2016	260.08	-20995.1	84.2499	pos	1	6.35833	stijn_180920 3-15.xlsx	VI	y
550	1146	91.0699	-169.319	C:/Users/Gebruiker/Desktop/EAAT4_IPSC_EPSC\IPSCs/data\stijn_180920 3-15.ABF	-88.9398	-564414	746608460211515	-564660	7.46608e+14	11.7569	-1.18977e+07	3.31724e+17			8.44	-10790.3	0.475225	40.8822	17.76	888	-5127.81	84.2888	pos	1	6.35833	stijn_180920 3-15.xlsx	VI	y
551	1149	116.474	-180.524	C:/Users/Gebruiker/Desktop/EAAT4_IPSC_EPSC\IPSCs/data\stijn_180920 3-15.ABF	-117.618	125.805	0.142353	-178.794	0.187692	2.38057	469.354	20.0876			9.92	-11741.3	1.00277	32.1629	9.8926	494.63	-11773.8	84.4443	pos	1	6.35833	stijn_180920 3-15.xlsx	VI	y
552	1150	58.7455	-171.742	C:/Users/Gebruiker/Desktop/EAAT4_IPSC_EPSC\IPSCs/data\stijn_180920 3-15.ABF	-57.7917	1.41498e+06	6.64394e+14	1.41474e+06	6.64394e+14	12.855	8.35392e+07	2.31584e+18			1.5	-39163.7	0.0265556	31.1964	56.4852	2824.26	-1040.02	84.5509	pos	1	6.35833	stijn_180920 3-15.xlsx	VI	y
553	1154	69.5093	-175.566	C:/Users/Gebruiker/Desktop/EAAT4_IPSC_EPSC\IPSCs/data\stijn_180920 3-15.ABF	-68.5525	156.802	9.97526	-124.636	12.4898	5.79939	1212.05	2279.44			5.84	-11902.3	0.339413	41.2458	17.2062	860.31	-4039.78	84.8799	pos	1	6.35833	stijn_180920 3-15.xlsx	VI	y
554	1156	82.9702	-181.593	C:/Users/Gebruiker/Desktop/EAAT4_IPSC_EPSC\IPSCs/data\stijn_180920 3-15.ABF	-84.7014	-1.18134e+06	6.59912e+13	-1.1816e+06	6.59912e+13	2.84117	-1.72397e+07	1.40529e+16			2.76	-30061.7	0.195978	46.4777	14.0832	704.16	-5891.43	84.9626	pos	1	6.35833	stijn_180920 3-15.xlsx	VI	y
555	1159	66.3886	-208.794	C:/Users/Gebruiker/Desktop/EAAT4_IPSC_EPSC\IPSCs/data\stijn_180920 3-15.ABF	-60.9976	647440	2.48107e+14	647156	2.48107e+14	5.53635	7.25358e+06	3.11468e+16			2.92	-22735.8	0.27488	34.1984	10.6228	531.14	-6249.63	85.0399	pos	1	6.35833	stijn_180920 3-15.xlsx	VI	y
556	1160	74.3961	-173.136	C:/Users/Gebruiker/Desktop/EAAT4_IPSC_EPSC\IPSCs/data\stijn_180920 3-15.ABF	-73.5621	95.781	2.23021	-153.148	3.06014	4.14696	940.313	1144.94			1.78	-41795.6	0.136524	46.3341	13.038	651.9	-5706.1	85.1096	pos	1	6.35833	stijn_180920 3-15.xlsx	VI	y
557	1161	97.517	-172.777	C:/Users/Gebruiker/Desktop/EAAT4_IPSC_EPSC\IPSCs/data\stijn_180920 3-15.ABF	-96.598	116.624	0.107114	-162.395	0.148726	1.80876	441.323	15.1924			5.68	-17168.5	0.705397	36.2818	8.0522	402.61	-12110.6	85.1386	pos	1	6.35833	stijn_180920 3-15.xlsx	VI	y
558	1162	120.653	-166.035	C:/Users/Gebruiker/Desktop/EAAT4_IPSC_EPSC\IPSCs/data\stijn_180920 3-15.ABF	-120.442	92.9435	0.348908	-190.692	0.0333648	3.94249	270.634	10.2698			1.96	-61557.6	0.234646	36.786	8.353	417.65	-14444.3	85.4115	pos	1	6.35833	stijn_180920 3-15.xlsx	VI	y
559	1163	135.835	-166.124	C:/Users/Gebruiker/Desktop/EAAT4_IPSC_EPSC\IPSCs/data\stijn_180920 3-15.ABF	-134.397	126.412	0.252438	-170.966	0.265549	3.68281	421.811	28.022			1.72	-78973.8	0.201845	41.609	8.5214	426.07	-15940.5	85.5862	pos	1	6.35833	stijn_180920 3-15.xlsx	VI	y
560	1164	117.958	-181.795	C:/Users/Gebruiker/Desktop/EAAT4_IPSC_EPSC\IPSCs/data\stijn_180920 3-15.ABF	-115.005	140.335	0.126997	-163.195	0.186451	1.88924	512.59	15.4931			5.22	-22597.4	0.646712	32.5651	8.0716	403.58	-14614	85.6326	pos	1	6.35833	stijn_180920 3-15.xlsx	VI	y
561	1165	118.214	-179.655	C:/Users/Gebruiker/Desktop/EAAT4_IPSC_EPSC\IPSCs/data\stijn_180920 3-15.ABF	-118.963	-16.9034	7.40161	-281.337	11.784	13.0416	-1345.23	11240.4			9.36	-12629.6	0.279577	37.747	33.4792	1673.96	-3530.95	85.7124	pos	1	6.35833	stijn_180920 3-15.xlsx	VI	y
562	1166	51.1315	-236.484	C:/Users/Gebruiker/Desktop/EAAT4_IPSC_EPSC\IPSCs/data\stijn_180920 3-15.ABF	-44.8419	58.7201	7.737	-237.942	0.575709	9.98337	86.5075	53.3849			1.28	-39946.5	0.730427	32.9374	1.7524	87.62	-29178	85.7353	pos	1	6.35833	stijn_180920 3-15.xlsx	VI	y
563	1175	61.3904	-166.37	C:/Users/Gebruiker/Desktop/EAAT4_IPSC_EPSC\IPSCs/data\stijn_180920 3-15.ABF	-61.9039	54.6	0.51299	-180.828	0.112615	4.2962	255.433	55.6233			2.9	-21169.1	0.291762	37.1417	9.9396	496.98	-6176.35	86.255	pos	1	6.35833	stijn_180920 3-15.xlsx	VI	y
564	1176	58.5068	-192.441	C:/Users/Gebruiker/Desktop/EAAT4_IPSC_EPSC\IPSCs/data\stijn_180920 3-15.ABF	-55.9333	-2.05823	0.134467	-248.216	1.1904	13.704	-453.358	474.076			5.84	-10018.3	0.233091	38.8152	25.0546	1252.73	-2335.17	86.3451	pos	1	6.35833	stijn_180920 3-15.xlsx	VI	y
565	1177	58.2314	-215.107	C:/Users/Gebruiker/Desktop/EAAT4_IPSC_EPSC\IPSCs/data\stijn_180920 3-15.ABF	-54.3679	142.226	1.73398	-136.921	2.0738	1.43488	749.402	155.487			5.06	-11508.2	1.017	36.5602	4.9754	248.77	-11703.9	86.3598	pos	1	6.35833	stijn_180920 3-15.xlsx	VI	y
566	1178	87.1686	-163.225	C:/Users/Gebruiker/Desktop/EAAT4_IPSC_EPSC\IPSCs/data\stijn_180920 3-15.ABF	-86.713	-34.3749	9.26917	-270.672	11.5364	6.02955	-1720.4	8308.6			7.02	-12417.2	0.261106	38.7847	26.8856	1344.28	-3242.2	86.4355	pos	1	6.35833	stijn_180920 3-15.xlsx	VI	y
567	1179	96.3401	-169.492	C:/Users/Gebruiker/Desktop/EAAT4_IPSC_EPSC\IPSCs/data\stijn_180920 3-15.ABF	-95.2342	-2.52004e+06	-1006265278277818	-2.52029e+06	-1006265274493370	11.887	-6.78627e+07	-7.29794e+17			6.36	-15147.8	0.290751	44.1633	21.8744	1093.72	-4404.24	86.6778	pos	1	6.35833	stijn_180920 3-15.xlsx	VI	y
568	1181	61.0383	-206.438	C:/Users/Gebruiker/Desktop/EAAT4_IPSC_EPSC\IPSCs/data\stijn_180920 3-15.ABF	-57.1361	87.2503	0.0929481	-185.813	0.0892878	1.66804	239.144	6.7703			1.6	-38148.9	0.514602	37.9675	3.1092	155.46	-19631.5	86.8077	pos	1	6.35833	stijn_180920 3-15.xlsx	VI	y
569	1187	98.6933	-178.258	C:/Users/Gebruiker/Desktop/EAAT4_IPSC_EPSC\IPSCs/data\stijn_180920 3-15.ABF	-97.6305	81.5562	0.409684	-195.879	0.192408	5.18334	377.467	62.5172			6.52	-15137	0.600512	36.4278	10.8574	542.87	-9089.95	87.3593	pos	1	6.35833	stijn_180920 3-15.xlsx	VI	y
570	1189	87.3777	-175.178	C:/Users/Gebruiker/Desktop/EAAT4_IPSC_EPSC\IPSCs/data\stijn_180920 3-15.ABF	-86.1049	-656985	-8.67522e+14	-657246	-8.67522e+14	4.86463	-9.36963e+06	-1.76423e+17			4.46	-19591.4	0.299582	44.6433	14.8874	744.37	-5869.24	87.54	pos	1	6.35833	stijn_180920 3-15.xlsx	VI	y
571	1191	78.8308	-183.207	C:/Users/Gebruiker/Desktop/EAAT4_IPSC_EPSC\IPSCs/data\stijn_180920 3-15.ABF	-77.7401	1.0914e+06	-803963385019248	1.09113e+06	-8.03963e+14	8.84904	1.54363e+07	-1.60832e+17			7.18	-10979.2	0.44074	46.0537	16.2908	814.54	-4838.97	87.6331	pos	1	6.35833	stijn_180920 3-15.xlsx	VI	y
572	1194	69.6595	-169.299	C:/Users/Gebruiker/Desktop/EAAT4_IPSC_EPSC\IPSCs/data\stijn_180920 3-15.ABF	-69.9494	-10.1647	1.46903	-272.745	3.82147	17.4703	-1439.94	4327.66			3.6	-19349.9	0.0613428	44.5702	58.6866	2934.33	-1186.98	87.7486	pos	1	6.35833	stijn_180920 3-15.xlsx	VI	y
573	1196	100.028	-178.195	C:/Users/Gebruiker/Desktop/EAAT4_IPSC_EPSC\IPSCs/data\stijn_180920 3-15.ABF	-102.049	148.187	1.2914	-146.069	1.81624	3.72005	960.91	318.076			6.04	-16561	0.400786	42.9747	15.0704	753.52	-6637.41	87.8366	pos	1	6.35833	stijn_180920 3-15.xlsx	VI	y
574	1197	85.7893	-176.219	C:/Users/Gebruiker/Desktop/EAAT4_IPSC_EPSC\IPSCs/data\stijn_180920 3-15.ABF	-83.9063	-57.4139	38.4831	-329.575	45.4446	9.84247	-2216.62	23139.8			4.92	-17436.8	0.149519	46.1977	32.9056	1645.28	-2607.13	87.8777	pos	1	6.35833	stijn_180920 3-15.xlsx	VI	y
575	1209	69.0709	-184.609	C:/Users/Gebruiker/Desktop/EAAT4_IPSC_EPSC\IPSCs/data\stijn_180920 3-15.ABF	-66.3673	70.1412	1.31603	-196.42	0.611409	7.02166	273.993	142.264			1.92	-35974.4	0.230177	44.138	8.3414	417.07	-8280.49	88.6304	pos	1	6.35833	stijn_180920 3-15.xlsx	VI	y
576	1213	68.4992	-177.761	C:/Users/Gebruiker/Desktop/EAAT4_IPSC_EPSC\IPSCs/data\stijn_180920 3-15.ABF	-66.2884	-272523	6.36196e+14	-272753	6.36196e+14	7.58168	-1.16257e+07	1.15758e+18			3.46	-19797.5	0.157876	37.9344	21.916	1095.8	-3125.54	88.8522	pos	1	6.35833	stijn_180920 3-15.xlsx	VI	y
577	1215	89.3306	-268.153	C:/Users/Gebruiker/Desktop/EAAT4_IPSC_EPSC\IPSCs/data\stijn_180920 3-15.ABF	-82.7277	198.565	6.54559	-171.95	8.43881	4.37997	629.862	280.117			2.24	-39879.7	0.445682	43.3316	5.026	251.3	-17773.7	89.0159	pos	1	6.35833	stijn_180920 3-15.xlsx	VI	y
578	1219	70.4919	-170.607	C:/Users/Gebruiker/Desktop/EAAT4_IPSC_EPSC\IPSCs/data\stijn_180920 3-15.ABF	-70.5119	80.842	0.143892	-166.457	0.188508	2.19171	440.109	43.2955			5.34	-13200.7	0.613412	34.3922	8.7054	435.27	-8097.49	89.1956	pos	1	6.35833	stijn_180920 3-15.xlsx	VI	y
579	1223	109.747	-182.664	C:/Users/Gebruiker/Desktop/EAAT4_IPSC_EPSC\IPSCs/data\stijn_180920 3-15.ABF	-108.834	131.371	0.341536	-168.297	0.491602	3.17957	463.586	40.579			2.96	-37076.8	0.369105	40.0714	8.0194	400.97	-13685.2	89.367	pos	1	6.35833	stijn_180920 3-15.xlsx	VI	y
580	1224	83.7498	-176.07	C:/Users/Gebruiker/Desktop/EAAT4_IPSC_EPSC\IPSCs/data\stijn_180920 3-15.ABF	-80.4007	776736	6.12087e+14	776479	6.12087e+14	5.61416	1.56985e+07	2.50056e+17			2	-41874.9	0.101638	37.2395	19.6776	983.88	-4256.1	89.3929	pos	1	6.35833	stijn_180920 3-15.xlsx	VI	y
581	1232	70.767	-200.464	C:/Users/Gebruiker/Desktop/EAAT4_IPSC_EPSC\IPSCs/data\stijn_180920 3-15.ABF	-69.6655	126.783	0.753621	-149.506	0.979208	1.48942	709.699	103.256			2.6	-27218.1	0.373993	42.7908	6.952	347.6	-10179.4	90.0234	pos	1	6.35833	stijn_180920 3-15.xlsx	VI	y
582	1233	78.73	-169.754	C:/Users/Gebruiker/Desktop/EAAT4_IPSC_EPSC\IPSCs/data\stijn_180920 3-15.ABF	-78.3082	99.7227	0.38484	-150.111	0.537626	1.89943	857.811	162.493			8.9	-8846.06	0.727398	45.8337	12.2354	611.77	-6434.61	90.08	pos	1	6.35833	stijn_180920 3-15.xlsx	VI	y
583	1238	68.7313	-204.362	C:/Users/Gebruiker/Desktop/EAAT4_IPSC_EPSC\IPSCs/data\stijn_180920 3-15.ABF	-67.6041	85.1762	5.0739	-223.169	5.5861	16.5095	448.325	1416.48			5.34	-12871	0.240918	39.4663	22.1652	1108.26	-3100.87	90.5976	pos	1	6.35833	stijn_180920 3-15.xlsx	VI	y
584	1239	64.5452	-210.066	C:/Users/Gebruiker/Desktop/EAAT4_IPSC_EPSC\IPSCs/data\stijn_180920 3-15.ABF	-64.314	176.025	16.1502	-106.273	17.7587	2.24335	1268.86	1906.74			4.54	-14217	0.557192	40.3545	8.148	407.4	-7921.6	90.623	pos	1	6.35833	stijn_180920 3-15.xlsx	VI	y
585	1240	132.829	-209.592	C:/Users/Gebruiker/Desktop/EAAT4_IPSC_EPSC\IPSCs/data\stijn_180920 3-15.ABF	-131.387	192.263	1.04361	-158.234	1.45981	2.84895	707.187	81.0172			4.4	-30188.4	0.484251	44.7435	9.0862	454.31	-14618.8	90.7038	pos	1	6.35833	stijn_180920 3-15.xlsx	VI	y
586	1242	66.5529	-174.669	C:/Users/Gebruiker/Desktop/EAAT4_IPSC_EPSC\IPSCs/data\stijn_180920 3-15.ABF	-66.4094	83.7776	0.147076	-160.434	0.218654	1.66122	632.66	67.1005			4.08	-16312	0.419029	33.2269	9.7368	486.84	-6835.2	90.869	pos	1	6.35833	stijn_180920 3-15.xlsx	VI	y
587	1250	57.42	-175.673	C:/Users/Gebruiker/Desktop/EAAT4_IPSC_EPSC\IPSCs/data\stijn_180920 3-15.ABF	-57.0512	66.7592	0.0850463	-168.316	0.121946	1.70174	532.43	51.9461			3.3	-17400	0.367312	37.8842	8.9842	449.21	-6391.22	91.3619	pos	1	6.35833	stijn_180920 3-15.xlsx	VI	y
588	1251	74.3374	-171.35	C:/Users/Gebruiker/Desktop/EAAT4_IPSC_EPSC\IPSCs/data\stijn_180920 3-15.ABF	-73.0791	-528534	402882954660858	-528743	4.02883e+14	10.6286	-1.10692e+08	1.76705e+19			3.12	-23826.1	0.0778121	48.3789	40.0966	2004.83	-1853.96	91.4007	pos	1	6.35833	stijn_180920 3-15.xlsx	VI	y
589	1253	51.6222	-169.474	C:/Users/Gebruiker/Desktop/EAAT4_IPSC_EPSC\IPSCs/data\stijn_180920 3-15.ABF	-51.0038	42.5456	1.23442	-186.968	0.183388	6.51486	180.923	92.8206			3.02	-17093.4	0.267887	25.3616	11.2734	563.67	-4579.11	91.5426	pos	1	6.35833	stijn_180920 3-15.xlsx	VI	y
590	1254	61.5455	-197.077	C:/Users/Gebruiker/Desktop/EAAT4_IPSC_EPSC\IPSCs/data\stijn_180920 3-15.ABF	-60.6828	83.4603	0.27355	-182.657	0.284257	3.13857	299.465	34.9684			3.26	-18879	0.682751	32.203	4.7748	238.74	-12889.7	91.5757	pos	1	6.35833	stijn_180920 3-15.xlsx	VI	y
591	1256	111.04	-176.534	C:/Users/Gebruiker/Desktop/EAAT4_IPSC_EPSC\IPSCs/data\stijn_180920 3-15.ABF	-110.345	133.525	0.104262	-160.632	0.155051	1.55835	615.694	18.7744			5.94	-18693.7	0.568922	33.0719	10.4408	522.04	-10635.2	91.6449	pos	1	6.35833	stijn_180920 3-15.xlsx	VI	y
592	1259	159.173	-192.392	C:/Users/Gebruiker/Desktop/EAAT4_IPSC_EPSC\IPSCs/data\stijn_180920 3-15.ABF	-156.686	1.29535e+06	-1409713147369309	1.29501e+06	-1409713157741538	11.1378	1.48546e+07	-1.85411e+17			2.26	-70430.7	0.113268	45.8579	19.9526	997.63	-7977.57	91.9077	pos	1	6.35833	stijn_180920 3-15.xlsx	VI	y
593	1260	158.886	-252.023	C:/Users/Gebruiker/Desktop/EAAT4_IPSC_EPSC\IPSCs/data\stijn_180920 3-15.ABF	-156.009	211.627	0.791796	-217.29	1.14303	4.44059	426.82	30.5632			2.04	-77885.4	0.298376	34.7892	6.837	341.85	-23239.2	91.9615	pos	1	6.35833	stijn_180920 3-15.xlsx	VI	y
594	1262	68.2061	-179.158	C:/Users/Gebruiker/Desktop/EAAT4_IPSC_EPSC\IPSCs/data\stijn_180920 3-15.ABF	-68.64	85.0333	0.143411	-167.618	0.203142	2.03025	434.846	36.5096			3.7	-18434.1	0.500704	27.9125	7.3896	369.48	-9230.02	92.147	pos	1	6.35833	stijn_180920 3-15.xlsx	VI	y
595	1263	135.592	-181.764	C:/Users/Gebruiker/Desktop/EAAT4_IPSC_EPSC\IPSCs/data\stijn_180920 3-15.ABF	-133.838	162.419	0.139067	-167.207	0.17324	2.09366	387.985	8.10049			2.7	-50219.4	0.383457	34.8494	7.0412	352.06	-19257	92.2282	pos	1	6.35833	stijn_180920 3-15.xlsx	VI	y
596	1265	86.0002	-249.313	C:/Users/Gebruiker/Desktop/EAAT4_IPSC_EPSC\IPSCs/data\stijn_180920 3-15.ABF	-84.0232	343.086	151.428	-7.06186	161.709	5.04648	1485.84	5561.67			2.62	-32824.5	0.399463	39.5601	6.5588	327.94	-13112.2	92.3058	pos	1	6.35833	stijn_180920 3-15.xlsx	VI	y
597	1266	65.7743	-174.512	C:/Users/Gebruiker/Desktop/EAAT4_IPSC_EPSC\IPSCs/data\stijn_180920 3-15.ABF	-65.1998	68.1491	0.226661	-179.858	0.252247	3.42754	438.688	94.8543			6.16	-10677.6	0.554545	35.6014	11.1082	555.41	-5921.24	92.5293	pos	1	6.35833	stijn_180920 3-15.xlsx	VI	y
598	1268	161.835	-181.678	C:/Users/Gebruiker/Desktop/EAAT4_IPSC_EPSC\IPSCs/data\stijn_180920 3-15.ABF	-160.504	155.129	0.743863	-184.431	0.54755	7.01808	433.582	50.9098			1.92	-84289	0.223578	39.7132	8.5876	429.38	-18845.2	92.7032	pos	1	6.35833	stijn_180920 3-15.xlsx	VI	y
599	1269	53.7702	-171.722	C:/Users/Gebruiker/Desktop/EAAT4_IPSC_EPSC\IPSCs/data\stijn_180920 3-15.ABF	-51.7099	-4.44121	0.657863	-216.154	1.26212	7.51041	-1633.82	17186.5			5.74	-9367.64	0.105845	30.0864	54.2302	2711.51	-991.518	92.7674	pos	1	6.35833	stijn_180920 3-15.xlsx	VI	y
600	1271	64.6235	-194.757	C:/Users/Gebruiker/Desktop/EAAT4_IPSC_EPSC\IPSCs/data\stijn_180920 3-15.ABF	-65.3932	109.839	0.414756	-157.123	0.609865	1.82378	482.93	58.2013			5.78	-11180.5	1.01525	33.8728	5.6932	284.66	-11351	92.8409	pos	1	6.35833	stijn_180920 3-15.xlsx	VI	y
601	1272	52.9612	-178.065	C:/Users/Gebruiker/Desktop/EAAT4_IPSC_EPSC\IPSCs/data\stijn_180920 3-15.ABF	-51.3121	65.6151	0.271041	-169.972	0.396914	2.14856	504.093	147.361			4.62	-11463.5	0.552248	27.4322	8.3658	418.29	-6330.68	92.8643	pos	1	6.35833	stijn_180920 3-15.xlsx	VI	y
602	1274	64.8425	-168.416	C:/Users/Gebruiker/Desktop/EAAT4_IPSC_EPSC\IPSCs/data\stijn_180920 3-15.ABF	-64.2669	-92172.2	-3958123673544424	-92368.1	-3958123722274218	7.55361	-5.86568e+06	-1.60276e+19			5.24	-12374.5	1.27203	29.6309	4.1194	205.97	-15740.8	92.9937	pos	1	6.35833	stijn_180920 3-15.xlsx	VI	y
603	1275	50.9036	-174.765	C:/Users/Gebruiker/Desktop/EAAT4_IPSC_EPSC\IPSCs/data\stijn_180920 3-15.ABF	-50.2523	60.7876	0.0567067	-168.769	0.0679775	1.5639	385.022	23.2014			2.3	-22132	0.338196	28.5699	6.8008	340.04	-7484.95	93.0839	pos	1	6.35833	stijn_180920 3-15.xlsx	VI	y
604	1276	50.4782	-170.214	C:/Users/Gebruiker/Desktop/EAAT4_IPSC_EPSC\IPSCs/data\stijn_180920 3-15.ABF	-49.7018	1.97644e+06	1.22899e+16	1.97621e+06	1.22899e+16	11.6738	8.05644e+07	2.04204e+19			4.82	-10472.7	0.14709	30.6923	32.769	1638.45	-1540.43	93.15	pos	1	6.35833	stijn_180920 3-15.xlsx	VI	y
605	1278	49.7447	-183.11	C:/Users/Gebruiker/Desktop/EAAT4_IPSC_EPSC\IPSCs/data\stijn_180920 3-15.ABF	-48.5522	46.6444	0.496036	-195.313	0.139276	4.71516	239.307	72.5891			2.84	-17515.7	0.309334	32.8567	9.181	459.05	-5418.22	93.3042	pos	1	6.35833	stijn_180920 3-15.xlsx	VI	y
606	1282	81.3887	-173.77	C:/Users/Gebruiker/Desktop/EAAT4_IPSC_EPSC\IPSCs/data\stijn_180920 3-15.ABF	-79.159	96.5722	0.0957624	-160.885	0.142444	1.36261	526.404	23.6562			2.18	-37334.3	0.265207	36.7685	8.22	411	-9901.31	93.5091	pos	1	6.35833	stijn_180920 3-15.xlsx	VI	y
607	1285	88.0911	-194.42	C:/Users/Gebruiker/Desktop/EAAT4_IPSC_EPSC\IPSCs/data\stijn_180920 3-15.ABF	-85.7576	135.465	1.26004	-148.363	1.6248	2.08902	825.933	199.244			5.14	-17138.4	0.589937	33.1829	8.7128	435.64	-10110.5	93.906	pos	1	6.35833	stijn_180920 3-15.xlsx	VI	y
608	1286	106.865	-182.737	C:/Users/Gebruiker/Desktop/EAAT4_IPSC_EPSC\IPSCs/data\stijn_180920 3-15.ABF	-106.127	111.656	0.225116	-181.442	0.226941	2.95098	362.17	23.3316			1.6	-66790.7	0.220879	31.6805	7.2438	362.19	-14752.6	93.9993	pos	1	6.35833	stijn_180920 3-15.xlsx	VI	y
609	1287	69.6048	-209.307	C:/Users/Gebruiker/Desktop/EAAT4_IPSC_EPSC\IPSCs/data\stijn_180920 3-15.ABF	-67.4845	133.087	1.12138	-153.742	1.43485	1.601	724.84	137.657			4.2	-16572.6	0.606026	30.4468	6.9304	346.52	-10043.4	94.0892	pos	1	6.35833	stijn_180920 3-15.xlsx	VI	y
610	1288	64.88	-178.432	C:/Users/Gebruiker/Desktop/EAAT4_IPSC_EPSC\IPSCs/data\stijn_180920 3-15.ABF	-62.0165	1.5457e+06	1091753559494456	1.54544e+06	1091753567194775	13.4033	4.074e+07	7.58474e+17			3.4	-19082.4	0.107956	35.6853	31.4944	1574.72	-2060.05	94.1269	pos	1	6.35833	stijn_180920 3-15.xlsx	VI	y
611	1291	101.246	-203.271	C:/Users/Gebruiker/Desktop/EAAT4_IPSC_EPSC\IPSCs/data\stijn_180920 3-15.ABF	-94.8437	403.901	15034.4	119.602	15156.2	5.99871	6073.46	4.25707e+06			1.62	-62497.7	0.128782	32.0631	12.5794	628.97	-8048.58	94.3696	pos	1	6.35833	stijn_180920 3-15.xlsx	VI	y
612	1293	58.7632	-195.613	C:/Users/Gebruiker/Desktop/EAAT4_IPSC_EPSC\IPSCs/data\stijn_180920 3-15.ABF	-55.7451	188.531	45.0166	-66.8689	47.1676	1.87571	1963	8543.88			5.14	-11432.5	0.612912	37.6499	8.3862	419.31	-7007.13	94.433	pos	1	6.35833	stijn_180920 3-15.xlsx	VI	y
613	1294	46.5672	-186.666	C:/Users/Gebruiker/Desktop/EAAT4_IPSC_EPSC\IPSCs/data\stijn_180920 3-15.ABF	-44.7673	78.2489	0.53354	-159.304	0.718963	1.58731	632.68	173.957			8.22	-5665.11	1.20454	30.7223	6.8242	341.21	-6823.83	94.5105	pos	1	6.35833	stijn_180920 3-15.xlsx	VI	y
614	1295	76.7341	-172.36	C:/Users/Gebruiker/Desktop/EAAT4_IPSC_EPSC\IPSCs/data\stijn_180920 3-15.ABF	-77.462	-68734.5	6.55414e+13	-68962.3	6.55414e+13	8.36959	-3.04785e+06	1.28776e+17			2.38	-32241.2	0.0971627	36.8667	24.495	1224.75	-3132.64	94.6285	pos	1	6.35833	stijn_180920 3-15.xlsx	VI	y
615	1296	85.6389	-168.225	C:/Users/Gebruiker/Desktop/EAAT4_IPSC_EPSC\IPSCs/data\stijn_180920 3-15.ABF	-85.3389	-719671	3151239362540982	-719897	3151239409233358	16.9399	-1.95443e+07	2.32403e+18			2.6	-32938.1	0.180483	35.0419	14.4058	720.29	-5944.75	94.7076	pos	1	6.35833	stijn_180920 3-15.xlsx	VI	y
616	1297	56.3039	-180.448	C:/Users/Gebruiker/Desktop/EAAT4_IPSC_EPSC\IPSCs/data\stijn_180920 3-15.ABF	-55.4189	91.2758	0.517866	-150.915	0.699958	1.62086	678.315	144.19			3.86	-14586.5	0.485645	37.1368	7.9482	397.41	-7083.86	94.7273	pos	1	6.35833	stijn_180920 3-15.xlsx	VI	y
617	1302	78.9788	-195.398	C:/Users/Gebruiker/Desktop/EAAT4_IPSC_EPSC\IPSCs/data\stijn_180920 3-15.ABF	-80.1837	-1.10165e+06	1141665427726289	-1.10192e+06	1141665454015262	7.90552	-1.42345e+07	1.90592e+17			1.64	-48157.8	0.158749	41.3017	10.3308	516.54	-7644.98	94.9993	pos	1	6.35833	stijn_180920 3-15.xlsx	VI	y
618	1304	91.8164	-175.124	C:/Users/Gebruiker/Desktop/EAAT4_IPSC_EPSC\IPSCs/data\stijn_180920 3-15.ABF	-90.5412	98.2242	0.339883	-180.4	0.22716	3.90735	307.682	27.999			4.8	-19128.4	0.644953	43.2973	7.4424	372.12	-12336.9	95.1108	pos	1	6.35833	stijn_180920 3-15.xlsx	VI	y
619	1308	90.3692	-170.767	C:/Users/Gebruiker/Desktop/EAAT4_IPSC_EPSC\IPSCs/data\stijn_180920 3-15.ABF	-90.572	95.6248	0.110164	-174.51	0.112624	2.39314	446.878	23.8044			5.88	-15368.9	0.557388	42.2946	10.5492	527.46	-8566.45	95.4583	pos	1	6.35833	stijn_180920 3-15.xlsx	VI	y
620	1312	81.9597	-170.418	C:/Users/Gebruiker/Desktop/EAAT4_IPSC_EPSC\IPSCs/data\stijn_180920 3-15.ABF	-80.3599	-3.12586e+06	-4953854590002498	-3.12613e+06	-4953854609243134	15.0893	-4.25838e+07	-9.19373e+17			12.54	-6535.86	0.631668	41.0493	19.8522	992.61	-4128.49	95.6924	pos	1	6.35833	stijn_180920 3-15.xlsx	VI	y
621	1316	132.185	-172.325	C:/Users/Gebruiker/Desktop/EAAT4_IPSC_EPSC\IPSCs/data\stijn_180920 3-15.ABF	-130.315	113.145	0.494844	-196.018	0.172283	5.33838	439.232	45.9851			5.16	-25617.3	0.400652	48.7624	12.879	643.95	-10263.6	95.8489	pos	1	6.35833	stijn_180920 3-15.xlsx	VI	y
622	1319	159.664	-179.715	C:/Users/Gebruiker/Desktop/EAAT4_IPSC_EPSC\IPSCs/data\stijn_180920 3-15.ABF	-159.519	-1.45301e+06	1.97646e+14	-1.45333e+06	197646338430842	6.84955	-1.59002e+07	2.36644e+16			13.36	-11950.9	0.755784	41.1918	17.677	883.85	-9032.3	96.0969	pos	1	6.35833	stijn_180920 3-15.xlsx	VI	y
623	1320	67.2955	-183.537	C:/Users/Gebruiker/Desktop/EAAT4_IPSC_EPSC\IPSCs/data\stijn_180920 3-15.ABF	-65.9771	116.118	0.932877	-142.095	1.18987	1.59583	911.749	235.236			3.04	-22136.7	0.303417	40.5594	10.0192	500.96	-6716.65	96.1998	pos	1	6.35833	stijn_180920 3-15.xlsx	VI	y
624	1321	94.1819	-214.548	C:/Users/Gebruiker/Desktop/EAAT4_IPSC_EPSC\IPSCs/data\stijn_180920 3-15.ABF	-89.4355	105.771	0.865301	-218.228	0.476173	5.85821	240.095	34.2337			4.24	-22212.7	0.777354	54.2709	5.4544	272.72	-17267.1	96.245	pos	1	6.35833	stijn_180920 3-15.xlsx	VI	y
625	1325	69.9252	-171.901	C:/Users/Gebruiker/Desktop/EAAT4_IPSC_EPSC\IPSCs/data\stijn_180920 3-15.ABF	-68.8281	90.3336	0.231139	-157.29	0.340615	1.82534	611.158	77.7483			6.48	-10790.9	0.671697	45.3022	9.6472	482.36	-7248.23	96.3736	pos	1	6.35833	stijn_180920 3-15.xlsx	VI	y
626	1330	76.7504	-180.716	C:/Users/Gebruiker/Desktop/EAAT4_IPSC_EPSC\IPSCs/data\stijn_180920 3-15.ABF	-76.5876	-1.03103e+06	-3.01808e+14	-1.03129e+06	-3.01808e+14	5.04437	-1.29398e+07	-4.75342e+16			3.94	-19479.8	0.313554	42.5446	12.5656	628.28	-6107.98	96.5442	pos	1	6.35833	stijn_180920 3-15.xlsx	VI	y
627	1331	133.276	-172.492	C:/Users/Gebruiker/Desktop/EAAT4_IPSC_EPSC\IPSCs/data\stijn_180920 3-15.ABF	-132.796	109.249	1.57975	-200.002	1.58946	9.64722	531.236	368.013			4.42	-30153	0.25828	56.4391	17.1132	855.66	-7787.91	96.579	pos	1	6.35833	stijn_180920 3-15.xlsx	VI	y
628	1339	196.468	-202.925	C:/Users/Gebruiker/Desktop/EAAT4_IPSC_EPSC\IPSCs/data\stijn_180920 3-15.ABF	-193.296	-2.32374e+06	-2072185681328916	-2.32415e+06	-2072185667300945	12.8057	-1.75487e+07	-1.18168e+17			7.08	-27749.7	0.349254	37.9421	20.2718	1013.59	-9691.7	97.0443	pos	1	6.35833	stijn_180920 3-15.xlsx	VI	y
629	1340	81.0879	-236.892	C:/Users/Gebruiker/Desktop/EAAT4_IPSC_EPSC\IPSCs/data\stijn_180920 3-15.ABF	-80.001	-1.16717e+06	-3218151518068966	-1.16747e+06	-3218151495110346	5.56554	-1.29397e+07	-3.95504e+17			3.42	-23709.9	0.387202	40.5062	8.8326	441.63	-9180.52	97.1227	pos	1	6.35833	stijn_180920 3-15.xlsx	VI	y
630	1345	91.6432	-162.224	C:/Users/Gebruiker/Desktop/EAAT4_IPSC_EPSC\IPSCs/data\stijn_180920 3-15.ABF	-90.0521	186.228	348.549	-62.096	366.262	7.7022	4439.25	353003			8.3	-11041.3	0.289574	37.3756	28.6628	1433.14	-3197.29	97.5225	pos	1	6.35833	stijn_180920 3-15.xlsx	VI	y
631	1347	62.8812	-203.785	C:/Users/Gebruiker/Desktop/EAAT4_IPSC_EPSC\IPSCs/data\stijn_180920 3-15.ABF	-60.0744	75.3822	0.388309	-200.661	0.207012	3.67201	233.83	28.2554			2.74	-22949.3	0.592228	40.2853	4.6266	231.33	-13591.2	97.5855	pos	1	6.35833	stijn_180920 3-15.xlsx	VI	y
632	1348	61.6161	-206.414	C:/Users/Gebruiker/Desktop/EAAT4_IPSC_EPSC\IPSCs/data\stijn_180920 3-15.ABF	-61.9523	84.0896	0.0740784	-186.181	0.0952039	1.4051	312.899	10.4352			1.7	-36244.7	0.400679	39.6262	4.2428	212.14	-14522.5	97.6265	pos	1	6.35833	stijn_180920 3-15.xlsx	VI	y
633	1352	78.7311	-165.53	C:/Users/Gebruiker/Desktop/EAAT4_IPSC_EPSC\IPSCs/data\stijn_180920 3-15.ABF	-79.8099	-5.35749	0.822855	-251.223	3.194	17.9358	-1008.47	3236.55			5.58	-14109.5	0.116646	40.7522	47.837	2391.85	-1645.82	97.8231	pos	1	6.35833	stijn_180920 3-15.xlsx	VI	y
634	1353	109.146	-196.169	C:/Users/Gebruiker/Desktop/EAAT4_IPSC_EPSC\IPSCs/data\stijn_180920 3-15.ABF	-106.765	107.589	0.450924	-209.915	0.368176	4.78074	333.177	39.5338			3.76	-29028.3	0.418196	39.3811	8.991	449.55	-12139.5	97.8423	pos	1	6.35833	stijn_180920 3-15.xlsx	VI	y
635	1358	51.5929	-177.232	C:/Users/Gebruiker/Desktop/EAAT4_IPSC_EPSC\IPSCs/data\stijn_180920 3-15.ABF	-50.7721	1.25827e+06	3.1718e+14	1.25804e+06	3.1718e+14	10.1818	8.31705e+07	1.38576e+18			5.24	-9845.97	0.120777	33.7302	43.3858	2169.29	-1189.17	98.1347	pos	1	6.35833	stijn_180920 3-15.xlsx	VI	y
636	1364	78.0371	-172.413	C:/Users/Gebruiker/Desktop/EAAT4_IPSC_EPSC\IPSCs/data\stijn_180920 3-15.ABF	-74.9117	275.207	3369.16	35.5708	3412.67	5.12435	6561.94	2.54795e+06			4.96	-15733.3	0.265312	42.0716	18.695	934.75	-4174.22	98.4785	pos	1	6.35833	stijn_180920 3-15.xlsx	VI	y
637	1369	78.2394	-216.942	C:/Users/Gebruiker/Desktop/EAAT4_IPSC_EPSC\IPSCs/data\stijn_180920 3-15.ABF	-72.6944	116.293	0.545173	-179.34	0.808862	2.5991	382.856	46.5328			1.52	-51473.3	0.389824	46.4638	3.8992	194.96	-20065.5	98.9224	pos	1	6.35833	stijn_180920 3-15.xlsx	VI	y
638	1371	218.759	-187.423	C:/Users/Gebruiker/Desktop/EAAT4_IPSC_EPSC\IPSCs/data\stijn_180920 3-15.ABF	-219.207	222.844	1.534	-207.649	1.90271	9.48965	554.419	97.0289			3.66	-59770.2	0.25145	47.4441	14.5556	727.78	-15029.2	99.0187	pos	1	6.35833	stijn_180920 3-15.xlsx	VI	y
639	1374	81.7461	-217.022	C:/Users/Gebruiker/Desktop/EAAT4_IPSC_EPSC\IPSCs/data\stijn_180920 3-15.ABF	-75.1712	-6.32803e+06	4.32479e+14	-6.32832e+06	4.32479e+14	4.46345	-6.26674e+07	4.24094e+16			3.04	-26890.2	0.366027	45.5606	8.3054	415.27	-9842.53	99.138	pos	1	6.35833	stijn_180920 3-15.xlsx	VI	y
640	1376	113.924	-182.36	C:/Users/Gebruiker/Desktop/EAAT4_IPSC_EPSC\IPSCs/data\stijn_180920 3-15.ABF	-111.456	119.603	2.75442	-173.969	4.09937	8.9435	813.014	1036.16			9.8	-11624.9	0.721267	46.4723	13.5872	679.36	-8384.68	99.2318	pos	1	6.35833	stijn_180920 3-15.xlsx	VI	y
641	1386	130.833	-166	C:/Users/Gebruiker/Desktop/EAAT4_IPSC_EPSC\IPSCs/data\stijn_180920 3-15.ABF	-130.487	159.228	0.336831	-146.983	0.495412	2.55326	769.204	56.9229			9.56	-13685.5	0.722425	55.5742	13.2332	661.66	-9886.73	99.8552	pos	1	6.35833	stijn_180920 3-15.xlsx	VI	y
642	1391	101.916	-168.635	C:/Users/Gebruiker/Desktop/EAAT4_IPSC_EPSC\IPSCs/data\stijn_180920 3-15.ABF	-101.12	-292795	5.23237e+14	-293045	5.23237e+14	10.1994	-9.57454e+06	5.5937e+17			6.72	-15166	0.23333	50.0697	28.8004	1440.02	-3538.69	100.257	pos	1	6.35833	stijn_180920 3-15.xlsx	VI	y
643	1393	108.774	-173.528	C:/Users/Gebruiker/Desktop/EAAT4_IPSC_EPSC\IPSCs/data\stijn_180920 3-15.ABF	-107.06	-11.0463	1.36746	-271.635	2.98144	11.8771	-1274.33	3102.97			10.26	-10601.8	0.245304	55.8006	41.8256	2091.28	-2600.67	100.371	pos	1	6.35833	stijn_180920 3-15.xlsx	VI	y
644	1399	139.208	-197.134	C:/Users/Gebruiker/Desktop/EAAT4_IPSC_EPSC\IPSCs/data\stijn_180920 3-15.ABF	-138.638	2139.57	1.21273e+06	1794.49	1.21418e+06	8.62684	15413.4	6.85471e+07			4.44	-31353.1	0.312513	51.2365	14.2074	710.37	-9798.25	100.536	pos	1	6.35833	stijn_180920 3-15.xlsx	VI	y
645	1400	101.077	-194.915	C:/Users/Gebruiker/Desktop/EAAT4_IPSC_EPSC\IPSCs/data\stijn_180920 3-15.ABF	-99.5055	140.957	0.758928	-163.272	1.0996	3.30853	756.724	145.908			12.62	-8009.28	1.18694	51.4278	10.6324	531.62	-9506.52	100.583	pos	1	6.35833	stijn_180920 3-15.xlsx	VI	y
646	1404	94.5575	-176.869	C:/Users/Gebruiker/Desktop/EAAT4_IPSC_EPSC\IPSCs/data\stijn_180920 3-15.ABF	-93.5159	109.872	0.172628	-165.52	0.249836	2.27263	496.724	33.3704			1.9	-49767.1	0.224057	51.6473	8.48	424	-11150.7	100.732	pos	1	6.35833	stijn_180920 3-15.xlsx	VI	y
647	1405	187.195	-173.379	C:/Users/Gebruiker/Desktop/EAAT4_IPSC_EPSC\IPSCs/data\stijn_180920 3-15.ABF	-185.772	-3.08344e+06	1677280141245352	-3.0838e+06	1677280151931589	13.1643	-2.44852e+07	1.05758e+17			8.24	-22717.8	0.432401	41.7981	19.0564	952.82	-9823.19	100.899	pos	1	6.35833	stijn_180920 3-15.xlsx	VI	y
648	1406	103.571	-169.719	C:/Users/Gebruiker/Desktop/EAAT4_IPSC_EPSC\IPSCs/data\stijn_180920 3-15.ABF	-103.665	-1.55823e+06	2.09233e+14	-1.55849e+06	2.09233e+14	7.03471	-2.92805e+07	7.38715e+16			7.26	-14265.9	0.397974	43.9682	18.2424	912.12	-5677.47	100.955	pos	1	6.35833	stijn_180920 3-15.xlsx	VI	y
649	1407	64.3711	-164.185	C:/Users/Gebruiker/Desktop/EAAT4_IPSC_EPSC\IPSCs/data\stijn_180920 3-15.ABF	-64.1246	60.0554	0.0755809	-174.701	0.0326599	2.02009	351.913	17.763			4	-16092.8	0.37738	34.2473	10.5994	529.97	-6073.09	101.02	pos	1	6.35833	stijn_180920 3-15.xlsx	VI	y
650	1409	60.1141	-177.851	C:/Users/Gebruiker/Desktop/EAAT4_IPSC_EPSC\IPSCs/data\stijn_180920 3-15.ABF	-58.7066	-0.167521	0.00145475	-239.046	0.264403	14.327	-528.178	418.606			5.58	-10773.1	0.0972936	40.0751	57.3522	2867.61	-1048.16	101.137	pos	1	6.35833	stijn_180920 3-15.xlsx	VI	y
651	1413	70.9931	-172.776	C:/Users/Gebruiker/Desktop/EAAT4_IPSC_EPSC\IPSCs/data\stijn_180920 3-15.ABF	-69.5343	-4.117	0.270506	-260.544	1.2165	17.2304	-1657.06	4448.31			4.8	-14790.2	0.0538158	33.0429	89.1932	4459.66	-795.947	101.399	pos	1	6.35833	stijn_180920 3-15.xlsx	VI	y
652	1414	91.1369	-205.754	C:/Users/Gebruiker/Desktop/EAAT4_IPSC_EPSC\IPSCs/data\stijn_180920 3-15.ABF	-87.4248	-167.197	2470.78	-464.61	2548.85	12.2191	-4041.34	953728			5.68	-16045.2	0.244076	35.1344	23.2714	1163.57	-3916.26	101.421	pos	1	6.35833	stijn_180920 3-15.xlsx	VI	y
653	1418	66.1493	-175.012	C:/Users/Gebruiker/Desktop/EAAT4_IPSC_EPSC\IPSCs/data\stijn_180920 3-15.ABF	-64.3172	62.7662	0.646651	-189.989	0.45202	6.1894	369.678	192.103			6.12	-10808.7	0.463342	41.1398	13.2084	660.42	-5008.13	101.536	pos	1	6.35833	stijn_180920 3-15.xlsx	VI	y
654	1422	98.3532	-168.556	C:/Users/Gebruiker/Desktop/EAAT4_IPSC_EPSC\IPSCs/data\stijn_180920 3-15.ABF	-97.159	96.6417	0.927967	-161.659	1.34085	3.59359	926.555	561.127			2.46	-39981	0.167907	49.4838	14.651	732.55	-6713.07	101.787	pos	1	6.35833	stijn_180920 3-15.xlsx	VI	y
655	1428	74.0425	-175.234	C:/Users/Gebruiker/Desktop/EAAT4_IPSC_EPSC\IPSCs/data\stijn_180920 3-15.ABF	-74.3365	-1.19351e+06	-1.84087e+14	-1.19375e+06	-184087467573031	4.83259	-1.82074e+07	-4.28396e+16			9.62	-7696.72	0.869047	38.6617	11.0696	553.48	-6688.81	102.422	pos	1	6.35833	stijn_180920 3-15.xlsx	VI	y
656	1429	55.3248	-205.784	C:/Users/Gebruiker/Desktop/EAAT4_IPSC_EPSC\IPSCs/data\stijn_180920 3-15.ABF	-52.4131	139.065	8.77647	-122.287	9.66415	1.86166	1298.26	1749.43			4.58	-12079.7	0.642753	33.3759	7.1256	356.28	-7764.24	102.494	pos	1	6.35833	stijn_180920 3-15.xlsx	VI	y
657	1430	96.2619	-190.256	C:/Users/Gebruiker/Desktop/EAAT4_IPSC_EPSC\IPSCs/data\stijn_180920 3-15.ABF	-94.3605	-1.16196e+06	1.22451e+14	-1.16224e+06	1.22451e+14	4.77835	-1.23136e+07	1.375e+16			5.58	-17251.2	0.517289	35.5682	10.787	539.35	-8923.88	102.573	pos	1	6.35833	stijn_180920 3-15.xlsx	VI	y
658	1432	74.3874	-180.977	C:/Users/Gebruiker/Desktop/EAAT4_IPSC_EPSC\IPSCs/data\stijn_180920 3-15.ABF	-72.4696	96.8024	0.941782	-168.616	1.34557	3.27368	742.854	347.099			4.04	-18412.7	0.315976	38.5034	12.7858	639.29	-5817.97	102.679	pos	1	6.35833	stijn_180920 3-15.xlsx	VI	y
659	1433	62.2656	-175.654	C:/Users/Gebruiker/Desktop/EAAT4_IPSC_EPSC\IPSCs/data\stijn_180920 3-15.ABF	-62.9341	89.9226	4.19176	-150.497	5.03189	3.47515	2113.23	7574.55			6.56	-9491.7	0.244322	41.1765	26.8498	1342.49	-2319.03	102.753	pos	1	6.35833	stijn_180920 3-15.xlsx	VI	y
660	1434	69.3579	-190.412	C:/Users/Gebruiker/Desktop/EAAT4_IPSC_EPSC\IPSCs/data\stijn_180920 3-15.ABF	-69.1942	94.8483	0.241438	-170.607	0.355679	2.1257	418.488	42.3516			3.28	-21145.7	0.532277	42.7314	6.1622	308.11	-11255.4	102.85	pos	1	6.35833	stijn_180920 3-15.xlsx	VI	y
661	1435	75.6648	-240.199	C:/Users/Gebruiker/Desktop/EAAT4_IPSC_EPSC\IPSCs/data\stijn_180920 3-15.ABF	-71.2667	137.22	1.88231	-189.777	2.79591	5.08139	406.458	132.174			2.4	-31527	0.560538	38.5422	4.2816	214.08	-17672.1	102.983	pos	1	6.35833	stijn_180920 3-15.xlsx	VI	y
662	1436	71.3252	-176.12	C:/Users/Gebruiker/Desktop/EAAT4_IPSC_EPSC\IPSCs/data\stijn_180920 3-15.ABF	-70.1861	-1.20147	0.0506938	-264.57	0.992962	25.6108	-1179.87	2618.36			5.7	-12513.2	0.06138	46.1096	92.8642	4643.21	-768.059	103.056	pos	1	6.35833	stijn_180920 3-15.xlsx	VI	y
663	1437	118.324	-221.969	C:/Users/Gebruiker/Desktop/EAAT4_IPSC_EPSC\IPSCs/data\stijn_180920 3-15.ABF	-117.332	138.731	3.73383	-219.998	3.83756	11.2811	389.841	291.976			5	-23664.8	0.58237	39.2201	8.5856	429.28	-13781.7	103.08	pos	1	6.35833	stijn_180920 3-15.xlsx	VI	y
664	1438	131.102	-212.412	C:/Users/Gebruiker/Desktop/EAAT4_IPSC_EPSC\IPSCs/data\stijn_180920 3-15.ABF	-125.751	-3.40719e+06	-1128960684920165	-3.40751e+06	-1128960671529982	11.7403	-3.31964e+07	-1.0717e+17			6.56	-19985	0.614313	43.4191	10.6786	533.93	-12277	103.104	pos	1	6.35833	stijn_180920 3-15.xlsx	VI	y
665	1440	58.7952	-174.458	C:/Users/Gebruiker/Desktop/EAAT4_IPSC_EPSC\IPSCs/data\stijn_180920 3-15.ABF	-58.6231	65.9731	1.06454	-186.963	1.11518	8.76515	543.534	720.109			6.36	-9244.53	0.297519	39.1631	21.3768	1068.84	-2750.42	103.288	pos	1	6.35833	stijn_180920 3-15.xlsx	VI	y
666	1442	77.6312	-168.763	C:/Users/Gebruiker/Desktop/EAAT4_IPSC_EPSC\IPSCs/data\stijn_180920 3-15.ABF	-76.6685	118.923	3.28939	-137.833	4.29515	4.24061	1140.57	1345.35			6.78	-11450	0.435475	46.1732	15.5692	778.46	-4986.2	103.408	pos	1	6.35833	stijn_180920 3-15.xlsx	VI	y
667	1444	98.1948	-201.337	C:/Users/Gebruiker/Desktop/EAAT4_IPSC_EPSC\IPSCs/data\stijn_180920 3-15.ABF	-95.5132	128.156	0.0770489	-176.497	0.114053	1.10888	454.207	8.52471			1.76	-55792.5	0.270761	40.8401	6.5002	325.01	-15106.4	103.526	pos	1	6.35833	stijn_180920 3-15.xlsx	VI	y
668	1446	76.9484	-195.532	C:/Users/Gebruiker/Desktop/EAAT4_IPSC_EPSC\IPSCs/data\stijn_180920 3-15.ABF	-74.7185	-4.33572e+06	3.39442e+14	-4.33601e+06	3.39442e+14	10.2177	-4.18986e+07	3.17015e+16			4.6	-16727.9	0.335517	49.1945	13.7102	685.51	-5612.49	103.574	pos	1	6.35833	stijn_180920 3-15.xlsx	VI	y
669	1447	71.5053	-175.23	C:/Users/Gebruiker/Desktop/EAAT4_IPSC_EPSC\IPSCs/data\stijn_180920 3-15.ABF	-71.2213	79.9807	0.178861	-171.184	0.266248	2.40249	873.947	174.591			5.54	-12907.1	0.329115	41.4862	16.833	841.65	-4247.92	103.627	pos	1	6.35833	stijn_180920 3-15.xlsx	VI	y
670	1449	159.323	-171.586	C:/Users/Gebruiker/Desktop/EAAT4_IPSC_EPSC\IPSCs/data\stijn_180920 3-15.ABF	-159.772	-1020.67	294135	-1407.08	296089	30.1426	-9624.71	2.15191e+07			2.24	-71126.5	0.0815714	50.6817	27.4606	1373.03	-5801.89	103.86	pos	1	6.35833	stijn_180920 3-15.xlsx	VI	y
671	1452	80.6569	-171.575	C:/Users/Gebruiker/Desktop/EAAT4_IPSC_EPSC\IPSCs/data\stijn_180920 3-15.ABF	-79.3121	-115.954	216.694	-370.604	229.401	6.44898	-2994.92	83202.6			4.2	-19204	0.18759	41.4049	22.3892	1119.46	-3602.49	104.118	pos	1	6.35833	stijn_180920 3-15.xlsx	VI	y
672	1455	65.389	-191.067	C:/Users/Gebruiker/Desktop/EAAT4_IPSC_EPSC\IPSCs/data\stijn_180920 3-15.ABF	-62.2228	-16.0812	4.49546	-260.891	6.97164	8.3442	-995.468	4278.34			5.2	-12574.8	0.260861	41.503	19.934	996.7	-3280.28	104.226	pos	1	6.35833	stijn_180920 3-15.xlsx	VI	y
673	1456	90.1363	-169.247	C:/Users/Gebruiker/Desktop/EAAT4_IPSC_EPSC\IPSCs/data\stijn_180920 3-15.ABF	-91.251	1.03568e+06	9.42254e+14	1.03543e+06	9.42254e+14	18.2385	7.74771e+07	5.27333e+18			2.26	-39883.3	0.0286193	40.7095	78.9676	3948.38	-1141.43	104.293	pos	1	6.35833	stijn_180920 3-15.xlsx	VI	y
674	1457	142.501	-191.828	C:/Users/Gebruiker/Desktop/EAAT4_IPSC_EPSC\IPSCs/data\stijn_180920 3-15.ABF	-138.912	-3.01733e+06	1158525941477017	-3.01761e+06	1158525964075302	18.608	-7.0725e+07	6.36522e+17			2.02	-70545.1	0.116628	42.5857	17.32	866	-8227.55	104.311	pos	1	6.35833	stijn_180920 3-15.xlsx	VI	y
675	1460	67.3645	-168.517	C:/Users/Gebruiker/Desktop/EAAT4_IPSC_EPSC\IPSCs/data\stijn_180920 3-15.ABF	-67.7402	66.0018	0.153472	-177.053	0.0542079	2.77727	308.953	20.8803			1.92	-35085.7	0.219348	43.8382	8.7532	437.66	-7695.98	104.633	pos	1	6.35833	stijn_180920 3-15.xlsx	VI	y
676	1461	114.278	-191.217	C:/Users/Gebruiker/Desktop/EAAT4_IPSC_EPSC\IPSCs/data\stijn_180920 3-15.ABF	-112.013	186.265	10.7025	-122.394	12.7934	4.64789	1502.62	2243.42			6.12	-18672.9	0.40243	43.2953	15.2076	760.38	-7514.55	104.694	pos	1	6.35833	stijn_180920 3-15.xlsx	VI	y
677	1463	80.6293	-181.643	C:/Users/Gebruiker/Desktop/EAAT4_IPSC_EPSC\IPSCs/data\stijn_180920 3-15.ABF	-78.5639	128.081	24.5856	-130.129	27.6997	4.52967	1781.08	12055.1			6	-13438.2	0.382731	40.1836	15.6768	783.84	-5143.22	104.82	pos	1	6.35833	stijn_180920 3-15.xlsx	VI	y
678	1468	67.4588	-181.716	C:/Users/Gebruiker/Desktop/EAAT4_IPSC_EPSC\IPSCs/data\stijn_180920 3-15.ABF	-68.1044	95.3426	15.1896	-144.157	17.9745	3.94687	982.911	5003.66			1.58	-42695.4	0.186536	41.9665	8.4702	423.51	-7964.25	105.052	pos	1	6.35833	stijn_180920 3-15.xlsx	VI	y
679	1469	70.8563	-179.528	C:/Users/Gebruiker/Desktop/EAAT4_IPSC_EPSC\IPSCs/data\stijn_180920 3-15.ABF	-67.9934	110.884	0.599252	-142.91	0.780909	1.56457	789.726	134.281			4.04	-17538.7	0.472007	43.8282	8.5592	427.96	-8278.38	105.139	pos	1	6.35833	stijn_180920 3-15.xlsx	VI	y
680	1474	84.7517	-166.529	C:/Users/Gebruiker/Desktop/EAAT4_IPSC_EPSC\IPSCs/data\stijn_180920 3-15.ABF	-84.0327	73.6275	0.410966	-189.288	0.132205	4.91632	320.617	46.2669			5.88	-14413.5	0.433366	36.7387	13.5682	678.41	-6246.35	105.503	pos	1	6.35833	stijn_180920 3-15.xlsx	VI	y
681	1475	74.6656	-181.822	C:/Users/Gebruiker/Desktop/EAAT4_IPSC_EPSC\IPSCs/data\stijn_180920 3-15.ABF	-72.6056	-32.8395	7.79719	-278.019	9.75372	5.19489	-1444.79	5343.99			6.26	-11927.4	0.301138	32.8949	20.7878	1039.39	-3591.8	105.558	pos	1	6.35833	stijn_180920 3-15.xlsx	VI	y
682	1476	101.877	-176.409	C:/Users/Gebruiker/Desktop/EAAT4_IPSC_EPSC\IPSCs/data\stijn_180920 3-15.ABF	-101.065	107.111	0.179314	-180.58	0.181822	3.18103	482.214	35.8774			8.68	-11737	0.78073	37.0401	11.1178	555.89	-9163.41	105.602	pos	1	6.35833	stijn_180920 3-15.xlsx	VI	y
683	1478	104.395	-268.393	C:/Users/Gebruiker/Desktop/EAAT4_IPSC_EPSC\IPSCs/data\stijn_180920 3-15.ABF	-99.1126	902.544	13268.3	515.928	13372.9	4.74293	4441.95	401249			1.86	-56126.4	0.236449	39.4704	7.8664	393.32	-13271	105.679	pos	1	6.35833	stijn_180920 3-15.xlsx	VI	y
684	1479	72.3374	-185.21	C:/Users/Gebruiker/Desktop/EAAT4_IPSC_EPSC\IPSCs/data\stijn_180920 3-15.ABF	-70.1228	-1.5767e+06	5.38698e+13	-1.57695e+06	5.38698e+13	2.49017	-2.22486e+07	1.07261e+16			6.94	-10423.3	0.616681	43.3612	11.2538	562.69	-6427.82	105.739	pos	1	6.35833	stijn_180920 3-15.xlsx	VI	y
685	1485	63.6413	-169.719	C:/Users/Gebruiker/Desktop/EAAT4_IPSC_EPSC\IPSCs/data\stijn_180920 3-15.ABF	-64.1691	99.5176	0.725299	-141.403	0.945408	1.74138	961.279	299.119			4.14	-15372.3	0.325866	40.6146	12.7046	635.23	-5009.31	106.252	pos	1	6.35833	stijn_180920 3-15.xlsx	VI	y
686	1492	59.0914	-214.714	C:/Users/Gebruiker/Desktop/EAAT4_IPSC_EPSC\IPSCs/data\stijn_180920 3-15.ABF	-56.1936	97.9619	0.35978	-180.962	0.533108	2.41087	374.229	45.7118			2.36	-25038.7	0.588382	38.8755	4.011	200.55	-14732.3	106.68	pos	1	6.35833	stijn_180920 3-15.xlsx	VI	y
687	1495	54.1314	-194.081	C:/Users/Gebruiker/Desktop/EAAT4_IPSC_EPSC\IPSCs/data\stijn_180920 3-15.ABF	-51.5256	79.8525	0.542093	-175.604	0.805675	3.10045	489.172	163.311			5	-10826.3	0.740302	32.1822	6.754	337.7	-8014.71	106.795	pos	1	6.35833	stijn_180920 3-15.xlsx	VI	y
688	1496	98.2651	-170.329	C:/Users/Gebruiker/Desktop/EAAT4_IPSC_EPSC\IPSCs/data\stijn_180920 3-15.ABF	-96.9605	-3.5474	0.422837	-261.022	2.2289	16.2949	-694.888	1510.46			4.84	-20302.7	0.128152	32.5165	37.7676	1888.38	-2601.84	106.944	pos	1	6.35833	stijn_180920 3-15.xlsx	VI	y
689	1497	71.4602	-236.723	C:/Users/Gebruiker/Desktop/EAAT4_IPSC_EPSC\IPSCs/data\stijn_180920 3-15.ABF	-67.8013	176.658	2.60695	-139.838	3.20158	1.99443	683.332	139.127			1.98	-36091	0.423584	33.8269	4.6744	233.72	-15287.6	106.965	pos	1	6.35833	stijn_180920 3-15.xlsx	VI	y
690	1498	109.927	-164.342	C:/Users/Gebruiker/Desktop/EAAT4_IPSC_EPSC\IPSCs/data\stijn_180920 3-15.ABF	-110.386	-25.133	6.39261	-288.556	9.51924	13.9611	-3121.09	25918.2			17.72	-6203.57	0.235113	33.2297	75.368	3768.4	-1458.54	107.042	pos	1	6.35833	stijn_180920 3-15.xlsx	VI	y
691	1499	72.6357	-206.294	C:/Users/Gebruiker/Desktop/EAAT4_IPSC_EPSC\IPSCs/data\stijn_180920 3-15.ABF	-69.8948	-13.7729	3.15433	-284.366	5.63572	10.5527	-978.917	3325.99			5.8	-12523.4	0.23114	33.878	25.093	1254.65	-2894.66	107.078	pos	1	6.35833	stijn_180920 3-15.xlsx	VI	y
692	1502	51.603	-174.385	C:/Users/Gebruiker/Desktop/EAAT4_IPSC_EPSC\IPSCs/data\stijn_180920 3-15.ABF	-51.6975	-66.6721	108.409	-298.464	118.348	7.09516	-2166.26	58186.6			1.74	-29656.9	0.0881423	32.7559	19.7408	987.04	-2614.03	107.158	pos	1	6.35833	stijn_180920 3-15.xlsx	VI	y
693	1503	86.6756	-170.314	C:/Users/Gebruiker/Desktop/EAAT4_IPSC_EPSC\IPSCs/data\stijn_180920 3-15.ABF	-86.0906	-7.53531	1.6811	-250.126	4.54829	15.1185	-775.067	2531.76			6.28	-13801.8	0.2199	26.2995	28.5584	1427.92	-3035.03	107.218	pos	1	6.35833	stijn_180920 3-15.xlsx	VI	y
694	1504	67.7336	-201.336	C:/Users/Gebruiker/Desktop/EAAT4_IPSC_EPSC\IPSCs/data\stijn_180920 3-15.ABF	-63.1943	194.854	29.2635	-83.8958	32.0279	2.9695	1321.35	2989.71			2	-33866.8	0.25746	29.9594	7.7682	388.41	-8719.35	107.235	pos	1	6.35833	stijn_180920 3-15.xlsx	VI	y
695	1505	86.2098	-186.397	C:/Users/Gebruiker/Desktop/EAAT4_IPSC_EPSC\IPSCs/data\stijn_180920 3-15.ABF	-84.3868	100.181	0.292496	-183.561	0.343842	3.56673	410.346	49.9644			4.18	-20624.4	0.493646	29.5644	8.4676	423.38	-10181.1	107.413	pos	1	6.35833	stijn_180920 3-15.xlsx	VI	y
696	1507	47.6479	-173.31	C:/Users/Gebruiker/Desktop/EAAT4_IPSC_EPSC\IPSCs/data\stijn_180920 3-15.ABF	-45.4542	-191298	1.40972e+14	-191506	140971991733620	4.56563	-8.16001e+06	2.56454e+17			1.58	-30156.9	0.113038	28.6254	13.9776	698.88	-3408.87	107.526	pos	1	6.35833	stijn_180920 3-15.xlsx	VI	y
697	1512	66.628	-175.835	C:/Users/Gebruiker/Desktop/EAAT4_IPSC_EPSC\IPSCs/data\stijn_180920 3-15.ABF	-64.6363	91.5431	0.222055	-159.232	0.330315	1.92233	532.848	61.9816			2.02	-32984.1	0.246065	30.8476	8.2092	410.46	-8116.26	107.905	pos	1	6.35833	stijn_180920 3-15.xlsx	VI	y
698	1513	118.957	-224.393	C:/Users/Gebruiker/Desktop/EAAT4_IPSC_EPSC\IPSCs/data\stijn_180920 3-15.ABF	-120.077	166.041	11.6757	-218.16	2.19734	17.7104	135.824	36.0747			6.68	-17808	2.02461	31.3791	3.2994	164.97	-36054.3	107.99	pos	1	6.35833	stijn_180920 3-15.xlsx	VI	y
699	1518	85.7969	-182.069	C:/Users/Gebruiker/Desktop/EAAT4_IPSC_EPSC\IPSCs/data\stijn_180920 3-15.ABF	-83.8414	-1.57916e+06	5.17224e+14	-1.57942e+06	5.17224e+14	6.99955	-1.93142e+07	7.73695e+16			2.86	-29998.9	0.26145	32.6157	10.939	546.95	-7843.21	108.681	pos	1	6.35833	stijn_180920 3-15.xlsx	VI	y
700	1519	70.0694	-193.978	C:/Users/Gebruiker/Desktop/EAAT4_IPSC_EPSC\IPSCs/data\stijn_180920 3-15.ABF	-68.1876	180.234	18.0248	-105.846	21.0375	4.2108	1097.23	1961.48			6.7	-10458.1	0.680797	32.4911	9.8414	492.07	-7119.86	108.746	pos	1	6.35833	stijn_180920 3-15.xlsx	VI	y
701	1520	89.6912	-178.815	C:/Users/Gebruiker/Desktop/EAAT4_IPSC_EPSC\IPSCs/data\stijn_180920 3-15.ABF	-90.3199	86.6776	0.625025	-192.958	0.291561	4.86403	296.465	51.9034			10.04	-8933.39	1.09466	36.4462	9.1718	458.59	-9779.02	108.849	pos	1	6.35833	stijn_180920 3-15.xlsx	VI	y
702	1523	69.0795	-195.736	C:/Users/Gebruiker/Desktop/EAAT4_IPSC_EPSC\IPSCs/data\stijn_180920 3-15.ABF	-67.0571	67.3814	0.61049	-201.603	0.301558	5.73564	321.372	101.307			4.6	-15017.3	0.609481	38.1583	7.5474	377.37	-9152.75	108.969	pos	1	6.35833	stijn_180920 3-15.xlsx	VI	y
703	1525	78.3814	-195.675	C:/Users/Gebruiker/Desktop/EAAT4_IPSC_EPSC\IPSCs/data\stijn_180920 3-15.ABF	-77.0835	113.288	0.134274	-167.184	0.199686	1.4464	499.271	21.2898			7.64	-10259.3	1.14715	33.8569	6.66	333	-11769	109.057	pos	1	6.35833	stijn_180920 3-15.xlsx	VI	y
704	1529	72.1848	-170.91	C:/Users/Gebruiker/Desktop/EAAT4_IPSC_EPSC\IPSCs/data\stijn_180920 3-15.ABF	-71.5023	-1.5705e+06	4.11305e+14	-1.57075e+06	4.11305e+14	9.04795	-2.30051e+07	8.82485e+16			4.18	-17269.1	0.242167	42.4757	17.2608	863.04	-4182.01	109.372	pos	1	6.35833	stijn_180920 3-15.xlsx	VI	y
705	1536	78.2518	-169.338	C:/Users/Gebruiker/Desktop/EAAT4_IPSC_EPSC\IPSCs/data\stijn_180920 3-15.ABF	-80.1599	530023	2.84992e+14	529793	2.84992e+14	13.7329	3.91725e+07	1.55683e+18			3.54	-22105	0.0716921	45.6181	49.3778	2468.89	-1584.76	109.763	pos	1	6.35833	stijn_180920 3-15.xlsx	VI	y
706	1540	95.5978	-192.08	C:/Users/Gebruiker/Desktop/EAAT4_IPSC_EPSC\IPSCs/data\stijn_180920 3-15.ABF	-96.2425	137.718	3.44186	-143.283	4.30342	2.9294	958.99	635.244			7.52	-12712.5	0.784674	43.0651	9.5836	479.18	-9975.14	110.021	pos	1	6.35833	stijn_180920 3-15.xlsx	VI	y
707	1541	106.405	-168.653	C:/Users/Gebruiker/Desktop/EAAT4_IPSC_EPSC\IPSCs/data\stijn_180920 3-15.ABF	-104.589	-99.5737	98.2078	-371.657	106.678	7.26769	-3346.81	57449.9			6.74	-15787.1	0.205041	44.3315	32.8714	1643.57	-3237.01	110.062	pos	1	6.35833	stijn_180920 3-15.xlsx	VI	y
708	1544	84.0386	-180.138	C:/Users/Gebruiker/Desktop/EAAT4_IPSC_EPSC\IPSCs/data\stijn_180920 3-15.ABF	-80.1572	-1.65883e+06	1522335564991826	-1.65908e+06	1522335581566072	9.02734	-3.4288e+07	6.50393e+17			3.86	-21771.7	0.229472	38.5471	16.8212	841.06	-4995.99	110.232	pos	1	6.35833	stijn_180920 3-15.xlsx	VI	y
709	1548	114.691	-172.782	C:/Users/Gebruiker/Desktop/EAAT4_IPSC_EPSC\IPSCs/data\stijn_180920 3-15.ABF	-113.938	-92.1669	112.018	-373.681	125.057	9.20527	-2235.4	31072.1			6.34	-18090	0.262387	51.1801	24.1628	1208.14	-4746.58	110.473	pos	1	6.35833	stijn_180920 3-15.xlsx	VI	y
710	1549	59.9052	-176.452	C:/Users/Gebruiker/Desktop/EAAT4_IPSC_EPSC\IPSCs/data\stijn_180920 3-15.ABF	-59.7954	66.5028	0.13826	-177.149	0.0989811	2.18078	309.358	25.8874			3.42	-17516.1	0.487707	37.3891	7.0124	350.62	-8542.76	110.528	pos	1	6.35833	stijn_180920 3-15.xlsx	VI	y
711	1552	75.957	-184.627	C:/Users/Gebruiker/Desktop/EAAT4_IPSC_EPSC\IPSCs/data\stijn_180920 3-15.ABF	-74.8631	86.1063	0.589091	-189.1	0.65113	5.61174	457.841	168.003			8.34	-9107.55	0.71668	42.5729	11.637	581.85	-6527.2	110.649	pos	1	6.35833	stijn_180920 3-15.xlsx	VI	y
712	1553	196.941	-172.452	C:/Users/Gebruiker/Desktop/EAAT4_IPSC_EPSC\IPSCs/data\stijn_180920 3-15.ABF	-196.732	-8.84629e+06	2049924746234773	-8.84666e+06	2049924762345192	12.2466	-6.22557e+07	1.01523e+17			6.34	-31063.2	0.364724	47.2074	17.383	869.15	-11329.5	110.709	pos	1	6.35833	stijn_180920 3-15.xlsx	VI	y
713	1556	182.065	-180.054	C:/Users/Gebruiker/Desktop/EAAT4_IPSC_EPSC\IPSCs/data\stijn_180920 3-15.ABF	-180.858	-4.14186e+06	375519788413977	-4.1422e+06	3.7552e+14	13.058	-2.86002e+07	1.79038e+16			4.52	-40279.9	0.353108	41.5292	12.8006	640.03	-14223.2	110.847	pos	1	6.35833	stijn_180920 3-15.xlsx	VI	y
714	1557	120.669	-178.652	C:/Users/Gebruiker/Desktop/EAAT4_IPSC_EPSC\IPSCs/data\stijn_180920 3-15.ABF	-119.903	-1.32234e+06	5.78732e+14	-1.32261e+06	5.78732e+14	8.34502	-2.10127e+07	1.46127e+17			3.52	-34280.8	0.22494	44.9005	15.6486	782.43	-7711.14	110.907	pos	1	6.35833	stijn_180920 3-15.xlsx	VI	y
715	1560	38.9968	-191.329	C:/Users/Gebruiker/Desktop/EAAT4_IPSC_EPSC\IPSCs/data\stijn_180920 3-15.ABF	-36.0542	27.8951	0.396646	-202.902	0.238515	4.64764	358.388	524.223			4.4	-8862.92	0.34196	25.8275	12.867	643.35	-3030.76	111.081	pos	1	6.35833	stijn_180920 3-15.xlsx	VI	y
716	1561	68.4553	-172.17	C:/Users/Gebruiker/Desktop/EAAT4_IPSC_EPSC\IPSCs/data\stijn_180920 3-15.ABF	-68.2466	63.9742	0.57491	-184.608	0.303593	5.54094	317.372	106.544			4.78	-14321.2	0.469779	44.004	10.175	508.75	-6727.79	111.153	pos	1	6.35833	stijn_180920 3-15.xlsx	VI	y
717	1563	54.3269	-186.482	C:/Users/Gebruiker/Desktop/EAAT4_IPSC_EPSC\IPSCs/data\stijn_180920 3-15.ABF	-52.7842	-66.0815	82.8622	-316.172	92.2368	6.92265	-1702.88	26193.4			4.42	-12291.2	0.260619	34.3263	16.9596	847.98	-3203.31	111.289	pos	1	6.35833	stijn_180920 3-15.xlsx	VI	y
718	1565	63.7513	-177.42	C:/Users/Gebruiker/Desktop/EAAT4_IPSC_EPSC\IPSCs/data\stijn_180920 3-15.ABF	-62.8472	76.838	0.470215	-161.059	0.636286	1.84261	953.819	366.564			1.86	-34274.9	0.151584	40.2775	12.2704	613.52	-5195.54	111.477	pos	1	6.35833	stijn_180920 3-15.xlsx	VI	y
719	1569	89.3008	-171.098	C:/Users/Gebruiker/Desktop/EAAT4_IPSC_EPSC\IPSCs/data\stijn_180920 3-15.ABF	-88.795	97.3008	0.1876	-169.682	0.244139	2.93903	454.644	41.6403			4.92	-18150.6	0.523126	45.1033	9.405	470.25	-9495.03	111.788	pos	1	6.35833	stijn_180920 3-15.xlsx	VI	y
720	1570	108.403	-167.954	C:/Users/Gebruiker/Desktop/EAAT4_IPSC_EPSC\IPSCs/data\stijn_180920 3-15.ABF	-108.269	114.732	0.166857	-172.302	0.202271	2.94823	599.952	46.6111			3.42	-31696.9	0.243649	41.7898	14.0366	701.83	-7722.91	111.961	pos	1	6.35833	stijn_180920 3-15.xlsx	VI	y
721	1571	107.438	-167.212	C:/Users/Gebruiker/Desktop/EAAT4_IPSC_EPSC\IPSCs/data\stijn_180920 3-15.ABF	-108.16	1093.39	149797	802.866	150134	8.32208	28016	1.10593e+08			3.74	-28726.7	0.083245	42.3957	44.9276	2246.38	-2391.36	112.102	pos	1	6.35833	stijn_180920 3-15.xlsx	VI	y
722	1572	85.118	-173.919	C:/Users/Gebruiker/Desktop/EAAT4_IPSC_EPSC\IPSCs/data\stijn_180920 3-15.ABF	-83.3781	84.7532	0.464837	-182.834	0.342615	4.70323	357.829	72.6166			5.84	-14575	0.636096	44.1077	9.181	459.05	-9271.1	112.253	pos	1	6.35833	stijn_180920 3-15.xlsx	VI	y
723	1578	82.4323	-181.326	C:/Users/Gebruiker/Desktop/EAAT4_IPSC_EPSC\IPSCs/data\stijn_180920 3-15.ABF	-80.4638	-7.33843	0.540259	-263.662	1.64652	9.90537	-744.994	725.053			4.08	-20204	0.141578	43.8565	28.818	1440.9	-2860.45	112.42	pos	1	6.35833	stijn_180920 3-15.xlsx	VI	y
724	1580	78.7631	-176.031	C:/Users/Gebruiker/Desktop/EAAT4_IPSC_EPSC\IPSCs/data\stijn_180920 3-15.ABF	-77.596	70.9294	0.785491	-201.166	0.320742	7.07689	450.303	210.935			6.06	-12997.2	0.245541	42.4757	24.6802	1234.01	-3191.35	112.485	pos	1	6.35833	stijn_180920 3-15.xlsx	VI	y
725	1582	167.683	-164.008	C:/Users/Gebruiker/Desktop/EAAT4_IPSC_EPSC\IPSCs/data\stijn_180920 3-15.ABF	-167.405	199.606	46.9552	-115.864	55.4713	9.71365	1893.38	13003.1			8.78	-19098.3	0.389157	44.6159	22.5616	1128.08	-7432.24	112.681	pos	1	6.35833	stijn_180920 3-15.xlsx	VI	y
726	1587	113.138	-182.094	C:/Users/Gebruiker/Desktop/EAAT4_IPSC_EPSC\IPSCs/data\stijn_180920 3-15.ABF	-113.174	-770898	6.75626e+13	-771181	6.75626e+13	4.63039	-1.0682e+07	1.29705e+16			1.82	-62163.8	0.110637	42.0826	16.4502	822.51	-6877.62	112.914	pos	1	6.35833	stijn_180920 3-15.xlsx	VI	y
727	1588	81.6131	-173.867	C:/Users/Gebruiker/Desktop/EAAT4_IPSC_EPSC\IPSCs/data\stijn_180920 3-15.ABF	-81.876	266.347	1011.36	17.487	1032.77	4.95523	4881.67	490736			10.26	-7954.49	0.56595	38.079	18.1288	906.44	-4501.85	112.958	pos	1	6.35833	stijn_180920 3-15.xlsx	VI	y
728	1589	70.2839	-181.851	C:/Users/Gebruiker/Desktop/EAAT4_IPSC_EPSC\IPSCs/data\stijn_180920 3-15.ABF	-69.4591	-265673	3.43466e+14	-265902	3.43466e+14	8.25278	-1.14597e+07	6.38991e+17			5.42	-12967.5	0.307752	41.6268	17.6116	880.58	-3990.78	113.044	pos	1	6.35833	stijn_180920 3-15.xlsx	VI	y
729	1601	61.2323	-182.109	C:/Users/Gebruiker/Desktop/EAAT4_IPSC_EPSC\IPSCs/data\stijn_180920 3-15.ABF	-59.1919	106.767	22.2327	-145.539	27.1911	7.41985	1083.82	8040.89			4.64	-13196.6	0.375611	36.9085	12.3532	617.66	-4956.8	113.929	pos	1	6.35833	stijn_180920 3-15.xlsx	VI	y
730	1602	135.112	-180.736	C:/Users/Gebruiker/Desktop/EAAT4_IPSC_EPSC\IPSCs/data\stijn_180920 3-15.ABF	-135.08	170.104	5.13739	-166.678	7.50034	10.5201	1128.74	1565.66			5.68	-23787.3	0.256501	38.4812	22.1442	1107.21	-6101.45	114.007	pos	1	6.35833	stijn_180920 3-15.xlsx	VI	y
731	1604	83.6836	-168.683	C:/Users/Gebruiker/Desktop/EAAT4_IPSC_EPSC\IPSCs/data\stijn_180920 3-15.ABF	-81.8324	149.952	10.6452	-103.86	11.8868	2.46592	1757.14	3563.37			4.98	-16803.9	0.323612	41.0543	15.3888	769.44	-5437.96	114.138	pos	1	6.35833	stijn_180920 3-15.xlsx	VI	y
732	1606	134.487	-170.033	C:/Users/Gebruiker/Desktop/EAAT4_IPSC_EPSC\IPSCs/data\stijn_180920 3-15.ABF	-134.076	-9.28718	1.04906	-297.872	3.18993	17.5869	-1396.07	3090.43			9.06	-14844	0.15238	40.1973	59.4566	2972.83	-2261.93	114.24	pos	1	6.35833	stijn_180920 3-15.xlsx	VI	y
733	1607	108.085	-249.612	C:/Users/Gebruiker/Desktop/EAAT4_IPSC_EPSC\IPSCs/data\stijn_180920 3-15.ABF	-100.77	141.989	0.649739	-229.872	0.896164	4.00916	372.729	44.5053			1.78	-60721.6	0.300381	39.5294	5.9258	296.29	-18239.7	114.266	pos	1	6.35833	stijn_180920 3-15.xlsx	VI	y
734	1613	74.8694	-175.764	C:/Users/Gebruiker/Desktop/EAAT4_IPSC_EPSC\IPSCs/data\stijn_180920 3-15.ABF	-74.0373	1.3132e+06	6.16368e+14	1.31294e+06	6.16368e+14	10.9794	4.08564e+07	5.96652e+17			5.92	-12646.9	0.188543	45.2805	31.3986	1569.93	-2384.48	114.789	pos	1	6.35833	stijn_180920 3-15.xlsx	VI	y
735	1616	115.579	-189.078	C:/Users/Gebruiker/Desktop/EAAT4_IPSC_EPSC\IPSCs/data\stijn_180920 3-15.ABF	-113.923	-956296	2.27463e+14	-956587	227462971588762	8.4953	-8.97566e+06	2.00366e+16			5.5	-21014.4	0.495317	37.6151	11.104	555.2	-10408.8	114.894	pos	1	6.35833	stijn_180920 3-15.xlsx	VI	y
736	1626	50.0717	-172.783	C:/Users/Gebruiker/Desktop/EAAT4_IPSC_EPSC\IPSCs/data\stijn_180920 3-15.ABF	-48.961	76.4843	0.794274	-151.593	1.02945	2.03567	1101.09	712.876			3.7	-13532.9	0.262337	32.2554	14.104	705.2	-3550.18	115.372	pos	1	6.35833	stijn_180920 3-15.xlsx	VI	y
737	1628	67.0578	-188.252	C:/Users/Gebruiker/Desktop/EAAT4_IPSC_EPSC\IPSCs/data\stijn_180920 3-15.ABF	-63.5765	-2.49513e+06	3.56686e+14	-2.49539e+06	3.56686e+14	4.59448	-2.82927e+07	4.58514e+16			3.52	-19050.5	0.388796	41.033	9.0536	452.68	-7406.76	115.639	pos	1	6.35833	stijn_180920 3-15.xlsx	VI	y
738	1629	58.3825	-184.304	C:/Users/Gebruiker/Desktop/EAAT4_IPSC_EPSC\IPSCs/data\stijn_180920 3-15.ABF	-56.1755	1.58663e+06	2.4037e+14	1.5864e+06	2.4037e+14	7.7294	4.7516e+07	2.15574e+17			3.56	-16399.6	0.249474	37.777	14.27	713.5	-4091.27	115.67	pos	1	6.35833	stijn_180920 3-15.xlsx	VI	y
739	1631	55.2161	-170.974	C:/Users/Gebruiker/Desktop/EAAT4_IPSC_EPSC\IPSCs/data\stijn_180920 3-15.ABF	-55.422	76.4971	0.615497	-151.424	0.837954	2.07906	789.032	338.916			5.58	-9895.36	0.539777	36.2116	10.3376	516.88	-5341.29	115.796	pos	1	6.35833	stijn_180920 3-15.xlsx	VI	y
740	1634	71.1835	-204.657	C:/Users/Gebruiker/Desktop/EAAT4_IPSC_EPSC\IPSCs/data\stijn_180920 3-15.ABF	-72.679	-1.64256e+06	155686901691174	-1.64283e+06	1.55687e+14	5.20866	-1.78957e+07	1.84796e+16			3.64	-19555.9	0.403038	36.0428	9.0314	451.57	-7881.78	115.999	pos	1	6.35833	stijn_180920 3-15.xlsx	VI	y
741	1635	93.6809	-187.638	C:/Users/Gebruiker/Desktop/EAAT4_IPSC_EPSC\IPSCs/data\stijn_180920 3-15.ABF	-92.4245	126.184	0.235109	-161.663	0.347664	1.82689	542.924	32.874			4.16	-22519.4	0.529828	38.759	7.8516	392.58	-11931.4	116.025	pos	1	6.35833	stijn_180920 3-15.xlsx	VI	y
742	1636	66.2627	-169.366	C:/Users/Gebruiker/Desktop/EAAT4_IPSC_EPSC\IPSCs/data\stijn_180920 3-15.ABF	-64.8592	66.1226	0.0333635	-174.523	0.0189765	1.11924	309.864	5.71402			4.96	-13359.4	0.672305	38.3888	7.3776	368.88	-8981.61	116.079	pos	1	6.35833	stijn_180920 3-15.xlsx	VI	y
743	1640	101.15	-166.667	C:/Users/Gebruiker/Desktop/EAAT4_IPSC_EPSC\IPSCs/data\stijn_180920 3-15.ABF	-100.645	-6.44385	0.900708	-253.465	2.60507	16.3258	-1979.2	11478.4			11.24	-8999.11	0.139593	42.0614	80.52	4026	-1256.21	116.337	pos	1	6.35833	stijn_180920 3-15.xlsx	VI	y
744	1641	119.399	-202.309	C:/Users/Gebruiker/Desktop/EAAT4_IPSC_EPSC\IPSCs/data\stijn_180920 3-15.ABF	-117.482	143.877	0.88835	-194.256	1.24656	5.59741	484.766	99.1254			3.22	-37080.4	0.333748	38.3544	9.648	482.4	-12375.5	116.381	pos	1	6.35833	stijn_180920 3-15.xlsx	VI	y
745	1643	92.1005	-188.25	C:/Users/Gebruiker/Desktop/EAAT4_IPSC_EPSC\IPSCs/data\stijn_180920 3-15.ABF	-88.0436	100.455	2.35115	-197.761	1.21185	9.1349	277.22	133.347			6.82	-13504.5	0.934503	39.3737	7.298	364.9	-12620	116.618	pos	1	6.35833	stijn_180920 3-15.xlsx	VI	y
746	1645	67.1686	-212.929	C:/Users/Gebruiker/Desktop/EAAT4_IPSC_EPSC\IPSCs/data\stijn_180920 3-15.ABF	-66.2221	207.747	37.7511	-83.6707	41.3613	3.43018	1265.17	3126.91			3.46	-19412.9	0.462418	38.5443	7.4824	374.12	-8976.88	116.778	pos	1	6.35833	stijn_180920 3-15.xlsx	VI	y
747	1648	92.778	-183.432	C:/Users/Gebruiker/Desktop/EAAT4_IPSC_EPSC\IPSCs/data\stijn_180920 3-15.ABF	-91.8123	-886650	1.15778e+16	-886899	1.15778e+16	18.5265	-1.97628e+07	5.75155e+18			4.54	-20435.7	0.331116	42.2266	13.7112	685.56	-6766.58	117.039	pos	1	6.35833	stijn_180920 3-15.xlsx	VI	y
748	1650	62.6225	-190.51	C:/Users/Gebruiker/Desktop/EAAT4_IPSC_EPSC\IPSCs/data\stijn_180920 3-15.ABF	-59.7441	116.611	2.03518	-142.738	2.59757	2.29159	734.761	331.406			1.84	-34034	0.264451	38.5065	6.9578	347.89	-9000.33	117.119	pos	1	6.35833	stijn_180920 3-15.xlsx	VI	y
749	1652	75.2751	-165.594	C:/Users/Gebruiker/Desktop/EAAT4_IPSC_EPSC\IPSCs/data\stijn_180920 3-15.ABF	-74.7452	-2.82405	0.230797	-220.577	0.972935	10.6472	-815.979	2031.67			12.7	-5927.17	0.344942	35.876	36.8178	1840.89	-2044.53	117.204	pos	1	6.35833	stijn_180920 3-15.xlsx	VI	y
750	1658	70.9117	-186.227	C:/Users/Gebruiker/Desktop/EAAT4_IPSC_EPSC\IPSCs/data\stijn_180920 3-15.ABF	-68.8714	74.4478	1.00419	-192.465	0.62626	6.45174	287.879	122.213			4.74	-14960.3	0.653883	44.08	7.249	362.45	-9782.27	117.518	pos	1	6.35833	stijn_180920 3-15.xlsx	VI	y
751	1667	95.4032	-192.64	C:/Users/Gebruiker/Desktop/EAAT4_IPSC_EPSC\IPSCs/data\stijn_180920 3-15.ABF	-96.0602	150.957	1.87731	-141.718	2.39007	2.65679	913.57	279.358			4.16	-22933.5	0.401358	49.2673	10.3648	518.24	-9204.54	117.948	pos	1	6.35833	stijn_180920 3-15.xlsx	VI	y
752	1668	72.7583	-202.456	C:/Users/Gebruiker/Desktop/EAAT4_IPSC_EPSC\IPSCs/data\stijn_180920 3-15.ABF	-71.6168	139.024	4.95097	-166.15	1.67581	10.3309	162.053	40.9018			3.6	-20210.7	1.42586	38.5043	2.5248	126.24	-28817.5	117.993	pos	1	6.35833	stijn_180920 3-15.xlsx	VI	y
753	1671	51.6926	-193.945	C:/Users/Gebruiker/Desktop/EAAT4_IPSC_EPSC\IPSCs/data\stijn_180920 3-15.ABF	-50.2317	58.5289	2.6504	-199.406	1.72544	9.59276	308.048	608.921			6.36	-8127.77	0.739019	33.5174	8.606	430.3	-6006.58	118.221	pos	1	6.35833	stijn_180920 3-15.xlsx	VI	y
754	1672	96.0463	-189.087	C:/Users/Gebruiker/Desktop/EAAT4_IPSC_EPSC\IPSCs/data\stijn_180920 3-15.ABF	-93.5011	140.856	0.506676	-152.059	0.741925	2.38693	522.654	49.3232			6.94	-13839.5	1.03077	43.0116	6.7328	336.64	-14265.4	118.244	pos	1	6.35833	stijn_180920 3-15.xlsx	VI	y
755	1674	56.1589	-175.647	C:/Users/Gebruiker/Desktop/EAAT4_IPSC_EPSC\IPSCs/data\stijn_180920 3-15.ABF	-55.5705	67.7665	0.0586881	-169.526	0.0663444	1.44819	343.275	15.2412			4.42	-12705.6	0.703911	35.5448	6.2792	313.96	-8943.64	118.403	pos	1	6.35833	stijn_180920 3-15.xlsx	VI	y
756	1675	65.0292	-168.979	C:/Users/Gebruiker/Desktop/EAAT4_IPSC_EPSC\IPSCs/data\stijn_180920 3-15.ABF	-64.1148	-0.170865	0.00331764	-212.372	0.414306	14.7098	-418.78	629.133			3.66	-17767.5	0.0928637	35.4311	39.4126	1970.63	-1649.96	118.6	pos	1	6.35833	stijn_180920 3-15.xlsx	VI	y
757	1676	75.1471	-194.9	C:/Users/Gebruiker/Desktop/EAAT4_IPSC_EPSC\IPSCs/data\stijn_180920 3-15.ABF	-73.7119	106.873	0.800941	-157.699	1.14806	2.72122	538.825	129.422			1.64	-45821.4	0.3133	36.074	5.2346	261.73	-14355.9	118.626	pos	1	6.35833	stijn_180920 3-15.xlsx	VI	y
758	1685	47.5714	-229.113	C:/Users/Gebruiker/Desktop/EAAT4_IPSC_EPSC\IPSCs/data\stijn_180920 3-15.ABF	-45.4044	115.932	18.0383	-166.049	21.2175	4.1619	765.872	2384.23			2.18	-21821.7	0.410021	30.8629	5.3168	265.84	-8947.37	119.267	pos	1	6.35833	stijn_180920 3-15.xlsx	VI	y
759	1686	57.8551	-170.748	C:/Users/Gebruiker/Desktop/EAAT4_IPSC_EPSC\IPSCs/data\stijn_180920 3-15.ABF	-57.7291	84.8731	0.323811	-151.897	0.457732	1.79721	799.709	171.992			6.14	-9422.65	0.513945	36.7089	11.9468	597.34	-4842.73	119.322	pos	1	6.35833	stijn_180920 3-15.xlsx	VI	y
760	1688	65.754	-174.63	C:/Users/Gebruiker/Desktop/EAAT4_IPSC_EPSC\IPSCs/data\stijn_180920 3-15.ABF	-64.3184	74.744	0.138537	-171.216	0.0770458	2.44966	249.653	11.9241			1.7	-38678.8	0.353254	37.8502	4.8124	240.62	-13663.4	119.422	pos	1	6.35833	stijn_180920 3-15.xlsx	VI	y
761	1689	76.1413	-176.674	C:/Users/Gebruiker/Desktop/EAAT4_IPSC_EPSC\IPSCs/data\stijn_180920 3-15.ABF	-75.1588	119.908	3.4212	-164.612	5.08146	9.06481	966.568	1740.72			9.86	-7722.24	0.471983	37.6155	20.8906	1044.53	-3644.77	119.509	pos	1	6.35833	stijn_180920 3-15.xlsx	VI	y
762	1691	59.377	-181.683	C:/Users/Gebruiker/Desktop/EAAT4_IPSC_EPSC\IPSCs/data\stijn_180920 3-15.ABF	-59.1162	-11.0039	1.15447	-249.456	2.20537	7.21622	-917.106	1555.6			6.32	-9395.1	0.241755	38.1876	26.1422	1307.11	-2271.31	119.626	pos	1	6.35833	stijn_180920 3-15.xlsx	VI	y
763	0	33.4261	-188.106	C:/Users/Gebruiker/Desktop/EAAT4_IPSC_EPSC\IPSCs/data\laura_100920 6-21.ABF	-32.8098	43.0087	0.0768809	-184.424	0.0799599	1.61422	329.16	44.7349			2.34	-14284.7	0.367925	12.2165	6.36	318	-5255.68	0.062	pos	0	7.30833	laura_100920 6-21.xlsx	III	y
764	1	29.1727	-175.737	C:/Users/Gebruiker/Desktop/EAAT4_IPSC_EPSC\IPSCs/data\laura_100920 6-21.ABF	-27.6147	-70518	1.94122e+14	-70710.9	1.94122e+14	5.98996	-1.74505e+07	1.18867e+19			2.26	-12908.3	0.0834749	12.3309	27.074	1353.7	-1077.52	0.1434	pos	0	7.30833	laura_100920 6-21.xlsx	III	y
765	2	23.4957	-182.019	C:/Users/Gebruiker/Desktop/EAAT4_IPSC_EPSC\IPSCs/data\laura_100920 6-21.ABF	-23.4644	37.2174	0.655267	-168.505	0.843476	1.49589	784.041	1229.59			3	-7831.91	0.369558	12.2824	8.1178	405.89	-2894.35	0.16938	pos	0	7.30833	laura_100920 6-21.xlsx	III	y
766	3	101.427	-188.308	C:/Users/Gebruiker/Desktop/EAAT4_IPSC_EPSC\IPSCs/data\laura_100920 6-21.ABF	-100.794	92.1472	0.122495	-192.295	0.105219	2.74006	429.737	24.8529			2.02	-50211.4	0.233834	13.3067	8.6386	431.93	-11741.1	0.25786	pos	0	7.30833	laura_100920 6-21.xlsx	III	y
767	4	41.9635	-185.63	C:/Users/Gebruiker/Desktop/EAAT4_IPSC_EPSC\IPSCs/data\laura_100920 6-21.ABF	-40.8289	58.1456	0.0999747	-171.023	0.138714	0.837971	688.03	77.8362			11.04	-3801.04	1.2601	13.8996	8.7612	438.06	-4789.7	0.3014	pos	0	7.30833	laura_100920 6-21.xlsx	III	y
768	5	59.1162	-184.371	C:/Users/Gebruiker/Desktop/EAAT4_IPSC_EPSC\IPSCs/data\laura_100920 6-21.ABF	-56.8069	56.3588	3.58436	-174.449	4.67935	4.09648	885.083	3929.48			1.38	-42837.8	0.14673	14.328	9.405	470.25	-6285.61	0.89108	pos	0	7.30833	laura_100920 6-21.xlsx	III	y
769	6	19.5064	-180.347	C:/Users/Gebruiker/Desktop/EAAT4_IPSC_EPSC\IPSCs/data\laura_100920 6-21.ABF	-18.8399	81736.7	4.16891e+13	81540.1	4.16891e+13	3.22421	2.05551e+07	2.63678e+18			3.84	-5079.8	0.0879475	8.85866	43.6624	2183.12	-446.756	0.95316	pos	0	7.30833	laura_100920 6-21.xlsx	III	y
770	7	29.3614	-179.392	C:/Users/Gebruiker/Desktop/EAAT4_IPSC_EPSC\IPSCs/data\laura_100920 6-21.ABF	-29.1145	25.6001	0.0422052	-183.981	0.0338839	1.38094	341.959	68.3912			2.76	-10638.2	0.290074	13.7726	9.5148	475.74	-3085.87	1.10044	pos	0	7.30833	laura_100920 6-21.xlsx	III	y
771	8	16.4842	-189.52	C:/Users/Gebruiker/Desktop/EAAT4_IPSC_EPSC\IPSCs/data\laura_100920 6-21.ABF	-15.9011	21.8505	0.173228	-183.479	0.255263	1.35171	455.01	553.628			2.96	-5568.99	0.580187	10.5312	5.1018	255.09	-3231.06	1.30626	pos	0	7.30833	laura_100920 6-21.xlsx	III	y
772	9	22.4921	-183.912	C:/Users/Gebruiker/Desktop/EAAT4_IPSC_EPSC\IPSCs/data\laura_100920 6-21.ABF	-22.4358	30.7754	0.138796	-176.387	0.197821	1.15319	636.369	367.787			3.1	-7255.53	0.366543	9.71853	8.4574	422.87	-2659.46	1.57978	pos	0	7.30833	laura_100920 6-21.xlsx	III	y
773	10	58.7769	-184.07	C:/Users/Gebruiker/Desktop/EAAT4_IPSC_EPSC\IPSCs/data\laura_100920 6-21.ABF	-58.8545	69.4234	0.0721854	-177.581	0.0884814	1.75345	444.596	30.234			2.02	-29097.5	0.250801	12.037	8.0542	402.71	-7297.68	1.72854	pos	0	7.30833	laura_100920 6-21.xlsx	III	y
774	11	47.9622	-182.661	C:/Users/Gebruiker/Desktop/EAAT4_IPSC_EPSC\IPSCs/data\laura_100920 6-21.ABF	-47.7737	56.3098	0.042068	-176.391	0.0548363	1.2375	416.446	23.38			5.88	-8156.84	0.829173	16.3702	7.0914	354.57	-6763.43	1.8104	pos	0	7.30833	laura_100920 6-21.xlsx	III	y
775	12	35.1343	-176.242	C:/Users/Gebruiker/Desktop/EAAT4_IPSC_EPSC\IPSCs/data\laura_100920 6-21.ABF	-35.1522	98.8487	14465.7	-94.7017	14520.1	2.49341	9166.33	1.44895e+08			4.36	-8058.32	0.523008	12.0363	8.3364	416.82	-4214.56	1.99472	pos	0	7.30833	laura_100920 6-21.xlsx	III	y
776	14	32.9418	-180.984	C:/Users/Gebruiker/Desktop/EAAT4_IPSC_EPSC\IPSCs/data\laura_100920 6-21.ABF	-32.6789	28.2878	0.199922	-189.132	0.25149	3.48764	577.588	850.987			4.14	-7956.95	0.186404	15.2128	22.2098	1110.49	-1483.21	2.28764	pos	0	7.30833	laura_100920 6-21.xlsx	III	y
777	15	62.9686	-179.918	C:/Users/Gebruiker/Desktop/EAAT4_IPSC_EPSC\IPSCs/data\laura_100920 6-21.ABF	-61.6744	138.257	55.5959	-120.358	62.4425	6.48441	1890.3	25988.8			5.6	-11244.4	0.294044	11.6955	19.0448	952.24	-3306.34	2.35948	pos	0	7.30833	laura_100920 6-21.xlsx	III	y
778	16	110.027	-179.849	C:/Users/Gebruiker/Desktop/EAAT4_IPSC_EPSC\IPSCs/data\laura_100920 6-21.ABF	-110.249	-762.608	1.66864e+06	-1026.07	1.67136e+06	12.5813	-13988.9	5.09045e+08			1.78	-61812.9	0.115263	11.4462	15.443	772.15	-7124.71	2.42692	pos	0	7.30833	laura_100920 6-21.xlsx	III	y
779	17	74.7699	-179.791	C:/Users/Gebruiker/Desktop/EAAT4_IPSC_EPSC\IPSCs/data\laura_100920 6-21.ABF	-75.3155	67.4976	0.101067	-182.706	0.0663179	1.93542	257.406	12.2366			1.7	-43982.3	0.322532	11.8044	5.2708	263.54	-14185.7	2.53958	pos	0	7.30833	laura_100920 6-21.xlsx	III	y
780	18	23.2831	-178.188	C:/Users/Gebruiker/Desktop/EAAT4_IPSC_EPSC\IPSCs/data\laura_100920 6-21.ABF	-23.05	22.6761	0.779573	-183.817	0.794416	4.83653	577.987	5012.01			4.34	-5364.78	0.188159	11.6423	23.0656	1153.28	-1009.43	2.73882	pos	0	7.30833	laura_100920 6-21.xlsx	III	y
781	19	65.6519	-179.743	C:/Users/Gebruiker/Desktop/EAAT4_IPSC_EPSC\IPSCs/data\laura_100920 6-21.ABF	-65.7879	58.5668	0.311577	-179.962	0.459254	2.58649	512.867	215.39			2.14	-30678.5	0.232195	12.9129	9.2164	460.82	-7123.38	2.77432	pos	0	7.30833	laura_100920 6-21.xlsx	III	y
782	20	94.203	-185.462	C:/Users/Gebruiker/Desktop/EAAT4_IPSC_EPSC\IPSCs/data\laura_100920 6-21.ABF	-92.4283	97.7233	0.0393415	-186.853	0.0349333	1.45317	372.102	5.38648			3.08	-30585.4	0.396243	11.4142	7.773	388.65	-12119.3	2.83884	pos	0	7.30833	laura_100920 6-21.xlsx	III	y
783	22	73.5934	-190.649	C:/Users/Gebruiker/Desktop/EAAT4_IPSC_EPSC\IPSCs/data\laura_100920 6-21.ABF	-73.1479	79.9803	0.114513	-186.24	0.0969664	2.34478	334.391	18.5642			1.7	-43290.2	0.275268	11.246	6.1758	308.79	-11916.4	3.1315	pos	0	7.30833	laura_100920 6-21.xlsx	III	y
784	24	50.8476	-185.28	C:/Users/Gebruiker/Desktop/EAAT4_IPSC_EPSC\IPSCs/data\laura_100920 6-21.ABF	-49.8999	48.4253	0.0331029	-190.873	0.0152508	1.2952	309.631	9.55141			3.6	-14124.3	0.460747	12.7862	7.8134	390.67	-6507.74	3.40552	pos	0	7.30833	laura_100920 6-21.xlsx	III	y
785	25	70.594	-199.291	C:/Users/Gebruiker/Desktop/EAAT4_IPSC_EPSC\IPSCs/data\laura_100920 6-21.ABF	-69.583	80.2101	0.355018	-193.869	0.169117	3.21488	205.558	16.7169			1.62	-43576.6	0.429276	15.9243	3.7738	188.69	-18706.4	3.47424	pos	0	7.30833	laura_100920 6-21.xlsx	III	y
786	26	71.6377	-187.016	C:/Users/Gebruiker/Desktop/EAAT4_IPSC_EPSC\IPSCs/data\laura_100920 6-21.ABF	-72.2598	62.3727	0.114388	-188.224	0.0929916	2.22032	347.659	32.4379			1.6	-44773.6	0.248981	9.75068	6.4262	321.31	-11147.8	3.55218	pos	0	7.30833	laura_100920 6-21.xlsx	III	y
787	27	33.4048	-187.386	C:/Users/Gebruiker/Desktop/EAAT4_IPSC_EPSC\IPSCs/data\laura_100920 6-21.ABF	-31.1122	-657.69	869118	-874.83	869388	1.92039	-33877.8	2.20892e+09			3.04	-10988.4	0.186485	16.982	16.3016	815.08	-2049.17	3.58344	pos	0	7.30833	laura_100920 6-21.xlsx	III	y
788	28	58.9354	-183.123	C:/Users/Gebruiker/Desktop/EAAT4_IPSC_EPSC\IPSCs/data\laura_100920 6-21.ABF	-59.7054	45.8201	0.115856	-193.549	0.025718	2.5328	369.489	37.5033			1.7	-34667.9	0.158864	16.0218	10.701	535.05	-5507.47	3.76464	pos	0	7.30833	laura_100920 6-21.xlsx	III	y
789	30	27.8518	-182.762	C:/Users/Gebruiker/Desktop/EAAT4_IPSC_EPSC\IPSCs/data\laura_100920 6-21.ABF	-25.3086	35.4016	0.312428	-181.242	0.0603059	2.19311	132.84	20.539			3.04	-9161.78	1.17529	14.483	2.5866	129.33	-10767.7	3.99368	pos	0	7.30833	laura_100920 6-21.xlsx	III	y
790	31	16.6937	-197.256	C:/Users/Gebruiker/Desktop/EAAT4_IPSC_EPSC\IPSCs/data\laura_100920 6-21.ABF	-14.6808	27.1371	0.120346	-185.92	0.173186	0.943532	401.582	170.895			5.64	-2959.88	1.89925	10.9022	2.9696	148.48	-5621.54	4.20888	pos	0	7.30833	laura_100920 6-21.xlsx	III	y
791	32	30.5837	-189.066	C:/Users/Gebruiker/Desktop/EAAT4_IPSC_EPSC\IPSCs/data\laura_100920 6-21.ABF	-29.3664	40.0397	0.0961055	-182.161	0.142612	1.26092	582.642	158.822			1.44	-21238.7	0.164907	10.4952	8.7322	436.61	-3502.41	4.31658	pos	0	7.30833	laura_100920 6-21.xlsx	III	y
792	33	48.7753	-181.413	C:/Users/Gebruiker/Desktop/EAAT4_IPSC_EPSC\IPSCs/data\laura_100920 6-21.ABF	-47.9718	60.0236	0.0676174	-172.596	0.0970636	1.43949	433.314	33.7422			6.22	-7841.7	0.909649	11.5027	6.8378	341.89	-7133.19	4.59046	pos	0	7.30833	laura_100920 6-21.xlsx	III	y
793	34	24.8947	-182.98	C:/Users/Gebruiker/Desktop/EAAT4_IPSC_EPSC\IPSCs/data\laura_100920 6-21.ABF	-25.5781	30.7542	0.435837	-173.448	0.571413	1.44795	879.878	1610.27			1.92	-12966	0.209237	13.7192	9.1762	458.81	-2712.97	4.68232	pos	0	7.30833	laura_100920 6-21.xlsx	III	y
794	35	24.4655	-178.234	C:/Users/Gebruiker/Desktop/EAAT4_IPSC_EPSC\IPSCs/data\laura_100920 6-21.ABF	-23.5954	-176046	6.73408e+12	-176246	6.73408e+12	1.19046	-1.22497e+07	3.26004e+16			5.48	-4464.5	0.319005	14.4604	17.1784	858.92	-1424.2	4.7632	pos	0	7.30833	laura_100920 6-21.xlsx	III	y
795	36	85.4468	-182.102	C:/Users/Gebruiker/Desktop/EAAT4_IPSC_EPSC\IPSCs/data\laura_100920 6-21.ABF	-85.7977	94.7807	0.0756142	-178.992	0.106886	1.68024	562.645	26.0279			4.34	-19688.2	0.379689	11.7885	11.4304	571.52	-7475.4	4.83208	pos	0	7.30833	laura_100920 6-21.xlsx	III	y
796	37	38.9736	-178.918	C:/Users/Gebruiker/Desktop/EAAT4_IPSC_EPSC\IPSCs/data\laura_100920 6-21.ABF	-38.8128	35.4699	0.118171	-180.35	0.10579	2.39508	334.203	99.3418			1.98	-19683.6	0.295267	12.9845	6.7058	335.29	-5811.92	4.90112	pos	0	7.30833	laura_100920 6-21.xlsx	III	y
797	38	38.4057	-190.587	C:/Users/Gebruiker/Desktop/EAAT4_IPSC_EPSC\IPSCs/data\laura_100920 6-21.ABF	-38.0119	57.9163	0.169638	-175.288	0.240737	1.21258	656.325	132.541			7.06	-5439.9	0.804375	12.9301	8.777	438.85	-4375.72	5.17722	pos	0	7.30833	laura_100920 6-21.xlsx	III	y
798	39	19.7694	-186.579	C:/Users/Gebruiker/Desktop/EAAT4_IPSC_EPSC\IPSCs/data\laura_100920 6-21.ABF	-18.6325	290932	3.23037e+13	290728	3.23037e+13	2.62936	3.74321e+07	5.34789e+17			4.46	-4432.61	0.179403	11.1672	24.8602	1243.01	-795.224	5.40868	pos	0	7.30833	laura_100920 6-21.xlsx	III	y
799	40	50.3296	-192.514	C:/Users/Gebruiker/Desktop/EAAT4_IPSC_EPSC\IPSCs/data\laura_100920 6-21.ABF	-50.3668	62.5968	0.112362	-180.681	0.16711	1.35049	496.743	58.0159			3.48	-14462.5	0.48332	10.6895	7.2002	360.01	-6990.03	5.53296	pos	0	7.30833	laura_100920 6-21.xlsx	III	y
800	41	147.514	-185.307	C:/Users/Gebruiker/Desktop/EAAT4_IPSC_EPSC\IPSCs/data\laura_100920 6-21.ABF	-146.626	130.176	0.105172	-197.25	0.0334641	2.06041	242.172	2.14908			1.68	-87806.2	0.312384	11.2881	5.378	268.9	-27429.2	5.61442	pos	0	7.30833	laura_100920 6-21.xlsx	III	y
801	42	39.3105	-193.047	C:/Users/Gebruiker/Desktop/EAAT4_IPSC_EPSC\IPSCs/data\laura_100920 6-21.ABF	-40.707	29.9362	0.417687	-204.821	0.0613575	3.84871	235.109	106.605			3.64	-10799.6	0.275574	10.6861	13.2088	660.44	-2976.08	5.66644	pos	0	7.30833	laura_100920 6-21.xlsx	III	y
802	44	23.2814	-184.655	C:/Users/Gebruiker/Desktop/EAAT4_IPSC_EPSC\IPSCs/data\laura_100920 6-21.ABF	-22.0571	-26.7252	22.8423	-232.015	23.929	1.83795	-3596.19	250421			3.2	-7275.44	0.126203	11.1355	25.356	1267.8	-918.182	5.7505	pos	0	7.30833	laura_100920 6-21.xlsx	III	y
803	45	29.2787	-194.238	C:/Users/Gebruiker/Desktop/EAAT4_IPSC_EPSC\IPSCs/data\laura_100920 6-21.ABF	-28.9851	41.4147	0.214367	-184.007	0.307094	1.35885	567.669	255.316			3.78	-7745.68	0.496767	11.5136	7.6092	380.46	-3847.8	5.8005	pos	0	7.30833	laura_100920 6-21.xlsx	III	y
804	46	47.1542	-186.502	C:/Users/Gebruiker/Desktop/EAAT4_IPSC_EPSC\IPSCs/data\laura_100920 6-21.ABF	-47.2132	-32.6206	32.8586	-266.633	37.9481	6.61564	-1881.04	46659.2			5.16	-9138.4	0.20929	10.6026	24.6548	1232.74	-1912.58	6.08232	pos	0	7.30833	laura_100920 6-21.xlsx	III	y
805	47	84.5036	-198.018	C:/Users/Gebruiker/Desktop/EAAT4_IPSC_EPSC\IPSCs/data\laura_100920 6-21.ABF	-84.774	81.5402	0.165866	-199.373	0.0505536	2.50482	214.844	6.65959			1.58	-53483.3	0.362402	10.7125	4.3598	217.99	-19382.5	6.26082	pos	0	7.30833	laura_100920 6-21.xlsx	III	y
806	48	28.825	-192.051	C:/Users/Gebruiker/Desktop/EAAT4_IPSC_EPSC\IPSCs/data\laura_100920 6-21.ABF	-29.0872	35.9074	0.152554	-185.575	0.22691	1.48751	511.255	254.742			2.24	-12868.3	0.291015	10.7963	7.6972	384.86	-3744.87	6.84092	pos	0	7.30833	laura_100920 6-21.xlsx	III	y
807	49	31.2726	-185.037	C:/Users/Gebruiker/Desktop/EAAT4_IPSC_EPSC\IPSCs/data\laura_100920 6-21.ABF	-30.7418	39.0834	1.59237	-172.494	1.9683	1.88308	1115.33	4733.31			2.7	-11582.5	0.256547	10.4767	10.5244	526.22	-2971.44	6.88854	pos	0	7.30833	laura_100920 6-21.xlsx	III	y
808	50	27.9588	-185.98	C:/Users/Gebruiker/Desktop/EAAT4_IPSC_EPSC\IPSCs/data\laura_100920 6-21.ABF	-28.0922	25.8382	0.0347808	-188.797	0.0139596	1.15727	234.795	18.9648			2.24	-12481.6	0.380836	10.4712	5.8818	294.09	-4753.44	6.9244	pos	0	7.30833	laura_100920 6-21.xlsx	III	y
809	51	22.7421	-185.034	C:/Users/Gebruiker/Desktop/EAAT4_IPSC_EPSC\IPSCs/data\laura_100920 6-21.ABF	-21.4496	28.8076	0.0438789	-182.235	0.0574779	1.20418	389.952	81.5952			6.5	-3498.78	0.95007	7.7855	6.8416	342.08	-3324.08	7.2221	pos	0	7.30833	laura_100920 6-21.xlsx	III	y
810	52	30.2674	-200.328	C:/Users/Gebruiker/Desktop/EAAT4_IPSC_EPSC\IPSCs/data\laura_100920 6-21.ABF	-29.856	46.1101	0.0881287	-186.847	0.130969	1.1492	497.143	82.0474			2.76	-10966.5	0.449804	8.26142	6.136	306.8	-4932.76	7.27854	pos	0	7.30833	laura_100920 6-21.xlsx	III	y
811	54	43.3704	-181.811	C:/Users/Gebruiker/Desktop/EAAT4_IPSC_EPSC\IPSCs/data\laura_100920 6-21.ABF	-43.2809	44.6947	0.0220652	-179.947	0.0293171	0.914652	506.756	28.7039			4.06	-10682.4	0.437114	14.2902	9.2882	464.41	-4669.41	7.63414	pos	0	7.30833	laura_100920 6-21.xlsx	III	y
812	55	71.0227	-228.116	C:/Users/Gebruiker/Desktop/EAAT4_IPSC_EPSC\IPSCs/data\laura_100920 6-21.ABF	-68.6738	96.3907	0.115119	-206.518	0.0792419	1.81254	200.281	4.22475			1.34	-53002	0.497586	9.67494	2.693	134.65	-26373.1	7.72668	pos	0	7.30833	laura_100920 6-21.xlsx	III	y
813	56	22.5427	-179.948	C:/Users/Gebruiker/Desktop/EAAT4_IPSC_EPSC\IPSCs/data\laura_100920 6-21.ABF	-22.3904	22.643	0.0865337	-178.078	0.128651	1.60311	930.305	1158.83			3.56	-6332.23	0.241664	10.9946	14.7312	736.56	-1530.27	7.97604	pos	0	7.30833	laura_100920 6-21.xlsx	III	y
814	58	35.9199	-196.558	C:/Users/Gebruiker/Desktop/EAAT4_IPSC_EPSC\IPSCs/data\laura_100920 6-21.ABF	-34.3305	67.1607	2.02284	-164.107	2.27108	1.17503	1536.59	2644.3			4.22	-8511.83	0.377244	13.6947	11.1864	559.32	-3211.03	8.3227	pos	0	7.30833	laura_100920 6-21.xlsx	III	y
815	59	57.1713	-183.17	C:/Users/Gebruiker/Desktop/EAAT4_IPSC_EPSC\IPSCs/data\laura_100920 6-21.ABF	-56.9286	-18.7729	9.11925	-251.239	11.902	7.2195	-2036.98	34983.7			3.98	-14364.7	0.106738	11.8986	37.2874	1864.37	-1533.26	8.39138	pos	0	7.30833	laura_100920 6-21.xlsx	III	y
816	60	49.148	-201.662	C:/Users/Gebruiker/Desktop/EAAT4_IPSC_EPSC\IPSCs/data\laura_100920 6-21.ABF	-48.2008	56.5662	0.106231	-191.873	0.153449	1.74225	447.763	63.1249			1.84	-26710.9	0.299226	11.9547	6.1492	307.46	-7992.58	8.4149	pos	0	7.30833	laura_100920 6-21.xlsx	III	y
817	61	43.4618	-183.456	C:/Users/Gebruiker/Desktop/EAAT4_IPSC_EPSC\IPSCs/data\laura_100920 6-21.ABF	-43.244	-63190.1	9.2495e+13	-63408.3	9.2495e+13	5.08583	-4.73245e+06	5.18529e+17			2.62	-16588.5	0.0941403	16.5058	27.8308	1391.54	-1561.64	8.53036	pos	0	7.30833	laura_100920 6-21.xlsx	III	y
818	62	34.0936	-193.866	C:/Users/Gebruiker/Desktop/EAAT4_IPSC_EPSC\IPSCs/data\laura_100920 6-21.ABF	-33.4669	35.0998	0.0566134	-190.953	0.0549757	1.40932	274.072	33.5955			1.5	-22729.1	0.344242	17.5411	4.3574	217.87	-7824.3	8.55378	pos	0	7.30833	laura_100920 6-21.xlsx	III	y
819	63	27.5689	-187.606	C:/Users/Gebruiker/Desktop/EAAT4_IPSC_EPSC\IPSCs/data\laura_100920 6-21.ABF	-27.9169	25.6955	0.41358	-186.04	0.5908	2.3153	852.398	2845.48			5.62	-4905.5	0.409496	15.5804	13.7242	686.21	-2008.78	8.58684	pos	0	7.30833	laura_100920 6-21.xlsx	III	y
820	64	29.3824	-186.22	C:/Users/Gebruiker/Desktop/EAAT4_IPSC_EPSC\IPSCs/data\laura_100920 6-21.ABF	-28.4669	38.5092	0.049943	-181.632	0.0425913	1.28528	264.389	21.8833			2.46	-11944.1	0.528782	16.5603	4.6522	232.61	-6315.81	8.65164	pos	0	7.30833	laura_100920 6-21.xlsx	III	y
821	65	26.3441	-201.422	C:/Users/Gebruiker/Desktop/EAAT4_IPSC_EPSC\IPSCs/data\laura_100920 6-21.ABF	-25.5052	35.0835	0.0499154	-195.357	0.0640827	1.29447	319.766	42.1983			2.5	-10537.6	0.509393	13.4447	4.9078	245.39	-5367.81	8.70044	pos	0	7.30833	laura_100920 6-21.xlsx	III	y
822	66	49.1073	-196.279	C:/Users/Gebruiker/Desktop/EAAT4_IPSC_EPSC\IPSCs/data\laura_100920 6-21.ABF	-47.6299	101.372	23.5698	-142.975	25.9027	3.31262	1702.17	15054.7			3.12	-15739.5	0.27121	14.098	11.504	575.2	-4268.71	8.74874	pos	0	7.30833	laura_100920 6-21.xlsx	III	y
823	67	109.09	-195.45	C:/Users/Gebruiker/Desktop/EAAT4_IPSC_EPSC\IPSCs/data\laura_100920 6-21.ABF	-107.055	88.8875	0.50636	-207.976	0.0819438	4.11671	185.448	9.50992			1.58	-69044.1	0.379061	14.3814	4.1682	208.41	-26171.9	9.10576	pos	0	7.30833	laura_100920 6-21.xlsx	III	y
824	68	24.9826	-191.487	C:/Users/Gebruiker/Desktop/EAAT4_IPSC_EPSC\IPSCs/data\laura_100920 6-21.ABF	-26.1205	29.9399	0.053524	-187.418	0.0597015	1.25384	308.19	57.2467			1.66	-15049.8	0.309447	15.4205	5.3644	268.22	-4657.11	9.18572	pos	0	7.30833	laura_100920 6-21.xlsx	III	y
825	69	37.9973	-180.28	C:/Users/Gebruiker/Desktop/EAAT4_IPSC_EPSC\IPSCs/data\laura_100920 6-21.ABF	-36.9276	36.4898	0.044601	-183.507	0.0523098	1.59774	551.382	103.735			5.7	-6666.19	0.445201	16.0615	12.8032	640.16	-2967.8	9.3962	pos	0	7.30833	laura_100920 6-21.xlsx	III	y
826	70	65.4504	-186.54	C:/Users/Gebruiker/Desktop/EAAT4_IPSC_EPSC\IPSCs/data\laura_100920 6-21.ABF	-65.1785	61.5486	0.116084	-191.202	0.0524508	2.61977	342.339	25.1104			4.62	-14166.8	0.589361	17.7346	7.839	391.95	-8349.34	9.4299	pos	0	7.30833	laura_100920 6-21.xlsx	III	y
827	72	97.5533	-185.283	C:/Users/Gebruiker/Desktop/EAAT4_IPSC_EPSC\IPSCs/data\laura_100920 6-21.ABF	-97.3037	74.0854	0.242201	-195.032	0.0839179	3.00413	257.509	18.002			1.48	-65914.4	0.277445	12.3866	5.3344	266.72	-18287.6	9.49632	pos	0	7.30833	laura_100920 6-21.xlsx	III	y
828	73	231.261	-199.752	C:/Users/Gebruiker/Desktop/EAAT4_IPSC_EPSC\IPSCs/data\laura_100920 6-21.ABF	-233.035	223.597	0.301794	-198.532	0.233623	3.60548	306.49	5.0724			1.7	-136036	0.287347	13.8916	5.9162	295.81	-39089.4	9.55648	pos	0	7.30833	laura_100920 6-21.xlsx	III	y
829	75	44.388	-191.417	C:/Users/Gebruiker/Desktop/EAAT4_IPSC_EPSC\IPSCs/data\laura_100920 6-21.ABF	-42.2198	52.9677	0.122847	-181.732	0.153765	1.92486	316.597	44.7577			1.58	-28093.7	0.378244	12.6745	4.1772	208.86	-10626.3	9.72308	pos	0	7.30833	laura_100920 6-21.xlsx	III	y
830	76	31.2105	-185.286	C:/Users/Gebruiker/Desktop/EAAT4_IPSC_EPSC\IPSCs/data\laura_100920 6-21.ABF	-30.5097	35.7631	0.0294808	-183.317	0.0325339	1.04895	341.683	27.1135			3.58	-8718.03	0.554042	11.1945	6.4616	323.08	-4830.16	9.78696	pos	0	7.30833	laura_100920 6-21.xlsx	III	y
831	77	127.551	-204.352	C:/Users/Gebruiker/Desktop/EAAT4_IPSC_EPSC\IPSCs/data\laura_100920 6-21.ABF	-125.392	118.637	0.932033	-192.748	1.23326	5.49399	408.439	111.852			1.64	-77775.3	0.293717	10.4881	5.5836	279.18	-22843.9	9.86974	pos	0	7.30833	laura_100920 6-21.xlsx	III	y
832	78	35.5894	-191.85	C:/Users/Gebruiker/Desktop/EAAT4_IPSC_EPSC\IPSCs/data\laura_100920 6-21.ABF	-35.0685	30.865	0.174918	-201.465	0.0104929	2.02618	125.516	8.55967			1.8	-19771.9	0.342583	10.9779	5.2542	262.71	-6773.51	9.9202	pos	0	7.30833	laura_100920 6-21.xlsx	III	y
833	79	29.5286	-182.447	C:/Users/Gebruiker/Desktop/EAAT4_IPSC_EPSC\IPSCs/data\laura_100920 6-21.ABF	-28.7673	21.4035	0.0805867	-190.778	0.014266	1.70291	220.769	38.4942			1.5	-19685.7	0.173254	10.3257	8.6578	432.89	-3410.64	9.99944	pos	0	7.30833	laura_100920 6-21.xlsx	III	y
834	80	19.7896	-190.799	C:/Users/Gebruiker/Desktop/EAAT4_IPSC_EPSC\IPSCs/data\laura_100920 6-21.ABF	-19.2194	20.2921	0.0693117	-192.132	0.0152847	1.28262	140.951	16.5981			1.44	-13742.8	0.437158	10.6579	3.294	164.7	-6007.78	10.0275	pos	0	7.30833	laura_100920 6-21.xlsx	III	y
835	81	62.0967	-192.007	C:/Users/Gebruiker/Desktop/EAAT4_IPSC_EPSC\IPSCs/data\laura_100920 6-21.ABF	-61.1136	66.9747	0.145219	-197.536	0.0772781	2.7307	306.437	22.9811			5.38	-11542.1	0.666287	10.5438	8.0746	403.73	-7690.38	10.0699	pos	0	7.30833	laura_100920 6-21.xlsx	III	y
836	82	35.7678	-187.057	C:/Users/Gebruiker/Desktop/EAAT4_IPSC_EPSC\IPSCs/data\laura_100920 6-21.ABF	-34.0027	38.7114	0.0374494	-185.517	0.0549992	1.02119	566.077	73.2164			11.5	-3110.24	1.13459	13.0531	10.1358	506.79	-3528.86	10.3418	pos	0	7.30833	laura_100920 6-21.xlsx	III	y
837	84	52.9342	-182.226	C:/Users/Gebruiker/Desktop/EAAT4_IPSC_EPSC\IPSCs/data\laura_100920 6-21.ABF	-52.1242	-891018	-2.11331e+14	-891247	-2.11331e+14	3.96971	-2.42363e+07	-1.56348e+17			2.14	-24735.6	0.145028	10.9497	14.7558	737.79	-3587.35	10.6698	pos	0	7.30833	laura_100920 6-21.xlsx	III	y
838	85	72.1189	-182.246	C:/Users/Gebruiker/Desktop/EAAT4_IPSC_EPSC\IPSCs/data\laura_100920 6-21.ABF	-72.5458	72.7803	0.04898	-184.941	0.0337327	1.72169	397.371	12.4266			2.54	-28393.3	0.283425	10.825	8.9618	448.09	-8047.37	10.7643	pos	0	7.30833	laura_100920 6-21.xlsx	III	y
839	86	36.8828	-185.156	C:/Users/Gebruiker/Desktop/EAAT4_IPSC_EPSC\IPSCs/data\laura_100920 6-21.ABF	-35.0748	65.7042	3.30885	-156.727	3.70743	1.41981	1468.39	4091.06			3.42	-10784.5	0.276815	11.1311	12.3548	617.74	-2985.3	11.2198	pos	0	7.30833	laura_100920 6-21.xlsx	III	y
840	88	25.9585	-198.092	C:/Users/Gebruiker/Desktop/EAAT4_IPSC_EPSC\IPSCs/data\laura_100920 6-21.ABF	-23.0074	23.2115	0.0562331	-203.397	0.0233926	1.3772	233.328	38.17			5.8	-4475.6	0.931129	11.2215	6.229	311.45	-4167.36	11.3088	pos	0	7.30833	laura_100920 6-21.xlsx	III	y
841	89	23.9445	-191.408	C:/Users/Gebruiker/Desktop/EAAT4_IPSC_EPSC\IPSCs/data\laura_100920 6-21.ABF	-23.1828	26.2333	0.148088	-188.974	0.219807	1.55077	622.689	652.278			5.92	-4044.68	0.590218	11.2676	10.0302	501.51	-2387.24	11.3658	pos	0	7.30833	laura_100920 6-21.xlsx	III	y
842	90	18.1235	-195.321	C:/Users/Gebruiker/Desktop/EAAT4_IPSC_EPSC\IPSCs/data\laura_100920 6-21.ABF	-15.7175	97.8718	745.177	-115.567	753.312	1.69199	3625.71	1.3292e+06			4.28	-4234.47	0.551745	11.7913	7.7572	387.86	-2336.35	11.4489	pos	0	7.30833	laura_100920 6-21.xlsx	III	y
843	91	86.9536	-182.075	C:/Users/Gebruiker/Desktop/EAAT4_IPSC_EPSC\IPSCs/data\laura_100920 6-21.ABF	-86.7078	72.129	0.102564	-191.745	0.0354114	2.24389	347.531	14.6234			1.68	-51758.1	0.207274	16.9044	8.1052	405.26	-10728.1	11.5845	pos	0	7.30833	laura_100920 6-21.xlsx	III	y
844	92	34.927	-190.007	C:/Users/Gebruiker/Desktop/EAAT4_IPSC_EPSC\IPSCs/data\laura_100920 6-21.ABF	-34.0783	61.0279	1.4074	-162.656	1.60021	1.13979	1418.19	2004.29			5.38	-6492	0.46923	16.9715	11.4656	573.28	-3046.24	11.6842	pos	0	7.30833	laura_100920 6-21.xlsx	III	y
845	93	38.9093	-185.693	C:/Users/Gebruiker/Desktop/EAAT4_IPSC_EPSC\IPSCs/data\laura_100920 6-21.ABF	-38.3882	-696.578	3.14963e+06	-910.392	3.15027e+06	3.06417	-79338.9	3.94774e+10			11.52	-3377.55	0.378825	15.3662	30.4098	1520.49	-1279.5	11.7648	pos	0	7.30833	laura_100920 6-21.xlsx	III	y
846	94	56.7387	-184.045	C:/Users/Gebruiker/Desktop/EAAT4_IPSC_EPSC\IPSCs/data\laura_100920 6-21.ABF	-55.6351	54.0961	0.0515005	-192.18	0.0172611	1.56248	293.078	9.15169			7.26	-7815.25	0.889205	14.6275	8.1646	408.23	-6949.35	11.9095	pos	0	7.30833	laura_100920 6-21.xlsx	III	y
847	95	88.8127	-192.023	C:/Users/Gebruiker/Desktop/EAAT4_IPSC_EPSC\IPSCs/data\laura_100920 6-21.ABF	-88.2878	105.344	1.48124	-179.638	1.43173	7.10642	272.497	96.3377			1.46	-60830.6	0.318166	17.7379	4.5888	229.44	-19354.2	11.9928	pos	0	7.30833	laura_100920 6-21.xlsx	III	y
848	96	30.4968	-211.311	C:/Users/Gebruiker/Desktop/EAAT4_IPSC_EPSC\IPSCs/data\laura_100920 6-21.ABF	-32.1093	65.3048	0.531634	-177.899	0.678572	1.21919	636.029	206.918			1.82	-16756.5	0.354361	16.1135	5.136	256.8	-5937.85	12.1447	pos	0	7.30833	laura_100920 6-21.xlsx	III	y
849	97	80.2561	-192.384	C:/Users/Gebruiker/Desktop/EAAT4_IPSC_EPSC\IPSCs/data\laura_100920 6-21.ABF	-79.4203	59.4667	0.158476	-201.679	0.127208	2.6424	378.846	58.4136			1.54	-52114.3	0.193108	18.457	7.9748	398.74	-10063.7	12.3772	pos	0	7.30833	laura_100920 6-21.xlsx	III	y
850	99	69.1553	-185.952	C:/Users/Gebruiker/Desktop/EAAT4_IPSC_EPSC\IPSCs/data\laura_100920 6-21.ABF	-68.1963	54.1417	0.151476	-190.672	0.119618	2.73127	374.745	65.4694			1.58	-43769.2	0.226277	17.1625	6.9826	349.13	-9903.95	12.5102	pos	0	7.30833	laura_100920 6-21.xlsx	III	y
851	100	98.4334	-186.263	C:/Users/Gebruiker/Desktop/EAAT4_IPSC_EPSC\IPSCs/data\laura_100920 6-21.ABF	-97.2802	106.445	0.0713221	-188.187	0.0710589	1.80957	432.253	11.5487			4.7	-20943.3	0.488982	17.2403	9.6118	480.59	-10240.9	12.722	pos	0	7.30833	laura_100920 6-21.xlsx	III	y
852	102	49.4018	-191.486	C:/Users/Gebruiker/Desktop/EAAT4_IPSC_EPSC\IPSCs/data\laura_100920 6-21.ABF	-49.3154	56.0112	0.0591322	-185.975	0.0753303	1.27815	341.604	22.4083			1.7	-29059.9	0.289875	17.2777	5.8646	293.23	-8423.72	12.8886	pos	0	7.30833	laura_100920 6-21.xlsx	III	y
853	103	31.4897	-185.068	C:/Users/Gebruiker/Desktop/EAAT4_IPSC_EPSC\IPSCs/data\laura_100920 6-21.ABF	-32.7023	-171470	9.68318e+13	-171675	9.68318e+13	4.85849	-1.72455e+07	9.79402e+17			3.54	-8895.4	0.201166	15.3813	17.5974	879.87	-1789.45	12.9646	pos	0	7.30833	laura_100920 6-21.xlsx	III	y
854	104	30.3925	-189.096	C:/Users/Gebruiker/Desktop/EAAT4_IPSC_EPSC\IPSCs/data\laura_100920 6-21.ABF	-30.4835	31.0324	0.0487002	-186.219	0.0708717	1.27879	614.174	178.722			5.26	-5778.04	0.537997	9.74422	9.777	488.85	-3108.57	13.0832	pos	0	7.30833	laura_100920 6-21.xlsx	III	y
855	105	19.1883	-188.189	C:/Users/Gebruiker/Desktop/EAAT4_IPSC_EPSC\IPSCs/data\laura_100920 6-21.ABF	-19.3537	146.983	3614.16	-58.8429	3625.14	1.0255	8925.59	1.52815e+07			5.12	-3747.72	0.380104	10.935	13.47	673.5	-1424.52	13.3143	pos	0	7.30833	laura_100920 6-21.xlsx	III	y
856	106	53.8258	-187.658	C:/Users/Gebruiker/Desktop/EAAT4_IPSC_EPSC\IPSCs/data\laura_100920 6-21.ABF	-52.6665	53.0837	0.0420317	-191.359	0.0533327	1.51197	564.757	48.5635			2.16	-24919.3	0.166507	14.1521	12.9724	648.62	-4149.25	13.3545	pos	0	7.30833	laura_100920 6-21.xlsx	III	y
857	107	50.8351	-186.635	C:/Users/Gebruiker/Desktop/EAAT4_IPSC_EPSC\IPSCs/data\laura_100920 6-21.ABF	-50.985	39.1586	0.0953294	-189.72	0.0531539	2.2079	372.749	66.7466			1.78	-28559	0.258001	13.341	6.8992	344.96	-7368.26	13.4638	pos	0	7.30833	laura_100920 6-21.xlsx	III	y
858	108	22.8885	-188.333	C:/Users/Gebruiker/Desktop/EAAT4_IPSC_EPSC\IPSCs/data\laura_100920 6-21.ABF	-23.9622	36.4791	0.682699	-174.078	0.824813	1.17208	1159.47	2313.35			4.88	-4690.26	0.41602	13.3973	11.7302	586.51	-1951.24	13.5672	pos	0	7.30833	laura_100920 6-21.xlsx	III	y
859	109	81.3853	-184.518	C:/Users/Gebruiker/Desktop/EAAT4_IPSC_EPSC\IPSCs/data\laura_100920 6-21.ABF	-81.0595	61.8299	0.254406	-199.199	0.0321946	3.16585	235.462	14.3249			1.6	-50865.8	0.245158	9.20344	6.5264	326.32	-12470.2	13.6448	pos	0	7.30833	laura_100920 6-21.xlsx	III	y
860	110	21.4076	-187.783	C:/Users/Gebruiker/Desktop/EAAT4_IPSC_EPSC\IPSCs/data\laura_100920 6-21.ABF	-22.2623	18.9519	0.0542748	-188.19	0.0800968	1.29638	635.787	549.015			3.14	-6817.7	0.245397	11.4864	12.7956	639.78	-1673.04	13.6915	pos	0	7.30833	laura_100920 6-21.xlsx	III	y
861	111	38.7276	-182.42	C:/Users/Gebruiker/Desktop/EAAT4_IPSC_EPSC\IPSCs/data\laura_100920 6-21.ABF	-38.433	36.4093	0.0340676	-187.145	0.00763921	1.16217	233.845	7.02954			2.54	-15247.1	0.410857	12.7233	6.1822	309.11	-6264.38	13.7577	pos	0	7.30833	laura_100920 6-21.xlsx	III	y
862	112	50.1741	-185.447	C:/Users/Gebruiker/Desktop/EAAT4_IPSC_EPSC\IPSCs/data\laura_100920 6-21.ABF	-48.495	51.9675	0.129224	-179.966	0.187108	1.97313	500.278	113.18			2.16	-23228.7	0.295026	12.7501	7.3214	366.07	-6853.07	13.8297	pos	0	7.30833	laura_100920 6-21.xlsx	III	y
863	113	17.5558	-189.194	C:/Users/Gebruiker/Desktop/EAAT4_IPSC_EPSC\IPSCs/data\laura_100920 6-21.ABF	-16.6606	10.6163	0.0509011	-192.806	0.0757427	1.40834	1171.95	4980.19			2.26	-7768.06	0.0849458	8.40518	26.6052	1330.26	-659.864	14.1063	pos	0	7.30833	laura_100920 6-21.xlsx	III	y
864	114	26.7075	-199.837	C:/Users/Gebruiker/Desktop/EAAT4_IPSC_EPSC\IPSCs/data\laura_100920 6-21.ABF	-26.42	25.5267	0.0753911	-201.083	0.00964615	1.26259	114.4	5.91024			1.28	-20865.3	0.523132	7.61828	2.4468	122.34	-10915.3	14.3194	pos	0	7.30833	laura_100920 6-21.xlsx	III	y
865	115	57.7255	-201.197	C:/Users/Gebruiker/Desktop/EAAT4_IPSC_EPSC\IPSCs/data\laura_100920 6-21.ABF	-56.7469	265.014	1435.01	5.85467	1451.58	3.17932	6176.33	1.02067e+06			5.1	-11318.7	0.281877	12.8885	18.093	904.65	-3190.49	14.3672	pos	0	7.30833	laura_100920 6-21.xlsx	III	y
866	116	25.3251	-197.663	C:/Users/Gebruiker/Desktop/EAAT4_IPSC_EPSC\IPSCs/data\laura_100920 6-21.ABF	-26.6665	32.728	0.08377	-189.693	0.124329	1.17324	616.23	231.989			3.34	-7582.38	0.393552	6.83845	8.4868	424.34	-2984.06	14.4249	pos	0	7.30833	laura_100920 6-21.xlsx	III	y
867	117	20.4062	-193.563	C:/Users/Gebruiker/Desktop/EAAT4_IPSC_EPSC\IPSCs/data\laura_100920 6-21.ABF	-20.5167	18.2398	0.0258956	-196.884	0.0128816	1.1479	393.832	88.398			3.12	-6540.46	0.266098	12.1951	11.725	586.25	-1740.4	14.4739	pos	0	7.30833	laura_100920 6-21.xlsx	III	y
868	118	88.8633	-190.15	C:/Users/Gebruiker/Desktop/EAAT4_IPSC_EPSC\IPSCs/data\laura_100920 6-21.ABF	-89.3637	70.9718	0.162267	-206.927	0.0306199	2.07995	182.763	4.97345			1.62	-54853.9	0.292514	12.7171	5.5382	276.91	-16045.5	14.6516	pos	0	7.30833	laura_100920 6-21.xlsx	III	y
869	119	96.6619	-201.152	C:/Users/Gebruiker/Desktop/EAAT4_IPSC_EPSC\IPSCs/data\laura_100920 6-21.ABF	-97.6524	114.104	0.0745686	-192.329	0.0817972	1.81458	364.509	7.65877			3.34	-28940.7	0.478003	9.85506	6.9874	349.37	-13833.7	14.6778	pos	0	7.30833	laura_100920 6-21.xlsx	III	y
870	120	47.8932	-192.883	C:/Users/Gebruiker/Desktop/EAAT4_IPSC_EPSC\IPSCs/data\laura_100920 6-21.ABF	-48.068	51.7346	0.13047	-196.533	0.0440891	2.16504	218.142	14.0962			1.9	-25207	0.330596	6.73856	5.7472	287.36	-8333.32	14.7133	pos	0	7.30833	laura_100920 6-21.xlsx	III	y
871	121	82.3031	-196.92	C:/Users/Gebruiker/Desktop/EAAT4_IPSC_EPSC\IPSCs/data\laura_100920 6-21.ABF	-81.1273	-672162	2491441775922812	-672407	2491441816621033	11.7612	-2.16441e+07	2.58343e+18			1.58	-52090.5	0.142917	9.74551	11.0554	552.77	-7444.6	14.7393	pos	0	7.30833	laura_100920 6-21.xlsx	III	y
872	122	21.234	-219.426	C:/Users/Gebruiker/Desktop/EAAT4_IPSC_EPSC\IPSCs/data\laura_100920 6-21.ABF	-20.7334	76.0626	37.0959	-163.431	38.9055	1.49752	1369.87	21195.3			1.88	-11294.7	0.401847	12.744	4.6784	233.92	-4538.73	14.7703	pos	0	7.30833	laura_100920 6-21.xlsx	III	y
873	124	28.0288	-192.708	C:/Users/Gebruiker/Desktop/EAAT4_IPSC_EPSC\IPSCs/data\laura_100920 6-21.ABF	-26.8578	561128	5430848595228356	560913	5430848614432970	4.3639	4.76412e+07	3.91518e+19			3.92	-7150.2	0.195589	13.5091	20.042	1002.1	-1398.5	14.9952	pos	0	7.30833	laura_100920 6-21.xlsx	III	y
874	125	29.7794	-193.068	C:/Users/Gebruiker/Desktop/EAAT4_IPSC_EPSC\IPSCs/data\laura_100920 6-21.ABF	-29.4122	40.8398	0.560488	-180.354	0.700383	1.2513	930.683	1105.64			2.2	-13536.1	0.220622	14.103	9.9718	498.59	-2986.36	15.0573	pos	0	7.30833	laura_100920 6-21.xlsx	III	y
875	126	25.458	-188.176	C:/Users/Gebruiker/Desktop/EAAT4_IPSC_EPSC\IPSCs/data\laura_100920 6-21.ABF	-24.4771	23.3816	0.068647	-190.149	0.0727496	1.677	413.654	214.602			1.94	-13122.7	0.218937	14.705	8.861	443.05	-2873.03	15.1412	pos	0	7.30833	laura_100920 6-21.xlsx	III	y
876	128	50.5143	-210.314	C:/Users/Gebruiker/Desktop/EAAT4_IPSC_EPSC\IPSCs/data\laura_100920 6-21.ABF	-49.7853	60.9499	0.0799265	-206.904	0.0361355	1.45735	214.645	6.93076			2.9	-17418.7	0.676464	16.6035	4.287	214.35	-11783.1	15.2883	pos	0	7.30833	laura_100920 6-21.xlsx	III	y
877	130	68.338	-181.193	C:/Users/Gebruiker/Desktop/EAAT4_IPSC_EPSC\IPSCs/data\laura_100920 6-21.ABF	-68.4108	60.7829	0.257598	-192.395	0.0231377	2.29058	119.855	3.40029			1.64	-41669.5	0.463486	16.7203	3.5384	176.92	-19313.2	15.8024	pos	0	7.30833	laura_100920 6-21.xlsx	III	y
878	131	60.8821	-189.403	C:/Users/Gebruiker/Desktop/EAAT4_IPSC_EPSC\IPSCs/data\laura_100920 6-21.ABF	-59.1025	47.7596	0.352692	-198.468	0.231241	4.72186	451.447	262.492			8.44	-7213.51	0.782206	18.3426	10.79	539.5	-5642.45	15.8176	pos	0	7.30833	laura_100920 6-21.xlsx	III	y
879	132	45.6093	-194.706	C:/Users/Gebruiker/Desktop/EAAT4_IPSC_EPSC\IPSCs/data\laura_100920 6-21.ABF	-44.5589	65.4874	0.154041	-177.65	0.22289	1.24612	594.301	84.1913			2.42	-18846.8	0.317669	16.64	7.618	380.9	-5987.05	15.8554	pos	0	7.30833	laura_100920 6-21.xlsx	III	y
880	134	43.0046	-187.772	C:/Users/Gebruiker/Desktop/EAAT4_IPSC_EPSC\IPSCs/data\laura_100920 6-21.ABF	-42.7406	46.4453	0.0790046	-188.207	0.0950117	1.9639	483.109	87.2452			5.72	-7518.29	0.541123	15.6717	10.5706	528.53	-4068.33	16.0585	pos	0	7.30833	laura_100920 6-21.xlsx	III	y
881	135	66.9417	-186.507	C:/Users/Gebruiker/Desktop/EAAT4_IPSC_EPSC\IPSCs/data\laura_100920 6-21.ABF	-67.1957	73.7273	0.046729	-184.814	0.0485169	1.38138	419.338	15.0185			2.18	-30707.2	0.250863	17.6016	8.69	434.5	-7703.31	16.1147	pos	0	7.30833	laura_100920 6-21.xlsx	III	y
882	136	28.5043	-188.44	C:/Users/Gebruiker/Desktop/EAAT4_IPSC_EPSC\IPSCs/data\laura_100920 6-21.ABF	-27.4524	-103837	-6.93795e+13	-104056	-6.93795e+13	3.1079	-4.51257e+06	-1.30991e+17			7.76	-3673.23	0.463461	14.7693	16.7436	837.18	-1702.4	16.1465	pos	0	7.30833	laura_100920 6-21.xlsx	III	y
883	137	67.6756	-193.52	C:/Users/Gebruiker/Desktop/EAAT4_IPSC_EPSC\IPSCs/data\laura_100920 6-21.ABF	-67.3093	86.1917	0.114682	-174.745	0.16743	1.31229	615.682	40.6369			3.42	-19788.2	0.411711	17.6445	8.3068	415.34	-8147.01	16.2263	pos	0	7.30833	laura_100920 6-21.xlsx	III	y
884	138	57.175	-184.407	C:/Users/Gebruiker/Desktop/EAAT4_IPSC_EPSC\IPSCs/data\laura_100920 6-21.ABF	-55.9491	48.7197	0.175197	-183.872	0.260782	1.93511	796.281	390.014			1.78	-32120.8	0.14337	17.4582	12.4154	620.77	-4605.17	16.3347	pos	0	7.30833	laura_100920 6-21.xlsx	III	y
885	140	95.5662	-201	C:/Users/Gebruiker/Desktop/EAAT4_IPSC_EPSC\IPSCs/data\laura_100920 6-21.ABF	-94.7327	102.533	0.392036	-204.109	0.0942107	3.20135	160.189	4.94436			1.66	-57570	0.451873	15.4656	3.6736	183.68	-26014.3	16.3893	pos	0	7.30833	laura_100920 6-21.xlsx	III	y
886	141	29.5706	-196.878	C:/Users/Gebruiker/Desktop/EAAT4_IPSC_EPSC\IPSCs/data\laura_100920 6-21.ABF	-28.1017	75.0254	7.82473	-153.743	8.53391	1.38907	1399.47	5945.82			2.06	-14354.7	0.236228	17.6673	8.7204	436.02	-3390.97	16.4129	pos	0	7.30833	laura_100920 6-21.xlsx	III	y
887	143	50.2778	-186.412	C:/Users/Gebruiker/Desktop/EAAT4_IPSC_EPSC\IPSCs/data\laura_100920 6-21.ABF	-50.4277	58.4113	0.0901279	-183.466	0.133201	1.65743	665.076	104.39			7.12	-7061.49	0.531764	16.0016	13.3894	669.47	-3755.04	16.5522	pos	0	7.30833	laura_100920 6-21.xlsx	III	y
888	145	20.064	-191.444	C:/Users/Gebruiker/Desktop/EAAT4_IPSC_EPSC\IPSCs/data\laura_100920 6-21.ABF	-18.8031	27.376	0.0578409	-185.946	0.0794603	1.05587	313.55	75.5252			2.2	-9120.02	0.505468	13.2839	4.3524	217.62	-4609.88	16.7576	pos	0	7.30833	laura_100920 6-21.xlsx	III	y
889	146	27.2338	-189.363	C:/Users/Gebruiker/Desktop/EAAT4_IPSC_EPSC\IPSCs/data\laura_100920 6-21.ABF	-27.1928	55.877	1.45522	-160.731	1.61762	0.816214	1439.65	2307.72			5.86	-4647.41	0.553154	14.7907	10.5938	529.69	-2570.73	16.8255	pos	0	7.30833	laura_100920 6-21.xlsx	III	y
890	147	26.0698	-186.326	C:/Users/Gebruiker/Desktop/EAAT4_IPSC_EPSC\IPSCs/data\laura_100920 6-21.ABF	-25.5186	64.3608	24.8186	-150.687	26.6593	2.37812	1934.56	45325.2			6.94	-3756.46	0.519803	11.55	13.3512	667.56	-1952.62	16.9772	pos	0	7.30833	laura_100920 6-21.xlsx	III	y
891	148	38.6435	-188.316	C:/Users/Gebruiker/Desktop/EAAT4_IPSC_EPSC\IPSCs/data\laura_100920 6-21.ABF	-38.5	39.506	0.336932	-185.055	0.481455	2.24475	1065.67	1533.3			2.14	-18057.7	0.123899	11.0675	17.2722	863.61	-2237.32	17.2048	pos	0	7.30833	laura_100920 6-21.xlsx	III	y
892	150	33.3362	-193.817	C:/Users/Gebruiker/Desktop/EAAT4_IPSC_EPSC\IPSCs/data\laura_100920 6-21.ABF	-32.4415	41.6406	0.0582503	-186.005	0.083484	1.19336	423.436	57.793			2.76	-12078.3	0.464365	14.6141	5.9436	297.18	-5608.75	17.3916	pos	0	7.30833	laura_100920 6-21.xlsx	III	y
893	151	29.4999	-191.72	C:/Users/Gebruiker/Desktop/EAAT4_IPSC_EPSC\IPSCs/data\laura_100920 6-21.ABF	-29.0752	37.2128	0.360033	-180.769	0.467138	1.24631	1072.72	1300.58			1.92	-15364.5	0.171334	15.841	11.2062	560.31	-2632.46	17.4137	pos	0	7.30833	laura_100920 6-21.xlsx	III	y
894	152	20.1651	-185.031	C:/Users/Gebruiker/Desktop/EAAT4_IPSC_EPSC\IPSCs/data\laura_100920 6-21.ABF	-19.1198	16.4685	0.0367884	-187.366	0.050008	1.06561	407.929	226.22			4.84	-4166.33	0.563184	12.7311	8.594	429.7	-2346.41	17.5582	pos	0	7.30833	laura_100920 6-21.xlsx	III	y
895	153	32.7755	-187.383	C:/Users/Gebruiker/Desktop/EAAT4_IPSC_EPSC\IPSCs/data\laura_100920 6-21.ABF	-32.5367	40.2076	0.258691	-180.021	0.364952	1.73785	990.937	931.796			3.96	-8276.64	0.277494	13.3773	14.2706	713.53	-2296.71	17.9517	pos	0	7.30833	laura_100920 6-21.xlsx	III	y
896	154	52.6232	-203.835	C:/Users/Gebruiker/Desktop/EAAT4_IPSC_EPSC\IPSCs/data\laura_100920 6-21.ABF	-53.2462	76.9214	0.081707	-184.414	0.119855	1.25889	406.579	20.8779			4	-13155.8	0.707689	14.289	5.6522	282.61	-9310.22	18.0194	pos	0	7.30833	laura_100920 6-21.xlsx	III	y
897	155	34.9359	-194.488	C:/Users/Gebruiker/Desktop/EAAT4_IPSC_EPSC\IPSCs/data\laura_100920 6-21.ABF	-35.5624	35.3667	0.0622959	-195.283	0.0469154	1.62418	282.107	35.0448			4.32	-8087.01	0.690074	13.7038	6.2602	313.01	-5580.64	18.0484	pos	0	7.30833	laura_100920 6-21.xlsx	III	y
898	156	47.5015	-188.07	C:/Users/Gebruiker/Desktop/EAAT4_IPSC_EPSC\IPSCs/data\laura_100920 6-21.ABF	-47.129	58.6032	7.10335	-170.193	8.65521	4.55381	1363.35	13306.3			5.9	-8051.1	0.433804	16.5326	13.6006	680.03	-3492.6	18.2192	pos	0	7.30833	laura_100920 6-21.xlsx	III	y
899	160	48.9297	-192.099	C:/Users/Gebruiker/Desktop/EAAT4_IPSC_EPSC\IPSCs/data\laura_100920 6-21.ABF	-49.3918	-749.146	288036	-992.439	288250	2.91597	-25891.1	3.21952e+08			3.16	-15484.1	0.139553	12.4424	22.6438	1132.19	-2160.84	18.4872	pos	0	7.30833	laura_100920 6-21.xlsx	III	y
900	161	35.1098	-188.413	C:/Users/Gebruiker/Desktop/EAAT4_IPSC_EPSC\IPSCs/data\laura_100920 6-21.ABF	-34.396	-375928	2.20263e+13	-376150	2.20263e+13	2.69779	-1.8534e+07	5.35365e+16			4.76	-7376	0.236397	16.3731	20.1356	1006.78	-1743.67	18.6432	pos	0	7.30833	laura_100920 6-21.xlsx	III	y
901	162	38.0535	-192.231	C:/Users/Gebruiker/Desktop/EAAT4_IPSC_EPSC\IPSCs/data\laura_100920 6-21.ABF	-36.0615	35.8736	0.0898051	-197.545	0.0561277	1.90296	279.932	44.5393			1.58	-24084.5	0.219945	16.2339	7.1836	359.18	-5297.28	18.8155	pos	0	7.30833	laura_100920 6-21.xlsx	III	y
902	163	52.9068	-184.064	C:/Users/Gebruiker/Desktop/EAAT4_IPSC_EPSC\IPSCs/data\laura_100920 6-21.ABF	-52.2695	53.2134	0.0461232	-189.728	0.0277756	1.51296	323.971	13.6902			3.42	-15469.8	0.399579	15.7612	8.559	427.95	-6181.43	18.8936	pos	0	7.30833	laura_100920 6-21.xlsx	III	y
903	164	56.3832	-184.956	C:/Users/Gebruiker/Desktop/EAAT4_IPSC_EPSC\IPSCs/data\laura_100920 6-21.ABF	-55.7158	43.1924	0.0782389	-192.272	0.0403548	2.43658	434.058	58.8707			4.04	-13956.2	0.409114	15.9416	9.875	493.75	-5709.69	18.9988	pos	0	7.30833	laura_100920 6-21.xlsx	III	y
904	167	34.6561	-195.006	C:/Users/Gebruiker/Desktop/EAAT4_IPSC_EPSC\IPSCs/data\laura_100920 6-21.ABF	-34.4942	44.6205	0.382006	-183.728	0.517415	1.63482	867.233	732.725			1.9	-18240.1	0.178196	19.1869	10.6624	533.12	-3250.31	19.2494	pos	0	7.30833	laura_100920 6-21.xlsx	III	y
905	168	97.1458	-183.059	C:/Users/Gebruiker/Desktop/EAAT4_IPSC_EPSC\IPSCs/data\laura_100920 6-21.ABF	-95.9134	-326614	8.21615e+14	-326845	8.21615e+14	14.1014	-1.06128e+07	8.67388e+17			1.58	-61484.7	0.21183	17.9531	7.4588	372.94	-13024.3	19.3338	pos	0	7.30833	laura_100920 6-21.xlsx	III	y
906	169	134.162	-185.329	C:/Users/Gebruiker/Desktop/EAAT4_IPSC_EPSC\IPSCs/data\laura_100920 6-21.ABF	-133.436	127.722	0.113368	-194.071	0.0502901	2.21611	237.251	2.71055			1.74	-77104.8	0.323216	17.4247	5.3834	269.17	-24921.5	19.4778	pos	0	7.30833	laura_100920 6-21.xlsx	III	y
907	170	217.189	-194.365	C:/Users/Gebruiker/Desktop/EAAT4_IPSC_EPSC\IPSCs/data\laura_100920 6-21.ABF	-216.434	-1.54743e+06	1097987232915238	-1.54777e+06	1097987251474321	16.0189	-9.73429e+06	4.34459e+16			1.78	-122017	0.210367	16.0674	8.4614	423.07	-25668.3	19.5002	pos	0	7.30833	laura_100920 6-21.xlsx	III	y
908	171	130.823	-187.524	C:/Users/Gebruiker/Desktop/EAAT4_IPSC_EPSC\IPSCs/data\laura_100920 6-21.ABF	-131.194	118.517	0.184545	-200.522	0.0852834	2.54251	265.553	6.5475			1.78	-73496.1	0.274099	17.9061	6.494	324.7	-20145.2	19.5699	pos	0	7.30833	laura_100920 6-21.xlsx	III	y
909	173	150.645	-183.193	C:/Users/Gebruiker/Desktop/EAAT4_IPSC_EPSC\IPSCs/data\laura_100920 6-21.ABF	-149.105	125.423	0.370011	-211.595	0.0443353	3.0677	147.275	1.93765			1.66	-90749.9	0.375753	15.6344	4.4178	220.89	-34099.5	19.9215	pos	0	7.30833	laura_100920 6-21.xlsx	III	y
910	175	33.9847	-181.093	C:/Users/Gebruiker/Desktop/EAAT4_IPSC_EPSC\IPSCs/data\laura_100920 6-21.ABF	-32.4507	32.9014	0.061556	-183.921	0.0732932	1.63764	420.057	102.303			5.62	-6047.1	0.592752	16.474	9.4812	474.06	-3584.43	20.1254	pos	0	7.30833	laura_100920 6-21.xlsx	III	y
911	176	46.1603	-197.778	C:/Users/Gebruiker/Desktop/EAAT4_IPSC_EPSC\IPSCs/data\laura_100920 6-21.ABF	-44.5677	57.0854	0.0945175	-186.239	0.132124	1.57478	350.231	35.0147			3.8	-12147.5	0.822938	15.428	4.6176	230.88	-9996.6	20.1774	pos	0	7.30833	laura_100920 6-21.xlsx	III	y
912	177	43.0676	-184.319	C:/Users/Gebruiker/Desktop/EAAT4_IPSC_EPSC\IPSCs/data\laura_100920 6-21.ABF	-43.758	92.2934	57.1133	-131.985	59.8121	2.74586	3180.13	118311			2.38	-18095.6	0.120987	12.7877	19.6716	983.58	-2189.33	20.4633	pos	0	7.30833	laura_100920 6-21.xlsx	III	y
913	178	32.7173	-186.735	C:/Users/Gebruiker/Desktop/EAAT4_IPSC_EPSC\IPSCs/data\laura_100920 6-21.ABF	-32.7888	34.4399	0.0589795	-188.74	0.0462752	1.60095	318.363	45.3364			7.02	-4660.58	0.890524	15.859	7.883	394.15	-4150.36	20.5145	pos	0	7.30833	laura_100920 6-21.xlsx	III	y
914	179	49.2332	-189.36	C:/Users/Gebruiker/Desktop/EAAT4_IPSC_EPSC\IPSCs/data\laura_100920 6-21.ABF	-48.7042	59.8922	0.0801415	-184.734	0.111591	1.60211	488.502	52.7217			3.72	-13234.7	0.399159	15.2618	9.3196	465.98	-5282.76	20.6122	pos	0	7.30833	laura_100920 6-21.xlsx	III	y
915	181	34.2935	-187.517	C:/Users/Gebruiker/Desktop/EAAT4_IPSC_EPSC\IPSCs/data\laura_100920 6-21.ABF	-34.8458	38.4499	0.0416243	-185.439	0.0552563	1.35203	501.152	71.565			12.12	-2829.5	1.22635	12.2802	9.883	494.15	-3469.95	20.8832	pos	0	7.30833	laura_100920 6-21.xlsx	III	y
916	182	107.679	-188.559	C:/Users/Gebruiker/Desktop/EAAT4_IPSC_EPSC\IPSCs/data\laura_100920 6-21.ABF	-108.596	117.305	0.139425	-187.091	0.0789121	2.07055	259.816	5.32124			1.82	-59164.3	0.329352	13.3228	5.526	276.3	-19485.9	20.9313	pos	0	7.30833	laura_100920 6-21.xlsx	III	y
917	183	60.1195	-191.415	C:/Users/Gebruiker/Desktop/EAAT4_IPSC_EPSC\IPSCs/data\laura_100920 6-21.ABF	-59.4623	50.2069	1.46024	-206.344	0.136136	5.70649	146.543	42.8236			1.38	-43564.8	0.249431	14.5681	5.5326	276.63	-10866.4	21.01	pos	0	7.30833	laura_100920 6-21.xlsx	III	y
918	184	47.1674	-183.314	C:/Users/Gebruiker/Desktop/EAAT4_IPSC_EPSC\IPSCs/data\laura_100920 6-21.ABF	-44.9746	52.4798	0.0860184	-180.727	0.127981	1.39292	806.014	163.796			4.82	-9785.78	0.33202	12.5974	14.5172	725.86	-3249.07	21.1323	pos	0	7.30833	laura_100920 6-21.xlsx	III	y
919	185	52.9525	-190.142	C:/Users/Gebruiker/Desktop/EAAT4_IPSC_EPSC\IPSCs/data\laura_100920 6-21.ABF	-51.5298	53.5216	0.300176	-184.215	0.434883	1.88811	747.678	390.622			3.42	-15483.2	0.321991	16.0912	10.6214	531.07	-4985.46	21.2213	pos	0	7.30833	laura_100920 6-21.xlsx	III	y
920	186	46.1443	-187.223	C:/Users/Gebruiker/Desktop/EAAT4_IPSC_EPSC\IPSCs/data\laura_100920 6-21.ABF	-44.7422	43.636	0.0217539	-188.438	0.0226847	1.1059	446.955	22.7036			3.28	-14068.4	0.380767	12.9627	8.6142	430.71	-5356.77	21.2797	pos	0	7.30833	laura_100920 6-21.xlsx	III	y
921	188	20.0631	-191.167	C:/Users/Gebruiker/Desktop/EAAT4_IPSC_EPSC\IPSCs/data\laura_100920 6-21.ABF	-20.1068	17.6461	0.0418467	-194.122	0.0189874	1.36213	280.426	74.0318			3.74	-5364.48	0.479967	11.8449	7.7922	389.61	-2574.77	21.4617	pos	0	7.30833	laura_100920 6-21.xlsx	III	y
922	189	23.4885	-190.548	C:/Users/Gebruiker/Desktop/EAAT4_IPSC_EPSC\IPSCs/data\laura_100920 6-21.ABF	-24.22	233162	1.31223e+13	232946	1.31223e+13	1.50068	1.17652e+07	3.34158e+16			4.54	-5173.69	0.265708	14.6273	17.0864	854.32	-1374.69	21.5064	pos	0	7.30833	laura_100920 6-21.xlsx	III	y
923	190	56.3078	-192.345	C:/Users/Gebruiker/Desktop/EAAT4_IPSC_EPSC\IPSCs/data\laura_100920 6-21.ABF	-55.3762	72.1741	0.112834	-183.561	0.151979	1.81054	375.748	30.7659			8.24	-6833.47	1.25312	11.5631	6.5756	328.78	-8563.15	21.6562	pos	0	7.30833	laura_100920 6-21.xlsx	III	y
924	191	45.2022	-193.193	C:/Users/Gebruiker/Desktop/EAAT4_IPSC_EPSC\IPSCs/data\laura_100920 6-21.ABF	-45.5256	47.2931	0.132835	-185.27	0.187932	1.88695	428.553	106.298			5	-9040.44	0.878642	12.9918	5.6906	284.53	-7943.31	21.6993	pos	0	7.30833	laura_100920 6-21.xlsx	III	y
925	192	28.4113	-189.19	C:/Users/Gebruiker/Desktop/EAAT4_IPSC_EPSC\IPSCs/data\laura_100920 6-21.ABF	-27.9527	39.9058	0.321578	-181.436	0.454953	1.85802	739.648	663.278			2.74	-10369.1	0.240862	12.1106	11.3758	568.79	-2497.52	21.7251	pos	0	7.30833	laura_100920 6-21.xlsx	III	y
926	193	29.541	-193.151	C:/Users/Gebruiker/Desktop/EAAT4_IPSC_EPSC\IPSCs/data\laura_100920 6-21.ABF	-29.0829	25.5636	0.343978	-200.5	0.0861582	3.08748	289.512	232.383			5.36	-5511.39	0.486133	11.6485	11.0258	551.29	-2679.26	21.7583	pos	0	7.30833	laura_100920 6-21.xlsx	III	y
927	194	38.7198	-195.005	C:/Users/Gebruiker/Desktop/EAAT4_IPSC_EPSC\IPSCs/data\laura_100920 6-21.ABF	-37.3581	65.0911	0.559444	-169.957	0.690441	1.10105	1019.21	497.886			6.2	-6245.13	0.629595	12.1915	9.8476	492.38	-3931.9	21.7851	pos	0	7.30833	laura_100920 6-21.xlsx	III	y
928	195	37.5148	-191.258	C:/Users/Gebruiker/Desktop/EAAT4_IPSC_EPSC\IPSCs/data\laura_100920 6-21.ABF	-37.9003	38.9777	0.0734781	-191.293	0.0713627	1.90455	361.621	61.6021			3.54	-10597.4	0.462334	12.1502	7.6568	382.84	-4899.54	21.9807	pos	0	7.30833	laura_100920 6-21.xlsx	III	y
929	197	42.8152	-192.013	C:/Users/Gebruiker/Desktop/EAAT4_IPSC_EPSC\IPSCs/data\laura_100920 6-21.ABF	-43.4978	47.827	0.0744444	-190.082	0.0799412	1.78195	381.193	47.3744			3.9	-10978.3	0.501634	13.7841	7.7746	388.73	-5507.06	22.396	pos	0	7.30833	laura_100920 6-21.xlsx	III	y
930	198	48.702	-188.748	C:/Users/Gebruiker/Desktop/EAAT4_IPSC_EPSC\IPSCs/data\laura_100920 6-21.ABF	-48.2537	43.1542	0.0464652	-193.475	0.0191141	1.4631	276.347	12.7324			2.34	-20812.8	0.363682	13.6798	6.4342	321.71	-7569.24	22.5076	pos	0	7.30833	laura_100920 6-21.xlsx	III	y
931	199	29.2667	-187.704	C:/Users/Gebruiker/Desktop/EAAT4_IPSC_EPSC\IPSCs/data\laura_100920 6-21.ABF	-30.2587	27.7509	0.0399735	-188.962	0.044789	1.41138	492.714	127.449			7.62	-3840.77	0.678709	12.3012	11.2272	561.36	-2606.77	22.652	pos	0	7.30833	laura_100920 6-21.xlsx	III	y
932	200	26.8503	-187.302	C:/Users/Gebruiker/Desktop/EAAT4_IPSC_EPSC\IPSCs/data\laura_100920 6-21.ABF	-26.0783	31.778	0.367053	-179.196	0.470525	1.17996	1066.53	1721.15			5.34	-5028.14	0.461419	10.8266	11.573	578.65	-2320.08	22.774	pos	0	7.30833	laura_100920 6-21.xlsx	III	y
933	201	104.919	-187.556	C:/Users/Gebruiker/Desktop/EAAT4_IPSC_EPSC\IPSCs/data\laura_100920 6-21.ABF	-106.057	117.055	0.125537	-187.234	0.126338	2.323	413.98	15.4635			3.16	-33202.2	0.340818	11.9068	9.2718	463.59	-11315.9	22.9653	pos	0	7.30833	laura_100920 6-21.xlsx	III	y
934	202	72.9105	-184.418	C:/Users/Gebruiker/Desktop/EAAT4_IPSC_EPSC\IPSCs/data\laura_100920 6-21.ABF	-73.1295	76.4284	0.187471	-191.546	0.119449	2.96519	331.129	28.9167			3.4	-21444.3	0.376631	16.0609	9.0274	451.37	-8076.57	23.0266	pos	0	7.30833	laura_100920 6-21.xlsx	III	y
935	203	39.5251	-186.731	C:/Users/Gebruiker/Desktop/EAAT4_IPSC_EPSC\IPSCs/data\laura_100920 6-21.ABF	-38.2258	46.3862	0.248508	-183.15	0.338638	2.22573	341.274	134.559			1.62	-24398.2	0.265018	16.3216	6.1128	305.64	-6465.96	23.1108	pos	0	7.30833	laura_100920 6-21.xlsx	III	y
936	204	45.4746	-187.136	C:/Users/Gebruiker/Desktop/EAAT4_IPSC_EPSC\IPSCs/data\laura_100920 6-21.ABF	-43.1875	52.5038	0.101	-183.449	0.149731	1.48644	730.298	150.408			5.2	-8745.11	0.406339	15.9356	12.7972	639.86	-3553.48	23.1335	pos	0	7.30833	laura_100920 6-21.xlsx	III	y
937	205	28.7508	-195.188	C:/Users/Gebruiker/Desktop/EAAT4_IPSC_EPSC\IPSCs/data\laura_100920 6-21.ABF	-27.8923	31.5501	0.0829259	-195.667	0.0157444	1.31533	145.238	8.1447			1.54	-18669.4	0.487743	13.6425	3.1574	157.87	-9105.86	23.2631	pos	0	7.30833	laura_100920 6-21.xlsx	III	y
938	206	69.4452	-202.161	C:/Users/Gebruiker/Desktop/EAAT4_IPSC_EPSC\IPSCs/data\laura_100920 6-21.ABF	-65.7561	79.0804	0.469194	-180.781	0.691117	2.51431	367.683	91.252			1.36	-51062.6	0.39067	17.662	3.4812	174.06	-19948.6	23.2931	pos	0	7.30833	laura_100920 6-21.xlsx	III	y
939	207	23.3909	-190.29	C:/Users/Gebruiker/Desktop/EAAT4_IPSC_EPSC\IPSCs/data\laura_100920 6-21.ABF	-23.2822	20.5533	0.142314	-194.584	0.0149547	1.729	124.989	18.9716			3.94	-5936.77	1.0194	12.0979	3.865	193.25	-6051.98	23.3141	pos	0	7.30833	laura_100920 6-21.xlsx	III	y
940	208	147.26	-187.514	C:/Users/Gebruiker/Desktop/EAAT4_IPSC_EPSC\IPSCs/data\laura_100920 6-21.ABF	-145.791	-63.1786	194.335	-346.967	220.665	14.2164	-2344.39	119899			1.58	-93202.4	0.067154	18.0924	23.528	1176.4	-6258.91	23.4817	pos	0	7.30833	laura_100920 6-21.xlsx	III	y
941	209	25.4423	-185.547	C:/Users/Gebruiker/Desktop/EAAT4_IPSC_EPSC\IPSCs/data\laura_100920 6-21.ABF	-24.7633	51.008	6.02456	-162.772	6.73376	2.08243	1731.95	17008.3			3.74	-6802.75	0.240598	13.8122	15.5446	777.23	-1636.73	23.6264	pos	0	7.30833	laura_100920 6-21.xlsx	III	y
942	210	29.8519	-186.646	C:/Users/Gebruiker/Desktop/EAAT4_IPSC_EPSC\IPSCs/data\laura_100920 6-21.ABF	-29.1488	29.9073	0.052868	-187.15	0.0595129	1.34898	356.428	75.949			1.58	-18893.6	0.22005	9.01982	7.1802	359.01	-4157.52	23.9993	pos	0	7.30833	laura_100920 6-21.xlsx	III	y
943	211	25.1164	-186.377	C:/Users/Gebruiker/Desktop/EAAT4_IPSC_EPSC\IPSCs/data\laura_100920 6-21.ABF	-25.7319	29.1996	0.0920983	-181.26	0.134516	1.15093	710.075	378.791			2.9	-8660.84	0.27694	13.9002	10.4716	523.58	-2398.53	24.1254	pos	0	7.30833	laura_100920 6-21.xlsx	III	y
944	213	102.105	-189.865	C:/Users/Gebruiker/Desktop/EAAT4_IPSC_EPSC\IPSCs/data\laura_100920 6-21.ABF	-103.443	111.101	0.107467	-182.528	0.130026	1.8889	383.329	13.0538			1.7	-60061.9	0.239707	10.9196	7.092	354.6	-14397.2	24.3634	pos	0	7.30833	laura_100920 6-21.xlsx	III	y
945	214	19.6705	-192.638	C:/Users/Gebruiker/Desktop/EAAT4_IPSC_EPSC\IPSCs/data\laura_100920 6-21.ABF	-19.1916	-96.1678	2657.32	-311.453	2680.94	3.30711	-8181.2	1.53437e+07			1.58	-12449.7	0.0661791	10.0169	23.8746	1193.73	-823.908	24.3866	pos	0	7.30833	laura_100920 6-21.xlsx	III	y
946	215	26.8802	-205.001	C:/Users/Gebruiker/Desktop/EAAT4_IPSC_EPSC\IPSCs/data\laura_100920 6-21.ABF	-26.502	56.9109	1.2443	-172.214	1.44399	0.892139	831.579	762.531			1.42	-18929.7	0.302462	10.3208	4.6948	234.74	-5725.53	24.7175	pos	0	7.30833	laura_100920 6-21.xlsx	III	y
947	216	24.942	-195.208	C:/Users/Gebruiker/Desktop/EAAT4_IPSC_EPSC\IPSCs/data\laura_100920 6-21.ABF	-26.4669	22.4594	0.267996	-201.62	0.0128955	2.04277	85.609	10.8297			3.34	-7467.65	0.772719	11.1896	4.3224	216.12	-5770.4	24.7409	pos	0	7.30833	laura_100920 6-21.xlsx	III	y
948	217	31.9567	-181.031	C:/Users/Gebruiker/Desktop/EAAT4_IPSC_EPSC\IPSCs/data\laura_100920 6-21.ABF	-31.8633	26.026	0.029881	-183.55	0.0314587	1.21582	453.509	90.4777			3.22	-9924.44	0.344813	12.6065	9.3384	466.92	-3422.07	24.9447	pos	0	7.30833	laura_100920 6-21.xlsx	III	y
949	218	44.2164	-184.331	C:/Users/Gebruiker/Desktop/EAAT4_IPSC_EPSC\IPSCs/data\laura_100920 6-21.ABF	-43.6844	36.7263	0.041065	-190.728	0.0269882	1.39854	379.379	36.5197			2.5	-17686.6	0.257302	11.05	9.7162	485.81	-4550.8	25.1702	pos	0	7.30833	laura_100920 6-21.xlsx	III	y
950	219	21.5485	-186.174	C:/Users/Gebruiker/Desktop/EAAT4_IPSC_EPSC\IPSCs/data\laura_100920 6-21.ABF	-21.1598	-0.0193585	0.000149743	-204.471	0.0914004	7.66817	-372.879	1253.66			4.04	-5333.79	0.0865452	11.2846	46.6808	2334.04	-461.614	25.3786	pos	0	7.30833	laura_100920 6-21.xlsx	III	y
951	220	37.601	-194.74	C:/Users/Gebruiker/Desktop/EAAT4_IPSC_EPSC\IPSCs/data\laura_100920 6-21.ABF	-38.3727	54.2638	0.191892	-181.998	0.285223	1.87718	496.359	129.083			6.64	-5662.81	0.913242	10.316	7.2708	363.54	-5171.51	25.4015	pos	0	7.30833	laura_100920 6-21.xlsx	III	y
952	222	26.4421	-195.084	C:/Users/Gebruiker/Desktop/EAAT4_IPSC_EPSC\IPSCs/data\laura_100920 6-21.ABF	-26.6386	-29.6815	9.83793	-258.956	11.1151	3.26486	-2204.04	24652.8			6.2	-4264.85	0.233084	13.2745	26.5998	1329.99	-994.071	25.6853	pos	0	7.30833	laura_100920 6-21.xlsx	III	y
953	223	60.8586	-193.467	C:/Users/Gebruiker/Desktop/EAAT4_IPSC_EPSC\IPSCs/data\laura_100920 6-21.ABF	-61.579	63.5531	0.0319861	-194.027	0.0300384	1.2781	404.967	12.5119			5.6	-10867.6	0.634475	15.5421	8.8262	441.31	-6895.22	25.8426	pos	0	7.30833	laura_100920 6-21.xlsx	III	y
954	224	29.0101	-190.164	C:/Users/Gebruiker/Desktop/EAAT4_IPSC_EPSC\IPSCs/data\laura_100920 6-21.ABF	-27.7633	55.4601	7.58774	-162.373	8.30295	1.75365	1730.3	16390.4			7.02	-4132.49	0.586839	13.5382	11.9624	598.12	-2425.1	25.9662	pos	0	7.30833	laura_100920 6-21.xlsx	III	y
955	225	23.8775	-188.537	C:/Users/Gebruiker/Desktop/EAAT4_IPSC_EPSC\IPSCs/data\laura_100920 6-21.ABF	-21.8468	22.2778	0.0385103	-189.891	0.0568769	0.983463	583.722	236.589			4.18	-5712.31	0.381415	15.0452	10.9592	547.96	-2178.76	25.9966	pos	0	7.30833	laura_100920 6-21.xlsx	III	y
956	226	58.0151	-194.183	C:/Users/Gebruiker/Desktop/EAAT4_IPSC_EPSC\IPSCs/data\laura_100920 6-21.ABF	-56.336	59.5158	0.0521386	-192.505	0.037099	1.52756	298.33	11.306			1.52	-38167.8	0.281554	15.5412	5.3986	269.93	-10746.3	26.1455	pos	0	7.30833	laura_100920 6-21.xlsx	III	y
957	227	26.2017	-185.039	C:/Users/Gebruiker/Desktop/EAAT4_IPSC_EPSC\IPSCs/data\laura_100920 6-21.ABF	-26.855	25.1747	0.0682257	-191.048	0.0495896	2.1388	458.709	197.426			6.6	-3969.95	0.349669	15.7812	18.875	943.75	-1388.17	26.2848	pos	0	7.30833	laura_100920 6-21.xlsx	III	y
958	229	33.0016	-194.298	C:/Users/Gebruiker/Desktop/EAAT4_IPSC_EPSC\IPSCs/data\laura_100920 6-21.ABF	-31.9914	43.1518	0.207763	-189.592	0.239577	2.73968	323.872	118.816			3.06	-10784.8	0.522934	15.5555	5.8516	292.58	-5639.75	26.3747	pos	0	7.30833	laura_100920 6-21.xlsx	III	y
959	230	72.7496	-193.673	C:/Users/Gebruiker/Desktop/EAAT4_IPSC_EPSC\IPSCs/data\laura_100920 6-21.ABF	-70.9448	88.0972	0.286299	-177.865	0.422677	2.34955	423.192	58.9791			1.96	-37117.2	0.330434	16.2381	5.9316	296.58	-12264.8	26.4085	pos	0	7.30833	laura_100920 6-21.xlsx	III	y
960	231	56.4536	-185.013	C:/Users/Gebruiker/Desktop/EAAT4_IPSC_EPSC\IPSCs/data\laura_100920 6-21.ABF	-55.6653	73.5432	0.632975	-174.948	0.92084	3.08773	785.557	491.613			6.56	-8605.74	0.48934	15.8449	13.4058	670.29	-4211.13	26.525	pos	0	7.30833	laura_100920 6-21.xlsx	III	y
961	234	45.3717	-187.651	C:/Users/Gebruiker/Desktop/EAAT4_IPSC_EPSC\IPSCs/data\laura_100920 6-21.ABF	-44.0532	49.1972	0.0725866	-185.668	0.10707	1.42725	672.489	122.225			4.66	-9736.42	0.37455	17.3642	12.4416	622.08	-3646.78	26.8744	pos	0	7.30833	laura_100920 6-21.xlsx	III	y
962	236	37.6902	-187.55	C:/Users/Gebruiker/Desktop/EAAT4_IPSC_EPSC\IPSCs/data\laura_100920 6-21.ABF	-36.2544	-781.629	2.3596e+06	-1001.22	2.36015e+06	2.55997	-41175.3	6.30946e+09			1.36	-27713.4	0.0755807	18.2755	17.994	899.7	-2094.6	26.9994	pos	0	7.30833	laura_100920 6-21.xlsx	III	y
963	237	38.8086	-191.412	C:/Users/Gebruiker/Desktop/EAAT4_IPSC_EPSC\IPSCs/data\laura_100920 6-21.ABF	-40.1879	45.6067	0.050495	-190.201	0.0278151	1.49995	297.74	16.5337			2.82	-13761.9	0.41615	19.5467	6.7764	338.82	-5727.02	27.1213	pos	0	7.30833	laura_100920 6-21.xlsx	III	y
964	238	29.4603	-189.975	C:/Users/Gebruiker/Desktop/EAAT4_IPSC_EPSC\IPSCs/data\laura_100920 6-21.ABF	-28.6274	64.172	15.3234	-159.094	16.459	2.32492	2901.21	63274.7			3.56	-8275.37	0.146753	17.5362	24.2584	1212.92	-1214.44	27.2355	pos	0	7.30833	laura_100920 6-21.xlsx	III	y
965	242	54.4908	-218.877	C:/Users/Gebruiker/Desktop/EAAT4_IPSC_EPSC\IPSCs/data\laura_100920 6-21.ABF	-52.6291	84.4305	0.137421	-191.686	0.199259	1.12042	510.996	33.7819			2.96	-18409.1	0.520778	14.1763	5.6838	284.19	-9587.04	27.5049	pos	0	7.30833	laura_100920 6-21.xlsx	III	y
966	243	36.0362	-195.133	C:/Users/Gebruiker/Desktop/EAAT4_IPSC_EPSC\IPSCs/data\laura_100920 6-21.ABF	-36.4999	63.103	0.722925	-176.688	0.963671	1.97036	847.361	624.564			5.36	-6723.17	0.453323	15.8144	11.8238	591.19	-3047.77	27.5824	pos	0	7.30833	laura_100920 6-21.xlsx	III	y
967	245	20.3519	-205.34	C:/Users/Gebruiker/Desktop/EAAT4_IPSC_EPSC\IPSCs/data\laura_100920 6-21.ABF	-18.5365	22.8117	0.163784	-204.668	0.00951859	1.3476	67.3901	4.20064			4.62	-4405.17	3.8226	13.2556	1.2086	60.43	-16839.2	27.9065	pos	0	7.30833	laura_100920 6-21.xlsx	III	y
968	247	44.6179	-206.964	C:/Users/Gebruiker/Desktop/EAAT4_IPSC_EPSC\IPSCs/data\laura_100920 6-21.ABF	-45.531	38.3753	0.105566	-208.927	0.0319851	1.8417	186.48	14.3764			1.56	-28601.2	0.411111	15.4365	3.7946	189.73	-11758.3	27.9753	pos	0	7.30833	laura_100920 6-21.xlsx	III	y
969	249	24.3744	-194.277	C:/Users/Gebruiker/Desktop/EAAT4_IPSC_EPSC\IPSCs/data\laura_100920 6-21.ABF	-23.144	29.2814	1.4407	-186.619	1.68417	1.67651	1722.91	14730.7			6.12	-3982.74	0.341308	15.4099	17.931	896.55	-1359.34	28.3547	pos	0	7.30833	laura_100920 6-21.xlsx	III	y
970	250	34.1206	-195.695	C:/Users/Gebruiker/Desktop/EAAT4_IPSC_EPSC\IPSCs/data\laura_100920 6-21.ABF	-33.8241	37.1338	0.0346705	-195.1	0.0371191	1.29377	402.059	40.6941			3	-11373.5	0.364281	17.6294	8.2354	411.77	-4143.16	28.4422	pos	0	7.30833	laura_100920 6-21.xlsx	III	y
971	251	119.348	-199.3	C:/Users/Gebruiker/Desktop/EAAT4_IPSC_EPSC\IPSCs/data\laura_100920 6-21.ABF	-120.567	124.819	0.0696773	-192.959	0.0727245	1.62106	377.295	6.33255			1.68	-71040.3	0.240584	12.765	6.983	349.15	-17091.2	28.6123	pos	0	7.30833	laura_100920 6-21.xlsx	III	y
972	253	37.5833	-190.744	C:/Users/Gebruiker/Desktop/EAAT4_IPSC_EPSC\IPSCs/data\laura_100920 6-21.ABF	-37.1225	76.5408	31.9287	-162.649	35.6358	4.56316	2686.59	95675.7			3.42	-10989.3	0.106953	12.2101	31.9766	1598.83	-1175.34	28.7055	pos	0	7.30833	laura_100920 6-21.xlsx	III	y
973	254	59.9188	-190.514	C:/Users/Gebruiker/Desktop/EAAT4_IPSC_EPSC\IPSCs/data\laura_100920 6-21.ABF	-60.5825	45.6578	0.387035	-205.453	0.0328178	5.02089	329.399	66.8756			1.56	-38409.5	0.123236	15.4874	12.6586	632.93	-4733.45	28.872	pos	0	7.30833	laura_100920 6-21.xlsx	III	y
974	255	32.6862	-189.433	C:/Users/Gebruiker/Desktop/EAAT4_IPSC_EPSC\IPSCs/data\laura_100920 6-21.ABF	-31.6656	-80.1184	1011.69	-297.699	1024.21	3.19894	-7406.63	6.63543e+06			5.08	-6434.28	0.194164	13.0145	26.1634	1308.17	-1249.31	29.0065	pos	0	7.30833	laura_100920 6-21.xlsx	III	y
975	256	29.1017	-195.669	C:/Users/Gebruiker/Desktop/EAAT4_IPSC_EPSC\IPSCs/data\laura_100920 6-21.ABF	-29.9798	35.3616	0.0644107	-190.828	0.0915428	1.34174	419.051	87.7077			1.92	-15157.1	0.266948	15.8292	7.1924	359.62	-4046.17	29.2429	pos	0	7.30833	laura_100920 6-21.xlsx	III	y
976	257	20.5984	-188.437	C:/Users/Gebruiker/Desktop/EAAT4_IPSC_EPSC\IPSCs/data\laura_100920 6-21.ABF	-19.9232	-100369	7.84779e+12	-100576	7.84779e+12	1.27105	-8.05838e+06	5.0578e+16			5.66	-3639.29	0.318669	13.3401	17.7614	888.07	-1159.73	29.5194	pos	0	7.30833	laura_100920 6-21.xlsx	III	y
977	258	85.0332	-196.891	C:/Users/Gebruiker/Desktop/EAAT4_IPSC_EPSC\IPSCs/data\laura_100920 6-21.ABF	-83.5226	80.2191	0.141229	-200.488	0.0490674	2.45842	221.753	6.64682			1.64	-51849.5	0.359019	12.6105	4.568	228.4	-18615	29.6257	pos	0	7.30833	laura_100920 6-21.xlsx	III	y
978	259	31.745	-190.106	C:/Users/Gebruiker/Desktop/EAAT4_IPSC_EPSC\IPSCs/data\laura_100920 6-21.ABF	-32.0374	28.5303	0.142299	-197.78	0.052837	3.39078	431.05	206.606			3.68	-8626.37	0.212277	13.0809	17.3358	866.79	-1831.18	29.7056	pos	0	7.30833	laura_100920 6-21.xlsx	III	y
979	260	34.0029	-194.487	C:/Users/Gebruiker/Desktop/EAAT4_IPSC_EPSC\IPSCs/data\laura_100920 6-21.ABF	-34.0216	570040	1.98142e+14	569809	1.98142e+14	5.48749	5.36158e+07	1.75295e+18			5	-6800.57	0.10715	16.3388	46.6634	2333.17	-728.684	29.8362	pos	0	7.30833	laura_100920 6-21.xlsx	III	y
980	261	22.5104	-198.804	C:/Users/Gebruiker/Desktop/EAAT4_IPSC_EPSC\IPSCs/data\laura_100920 6-21.ABF	-22.3675	-45.1019	39.4368	-265.151	40.5788	1.33637	-4078.14	216648			7.62	-2954.13	0.372059	12.7247	20.4806	1024.03	-1099.11	29.8998	pos	0	7.30833	laura_100920 6-21.xlsx	III	y
981	262	34.3769	-197.989	C:/Users/Gebruiker/Desktop/EAAT4_IPSC_EPSC\IPSCs/data\laura_100920 6-21.ABF	-34.0593	43.548	0.113521	-189.863	0.0955029	1.9778	243.988	32.9427			1.4	-24554.9	0.392663	11.4269	3.5654	178.27	-9641.8	30.0234	pos	0	7.30833	laura_100920 6-21.xlsx	III	y
982	263	85.2885	-200.246	C:/Users/Gebruiker/Desktop/EAAT4_IPSC_EPSC\IPSCs/data\laura_100920 6-21.ABF	-84.9758	-1.18627e+06	7.12516e+14	-1.18652e+06	7.12516e+14	15.8946	-6.50203e+07	2.14058e+18			7.72	-11047.7	0.388756	16.5976	19.8582	992.91	-4294.87	30.0796	pos	0	7.30833	laura_100920 6-21.xlsx	III	y
983	264	35.5879	-212.754	C:/Users/Gebruiker/Desktop/EAAT4_IPSC_EPSC\IPSCs/data\laura_100920 6-21.ABF	-33.0493	634184	-5.04577e+13	633936	-5.04577e+13	1.51611	1.99985e+07	-5.01784e+16			2.74	-12988.3	0.213972	15.1146	12.8054	640.27	-2779.13	30.11	pos	0	7.30833	laura_100920 6-21.xlsx	III	y
984	266	37.9309	-200.629	C:/Users/Gebruiker/Desktop/EAAT4_IPSC_EPSC\IPSCs/data\laura_100920 6-21.ABF	-38.5202	40.8925	0.0274567	-199.448	0.0246851	1.14073	351.991	19.2966			2.78	-13644.2	0.387575	11.6315	7.1728	358.64	-5288.16	30.2242	pos	0	7.30833	laura_100920 6-21.xlsx	III	y
985	267	43.9339	-195.144	C:/Users/Gebruiker/Desktop/EAAT4_IPSC_EPSC\IPSCs/data\laura_100920 6-21.ABF	-44.1978	55.4388	0.0902436	-186.403	0.132063	1.44461	490.391	65.1583			3.8	-11561.6	0.480113	14.01	7.9148	395.74	-5550.86	30.3544	pos	0	7.30833	laura_100920 6-21.xlsx	III	y
986	268	116.488	-192.849	C:/Users/Gebruiker/Desktop/EAAT4_IPSC_EPSC\IPSCs/data\laura_100920 6-21.ABF	-116.336	103.938	0.141023	-202.351	0.0500409	2.35207	211.719	3.64075			1.64	-71029.2	0.341596	15.1733	4.801	240.05	-24263.3	30.4105	pos	0	7.30833	laura_100920 6-21.xlsx	III	y
987	270	51.1388	-196.482	C:/Users/Gebruiker/Desktop/EAAT4_IPSC_EPSC\IPSCs/data\laura_100920 6-21.ABF	-51.3886	49.0365	1.53901	-202.423	0.243668	5.81483	164.67	74.1995			1.5	-34092.6	0.337397	12.3867	4.4458	222.29	-11502.7	31.0243	pos	0	7.30833	laura_100920 6-21.xlsx	III	y
988	271	33.8517	-197.339	C:/Users/Gebruiker/Desktop/EAAT4_IPSC_EPSC\IPSCs/data\laura_100920 6-21.ABF	-34.5811	49.1331	0.194388	-183.627	0.275446	1.33119	650.265	205.858			3.5	-9671.91	0.415371	13.6593	8.4262	421.31	-4017.43	31.0407	pos	0	7.30833	laura_100920 6-21.xlsx	III	y
989	273	62.3808	-195.431	C:/Users/Gebruiker/Desktop/EAAT4_IPSC_EPSC\IPSCs/data\laura_100920 6-21.ABF	-61.6509	65.3018	0.34336	-195.071	0.181434	3.71923	238.992	34.6366			1.54	-40507	0.318801	15.9204	4.8306	241.53	-12913.7	31.1196	pos	0	7.30833	laura_100920 6-21.xlsx	III	y
990	274	43.307	-192.603	C:/Users/Gebruiker/Desktop/EAAT4_IPSC_EPSC\IPSCs/data\laura_100920 6-21.ABF	-42.8178	52.5192	0.325898	-180.538	0.446082	1.41206	695.511	301.868			1.6	-27066.9	0.18609	8.93849	8.598	429.9	-5036.87	31.2101	pos	0	7.30833	laura_100920 6-21.xlsx	III	y
991	275	36.6912	-187.669	C:/Users/Gebruiker/Desktop/EAAT4_IPSC_EPSC\IPSCs/data\laura_100920 6-21.ABF	-34.99	-1.60584e+06	1.67505e+14	-1.60607e+06	1.67505e+14	4.1201	-5.71812e+07	2.12363e+17			6.88	-5333.03	0.387828	12.015	17.7398	886.99	-2068.3	31.2533	pos	0	7.30833	laura_100920 6-21.xlsx	III	y
992	276	19.6025	-187.848	C:/Users/Gebruiker/Desktop/EAAT4_IPSC_EPSC\IPSCs/data\laura_100920 6-21.ABF	-19.7382	22.871	0.183797	-183.436	0.248229	0.999365	1025.31	1855.28			4.5	-4356.12	0.320696	11.0518	14.032	701.6	-1396.99	31.3484	pos	0	7.30833	laura_100920 6-21.xlsx	III	y
993	277	31.0043	-189.146	C:/Users/Gebruiker/Desktop/EAAT4_IPSC_EPSC\IPSCs/data\laura_100920 6-21.ABF	-30.4623	23.7614	0.15516	-196.514	0.0855666	2.36815	254.592	136.899			1.8	-17224.6	0.209059	11.0764	8.61	430.5	-3600.96	31.3823	pos	0	7.30833	laura_100920 6-21.xlsx	III	y
994	278	41.3658	-184.069	C:/Users/Gebruiker/Desktop/EAAT4_IPSC_EPSC\IPSCs/data\laura_100920 6-21.ABF	-39.9806	32.6467	0.060549	-195.477	0.0117256	2.02079	409.687	44.5908			6.2	-6671.9	0.389751	10.8644	15.9076	795.38	-2600.38	31.6184	pos	0	7.30833	laura_100920 6-21.xlsx	III	y
995	279	20.215	-187.942	C:/Users/Gebruiker/Desktop/EAAT4_IPSC_EPSC\IPSCs/data\laura_100920 6-21.ABF	-20.6548	-26.3719	22.714	-234.743	24.1736	1.97541	-2490.5	113865			5.3	-3814.15	0.261043	10.6854	20.3032	1015.16	-995.655	31.6941	pos	0	7.30833	laura_100920 6-21.xlsx	III	y
996	280	65.0677	-193.418	C:/Users/Gebruiker/Desktop/EAAT4_IPSC_EPSC\IPSCs/data\laura_100920 6-21.ABF	-64.3219	78.403	0.0889473	-186.197	0.127677	1.6776	522.313	37.8472			2.06	-31586.3	0.217231	14.0104	9.483	474.15	-6861.51	31.9083	pos	0	7.30833	laura_100920 6-21.xlsx	III	y
997	281	19.7534	-189.437	C:/Users/Gebruiker/Desktop/EAAT4_IPSC_EPSC\IPSCs/data\laura_100920 6-21.ABF	-20.1854	26.6886	0.156178	-187.29	0.0867117	1.88873	196.333	65.1286			3.18	-6211.76	0.755811	10.7059	4.2074	210.37	-4694.92	31.9929	pos	0	7.30833	laura_100920 6-21.xlsx	III	y
998	282	52.2356	-212.356	C:/Users/Gebruiker/Desktop/EAAT4_IPSC_EPSC\IPSCs/data\laura_100920 6-21.ABF	-49.2922	58.4781	1.11008	-214.107	0.819844	6.42344	290.743	240.58			1.78	-29345.8	0.276458	16.4272	6.4386	321.93	-8112.88	32.0386	pos	0	7.30833	laura_100920 6-21.xlsx	III	y
999	283	29.9533	-209.007	C:/Users/Gebruiker/Desktop/EAAT4_IPSC_EPSC\IPSCs/data\laura_100920 6-21.ABF	-29.0214	47.5935	0.538232	-190.516	0.712392	1.38573	729.92	591.385			1.6	-18720.8	0.239213	14.4525	6.6886	334.43	-4478.26	32.0566	pos	0	7.30833	laura_100920 6-21.xlsx	III	y
1000	284	81.6137	-188.552	C:/Users/Gebruiker/Desktop/EAAT4_IPSC_EPSC\IPSCs/data\laura_100920 6-21.ABF	-80.075	65.9953	0.364146	-207.702	0.0270486	4.03581	235.195	14.6526			1.64	-49764.5	0.202995	12.6382	8.079	403.95	-10102	32.2718	pos	0	7.30833	laura_100920 6-21.xlsx	III	y
1001	285	40.5707	-191.15	C:/Users/Gebruiker/Desktop/EAAT4_IPSC_EPSC\IPSCs/data\laura_100920 6-21.ABF	-41.6246	-0.376907	0.00678849	-216.43	0.104197	6.40059	-743.312	1539.91			2.76	-14699.5	0.0550007	13.5548	50.1812	2509.06	-808.483	32.3617	pos	0	7.30833	laura_100920 6-21.xlsx	III	y
1002	286	27.8727	-202.08	C:/Users/Gebruiker/Desktop/EAAT4_IPSC_EPSC\IPSCs/data\laura_100920 6-21.ABF	-27.2901	32.07	0.311899	-204.156	0.317762	4.00763	358.892	386.064			3.08	-9049.58	0.324456	10.3587	9.4928	474.64	-2936.2	32.3901	pos	0	7.30833	laura_100920 6-21.xlsx	III	y
1003	287	20.9462	-191.96	C:/Users/Gebruiker/Desktop/EAAT4_IPSC_EPSC\IPSCs/data\laura_100920 6-21.ABF	-20.2738	24.0955	0.0548113	-190.161	0.080507	1.28935	551.52	262.381			1.82	-11508.9	0.186128	10.8423	9.7782	488.91	-2142.14	32.4298	pos	0	7.30833	laura_100920 6-21.xlsx	III	y
1004	289	52.0604	-191.42	C:/Users/Gebruiker/Desktop/EAAT4_IPSC_EPSC\IPSCs/data\laura_100920 6-21.ABF	-52.7441	56.9501	0.0435952	-188.355	0.0596377	1.34342	482.377	31.2739			2.38	-21874.1	0.25672	11.3276	9.2708	463.54	-5615.52	32.603	pos	0	7.30833	laura_100920 6-21.xlsx	III	y
1005	290	58.1863	-207.938	C:/Users/Gebruiker/Desktop/EAAT4_IPSC_EPSC\IPSCs/data\laura_100920 6-21.ABF	-55.656	70.6459	0.0920954	-195.355	0.136679	1.22152	505.872	37.0233			2.04	-28522.7	0.294067	17.2654	6.9372	346.86	-8387.57	32.6528	pos	0	7.30833	laura_100920 6-21.xlsx	III	y
1006	292	97.9393	-200.594	C:/Users/Gebruiker/Desktop/EAAT4_IPSC_EPSC\IPSCs/data\laura_100920 6-21.ABF	-97.4178	108.519	0.0650651	-195.331	0.0795199	1.75431	463.69	12.1321			3.96	-24732.2	0.445585	16.8793	8.8872	444.36	-11020.3	32.8722	pos	0	7.30833	laura_100920 6-21.xlsx	III	y
1007	294	64.0558	-189.367	C:/Users/Gebruiker/Desktop/EAAT4_IPSC_EPSC\IPSCs/data\laura_100920 6-21.ABF	-62.7517	68.206	0.0373795	-191.773	0.0363534	1.31387	419.345	13.77			3.66	-17501.6	0.385425	19.7375	9.496	474.8	-6745.55	32.9551	pos	0	7.30833	laura_100920 6-21.xlsx	III	y
1008	295	53.1809	-189.448	C:/Users/Gebruiker/Desktop/EAAT4_IPSC_EPSC\IPSCs/data\laura_100920 6-21.ABF	-52.9502	40.4855	0.216323	-204.572	0.0600087	3.22704	297.643	64.6708			4.72	-11267.1	0.364063	18.0963	12.9648	648.24	-4101.95	33.0113	pos	0	7.30833	laura_100920 6-21.xlsx	III	y
1009	296	32.4476	-200.966	C:/Users/Gebruiker/Desktop/EAAT4_IPSC_EPSC\IPSCs/data\laura_100920 6-21.ABF	-32.3547	44.063	0.155289	-189.667	0.217412	1.13252	741.033	252.866			4.28	-7581.22	0.453073	21.1501	9.4466	472.33	-3434.85	33.0532	pos	0	7.30833	laura_100920 6-21.xlsx	III	y
1010	297	66.3578	-188.728	C:/Users/Gebruiker/Desktop/EAAT4_IPSC_EPSC\IPSCs/data\laura_100920 6-21.ABF	-66.334	74.3096	0.0318036	-185.836	0.0290042	1.16263	352.95	6.84039			3.66	-18130.5	0.51812	17.7247	7.064	353.2	-9393.79	33.3079	pos	0	7.30833	laura_100920 6-21.xlsx	III	y
1011	298	62.8652	-189.374	C:/Users/Gebruiker/Desktop/EAAT4_IPSC_EPSC\IPSCs/data\laura_100920 6-21.ABF	-62.1853	70.7396	0.19888	-184.225	0.294134	2.13724	872.815	227.77			5.48	-11471.7	0.348056	16.352	15.7446	787.23	-3992.81	33.4853	pos	0	7.30833	laura_100920 6-21.xlsx	III	y
1012	300	150.726	-192.096	C:/Users/Gebruiker/Desktop/EAAT4_IPSC_EPSC\IPSCs/data\laura_100920 6-21.ABF	-149.863	141.119	0.141305	-199.282	0.0880507	2.49055	314.13	5.69538			1.78	-84677.5	0.266851	13.5956	6.6704	333.52	-22596.2	33.6901	pos	0	7.30833	laura_100920 6-21.xlsx	III	y
1013	302	34.7632	-199.584	C:/Users/Gebruiker/Desktop/EAAT4_IPSC_EPSC\IPSCs/data\laura_100920 6-21.ABF	-32.7523	43.6656	0.242904	-193.038	0.348218	1.42281	610.051	301.386			3.38	-10285	0.368891	12.1204	9.1626	458.13	-3794.04	33.7913	pos	0	7.30833	laura_100920 6-21.xlsx	III	y
1014	303	28.8855	-199.313	C:/Users/Gebruiker/Desktop/EAAT4_IPSC_EPSC\IPSCs/data\laura_100920 6-21.ABF	-28.4834	36.4048	0.0701781	-192.538	0.103237	1.28434	454.504	99.2113			8.4	-3438.75	1.27698	17.874	6.578	328.9	-4391.23	33.8401	pos	0	7.30833	laura_100920 6-21.xlsx	III	y
1015	304	92.9557	-220.049	C:/Users/Gebruiker/Desktop/EAAT4_IPSC_EPSC\IPSCs/data\laura_100920 6-21.ABF	-94.1031	103.11	0.117791	-201.459	0.15567	1.62452	355.989	14.2111			1.58	-58832.7	0.324729	17.5279	4.8656	243.28	-19104.7	33.8861	pos	0	7.30833	laura_100920 6-21.xlsx	III	y
1016	308	62.1905	-201.064	C:/Users/Gebruiker/Desktop/EAAT4_IPSC_EPSC\IPSCs/data\laura_100920 6-21.ABF	-61.6919	-127874	340741839011070	-128119	3.40742e+14	12.817	-1.20821e+07	3.04141e+18			3.78	-16452.5	0.0974855	17.1596	38.775	1938.75	-1603.88	34.1077	pos	0	7.30833	laura_100920 6-21.xlsx	III	y
1017	309	36.6624	-237.619	C:/Users/Gebruiker/Desktop/EAAT4_IPSC_EPSC\IPSCs/data\laura_100920 6-21.ABF	-34.9143	70.2982	0.0798538	-205.493	0.0935061	1.33211	240.75	9.51537			1.4	-26187.4	0.711527	18.2821	1.9676	98.38	-18633	34.1328	pos	0	7.30833	laura_100920 6-21.xlsx	III	y
1018	310	95.6543	-209.709	C:/Users/Gebruiker/Desktop/EAAT4_IPSC_EPSC\IPSCs/data\laura_100920 6-21.ABF	-95.7892	107.353	0.094924	-206.565	0.0516673	1.85736	237.876	3.55969			4.06	-23560.2	0.826884	18.6075	4.91	245.5	-19481.5	34.1504	pos	0	7.30833	laura_100920 6-21.xlsx	III	y
1019	314	82.3545	-190.544	C:/Users/Gebruiker/Desktop/EAAT4_IPSC_EPSC\IPSCs/data\laura_100920 6-21.ABF	-82.6749	75.3479	0.0441181	-196.162	0.0268634	1.62573	396.143	9.81734			1.94	-42450.8	0.217767	17.2552	8.9086	445.43	-9244.38	34.6153	pos	0	7.30833	laura_100920 6-21.xlsx	III	y
1020	315	163.176	-195.289	C:/Users/Gebruiker/Desktop/EAAT4_IPSC_EPSC\IPSCs/data\laura_100920 6-21.ABF	-164.062	698129	2305935296099386	697819	2305935309388964	7.48733	1.37316e+07	8.92249e+17			2.02	-80780.2	0.0940821	17.3615	21.4706	1073.53	-7599.98	34.8316	pos	0	7.30833	laura_100920 6-21.xlsx	III	y
1021	316	41.8136	-196.926	C:/Users/Gebruiker/Desktop/EAAT4_IPSC_EPSC\IPSCs/data\laura_100920 6-21.ABF	-42.2803	-831964	9.8661e+13	-832206	9.8661e+13	2.6488	-2.50431e+07	8.93911e+16			4.48	-9333.39	0.246769	16.4518	18.1546	907.73	-2303.2	34.8984	pos	0	7.30833	laura_100920 6-21.xlsx	III	y
1022	318	95.3136	-201.293	C:/Users/Gebruiker/Desktop/EAAT4_IPSC_EPSC\IPSCs/data\laura_100920 6-21.ABF	-93.793	137.123	1.21578	-168.828	1.61593	2.77324	996.774	304.516			7.88	-12095.6	0.569414	17.2825	13.8388	691.94	-6887.42	34.9608	pos	0	7.30833	laura_100920 6-21.xlsx	III	y
1023	319	22.0711	-203.42	C:/Users/Gebruiker/Desktop/EAAT4_IPSC_EPSC\IPSCs/data\laura_100920 6-21.ABF	-20.4042	23.5722	0.187068	-204.332	0.00870423	1.40981	62.1534	3.59273			1.26	-17516.7	0.966702	14.4662	1.3034	65.17	-16933.4	34.9995	pos	0	7.30833	laura_100920 6-21.xlsx	III	y
1024	320	104.127	-189.627	C:/Users/Gebruiker/Desktop/EAAT4_IPSC_EPSC\IPSCs/data\laura_100920 6-21.ABF	-104	93.0075	0.0712783	-192.444	0.0787879	1.64517	441.231	16.1777			6.54	-15921.5	0.771026	14.849	8.4822	424.11	-12275.9	35.1233	pos	0	7.30833	laura_100920 6-21.xlsx	III	y
1025	321	42.2978	-193.637	C:/Users/Gebruiker/Desktop/EAAT4_IPSC_EPSC\IPSCs/data\laura_100920 6-21.ABF	-43.033	33.9032	0.171748	-205.872	0.0284158	3.49312	391.356	99.6716			4.42	-9569.64	0.228384	11.8722	19.3534	967.67	-2185.55	35.2579	pos	0	7.30833	laura_100920 6-21.xlsx	III	y
1026	323	24.2032	-191.812	C:/Users/Gebruiker/Desktop/EAAT4_IPSC_EPSC\IPSCs/data\laura_100920 6-21.ABF	-24.0551	111.99	865.395	-101.818	872.642	1.596	5990.47	3.11342e+06			4	-6050.79	0.270607	12.6945	14.7816	739.08	-1637.38	35.7757	pos	0	7.30833	laura_100920 6-21.xlsx	III	y
1027	324	39.8066	-190.867	C:/Users/Gebruiker/Desktop/EAAT4_IPSC_EPSC\IPSCs/data\laura_100920 6-21.ABF	-38.7332	-1.20055	0.05341	-229.236	0.428606	8.82918	-605.296	1027.76			4.1	-9708.92	0.114621	16.768	35.77	1788.5	-1112.85	35.808	pos	0	7.30833	laura_100920 6-21.xlsx	III	y
1028	325	39.5465	-208.103	C:/Users/Gebruiker/Desktop/EAAT4_IPSC_EPSC\IPSCs/data\laura_100920 6-21.ABF	-38.7013	88.8186	2.85624	-159.126	3.24381	1.44401	1166.65	1293.43			5.1	-7754.22	0.668888	16.1551	7.6246	381.23	-5186.7	35.8238	pos	0	7.30833	laura_100920 6-21.xlsx	III	y
1029	326	26.9131	-188.403	C:/Users/Gebruiker/Desktop/EAAT4_IPSC_EPSC\IPSCs/data\laura_100920 6-21.ABF	-25.4031	-637389	5.51587e+14	-637596	5.51587e+14	3.79274	-9.73676e+07	1.28731e+19			6.42	-4192.07	0.286206	12.9141	22.4314	1121.57	-1199.79	35.893	pos	0	7.30833	laura_100920 6-21.xlsx	III	y
1030	327	21.8778	-198.383	C:/Users/Gebruiker/Desktop/EAAT4_IPSC_EPSC\IPSCs/data\laura_100920 6-21.ABF	-21.9614	321319	3.25551e+14	321101	3.25551e+14	3.57242	2.8487e+07	2.5589e+18			1.54	-14206.4	0.0745719	12.9472	20.6512	1032.56	-1059.4	35.9994	pos	0	7.30833	laura_100920 6-21.xlsx	III	y
1031	329	176.281	-190.124	C:/Users/Gebruiker/Desktop/EAAT4_IPSC_EPSC\IPSCs/data\laura_100920 6-21.ABF	-176.132	169.513	0.206634	-210.96	0.0626612	2.58048	255.735	2.71362			6.2	-28432.4	0.900404	11.6687	6.8858	344.29	-25600.7	36.2944	pos	0	7.30833	laura_100920 6-21.xlsx	III	y
1032	330	19.2791	-190.518	C:/Users/Gebruiker/Desktop/EAAT4_IPSC_EPSC\IPSCs/data\laura_100920 6-21.ABF	-18.1509	27.6857	0.831954	-184.271	1.01126	1.5847	1451.65	7847.76			2.52	-7650.43	0.127997	11.6564	19.688	984.4	-979.231	36.4464	pos	0	7.30833	laura_100920 6-21.xlsx	III	y
1033	331	27.6408	-193.081	C:/Users/Gebruiker/Desktop/EAAT4_IPSC_EPSC\IPSCs/data\laura_100920 6-21.ABF	-27.6812	29.5655	0.074217	-190.149	0.107515	1.13946	912.059	470.431			4.54	-6088.29	0.305054	12.2959	14.8826	744.13	-1857.26	36.5577	pos	0	7.30833	laura_100920 6-21.xlsx	III	y
1034	332	33.3386	-197.734	C:/Users/Gebruiker/Desktop/EAAT4_IPSC_EPSC\IPSCs/data\laura_100920 6-21.ABF	-33.9405	47.9791	0.191556	-185.468	0.280567	1.54199	537.806	170.387			2.48	-13443	0.335861	12.525	7.384	369.2	-4514.97	36.6607	pos	0	7.30833	laura_100920 6-21.xlsx	III	y
1035	333	44.284	-194.627	C:/Users/Gebruiker/Desktop/EAAT4_IPSC_EPSC\IPSCs/data\laura_100920 6-21.ABF	-43.645	49.3963	0.0282325	-194.403	0.0269803	1.249	400.014	17.9409			2.7	-16401.5	0.314986	16.4538	8.5718	428.59	-5166.24	36.7852	pos	0	7.30833	laura_100920 6-21.xlsx	III	y
1036	335	57.0753	-193.751	C:/Users/Gebruiker/Desktop/EAAT4_IPSC_EPSC\IPSCs/data\laura_100920 6-21.ABF	-56.3515	61.2959	0.167783	-193.847	0.236107	2.485	506.265	112.216			5.36	-10648.4	0.502117	15.2627	10.6748	533.74	-5346.73	37.0082	pos	0	7.30833	laura_100920 6-21.xlsx	III	y
1037	336	56.0534	-198.173	C:/Users/Gebruiker/Desktop/EAAT4_IPSC_EPSC\IPSCs/data\laura_100920 6-21.ABF	-55.4949	65.6079	0.110062	-193.647	0.153035	1.94825	471.639	56.2952			4.54	-12346.6	0.509288	14.9877	8.9144	445.72	-6287.96	37.1093	pos	0	7.30833	laura_100920 6-21.xlsx	III	y
1038	337	65.2204	-200.238	C:/Users/Gebruiker/Desktop/EAAT4_IPSC_EPSC\IPSCs/data\laura_100920 6-21.ABF	-65.8578	45.9501	0.189559	-215.594	0.0204225	3.02319	302.103	29.8013			3.92	-16637.9	0.377366	14.848	10.3878	519.39	-6278.56	37.2755	pos	0	7.30833	laura_100920 6-21.xlsx	III	y
1039	338	37.3213	-194.852	C:/Users/Gebruiker/Desktop/EAAT4_IPSC_EPSC\IPSCs/data\laura_100920 6-21.ABF	-36.1478	980591	2.90102e+14	980359	2.90102e+14	8.08156	7.44696e+07	1.67328e+18			4.22	-8843.9	0.119027	12.1737	35.4542	1772.71	-1052.66	37.35	pos	0	7.30833	laura_100920 6-21.xlsx	III	y
1040	339	41.2641	-209.282	C:/Users/Gebruiker/Desktop/EAAT4_IPSC_EPSC\IPSCs/data\laura_100920 6-21.ABF	-39.655	75.3488	1.66197	-174.094	1.96832	1.49424	1056.46	1015.83			2.3	-17940.9	0.284379	13.9396	8.0878	404.39	-5102.02	37.3669	pos	0	7.30833	laura_100920 6-21.xlsx	III	y
1041	341	73.2227	-198.519	C:/Users/Gebruiker/Desktop/EAAT4_IPSC_EPSC\IPSCs/data\laura_100920 6-21.ABF	-72.5634	43.5099	0.442923	-216.168	0.0218098	4.68035	318.435	66.1652			1.72	-42571.3	0.180007	15.3036	9.5552	477.76	-7663.12	37.577	pos	0	7.30833	laura_100920 6-21.xlsx	III	y
1042	342	141.924	-193.524	C:/Users/Gebruiker/Desktop/EAAT4_IPSC_EPSC\IPSCs/data\laura_100920 6-21.ABF	-141.359	128.815	0.209683	-203.252	0.10828	2.76806	276.33	7.18966			1.7	-83485	0.279412	16.0533	6.0842	304.21	-23326.7	37.6637	pos	0	7.30833	laura_100920 6-21.xlsx	III	y
1043	344	22.9261	-196.861	C:/Users/Gebruiker/Desktop/EAAT4_IPSC_EPSC\IPSCs/data\laura_100920 6-21.ABF	-22.7101	22.9862	0.0469292	-199.549	0.034605	1.5661	344.891	92.6153			2.38	-9632.8	0.253165	15.2542	9.401	470.05	-2438.68	37.8058	pos	0	7.30833	laura_100920 6-21.xlsx	III	y
1044	345	36.652	-192.9	C:/Users/Gebruiker/Desktop/EAAT4_IPSC_EPSC\IPSCs/data\laura_100920 6-21.ABF	-34.7284	87.1996	10.8445	-145.766	11.5421	1.63177	2710.13	20133.9			2.82	-12997.2	0.151351	15.8853	18.6322	931.61	-1967.13	37.9057	pos	0	7.30833	laura_100920 6-21.xlsx	III	y
1045	346	28.3896	-192.743	C:/Users/Gebruiker/Desktop/EAAT4_IPSC_EPSC\IPSCs/data\laura_100920 6-21.ABF	-28.0203	30.8084	0.1204	-190.585	0.173219	1.56099	1355.35	1500.97			7.96	-3566.53	0.335389	15.8176	23.7336	1186.68	-1196.18	38.0175	pos	0	7.30833	laura_100920 6-21.xlsx	III	y
1046	347	35.5481	-195.713	C:/Users/Gebruiker/Desktop/EAAT4_IPSC_EPSC\IPSCs/data\laura_100920 6-21.ABF	-35.7396	-161.089	1219.65	-392.205	1227.58	1.85514	-10848.4	4.55795e+06			4.26	-8344.62	0.150512	15.7769	28.3034	1415.17	-1255.97	38.1444	pos	0	7.30833	laura_100920 6-21.xlsx	III	y
1047	349	47.0389	-203.339	C:/Users/Gebruiker/Desktop/EAAT4_IPSC_EPSC\IPSCs/data\laura_100920 6-21.ABF	-45.4821	56.7631	0.0699922	-192.768	0.102596	1.00433	657.252	66.623			2.98	-15784.9	0.33514	15.5944	8.8918	444.59	-5290.14	38.2694	pos	0	7.30833	laura_100920 6-21.xlsx	III	y
1048	350	35.8386	-205.583	C:/Users/Gebruiker/Desktop/EAAT4_IPSC_EPSC\IPSCs/data\laura_100920 6-21.ABF	-35.277	51.7488	0.105565	-190.989	0.148108	0.831439	662.539	100.494			4.1	-8741.12	0.50769	14.3444	8.0758	403.79	-4437.78	38.3552	pos	0	7.30833	laura_100920 6-21.xlsx	III	y
1049	352	37.3519	-194.934	C:/Users/Gebruiker/Desktop/EAAT4_IPSC_EPSC\IPSCs/data\laura_100920 6-21.ABF	-35.1689	53.7924	0.630029	-178.621	0.759721	1.14539	1284.68	1196.47			3.64	-10261.5	0.263703	10.3168	13.8034	690.17	-2705.99	38.4374	pos	0	7.30833	laura_100920 6-21.xlsx	III	y
1050	354	58.4405	-198.12	C:/Users/Gebruiker/Desktop/EAAT4_IPSC_EPSC\IPSCs/data\laura_100920 6-21.ABF	-58.5502	68.4954	0.0785128	-192.703	0.116204	1.42815	642.311	61.183			5.02	-11641.5	0.417214	8.08531	12.0322	601.61	-4857.01	38.5762	pos	0	7.30833	laura_100920 6-21.xlsx	III	y
1051	355	55.4843	-200.996	C:/Users/Gebruiker/Desktop/EAAT4_IPSC_EPSC\IPSCs/data\laura_100920 6-21.ABF	-55.3492	50.4585	0.0696572	-200.996	0.0669577	1.78177	351.253	32.7635			1.42	-39073.5	0.224378	14.4127	6.3286	316.43	-8767.24	38.6206	pos	0	7.30833	laura_100920 6-21.xlsx	III	y
1052	356	39.139	-197.217	C:/Users/Gebruiker/Desktop/EAAT4_IPSC_EPSC\IPSCs/data\laura_100920 6-21.ABF	-38.1685	48.0207	0.0621768	-190.911	0.0873405	1.37795	414.375	45.4214			3.06	-12790.5	0.454654	10.3077	6.7304	336.52	-5815.26	38.6614	pos	0	7.30833	laura_100920 6-21.xlsx	III	y
1053	357	122.016	-193.624	C:/Users/Gebruiker/Desktop/EAAT4_IPSC_EPSC\IPSCs/data\laura_100920 6-21.ABF	-121.604	115.288	0.0578403	-194.757	0.0503958	1.42926	346.818	4.90801			1.58	-77225.5	0.236555	11.7908	6.6792	333.96	-18268.1	38.8351	pos	0	7.30833	laura_100920 6-21.xlsx	III	y
1054	358	26.2733	-195.985	C:/Users/Gebruiker/Desktop/EAAT4_IPSC_EPSC\IPSCs/data\laura_100920 6-21.ABF	-27.4071	26.3164	0.156413	-196.629	0.0825197	2.15121	241.89	99.4764			1.88	-13975.1	0.336918	9.89622	5.58	279	-4708.47	39.0662	pos	0	7.30833	laura_100920 6-21.xlsx	III	y
1055	359	56.361	-195.139	C:/Users/Gebruiker/Desktop/EAAT4_IPSC_EPSC\IPSCs/data\laura_100920 6-21.ABF	-55.6872	67.4392	0.104296	-188.39	0.153759	1.23975	745.283	93.7121			6.26	-9003.35	0.475995	12.3626	13.1514	657.57	-4285.55	39.083	pos	0	7.30833	laura_100920 6-21.xlsx	III	y
1056	360	17.4821	-201.224	C:/Users/Gebruiker/Desktop/EAAT4_IPSC_EPSC\IPSCs/data\laura_100920 6-21.ABF	-16.3196	35245.2	1.81653e+13	35030.3	1.81653e+13	1.29379	2.43881e+06	8.70155e+16			4.92	-3553.26	0.547092	9.6245	8.993	449.65	-1943.96	39.2537	pos	0	7.30833	laura_100920 6-21.xlsx	III	y
1057	363	17.6009	-200.552	C:/Users/Gebruiker/Desktop/EAAT4_IPSC_EPSC\IPSCs/data\laura_100920 6-21.ABF	-16.0277	68.8059	63.4811	-147.961	64.7447	0.947278	3428.98	225182			6.22	-2829.73	0.667167	8.31402	9.323	466.15	-1887.9	39.5451	pos	0	7.30833	laura_100920 6-21.xlsx	III	y
1058	364	68.9093	-192.212	C:/Users/Gebruiker/Desktop/EAAT4_IPSC_EPSC\IPSCs/data\laura_100920 6-21.ABF	-68.1477	67.8284	0.0352972	-195.177	0.0494608	1.28593	702.522	37.3114			5.6	-12305.2	0.366564	13.984	15.277	763.85	-4510.65	39.6136	pos	0	7.30833	laura_100920 6-21.xlsx	III	y
1059	365	17.1625	-198.039	C:/Users/Gebruiker/Desktop/EAAT4_IPSC_EPSC\IPSCs/data\laura_100920 6-21.ABF	-15.74	13.5344	0.0327815	-200.036	0.0150884	1.15125	228.578	65.9492			4.56	-3763.7	1.04621	7.95789	4.3586	217.93	-3937.61	39.6704	pos	0	7.30833	laura_100920 6-21.xlsx	III	y
1060	368	34.8282	-202.241	C:/Users/Gebruiker/Desktop/EAAT4_IPSC_EPSC\IPSCs/data\laura_100920 6-21.ABF	-33.7116	62.8401	3.24557	-174.338	3.67836	1.58629	1499.26	4806.51			2.58	-13499.3	0.206436	8.74627	12.4978	624.89	-2786.74	40.1552	pos	0	7.30833	laura_100920 6-21.xlsx	III	y
1061	369	43.3052	-200.554	C:/Users/Gebruiker/Desktop/EAAT4_IPSC_EPSC\IPSCs/data\laura_100920 6-21.ABF	-42.4892	-588313	1.95867e+14	-588549	1.95867e+14	2.94794	-2.36942e+07	3.17678e+17			7.76	-5580.56	0.513241	9.02121	15.1196	755.98	-2864.18	40.3566	pos	0	7.30833	laura_100920 6-21.xlsx	III	y
1062	370	31.2806	-196.433	C:/Users/Gebruiker/Desktop/EAAT4_IPSC_EPSC\IPSCs/data\laura_100920 6-21.ABF	-29.9988	-139790	6.24312e+14	-140011	6.24312e+14	6.33814	-1.44793e+07	6.69709e+18			5.8	-5393.2	0.243444	10.54	23.8248	1191.24	-1312.94	40.4002	pos	0	7.30833	laura_100920 6-21.xlsx	III	y
1063	371	22.817	-203.984	C:/Users/Gebruiker/Desktop/EAAT4_IPSC_EPSC\IPSCs/data\laura_100920 6-21.ABF	-23.0883	27.1658	0.10937	-203.807	0.122937	2.09588	347	180.458			5.42	-4209.78	0.665341	10.3477	8.1462	407.31	-2800.94	40.4272	pos	0	7.30833	laura_100920 6-21.xlsx	III	y
1064	372	51.3791	-195.421	C:/Users/Gebruiker/Desktop/EAAT4_IPSC_EPSC\IPSCs/data\laura_100920 6-21.ABF	-52.1133	45.9104	0.0741981	-202.615	0.0495053	2.43963	527.599	82.2437			5.82	-8828.03	0.39202	11.9707	14.8462	742.31	-3460.76	40.4907	pos	0	7.30833	laura_100920 6-21.xlsx	III	y
1065	373	35.7121	-198.976	C:/Users/Gebruiker/Desktop/EAAT4_IPSC_EPSC\IPSCs/data\laura_100920 6-21.ABF	-34.4913	32.3594	0.0926579	-205.791	0.0175431	1.79902	212.083	18.4241			3.2	-11160	0.497111	11.9507	6.4372	321.86	-5547.77	40.5524	pos	0	7.30833	laura_100920 6-21.xlsx	III	y
1066	374	22.0852	-198.632	C:/Users/Gebruiker/Desktop/EAAT4_IPSC_EPSC\IPSCs/data\laura_100920 6-21.ABF	-21.5138	19.0358	0.0397468	-202.358	0.0087792	0.971677	160.567	14.048			2.1	-10516.8	0.471825	10.4878	4.4508	222.54	-4962.08	40.9989	pos	0	7.30833	laura_100920 6-21.xlsx	III	y
1067	375	25.3966	-200.719	C:/Users/Gebruiker/Desktop/EAAT4_IPSC_EPSC\IPSCs/data\laura_100920 6-21.ABF	-23.6254	45.4938	4.69567	-181.13	5.15984	1.41754	1592.57	13031.2			6.94	-3659.45	0.525471	11.984	13.2072	660.36	-1922.93	41.0514	pos	0	7.30833	laura_100920 6-21.xlsx	III	y
1068	376	102.477	-196.289	C:/Users/Gebruiker/Desktop/EAAT4_IPSC_EPSC\IPSCs/data\laura_100920 6-21.ABF	-100.814	93.849	0.347381	-206.042	0.0664404	3.58729	217.455	8.67137			1.58	-64859.1	0.309319	10.2834	5.108	255.4	-20062.1	41.1359	pos	0	7.30833	laura_100920 6-21.xlsx	III	y
1069	377	120.115	-214.516	C:/Users/Gebruiker/Desktop/EAAT4_IPSC_EPSC\IPSCs/data\laura_100920 6-21.ABF	-119.873	128.701	0.137633	-202.865	0.191519	2.0592	435.627	15.5926			1.66	-72358.2	0.228921	10.9587	7.2514	362.57	-16564.3	41.1792	pos	0	7.30833	laura_100920 6-21.xlsx	III	y
1070	378	35.326	-188.742	C:/Users/Gebruiker/Desktop/EAAT4_IPSC_EPSC\IPSCs/data\laura_100920 6-21.ABF	-34.067	-142855	1.17007e+13	-143074	1.17007e+13	2.33745	-1.40202e+07	1.12683e+17			2.82	-12527	0.0847789	11.1159	33.263	1663.15	-1062.02	41.4176	pos	0	7.30833	laura_100920 6-21.xlsx	III	y
1071	379	43.3976	-200.822	C:/Users/Gebruiker/Desktop/EAAT4_IPSC_EPSC\IPSCs/data\laura_100920 6-21.ABF	-43.9927	65.4095	0.261853	-180.154	0.347822	1.16257	852.118	210.237			2.04	-21273.3	0.202868	11.5051	10.0558	502.79	-4315.68	41.6943	pos	0	7.30833	laura_100920 6-21.xlsx	III	y
1072	380	109.201	-198.715	C:/Users/Gebruiker/Desktop/EAAT4_IPSC_EPSC\IPSCs/data\laura_100920 6-21.ABF	-108.76	101.429	0.123588	-206.679	0.0504318	2.06421	262.858	5.52532			1.62	-67407.8	0.270659	12.9523	5.9854	299.27	-18244.5	41.7288	pos	0	7.30833	laura_100920 6-21.xlsx	III	y
1073	382	34.7175	-193.454	C:/Users/Gebruiker/Desktop/EAAT4_IPSC_EPSC\IPSCs/data\laura_100920 6-21.ABF	-34.514	33.369	0.0397841	-193.643	0.0587825	1.21519	739.03	174.738			6.84	-5075.66	0.479489	15.3069	14.2652	713.26	-2433.72	41.9464	pos	0	7.30833	laura_100920 6-21.xlsx	III	y
1074	383	21.977	-196.731	C:/Users/Gebruiker/Desktop/EAAT4_IPSC_EPSC\IPSCs/data\laura_100920 6-21.ABF	-22.5259	34.1235	0.81781	-184.914	0.993306	1.30708	1164.99	3261.04			5.7	-3855.61	0.439401	11.8899	12.9722	648.61	-1694.16	42.2272	pos	0	7.30833	laura_100920 6-21.xlsx	III	y
1075	384	28.1291	-197.934	C:/Users/Gebruiker/Desktop/EAAT4_IPSC_EPSC\IPSCs/data\laura_100920 6-21.ABF	-27.3203	299.734	33227.2	78.575	33274.6	1.97349	17995.6	1.31473e+08			3.88	-7249.77	0.255883	11.1086	15.1632	758.16	-1855.09	42.297	pos	0	7.30833	laura_100920 6-21.xlsx	III	y
1076	385	39.4618	-191.706	C:/Users/Gebruiker/Desktop/EAAT4_IPSC_EPSC\IPSCs/data\laura_100920 6-21.ABF	-39.1953	48.3675	0.102686	-185.959	0.152477	1.48562	699.109	168.197			4.54	-8692.03	0.376814	11.6537	12.0484	602.42	-3275.27	42.3559	pos	0	7.30833	laura_100920 6-21.xlsx	III	y
1077	386	81.377	-206.874	C:/Users/Gebruiker/Desktop/EAAT4_IPSC_EPSC\IPSCs/data\laura_100920 6-21.ABF	-79.5674	76.1028	0.106179	-206.486	0.0961503	2.04079	314.729	17.266			1.56	-52164.7	0.280636	12.4464	5.5588	277.94	-14639.3	42.4151	pos	0	7.30833	laura_100920 6-21.xlsx	III	y
1078	387	119.951	-188.735	C:/Users/Gebruiker/Desktop/EAAT4_IPSC_EPSC\IPSCs/data\laura_100920 6-21.ABF	-119.614	111.888	4.38286	-178.42	6.01431	6.62238	1252.58	2924.59			3.8	-31566.1	0.211725	13.1553	17.9478	897.39	-6683.33	42.7018	pos	0	7.30833	laura_100920 6-21.xlsx	III	y
1079	388	26.1483	-188.449	C:/Users/Gebruiker/Desktop/EAAT4_IPSC_EPSC\IPSCs/data\laura_100920 6-21.ABF	-26.1047	26.4192	0.041644	-188.877	0.0617485	1.18353	784.849	322.766			5.8	-4508.32	0.350958	11.8012	16.5262	826.31	-1582.23	42.8063	pos	0	7.30833	laura_100920 6-21.xlsx	III	y
1080	389	98.9415	-198.595	C:/Users/Gebruiker/Desktop/EAAT4_IPSC_EPSC\IPSCs/data\laura_100920 6-21.ABF	-96.9992	93.338	0.155677	-206.814	0.0413308	2.33737	199.923	3.8675			1.54	-64247.7	0.333449	15.4165	4.6184	230.92	-21423.3	42.9144	pos	0	7.30833	laura_100920 6-21.xlsx	III	y
1081	390	28.568	-193.943	C:/Users/Gebruiker/Desktop/EAAT4_IPSC_EPSC\IPSCs/data\laura_100920 6-21.ABF	-28.7973	56.5924	7.2836	-168.984	8.87683	3.49677	810.617	5179.31			1.78	-16049.4	0.232942	13.0026	7.6414	382.07	-3738.58	42.99	pos	0	7.30833	laura_100920 6-21.xlsx	III	y
1082	391	56.8498	-192.661	C:/Users/Gebruiker/Desktop/EAAT4_IPSC_EPSC\IPSCs/data\laura_100920 6-21.ABF	-55.5084	-1.22537e+06	6.71282e+14	-1.22561e+06	6.71282e+14	3.44857	-2.72197e+07	3.31197e+17			1.5	-37899.9	0.159884	13.2278	9.3818	469.09	-6059.59	43.3081	pos	0	7.30833	laura_100920 6-21.xlsx	III	y
1083	392	20.1389	-200.323	C:/Users/Gebruiker/Desktop/EAAT4_IPSC_EPSC\IPSCs/data\laura_100920 6-21.ABF	-20.7506	18.7398	0.27293	-204.454	0.0495206	3.2292	202.693	144.911			1.4	-14384.9	0.184765	11.9869	7.5772	378.86	-2657.82	43.3848	pos	0	7.30833	laura_100920 6-21.xlsx	III	y
1084	393	47.0754	-214.04	C:/Users/Gebruiker/Desktop/EAAT4_IPSC_EPSC\IPSCs/data\laura_100920 6-21.ABF	-45.5835	90.3744	1.44346	-170.694	1.69352	1.22846	1102.73	644.105			2.16	-21794.2	0.255591	11.0958	8.451	422.55	-5570.4	43.4854	pos	0	7.30833	laura_100920 6-21.xlsx	III	y
1085	394	47.0731	-196.949	C:/Users/Gebruiker/Desktop/EAAT4_IPSC_EPSC\IPSCs/data\laura_100920 6-21.ABF	-47.7841	64.8904	0.220256	-184.859	0.327285	2.14201	553.845	137.239			2.74	-17180	0.30657	14.4073	8.9376	446.88	-5266.86	43.609	pos	0	7.30833	laura_100920 6-21.xlsx	III	y
1086	395	136.747	-193.025	C:/Users/Gebruiker/Desktop/EAAT4_IPSC_EPSC\IPSCs/data\laura_100920 6-21.ABF	-136.625	118.321	0.458692	-204.613	0.0892801	4.00756	205.1	6.45908			1.66	-82377.8	0.362905	13.6741	4.5742	228.71	-29895.3	43.8261	pos	0	7.30833	laura_100920 6-21.xlsx	III	y
1087	397	27.1322	-191.849	C:/Users/Gebruiker/Desktop/EAAT4_IPSC_EPSC\IPSCs/data\laura_100920 6-21.ABF	-26.779	-77330.1	1.51005e+14	-77538.1	1.51005e+14	5.12437	-2.00727e+07	1.01736e+19			8.02	-3383.06	0.261905	12.935	30.6218	1531.09	-886.041	44.1962	pos	0	7.30833	laura_100920 6-21.xlsx	III	y
1088	398	37.3184	-197.372	C:/Users/Gebruiker/Desktop/EAAT4_IPSC_EPSC\IPSCs/data\laura_100920 6-21.ABF	-36.1028	45.7362	0.142636	-189.995	0.207119	1.47278	801.127	295.034			5.68	-6570.14	0.480607	15.0599	11.8184	590.92	-3157.65	44.238	pos	0	7.30833	laura_100920 6-21.xlsx	III	y
1089	399	16.9413	-199.923	C:/Users/Gebruiker/Desktop/EAAT4_IPSC_EPSC\IPSCs/data\laura_100920 6-21.ABF	-17.9203	21.4672	0.0936062	-195.959	0.1392	1.26177	471.983	376.63			1.82	-9308.43	0.238883	8.98213	7.6188	380.94	-2223.62	44.369	pos	0	7.30833	laura_100920 6-21.xlsx	III	y
1090	400	28.8623	-193.223	C:/Users/Gebruiker/Desktop/EAAT4_IPSC_EPSC\IPSCs/data\laura_100920 6-21.ABF	-28.6619	40.7589	0.201184	-184.981	0.262308	1.12237	1395.96	1043.63			4.44	-6500.51	0.208154	15.0886	21.3304	1066.52	-1353.1	44.4044	pos	0	7.30833	laura_100920 6-21.xlsx	III	y
1091	401	46.8881	-200.601	C:/Users/Gebruiker/Desktop/EAAT4_IPSC_EPSC\IPSCs/data\laura_100920 6-21.ABF	-48.2023	69.2175	0.189612	-181.518	0.254332	1.12972	950.254	175.094			2.04	-22984.4	0.160769	13.9243	12.689	634.45	-3695.18	44.7368	pos	0	7.30833	laura_100920 6-21.xlsx	III	y
1092	402	40.7794	-211.581	C:/Users/Gebruiker/Desktop/EAAT4_IPSC_EPSC\IPSCs/data\laura_100920 6-21.ABF	-40.8788	72.9802	1.64601	-180.402	1.96685	1.51351	1054.38	1105.36			5.78	-7055.26	0.597157	15.4413	9.6792	483.96	-4213.09	44.813	pos	0	7.30833	laura_100920 6-21.xlsx	III	y
1093	403	31.6118	-200.537	C:/Users/Gebruiker/Desktop/EAAT4_IPSC_EPSC\IPSCs/data\laura_100920 6-21.ABF	-31.7523	32.4252	0.0625225	-198.265	0.0901761	1.39936	481.196	130.984			4.16	-7598.99	0.506526	10.8885	8.2128	410.64	-3849.09	44.8495	pos	0	7.30833	laura_100920 6-21.xlsx	III	y
1094	404	22.9293	-198.712	C:/Users/Gebruiker/Desktop/EAAT4_IPSC_EPSC\IPSCs/data\laura_100920 6-21.ABF	-22.7153	20.8945	0.0241783	-200.204	0.0238468	1.10846	466.17	117.844			2.86	-8017.23	0.28337	11.3008	10.0928	504.64	-2271.84	44.8971	pos	0	7.30833	laura_100920 6-21.xlsx	III	y
1095	405	34.1577	-211.036	C:/Users/Gebruiker/Desktop/EAAT4_IPSC_EPSC\IPSCs/data\laura_100920 6-21.ABF	-35.1044	47.2573	0.532356	-205.969	0.019576	2.09898	51.4251	1.64897			1.38	-24752	1.31479	11.2564	1.0496	52.48	-32543.5	44.9973	pos	0	7.30833	laura_100920 6-21.xlsx	III	y
1096	407	78.3614	-212.166	C:/Users/Gebruiker/Desktop/EAAT4_IPSC_EPSC\IPSCs/data\laura_100920 6-21.ABF	-76.0514	62.8545	0.182357	-220.961	0.049695	2.94006	294.156	21.9018			1.52	-51553.5	0.240765	15.5747	6.3132	315.66	-12412.3	45.1069	pos	0	7.30833	laura_100920 6-21.xlsx	III	y
1097	408	27.1309	-195.276	C:/Users/Gebruiker/Desktop/EAAT4_IPSC_EPSC\IPSCs/data\laura_100920 6-21.ABF	-27.2317	-223686	9.53211e+13	-223905	9.53211e+13	2.71906	-1.60556e+07	4.91047e+17			10.08	-2691.56	0.490501	17.2277	20.5504	1027.52	-1320.21	45.2099	pos	0	7.30833	laura_100920 6-21.xlsx	III	y
1098	409	95.8627	-198.807	C:/Users/Gebruiker/Desktop/EAAT4_IPSC_EPSC\IPSCs/data\laura_100920 6-21.ABF	-97.1703	88.0977	0.151953	-199.444	0.108904	2.54414	298.45	15.0973			1.68	-57061.1	0.293819	11.0799	5.7178	285.89	-16765.7	45.2897	pos	0	7.30833	laura_100920 6-21.xlsx	III	y
1099	410	30.577	-193.83	C:/Users/Gebruiker/Desktop/EAAT4_IPSC_EPSC\IPSCs/data\laura_100920 6-21.ABF	-31.2599	61.7692	6.98383	-169.248	7.89421	2.88754	2472.61	28779.9			7.54	-4055.3	0.273873	19.901	27.531	1376.55	-1110.64	45.3394	pos	0	7.30833	laura_100920 6-21.xlsx	III	y
1100	411	35.2508	-200.713	C:/Users/Gebruiker/Desktop/EAAT4_IPSC_EPSC\IPSCs/data\laura_100920 6-21.ABF	-35.5165	44.2637	0.241768	-197.138	0.346695	2.15598	564.572	377.829			6.04	-5836.23	0.537931	17.4601	11.2282	561.41	-3139.49	45.4711	pos	0	7.30833	laura_100920 6-21.xlsx	III	y
1101	412	35.0026	-199.887	C:/Users/Gebruiker/Desktop/EAAT4_IPSC_EPSC\IPSCs/data\laura_100920 6-21.ABF	-34.3845	47.2116	0.311464	-191.684	0.436593	1.70686	793.599	509.042			2.5	-14001	0.199898	17.8553	12.5064	625.32	-2798.77	45.5014	pos	0	7.30833	laura_100920 6-21.xlsx	III	y
1102	413	61.0648	-195.758	C:/Users/Gebruiker/Desktop/EAAT4_IPSC_EPSC\IPSCs/data\laura_100920 6-21.ABF	-59.5171	59.9981	0.0620892	-199.888	0.0369993	1.72816	291.773	11.7014			1.68	-36348.1	0.253968	19.2605	6.615	330.75	-9231.26	45.5508	pos	0	7.30833	laura_100920 6-21.xlsx	III	y
1103	415	38.4297	-207.243	C:/Users/Gebruiker/Desktop/EAAT4_IPSC_EPSC\IPSCs/data\laura_100920 6-21.ABF	-36.4284	58.206	0.695624	-187.938	0.888016	1.58995	884.079	658.347			1.64	-23432.8	0.179392	22.9229	9.142	457.1	-4203.64	45.6416	pos	0	7.30833	laura_100920 6-21.xlsx	III	y
1104	418	65.078	-196.703	C:/Users/Gebruiker/Desktop/EAAT4_IPSC_EPSC\IPSCs/data\laura_100920 6-21.ABF	-65.3315	72.0681	0.0234086	-193.824	0.0288043	0.922695	434.138	8.67489			3.88	-16772.7	0.449345	18.537	8.6348	431.74	-7536.71	46.032	pos	0	7.30833	laura_100920 6-21.xlsx	III	y
1105	421	103.888	-201.08	C:/Users/Gebruiker/Desktop/EAAT4_IPSC_EPSC\IPSCs/data\laura_100920 6-21.ABF	-103.969	120.379	0.0929566	-192.238	0.130614	1.92747	590.939	22.0084			3.98	-26102.4	0.358126	16.8866	11.1134	555.67	-9347.97	46.1504	pos	0	7.30833	laura_100920 6-21.xlsx	III	y
1106	423	83.1898	-194.506	C:/Users/Gebruiker/Desktop/EAAT4_IPSC_EPSC\IPSCs/data\laura_100920 6-21.ABF	-82.5212	-204.586	2814.54	-484.498	2875.7	9.67788	-5917.09	1.66501e+06			1.5	-55459.8	0.053775	17.3419	27.894	1394.7	-2982.35	46.4128	pos	0	7.30833	laura_100920 6-21.xlsx	III	y
1107	424	116.455	-199.957	C:/Users/Gebruiker/Desktop/EAAT4_IPSC_EPSC\IPSCs/data\laura_100920 6-21.ABF	-116.583	98.2411	0.151028	-212.586	0.0462271	2.43916	298.323	8.07196			1.64	-71009.4	0.232571	16.0976	7.0516	352.58	-16514.7	46.5035	pos	0	7.30833	laura_100920 6-21.xlsx	III	y
1108	426	49.3568	-202.255	C:/Users/Gebruiker/Desktop/EAAT4_IPSC_EPSC\IPSCs/data\laura_100920 6-21.ABF	-48.8565	-296917	3.2845e+13	-297154	3.2845e+13	2.62184	-9.00699e+06	3.02213e+16			1.5	-32904.5	0.151448	15.6104	9.9044	495.22	-4983.32	46.6005	pos	0	7.30833	laura_100920 6-21.xlsx	III	y
1109	428	27.4743	-210.339	C:/Users/Gebruiker/Desktop/EAAT4_IPSC_EPSC\IPSCs/data\laura_100920 6-21.ABF	-25.704	22.624	0.613787	-220.908	0.181405	5.0961	250.642	429.345			6.78	-4052.26	0.382174	16.6578	17.7406	887.03	-1548.67	46.952	pos	0	7.30833	laura_100920 6-21.xlsx	III	y
1110	430	24.9713	-196.38	C:/Users/Gebruiker/Desktop/EAAT4_IPSC_EPSC\IPSCs/data\laura_100920 6-21.ABF	-23.7797	-163.358	17536.6	-384.013	17568	2.28401	-28153.5	4.7009e+08			5.32	-4693.85	0.112323	16.5853	47.3636	2368.18	-527.225	47.0264	pos	0	7.30833	laura_100920 6-21.xlsx	III	y
1111	432	28.0508	-199.985	C:/Users/Gebruiker/Desktop/EAAT4_IPSC_EPSC\IPSCs/data\laura_100920 6-21.ABF	-27.8482	36.7102	0.171512	-190.112	0.229625	0.931262	782.18	379.067			4.68	-5993.77	0.505826	17.0848	9.2522	462.61	-3031.8	47.2092	pos	0	7.30833	laura_100920 6-21.xlsx	III	y
1112	433	29.362	-201.195	C:/Users/Gebruiker/Desktop/EAAT4_IPSC_EPSC\IPSCs/data\laura_100920 6-21.ABF	-28.9616	263944	1.2263e+13	263715	1.2263e+13	1.66323	1.50549e+07	3.99004e+16			6.46	-4545.2	0.341846	16.1819	18.8974	944.87	-1553.76	47.2612	pos	0	7.30833	laura_100920 6-21.xlsx	III	y
1113	434	104.38	-194.95	C:/Users/Gebruiker/Desktop/EAAT4_IPSC_EPSC\IPSCs/data\laura_100920 6-21.ABF	-103.166	85.0405	0.0915084	-214.886	0.0242644	1.8002	238.231	3.88657			1.6	-65237.5	0.225887	15.5844	7.0832	354.16	-14736.3	47.6757	pos	0	7.30833	laura_100920 6-21.xlsx	III	y
1114	436	114.932	-203.399	C:/Users/Gebruiker/Desktop/EAAT4_IPSC_EPSC\IPSCs/data\laura_100920 6-21.ABF	-114.184	103.675	0.222529	-216.031	0.0811779	3.30813	304.684	12.1209			4.2	-27364.7	0.557621	16.9296	7.532	376.6	-15259.1	47.7943	pos	0	7.30833	laura_100920 6-21.xlsx	III	y
1115	437	61.8472	-207.409	C:/Users/Gebruiker/Desktop/EAAT4_IPSC_EPSC\IPSCs/data\laura_100920 6-21.ABF	-62.0661	68.3275	0.0428875	-205.978	0.049845	1.42933	448.301	18.7767			1.98	-31236	0.211444	18.3114	9.3642	468.21	-6604.64	47.9392	pos	0	7.30833	laura_100920 6-21.xlsx	III	y
1116	438	29.7722	-198.74	C:/Users/Gebruiker/Desktop/EAAT4_IPSC_EPSC\IPSCs/data\laura_100920 6-21.ABF	-27.8606	20.2338	0.476356	-205.292	0.705958	2.82384	587.725	3091.33			1.4	-21265.9	0.0928259	15.2926	15.082	754.1	-1974.02	47.9995	pos	0	7.30833	laura_100920 6-21.xlsx	III	y
1117	439	124.147	-196.949	C:/Users/Gebruiker/Desktop/EAAT4_IPSC_EPSC\IPSCs/data\laura_100920 6-21.ABF	-123.732	114.309	0.0999255	-211.07	0.024368	1.80629	204.411	1.66242			1.74	-71349	0.33276	14.6351	5.229	261.45	-23742.1	48.0729	pos	0	7.30833	laura_100920 6-21.xlsx	III	y
1118	441	51.7728	-199.289	C:/Users/Gebruiker/Desktop/EAAT4_IPSC_EPSC\IPSCs/data\laura_100920 6-21.ABF	-50.8309	65.3396	0.106265	-189.531	0.153467	1.19951	774.429	98.0382			11.84	-4372.71	0.957216	17.8682	12.3692	618.46	-4185.62	48.1466	pos	0	7.30833	laura_100920 6-21.xlsx	III	y
1119	442	43.5513	-200.283	C:/Users/Gebruiker/Desktop/EAAT4_IPSC_EPSC\IPSCs/data\laura_100920 6-21.ABF	-43.2031	54.4878	0.107876	-192.209	0.160336	1.44185	602.059	105.041			3.44	-12660.3	0.35407	20.1342	9.7156	485.78	-4482.62	48.2137	pos	0	7.30833	laura_100920 6-21.xlsx	III	y
1120	444	24.2592	-200.037	C:/Users/Gebruiker/Desktop/EAAT4_IPSC_EPSC\IPSCs/data\laura_100920 6-21.ABF	-23.2718	71891.1	3.23531e+14	71663.1	3.23531e+14	6.25444	7.58299e+06	3.60053e+18			3.92	-6188.58	0.100674	14.7859	38.9376	1946.88	-623.029	48.5108	pos	0	7.30833	laura_100920 6-21.xlsx	III	y
1121	445	72.7457	-207.011	C:/Users/Gebruiker/Desktop/EAAT4_IPSC_EPSC\IPSCs/data\laura_100920 6-21.ABF	-72.264	72.9866	0.335082	-201.032	0.467828	3.46724	567.78	200.243			1.6	-45466.1	0.177809	17.5091	8.9984	449.92	-8084.3	48.6323	pos	0	7.30833	laura_100920 6-21.xlsx	III	y
1122	448	32.89	-198.527	C:/Users/Gebruiker/Desktop/EAAT4_IPSC_EPSC\IPSCs/data\laura_100920 6-21.ABF	-32.6027	565253	3.47379e+14	565004	3.47379e+14	9.17959	3.74362e+07	1.52386e+18			4.28	-7684.59	0.0831213	18.3653	51.491	2574.55	-638.753	48.8769	pos	0	7.30833	laura_100920 6-21.xlsx	III	y
1123	449	35.9122	-223.753	C:/Users/Gebruiker/Desktop/EAAT4_IPSC_EPSC\IPSCs/data\laura_100920 6-21.ABF	-36.4694	126.603	24.5434	-135.571	25.8179	1.40633	1900.28	9921.6			1.84	-19517.5	0.214662	15.5468	8.5716	428.58	-4189.67	48.904	pos	0	7.30833	laura_100920 6-21.xlsx	III	y
1124	451	26.4466	-218.045	C:/Users/Gebruiker/Desktop/EAAT4_IPSC_EPSC\IPSCs/data\laura_100920 6-21.ABF	-24.1597	63.7359	2.94661	-182.082	3.45097	1.57469	858.339	1590.79			2.3	-11498.5	0.444135	17.3595	5.1786	258.93	-5106.91	49.0273	pos	0	7.30833	laura_100920 6-21.xlsx	III	y
1125	452	32.2493	-194.302	C:/Users/Gebruiker/Desktop/EAAT4_IPSC_EPSC\IPSCs/data\laura_100920 6-21.ABF	-32.7101	35.1708	0.036169	-190.598	0.0537895	0.918913	714.546	119.771			5.8	-5560.22	0.4867	16.8772	11.917	595.85	-2706.16	49.1038	pos	0	7.30833	laura_100920 6-21.xlsx	III	y
1126	453	37.1144	-193.806	C:/Users/Gebruiker/Desktop/EAAT4_IPSC_EPSC\IPSCs/data\laura_100920 6-21.ABF	-37.879	41.7446	56.5638	-175.102	58.8079	2.44022	4926.46	1.30939e+06			1.72	-21578.2	0.0647113	15.6809	26.5796	1328.98	-1396.35	49.1447	pos	0	7.30833	laura_100920 6-21.xlsx	III	y
1127	454	47.6104	-195.568	C:/Users/Gebruiker/Desktop/EAAT4_IPSC_EPSC\IPSCs/data\laura_100920 6-21.ABF	-47.3003	38.0492	0.21936	-207.491	0.0514497	3.64449	460.179	163.891			1.92	-24797.1	0.110778	19.0331	17.332	866.6	-2746.96	49.3152	pos	0	7.30833	laura_100920 6-21.xlsx	III	y
1128	456	69.7717	-192.411	C:/Users/Gebruiker/Desktop/EAAT4_IPSC_EPSC\IPSCs/data\laura_100920 6-21.ABF	-69.1947	139.671	1806.88	-100.792	1831.36	6.57873	12546.4	1.95253e+07			1.64	-42543.7	0.0380951	17.3518	43.0502	2152.51	-1620.71	49.5968	pos	0	7.30833	laura_100920 6-21.xlsx	III	y
1129	459	44.6653	-218.661	C:/Users/Gebruiker/Desktop/EAAT4_IPSC_EPSC\IPSCs/data\laura_100920 6-21.ABF	-44.3486	98.946	3.76244	-161.975	4.23877	1.37012	1102.72	1185.06			4.92	-9078.32	0.744147	16.2239	6.6116	330.58	-6755.6	49.7337	pos	0	7.30833	laura_100920 6-21.xlsx	III	y
1130	461	28.4433	-195.12	C:/Users/Gebruiker/Desktop/EAAT4_IPSC_EPSC\IPSCs/data\laura_100920 6-21.ABF	-28.2727	-25.365	5.5252	-249.244	6.05127	1.97808	-3113.86	41851.5			1.86	-15292.1	0.055247	15.2803	33.667	1683.35	-844.842	49.9161	pos	0	7.30833	laura_100920 6-21.xlsx	III	y
1131	462	135.553	-196.614	C:/Users/Gebruiker/Desktop/EAAT4_IPSC_EPSC\IPSCs/data\laura_100920 6-21.ABF	-135.299	162.231	1.01526	-171.957	1.37561	5.86426	439.224	74.7297			2.4	-56480.6	0.352185	14.7606	6.8146	340.73	-19891.6	49.9857	pos	0	7.30833	laura_100920 6-21.xlsx	III	y
1132	464	49.3647	-203.338	C:/Users/Gebruiker/Desktop/EAAT4_IPSC_EPSC\IPSCs/data\laura_100920 6-21.ABF	-48.8325	66635.4	3.73405e+14	66402.7	373405172094222	8.07372	1.25175e+07	1.31798e+19			1.98	-24931.7	0.0486455	12.8299	40.7026	2035.13	-1212.81	50.1055	pos	0	7.30833	laura_100920 6-21.xlsx	III	y
1133	465	34.6827	-218.109	C:/Users/Gebruiker/Desktop/EAAT4_IPSC_EPSC\IPSCs/data\laura_100920 6-21.ABF	-32.4637	90.8765	3.64513	-162.953	4.10437	1.34287	1105.37	1364.38			2.88	-12042.6	0.481042	17.5662	5.987	299.35	-5793	50.142	pos	0	7.30833	laura_100920 6-21.xlsx	III	y
1134	467	40.9271	-193.248	C:/Users/Gebruiker/Desktop/EAAT4_IPSC_EPSC\IPSCs/data\laura_100920 6-21.ABF	-39.3894	-114951	2.85962e+13	-115174	2.85962e+13	2.88582	-1.02942e+07	2.29288e+17			2.72	-15046.7	0.113714	15.3097	23.9196	1195.98	-1711.03	50.2174	pos	0	7.30833	laura_100920 6-21.xlsx	III	y
1135	468	36.7359	-198.363	C:/Users/Gebruiker/Desktop/EAAT4_IPSC_EPSC\IPSCs/data\laura_100920 6-21.ABF	-35.5312	40.0493	0.0491959	-194.009	0.0714673	1.09235	425.687	52.1217			3.46	-10617.3	0.531001	14.3586	6.516	325.8	-5637.8	50.3383	pos	0	7.30833	laura_100920 6-21.xlsx	III	y
1136	469	51.409	-195.5	C:/Users/Gebruiker/Desktop/EAAT4_IPSC_EPSC\IPSCs/data\laura_100920 6-21.ABF	-51.1088	-10.375	0.783463	-245.978	1.17047	4.06812	-2031.37	7857.54			6.28	-8186.14	0.139681	11.4928	44.9596	2247.98	-1143.45	50.6602	pos	0	7.30833	laura_100920 6-21.xlsx	III	y
1137	470	19.9855	-203.628	C:/Users/Gebruiker/Desktop/EAAT4_IPSC_EPSC\IPSCs/data\laura_100920 6-21.ABF	-20.3741	47.793	4.22509	-178.301	4.67885	1.4056	1542.85	10337.6			6.66	-3000.82	0.556763	9.91484	11.962	598.1	-1670.75	50.735	pos	0	7.30833	laura_100920 6-21.xlsx	III	y
1138	471	60.2651	-195.394	C:/Users/Gebruiker/Desktop/EAAT4_IPSC_EPSC\IPSCs/data\laura_100920 6-21.ABF	-58.6533	56.0712	0.115381	-197.996	0.170479	1.95286	764.385	192.063			2.06	-29254.9	0.134484	11.3314	15.3178	765.89	-3934.32	50.7859	pos	0	7.30833	laura_100920 6-21.xlsx	III	y
1139	472	68.8492	-200.095	C:/Users/Gebruiker/Desktop/EAAT4_IPSC_EPSC\IPSCs/data\laura_100920 6-21.ABF	-68.9099	167.973	193.739	-103.332	203.904	5.41803	3208.85	127231			5.28	-13039.6	0.257619	11.7812	20.4954	1024.77	-3359.25	51.0228	pos	0	7.30833	laura_100920 6-21.xlsx	III	y
1140	473	17.4628	-196.9	C:/Users/Gebruiker/Desktop/EAAT4_IPSC_EPSC\IPSCs/data\laura_100920 6-21.ABF	-15.956	28.6166	1.65347	-184.966	1.85686	1.07832	1667.84	14042.2			3.86	-4524.04	0.294207	11.463	13.12	656	-1331.01	51.3231	pos	0	7.30833	laura_100920 6-21.xlsx	III	y
1141	474	48.1652	-207.567	C:/Users/Gebruiker/Desktop/EAAT4_IPSC_EPSC\IPSCs/data\laura_100920 6-21.ABF	-49.4404	46.5682	0.142855	-203.453	0.154119	2.48976	376.663	93.7211			1.72	-28003	0.287155	13.8507	5.9898	299.49	-8041.2	51.8913	pos	0	7.30833	laura_100920 6-21.xlsx	III	y
1142	475	38.3081	-192.633	C:/Users/Gebruiker/Desktop/EAAT4_IPSC_EPSC\IPSCs/data\laura_100920 6-21.ABF	-36.5294	34.3753	0.0377056	-197.048	0.0121096	1.26506	262.583	13.0485			1.66	-23077.1	0.273053	14.1516	6.0794	303.97	-6301.29	52.003	pos	0	7.30833	laura_100920 6-21.xlsx	III	y
1143	476	51.3427	-194.676	C:/Users/Gebruiker/Desktop/EAAT4_IPSC_EPSC\IPSCs/data\laura_100920 6-21.ABF	-50.877	45.2078	0.0155302	-200.852	0.0075078	0.863045	296.265	4.81681			11.02	-4659.04	1.49282	9.36942	7.382	369.1	-6955.11	52.1455	pos	0	7.30833	laura_100920 6-21.xlsx	III	y
1144	477	55.4991	-195.881	C:/Users/Gebruiker/Desktop/EAAT4_IPSC_EPSC\IPSCs/data\laura_100920 6-21.ABF	-55.8344	49.4321	0.0576903	-200.166	0.0155075	1.3695	204.765	5.39215			1.64	-33840.9	0.353418	8.21567	4.6404	232.02	-11960	52.4545	pos	0	7.30833	laura_100920 6-21.xlsx	III	y
1145	478	57.8165	-199.771	C:/Users/Gebruiker/Desktop/EAAT4_IPSC_EPSC\IPSCs/data\laura_100920 6-21.ABF	-57.7593	62.9278	0.0285949	-195.227	0.0376743	0.995906	465.442	15.8628			2.9	-19936.7	0.350165	10.5113	8.2818	414.09	-6981.16	52.5739	pos	0	7.30833	laura_100920 6-21.xlsx	III	y
1146	479	78.0972	-236.748	C:/Users/Gebruiker/Desktop/EAAT4_IPSC_EPSC\IPSCs/data\laura_100920 6-21.ABF	-77.2588	91.3606	0.0467686	-223.972	0.0399653	1.30906	266.865	3.71238			1.54	-50712.4	0.371675	13.2677	4.1434	207.17	-18848.6	52.638	pos	0	7.30833	laura_100920 6-21.xlsx	III	y
1147	480	47.1485	-200.047	C:/Users/Gebruiker/Desktop/EAAT4_IPSC_EPSC\IPSCs/data\laura_100920 6-21.ABF	-46.2929	51.991	0.13945	-190.693	0.200529	1.24666	806.313	215.899			1.46	-32293.5	0.140067	16.0239	10.4236	521.18	-4523.25	52.6983	pos	0	7.30833	laura_100920 6-21.xlsx	III	y
1148	481	50.0941	-205.779	C:/Users/Gebruiker/Desktop/EAAT4_IPSC_EPSC\IPSCs/data\laura_100920 6-21.ABF	-49.5691	54.6926	0.0565678	-200.074	0.0534534	1.45871	290.657	15.4127			9.3	-5386.46	1.98862	16.842	4.6766	233.83	-10711.7	52.7374	pos	0	7.30833	laura_100920 6-21.xlsx	III	y
1149	482	32.328	-191.602	C:/Users/Gebruiker/Desktop/EAAT4_IPSC_EPSC\IPSCs/data\laura_100920 6-21.ABF	-31.3963	132.538	313.667	-101.082	321.53	3.11834	3594.99	344754			7.06	-4579.04	0.389457	16.5532	18.1278	906.39	-1783.34	52.8323	pos	0	7.30833	laura_100920 6-21.xlsx	III	y
1150	483	60.0655	-196.617	C:/Users/Gebruiker/Desktop/EAAT4_IPSC_EPSC\IPSCs/data\laura_100920 6-21.ABF	-60.8083	-1.20543	0.0961933	-242.782	0.709579	13.4467	-1144.52	6832.24			1.94	-30961.6	0.0281252	16.222	68.9772	3448.86	-870.802	53.0286	pos	0	7.30833	laura_100920 6-21.xlsx	III	y
1151	484	100.262	-217.144	C:/Users/Gebruiker/Desktop/EAAT4_IPSC_EPSC\IPSCs/data\laura_100920 6-21.ABF	-96.7229	91.7171	2.35322	-227.24	0.445285	6.61848	185.163	44.3679			1.56	-64270.8	0.366128	17.2392	4.2608	213.04	-23531.4	53.0485	pos	0	7.30833	laura_100920 6-21.xlsx	III	y
1152	485	58.4865	-215.659	C:/Users/Gebruiker/Desktop/EAAT4_IPSC_EPSC\IPSCs/data\laura_100920 6-21.ABF	-56.5923	68.2881	0.0736026	-212.864	0.069531	1.68044	334.913	17.0841			3.82	-15310.6	0.579121	15.165	6.5962	329.81	-8866.69	53.0662	pos	0	7.30833	laura_100920 6-21.xlsx	III	y
1153	486	47.7981	-192.392	C:/Users/Gebruiker/Desktop/EAAT4_IPSC_EPSC\IPSCs/data\laura_100920 6-21.ABF	-46.0491	74.1323	3.36218	-178.935	4.36796	4.7874	1445.26	5579.61			10.14	-4713.82	0.419848	17.0355	24.1516	1207.58	-1979.09	53.1759	pos	0	7.30833	laura_100920 6-21.xlsx	III	y
1154	487	43.637	-193.648	C:/Users/Gebruiker/Desktop/EAAT4_IPSC_EPSC\IPSCs/data\laura_100920 6-21.ABF	-42.8853	-19.379	22.9834	-244.897	25.8922	4.79923	-2817.81	222860			3.72	-11730.4	0.113195	15.5693	32.8636	1643.18	-1327.82	53.272	pos	0	7.30833	laura_100920 6-21.xlsx	III	y
1155	489	35.1799	-199.512	C:/Users/Gebruiker/Desktop/EAAT4_IPSC_EPSC\IPSCs/data\laura_100920 6-21.ABF	-34.2765	38.5855	0.0628849	-196.622	0.08964	1.25207	480.147	94.1736			3.3	-10660.6	0.401724	20.5299	8.2146	410.73	-4282.61	53.4217	pos	0	7.30833	laura_100920 6-21.xlsx	III	y
1156	492	33.5617	-210.666	C:/Users/Gebruiker/Desktop/EAAT4_IPSC_EPSC\IPSCs/data\laura_100920 6-21.ABF	-32.8273	77.783	4.75132	-171.782	5.35899	1.81157	1321.57	3495.02			3.22	-10422.9	0.298181	19.2884	10.7988	539.94	-3107.91	53.6233	pos	0	7.30833	laura_100920 6-21.xlsx	III	y
1157	494	122.526	-201.027	C:/Users/Gebruiker/Desktop/EAAT4_IPSC_EPSC\IPSCs/data\laura_100920 6-21.ABF	-122.694	129.236	0.128775	-191.755	0.17133	2.12477	426.949	14.2087			1.7	-72074.1	0.229302	18.0631	7.4138	370.69	-16526.8	53.833	pos	0	7.30833	laura_100920 6-21.xlsx	III	y
1158	495	85.9468	-199.156	C:/Users/Gebruiker/Desktop/EAAT4_IPSC_EPSC\IPSCs/data\laura_100920 6-21.ABF	-85.942	89.1052	0.11863	-203.582	0.10432	2.22982	381.583	20.4715			4.08	-21065.4	0.45048	19.0842	9.057	452.85	-9489.54	54.0941	pos	0	7.30833	laura_100920 6-21.xlsx	III	y
1159	497	40.8886	-202.2	C:/Users/Gebruiker/Desktop/EAAT4_IPSC_EPSC\IPSCs/data\laura_100920 6-21.ABF	-40.0472	41.1172	0.0557185	-205.154	0.0492422	1.58184	350.665	38.202			3.1	-13189.9	0.374224	18.2819	8.2838	414.19	-4935.97	54.2861	pos	0	7.30833	laura_100920 6-21.xlsx	III	y
1160	499	70.4113	-202.816	C:/Users/Gebruiker/Desktop/EAAT4_IPSC_EPSC\IPSCs/data\laura_100920 6-21.ABF	-68.7182	52.8126	0.859622	-215.152	0.0636721	4.96426	178.25	31.016			1.48	-47575.2	0.32354	18.5489	4.5744	228.72	-15392.5	54.4038	pos	0	7.30833	laura_100920 6-21.xlsx	III	y
1161	500	27.0275	-200.078	C:/Users/Gebruiker/Desktop/EAAT4_IPSC_EPSC\IPSCs/data\laura_100920 6-21.ABF	-27.4865	-13.7088	2.84647	-234.12	3.31832	2.25267	-2069.44	27020			3.56	-7591.99	0.149301	14.4497	23.8444	1192.22	-1133.49	54.4555	pos	0	7.30833	laura_100920 6-21.xlsx	III	y
1162	501	33.7942	-200.418	C:/Users/Gebruiker/Desktop/EAAT4_IPSC_EPSC\IPSCs/data\laura_100920 6-21.ABF	-34.3304	41.0077	0.0419154	-196.857	0.0569972	1.21795	486.217	59.098			3.32	-10179	0.354534	15.8422	9.3644	468.22	-3608.79	54.5484	pos	0	7.30833	laura_100920 6-21.xlsx	III	y
1163	502	84.3466	-197.484	C:/Users/Gebruiker/Desktop/EAAT4_IPSC_EPSC\IPSCs/data\laura_100920 6-21.ABF	-84.0062	72.4606	0.362586	-206.045	0.0982694	3.9167	258.365	25.2077			1.74	-48475	0.289923	17.3118	6.0016	300.08	-14054	54.6832	pos	0	7.30833	laura_100920 6-21.xlsx	III	y
1164	505	83.7719	-197.373	C:/Users/Gebruiker/Desktop/EAAT4_IPSC_EPSC\IPSCs/data\laura_100920 6-21.ABF	-83.3105	76.574	0.0819782	-205.78	0.0250739	1.77841	241.253	4.71428			1.82	-46028.5	0.310241	17.798	5.8664	293.32	-14279.9	54.8934	pos	0	7.30833	laura_100920 6-21.xlsx	III	y
1165	507	68.501	-201.077	C:/Users/Gebruiker/Desktop/EAAT4_IPSC_EPSC\IPSCs/data\laura_100920 6-21.ABF	-68.2722	59.6563	0.33106	-209.443	0.243816	5.22621	582.777	276.897			2.3	-29783	0.157031	17.9077	14.6468	732.34	-4676.86	55.1158	pos	0	7.30833	laura_100920 6-21.xlsx	III	y
1166	510	53.2473	-208.741	C:/Users/Gebruiker/Desktop/EAAT4_IPSC_EPSC\IPSCs/data\laura_100920 6-21.ABF	-51.2172	-350568	5.26152e+14	-350813	5.26152e+14	8.16061	-2.52176e+07	2.72244e+18			1.38	-38585	0.0636931	18.0979	21.6664	1083.32	-2457.6	55.3218	pos	0	7.30833	laura_100920 6-21.xlsx	III	y
1167	511	44.2121	-193.717	C:/Users/Gebruiker/Desktop/EAAT4_IPSC_EPSC\IPSCs/data\laura_100920 6-21.ABF	-42.4829	58.8343	0.60495	-185.699	0.829486	2.62954	1152.01	1231.6			6.04	-7319.88	0.311742	16.2333	19.375	968.75	-2281.91	55.3965	pos	0	7.30833	laura_100920 6-21.xlsx	III	y
1168	512	98.3713	-197.927	C:/Users/Gebruiker/Desktop/EAAT4_IPSC_EPSC\IPSCs/data\laura_100920 6-21.ABF	-98.0653	106.347	7.47505	-178.262	9.61295	5.07387	1103.6	3389.64			1.54	-63877.4	0.108928	11.8286	14.1378	706.89	-6958.03	55.6792	pos	0	7.30833	laura_100920 6-21.xlsx	III	y
1169	513	50.3752	-198.334	C:/Users/Gebruiker/Desktop/EAAT4_IPSC_EPSC\IPSCs/data\laura_100920 6-21.ABF	-50.2205	48.8769	0.0545912	-200.938	0.0540449	1.76696	493.829	54.6269			1.74	-28951.3	0.157986	14.7284	11.0136	550.68	-4573.91	55.9155	pos	0	7.30833	laura_100920 6-21.xlsx	III	y
1170	514	66.5684	-209.295	C:/Users/Gebruiker/Desktop/EAAT4_IPSC_EPSC\IPSCs/data\laura_100920 6-21.ABF	-65.0751	85.8795	0.18437	-191.768	0.269758	1.51144	604.943	64.3065			2.4	-27736.8	0.286369	19.2168	8.3808	419.04	-7942.96	55.9584	pos	0	7.30833	laura_100920 6-21.xlsx	III	y
1171	515	34.0693	-201.663	C:/Users/Gebruiker/Desktop/EAAT4_IPSC_EPSC\IPSCs/data\laura_100920 6-21.ABF	-33.686	43.1179	0.0545703	-199.198	0.0423253	1.29755	271.181	19.3217			3.84	-8872.22	0.680779	13.6411	5.6406	282.03	-6040.02	56.1858	pos	0	7.30833	laura_100920 6-21.xlsx	III	y
1172	516	44.8241	-203.626	C:/Users/Gebruiker/Desktop/EAAT4_IPSC_EPSC\IPSCs/data\laura_100920 6-21.ABF	-43.6005	-195.062	6674.54	-439.597	6724.53	4.04029	-7671.74	8.39429e+06			3.6	-12451.2	0.205063	14.9249	17.5556	877.78	-2553.27	56.3003	pos	0	7.30833	laura_100920 6-21.xlsx	III	y
1173	517	33.8224	-211.664	C:/Users/Gebruiker/Desktop/EAAT4_IPSC_EPSC\IPSCs/data\laura_100920 6-21.ABF	-29.139	57.7648	0.437222	-191.316	0.557334	1.03537	765.363	313.358			3.08	-10981.3	0.419356	13.9276	7.3446	367.23	-4605.07	56.3721	pos	0	7.30833	laura_100920 6-21.xlsx	III	y
1174	518	24.9189	-203.726	C:/Users/Gebruiker/Desktop/EAAT4_IPSC_EPSC\IPSCs/data\laura_100920 6-21.ABF	-26.3709	47.2977	1.06405	-184.097	1.29828	1.57193	984.109	1603.25			2.04	-12215.1	0.196078	12.7937	10.404	520.2	-2395.12	56.4563	pos	0	7.30833	laura_100920 6-21.xlsx	III	y
1175	519	47.8514	-203.896	C:/Users/Gebruiker/Desktop/EAAT4_IPSC_EPSC\IPSCs/data\laura_100920 6-21.ABF	-47.7176	56.9535	0.128317	-203.753	0.078422	2.20919	258.471	21.303			3.34	-14326.8	0.556388	12.9201	6.003	300.15	-7971.25	56.5585	pos	0	7.30833	laura_100920 6-21.xlsx	III	y
1176	520	35.6125	-218.295	C:/Users/Gebruiker/Desktop/EAAT4_IPSC_EPSC\IPSCs/data\laura_100920 6-21.ABF	-35.6047	59.3101	0.32249	-195.367	0.478327	1.71118	399.9	114.825			1.56	-22828.5	0.391409	13.0776	3.9856	199.28	-8935.3	56.7832	pos	0	7.30833	laura_100920 6-21.xlsx	III	y
1177	521	39.2416	-204.025	C:/Users/Gebruiker/Desktop/EAAT4_IPSC_EPSC\IPSCs/data\laura_100920 6-21.ABF	-41.9008	54.8346	0.410993	-188.793	0.546081	1.56335	1073.03	745.007			3.92	-10010.6	0.271581	15.2588	14.434	721.7	-2718.69	56.835	pos	0	7.30833	laura_100920 6-21.xlsx	III	y
1178	523	71.937	-210.058	C:/Users/Gebruiker/Desktop/EAAT4_IPSC_EPSC\IPSCs/data\laura_100920 6-21.ABF	-71.061	67.0427	0.142211	-221.183	0.0138443	1.93137	138.253	2.11569			1.74	-41343.1	0.437164	14.5972	3.9802	199.01	-18073.7	56.9344	pos	0	7.30833	laura_100920 6-21.xlsx	III	y
1179	524	51.586	-201.432	C:/Users/Gebruiker/Desktop/EAAT4_IPSC_EPSC\IPSCs/data\laura_100920 6-21.ABF	-52.4323	40.6769	0.241084	-213.922	0.0270601	2.496	139.963	10.5581			1.58	-32649.4	0.293691	14.3026	5.3798	268.99	-9588.84	56.9899	pos	0	7.30833	laura_100920 6-21.xlsx	III	y
1180	526	56.7454	-206.81	C:/Users/Gebruiker/Desktop/EAAT4_IPSC_EPSC\IPSCs/data\laura_100920 6-21.ABF	-56.0969	-433.646	68544.4	-725.179	68976	11.5742	-7973.87	1.91634e+07			3.06	-18544.2	0.140537	14.0999	21.7736	1088.68	-2606.16	57.2289	pos	0	7.30833	laura_100920 6-21.xlsx	III	y
1181	527	33.841	-198.025	C:/Users/Gebruiker/Desktop/EAAT4_IPSC_EPSC\IPSCs/data\laura_100920 6-21.ABF	-33.5287	39.2887	0.0415789	-194.562	0.061845	1.01526	705.877	113.816			4.22	-8019.18	0.335288	17.4092	12.5862	629.31	-2688.74	57.3437	pos	0	7.30833	laura_100920 6-21.xlsx	III	y
1182	528	143.334	-193.686	C:/Users/Gebruiker/Desktop/EAAT4_IPSC_EPSC\IPSCs/data\laura_100920 6-21.ABF	-142.815	134.345	0.0944453	-196.297	0.0994891	1.934	406.507	8.62296			1.72	-83333.5	0.215983	14.0749	7.9636	398.18	-17998.6	57.4227	pos	0	7.30833	laura_100920 6-21.xlsx	III	y
1183	529	49.9487	-206.503	C:/Users/Gebruiker/Desktop/EAAT4_IPSC_EPSC\IPSCs/data\laura_100920 6-21.ABF	-51.4646	-532263	2810343826509368	-532514	2810343887075808	11.8885	-2.4642e+07	6.02338e+18			1.86	-26854.1	0.0725135	13.4395	25.6504	1282.52	-1947.29	57.4669	pos	0	7.30833	laura_100920 6-21.xlsx	III	y
1184	530	35.7828	-212.176	C:/Users/Gebruiker/Desktop/EAAT4_IPSC_EPSC\IPSCs/data\laura_100920 6-21.ABF	-35.0939	44.7857	0.123423	-209.915	0.0916651	2.31414	276.399	41.3241			3.44	-10402	0.599449	15.4349	5.7386	286.93	-6235.46	57.4939	pos	0	7.30833	laura_100920 6-21.xlsx	III	y
1185	531	66.1131	-195.172	C:/Users/Gebruiker/Desktop/EAAT4_IPSC_EPSC\IPSCs/data\laura_100920 6-21.ABF	-66.6781	64.4061	0.0535439	-193.78	0.0628117	1.63349	475.987	29.7806			1.86	-35544.7	0.209596	14.446	8.8742	443.71	-7450.04	57.6133	pos	0	7.30833	laura_100920 6-21.xlsx	III	y
1186	532	38.1109	-199.296	C:/Users/Gebruiker/Desktop/EAAT4_IPSC_EPSC\IPSCs/data\laura_100920 6-21.ABF	-38.4319	36.611	0.0512822	-200.456	0.0748763	1.34221	642.786	147.021			5.78	-6593.57	0.423332	16.7572	13.6536	682.68	-2791.27	57.6753	pos	0	7.30833	laura_100920 6-21.xlsx	III	y
1187	533	29.9353	-198.996	C:/Users/Gebruiker/Desktop/EAAT4_IPSC_EPSC\IPSCs/data\laura_100920 6-21.ABF	-29.0924	446.602	79249.4	218.994	79309	1.48062	21225.4	1.91522e+08			4.78	-6262.62	0.288986	14.9553	16.5406	827.03	-1809.81	57.7964	pos	0	7.30833	laura_100920 6-21.xlsx	III	y
1188	536	96.201	-198.641	C:/Users/Gebruiker/Desktop/EAAT4_IPSC_EPSC\IPSCs/data\laura_100920 6-21.ABF	-95.758	86.7915	1.12074	-214.146	0.105788	4.232	135.322	9.42217			1.64	-58659.1	0.415148	15.5164	3.9504	197.52	-24352.2	57.9825	pos	0	7.30833	laura_100920 6-21.xlsx	III	y
1189	537	99.7396	-203.998	C:/Users/Gebruiker/Desktop/EAAT4_IPSC_EPSC\IPSCs/data\laura_100920 6-21.ABF	-99.1991	95.9902	0.0854906	-208.792	0.0574339	2.03493	304.317	7.23045			1.68	-59368.8	0.252989	14.984	6.6406	332.03	-15019.7	58.0727	pos	0	7.30833	laura_100920 6-21.xlsx	III	y
1190	538	56.7821	-207.644	C:/Users/Gebruiker/Desktop/EAAT4_IPSC_EPSC\IPSCs/data\laura_100920 6-21.ABF	-56.0924	51.3463	0.186429	-215.037	0.0156973	1.69788	98.8569	2.29226			1.7	-33401.3	0.65917	14.5955	2.579	128.95	-22017.1	58.098	pos	0	7.30833	laura_100920 6-21.xlsx	III	y
1191	539	41.185	-216.935	C:/Users/Gebruiker/Desktop/EAAT4_IPSC_EPSC\IPSCs/data\laura_100920 6-21.ABF	-41.0191	53.6516	10.6122	-194.348	12.0273	3.08807	1703.65	27830.6			4.02	-10245	0.338008	21.5617	11.8932	594.66	-3462.9	58.1348	pos	0	7.30833	laura_100920 6-21.xlsx	III	y
1192	540	27.153	-199.068	C:/Users/Gebruiker/Desktop/EAAT4_IPSC_EPSC\IPSCs/data\laura_100920 6-21.ABF	-27.8527	23.3036	0.0679993	-199.062	0.0994208	1.43688	593.299	408.317			1.52	-17863.8	0.143637	14.1189	10.5822	529.11	-2565.92	58.1944	pos	0	7.30833	laura_100920 6-21.xlsx	III	y
1193	541	46.8042	-198.278	C:/Users/Gebruiker/Desktop/EAAT4_IPSC_EPSC\IPSCs/data\laura_100920 6-21.ABF	-46.6355	46.0839	0.0350697	-202.961	0.0292201	1.67435	581.587	51.5147			8.52	-5493.45	0.566271	16.5062	15.0458	752.29	-3110.78	58.2385	pos	0	7.30833	laura_100920 6-21.xlsx	III	y
1194	542	26.0747	-209.348	C:/Users/Gebruiker/Desktop/EAAT4_IPSC_EPSC\IPSCs/data\laura_100920 6-21.ABF	-24.9924	59.7348	5.97193	-175.377	6.43554	1.1911	1674.71	9648.39			4.36	-5980.44	0.433727	13.9824	10.0524	502.62	-2593.88	58.3555	pos	0	7.30833	laura_100920 6-21.xlsx	III	y
1195	543	87.8577	-198.386	C:/Users/Gebruiker/Desktop/EAAT4_IPSC_EPSC\IPSCs/data\laura_100920 6-21.ABF	-87.3334	71.0461	0.177493	-210.18	0.0497067	2.55218	209.087	8.53872			1.74	-50492.9	0.339512	14.4241	5.125	256.25	-17143	58.514	pos	0	7.30833	laura_100920 6-21.xlsx	III	y
1196	544	23.2167	-201.912	C:/Users/Gebruiker/Desktop/EAAT4_IPSC_EPSC\IPSCs/data\laura_100920 6-21.ABF	-23.8393	131732	1.97197e+13	131513	1.97197e+13	3.06194	1.93763e+07	4.26683e+17			3.4	-6828.43	0.128483	14.0137	26.4626	1323.13	-877.339	58.5578	pos	0	7.30833	laura_100920 6-21.xlsx	III	y
1197	545	25.0262	-207.049	C:/Users/Gebruiker/Desktop/EAAT4_IPSC_EPSC\IPSCs/data\laura_100920 6-21.ABF	-23.5036	35.0456	0.0747391	-198.299	0.110799	0.931859	422.853	84.579			2.9	-8629.72	0.556238	13.4594	5.2136	260.68	-4800.18	58.6242	pos	0	7.30833	laura_100920 6-21.xlsx	III	y
1198	546	22.6731	-214	C:/Users/Gebruiker/Desktop/EAAT4_IPSC_EPSC\IPSCs/data\laura_100920 6-21.ABF	-21.6941	74.4594	33.9526	-162.05	36.0052	1.69534	1345.86	20885.5			1.2	-18894.2	0.221951	14.6711	5.4066	270.33	-4193.59	58.7076	pos	0	7.30833	laura_100920 6-21.xlsx	III	y
1199	548	23.2917	-202.684	C:/Users/Gebruiker/Desktop/EAAT4_IPSC_EPSC\IPSCs/data\laura_100920 6-21.ABF	-22.408	-0.305162	0.00556578	-223.284	0.112678	5.77566	-535.182	903.932			5.6	-4159.24	0.144251	13.2133	38.8212	1941.06	-599.975	58.8369	pos	0	7.30833	laura_100920 6-21.xlsx	III	y
1200	549	30.7764	-210.511	C:/Users/Gebruiker/Desktop/EAAT4_IPSC_EPSC\IPSCs/data\laura_100920 6-21.ABF	-29.435	43.856	0.110858	-199.083	0.156908	1.00547	616.438	131.832			3.88	-7932.05	0.507814	13.6904	7.6406	382.03	-4028	58.8577	pos	0	7.30833	laura_100920 6-21.xlsx	III	y
1201	550	26.8392	-205.898	C:/Users/Gebruiker/Desktop/EAAT4_IPSC_EPSC\IPSCs/data\laura_100920 6-21.ABF	-26.8174	233.677	5051.29	0.785025	5065.76	1.46931	12439.9	1.63489e+07			6.72	-3993.93	0.355289	13.2829	18.9142	945.71	-1419	58.9374	pos	0	7.30833	laura_100920 6-21.xlsx	III	y
1202	551	23.6825	-218.894	C:/Users/Gebruiker/Desktop/EAAT4_IPSC_EPSC\IPSCs/data\laura_100920 6-21.ABF	-23.68	31.9497	1.44879	-206.314	1.94524	2.32029	499.687	1745.17			1.76	-13456	0.434075	13.0654	4.0546	202.73	-5840.89	59.0394	pos	0	7.30833	laura_100920 6-21.xlsx	III	y
1203	552	26.2303	-197.257	C:/Users/Gebruiker/Desktop/EAAT4_IPSC_EPSC\IPSCs/data\laura_100920 6-21.ABF	-26.3625	46.3683	4.04676	-174.908	4.34223	1.18171	2680.77	27176.3			5.96	-4401.05	0.297595	13.1455	20.0272	1001.36	-1309.73	59.133	pos	0	7.30833	laura_100920 6-21.xlsx	III	y
1204	555	26.1142	-197.052	C:/Users/Gebruiker/Desktop/EAAT4_IPSC_EPSC\IPSCs/data\laura_100920 6-21.ABF	-25.1272	54.9317	14.5697	-166.483	15.4359	1.46531	2047.32	37890.3			1.62	-16119.9	0.133027	14.4468	12.178	608.9	-2144.38	59.4491	pos	0	7.30833	laura_100920 6-21.xlsx	III	y
1205	556	26.0472	-213.278	C:/Users/Gebruiker/Desktop/EAAT4_IPSC_EPSC\IPSCs/data\laura_100920 6-21.ABF	-25.673	43.8514	0.315704	-194.514	0.399647	0.896349	749.205	366.942			6.46	-4032.08	1.00723	13.7597	6.4136	320.68	-4061.25	59.5122	pos	0	7.30833	laura_100920 6-21.xlsx	III	y
1206	557	25.9012	-203.174	C:/Users/Gebruiker/Desktop/EAAT4_IPSC_EPSC\IPSCs/data\laura_100920 6-21.ABF	-24.5745	25.3551	0.123506	-208.631	0.0472092	2.2772	334.921	139.059			5.62	-4608.76	0.511104	15.5175	10.9958	549.79	-2355.56	59.5934	pos	0	7.30833	laura_100920 6-21.xlsx	III	y
1207	558	89.55	-201.713	C:/Users/Gebruiker/Desktop/EAAT4_IPSC_EPSC\IPSCs/data\laura_100920 6-21.ABF	-88.9587	77.2737	0.115845	-212.423	0.041571	2.13885	230.645	6.45669			1.66	-53945.8	0.292779	14.1718	5.6698	283.49	-15794.2	59.671	pos	0	7.30833	laura_100920 6-21.xlsx	III	y
1208	559	40.7135	-198.774	C:/Users/Gebruiker/Desktop/EAAT4_IPSC_EPSC\IPSCs/data\laura_100920 6-21.ABF	-39.8396	-249642	4.53165e+13	-249884	4.53165e+13	2.22198	-1.14112e+07	9.46694e+16			3.46	-11766.9	0.137901	15.2893	25.0904	1254.52	-1622.67	59.8946	pos	0	7.30833	laura_100920 6-21.xlsx	III	y
1209	563	56.2633	-200.139	C:/Users/Gebruiker/Desktop/EAAT4_IPSC_EPSC\IPSCs/data\laura_100920 6-21.ABF	-56.4296	48.243	0.0749272	-210.668	0.0162074	1.47537	196.367	6.10761			1.82	-30913.9	0.295666	14.3844	6.1556	307.78	-9140.18	60.1539	pos	0	7.30833	laura_100920 6-21.xlsx	III	y
1210	564	37.1289	-205.334	C:/Users/Gebruiker/Desktop/EAAT4_IPSC_EPSC\IPSCs/data\laura_100920 6-21.ABF	-39.0672	37.9668	2.01031	-198.473	2.66589	4.20419	1496.15	14662.9			3.84	-9669	0.189577	13.1353	20.2556	1012.78	-1833.02	60.2159	pos	0	7.30833	laura_100920 6-21.xlsx	III	y
1211	565	48.3785	-199.797	C:/Users/Gebruiker/Desktop/EAAT4_IPSC_EPSC\IPSCs/data\laura_100920 6-21.ABF	-48.5282	82.877	6.16918	-164.749	6.81651	2.08256	2335.48	11383.6			4.46	-10847.2	0.211342	17.7323	21.1032	1055.16	-2292.47	60.483	pos	0	7.30833	laura_100920 6-21.xlsx	III	y
1212	566	34.0286	-210.411	C:/Users/Gebruiker/Desktop/EAAT4_IPSC_EPSC\IPSCs/data\laura_100920 6-21.ABF	-33.4094	65.9009	0.796214	-180.199	0.929618	0.974393	1123.36	680.172			7.1	-4792.76	0.745063	16.9297	9.5294	476.47	-3570.9	60.6539	pos	0	7.30833	laura_100920 6-21.xlsx	III	y
1213	567	103.934	-212.791	C:/Users/Gebruiker/Desktop/EAAT4_IPSC_EPSC\IPSCs/data\laura_100920 6-21.ABF	-103.541	106.33	0.109686	-209.5	0.117005	2.12479	358.285	12.4539			1.68	-61865.2	0.250941	15.2209	6.6948	334.74	-15524.5	60.7828	pos	0	7.30833	laura_100920 6-21.xlsx	III	y
1214	569	25.972	-201.713	C:/Users/Gebruiker/Desktop/EAAT4_IPSC_EPSC\IPSCs/data\laura_100920 6-21.ABF	-24.4269	51.7534	3.81952	-175.504	4.14312	1.0459	1887.58	10798.9			3.76	-6907.44	0.290689	14.6051	12.9348	646.74	-2007.91	60.8608	pos	0	7.30833	laura_100920 6-21.xlsx	III	y
1215	570	21.9824	-197.695	C:/Users/Gebruiker/Desktop/EAAT4_IPSC_EPSC\IPSCs/data\laura_100920 6-21.ABF	-20.9438	27.8666	0.290062	-193.833	0.379245	1.13945	901.894	1357.84			4.18	-5258.95	0.292099	11.4305	14.3102	715.51	-1536.14	60.9061	pos	0	7.30833	laura_100920 6-21.xlsx	III	y
1216	572	29.1869	-201.74	C:/Users/Gebruiker/Desktop/EAAT4_IPSC_EPSC\IPSCs/data\laura_100920 6-21.ABF	-29.1281	44.3759	0.421326	-185.678	0.514372	0.927885	1078.46	867.843			6.06	-4816.31	0.558639	14.156	10.8478	542.39	-2690.58	61.0571	pos	0	7.30833	laura_100920 6-21.xlsx	III	y
1217	573	69.5126	-209.698	C:/Users/Gebruiker/Desktop/EAAT4_IPSC_EPSC\IPSCs/data\laura_100920 6-21.ABF	-70.0985	70.2008	0.112155	-213.485	0.0279847	1.83761	182.334	3.97873			1.82	-38193.7	0.420343	13.6731	4.3298	216.49	-16054.5	61.2773	pos	0	7.30833	laura_100920 6-21.xlsx	III	y
1218	574	21.9583	-226.35	C:/Users/Gebruiker/Desktop/EAAT4_IPSC_EPSC\IPSCs/data\laura_100920 6-21.ABF	-18.8715	105.871	40.0401	-140.605	41.378	1.08578	1529	13303.1			3.32	-6613.94	1.0832	14.5829	3.065	153.25	-7164.21	61.362	pos	0	7.30833	laura_100920 6-21.xlsx	III	y
1219	575	46.2264	-197.971	C:/Users/Gebruiker/Desktop/EAAT4_IPSC_EPSC\IPSCs/data\laura_100920 6-21.ABF	-46.7541	-579977	5.33967e+13	-580211	5.33967e+13	3.01854	-2.50567e+07	9.96561e+16			6.5	-7111.75	0.374588	13.43	17.3524	867.62	-2663.98	61.4156	pos	0	7.30833	laura_100920 6-21.xlsx	III	y
1220	576	45.8765	-195.506	C:/Users/Gebruiker/Desktop/EAAT4_IPSC_EPSC\IPSCs/data\laura_100920 6-21.ABF	-45.485	47.2585	0.0404005	-197.091	0.0458049	1.29985	472.212	40.8764			3.6	-12743.5	0.342707	14.0012	10.5046	525.23	-4367.27	61.5519	pos	0	7.30833	laura_100920 6-21.xlsx	III	y
1221	577	24.3763	-199.212	C:/Users/Gebruiker/Desktop/EAAT4_IPSC_EPSC\IPSCs/data\laura_100920 6-21.ABF	-24.9604	15.8553	0.227804	-201.831	0.330813	2.59713	1418.92	12285.2			3.4	-7169.51	0.122855	12.7774	27.6748	1383.74	-880.813	61.584	pos	0	7.30833	laura_100920 6-21.xlsx	III	y
1222	578	50.7111	-203.776	C:/Users/Gebruiker/Desktop/EAAT4_IPSC_EPSC\IPSCs/data\laura_100920 6-21.ABF	-50.6605	50.3461	0.0878818	-203.793	0.0676094	1.91536	276.683	23.6776			1.6	-31694.5	0.291481	14.6025	5.4892	274.46	-9238.35	61.7473	pos	0	7.30833	laura_100920 6-21.xlsx	III	y
1223	579	28.3	-200.388	C:/Users/Gebruiker/Desktop/EAAT4_IPSC_EPSC\IPSCs/data\laura_100920 6-21.ABF	-27.0762	40.6883	0.355073	-189.097	0.43413	1.00387	1543.75	1791.72			3.86	-7331.61	0.210648	11.9164	18.3244	916.22	-1544.39	61.9163	pos	0	7.30833	laura_100920 6-21.xlsx	III	y
1224	580	20.0569	-218.026	C:/Users/Gebruiker/Desktop/EAAT4_IPSC_EPSC\IPSCs/data\laura_100920 6-21.ABF	-19.4499	122.304	298.701	-118.263	309.746	3.18349	1806.49	106419			4.32	-4642.81	0.928433	12.6116	4.653	232.65	-4310.54	61.9857	pos	0	7.30833	laura_100920 6-21.xlsx	III	y
1225	582	21.2057	-208.134	C:/Users/Gebruiker/Desktop/EAAT4_IPSC_EPSC\IPSCs/data\laura_100920 6-21.ABF	-22.7144	51.5453	3.59062	-180.508	3.93868	1.27268	1687.49	8642.86			6.04	-3510.88	0.44489	11.7895	13.5764	678.82	-1561.96	62.0607	pos	0	7.30833	laura_100920 6-21.xlsx	III	y
1226	583	56.9349	-199.809	C:/Users/Gebruiker/Desktop/EAAT4_IPSC_EPSC\IPSCs/data\laura_100920 6-21.ABF	-56.0393	-0.00428694	3.09225e-06	-224.778	0.0273631	6.03189	-431.559	453.527			3.32	-17149.1	0.0574715	13.6606	57.7678	2888.39	-985.583	62.1605	pos	0	7.30833	laura_100920 6-21.xlsx	III	y
1227	585	32.7372	-200.128	C:/Users/Gebruiker/Desktop/EAAT4_IPSC_EPSC\IPSCs/data\laura_100920 6-21.ABF	-31.3343	30.1445	0.117964	-207.946	0.0180612	1.96788	224.405	27.5258			1.58	-20719.8	0.198393	11.4745	7.964	398.2	-4110.65	62.3941	pos	0	7.30833	laura_100920 6-21.xlsx	III	y
1228	586	22.1027	-207.582	C:/Users/Gebruiker/Desktop/EAAT4_IPSC_EPSC\IPSCs/data\laura_100920 6-21.ABF	-22.5753	24.5833	0.0713108	-204.306	0.106095	1.09102	576.265	323.541			2.88	-7674.53	0.314582	14.1323	9.155	457.75	-2414.27	62.5526	pos	0	7.30833	laura_100920 6-21.xlsx	III	y
1229	587	50.6366	-209.36	C:/Users/Gebruiker/Desktop/EAAT4_IPSC_EPSC\IPSCs/data\laura_100920 6-21.ABF	-50.1926	56.0075	0.0646035	-202.829	0.0928546	1.3913	516.798	52.6325			9.46	-5352.71	1.15974	11.9325	8.157	407.85	-6207.75	62.7973	pos	0	7.30833	laura_100920 6-21.xlsx	III	y
1230	588	27.7535	-215.65	C:/Users/Gebruiker/Desktop/EAAT4_IPSC_EPSC\IPSCs/data\laura_100920 6-21.ABF	-26.8899	409898	3.80495e+14	409645	3.80495e+14	3.39366	1.56712e+07	5.5622e+17			3.3	-8410.15	0.161739	13.779	20.4032	1020.16	-1360.25	62.8427	pos	0	7.30833	laura_100920 6-21.xlsx	III	y
1231	589	159.01	-200.994	C:/Users/Gebruiker/Desktop/EAAT4_IPSC_EPSC\IPSCs/data\laura_100920 6-21.ABF	-158.228	157.08	0.28287	-201.318	0.315686	3.5458	373.074	16.116			1.76	-90346.6	0.239495	13.3168	7.3488	367.44	-21637.6	62.9785	pos	0	7.30833	laura_100920 6-21.xlsx	III	y
1232	590	51.5723	-203.364	C:/Users/Gebruiker/Desktop/EAAT4_IPSC_EPSC\IPSCs/data\laura_100920 6-21.ABF	-50.2926	50.8077	0.116791	-202.989	0.172002	1.78064	569.961	133.083			3.88	-13291.8	0.368156	11.5243	10.539	526.95	-4893.47	63.0132	pos	0	7.30833	laura_100920 6-21.xlsx	III	y
1233	591	105.852	-208.015	C:/Users/Gebruiker/Desktop/EAAT4_IPSC_EPSC\IPSCs/data\laura_100920 6-21.ABF	-105.778	111.733	0.0858094	-211.234	0.0543861	1.94977	308.815	5.37359			2	-52926	0.284293	14.0474	7.035	351.75	-15046.5	63.0473	pos	0	7.30833	laura_100920 6-21.xlsx	III	y
1234	592	29.8347	-216.947	C:/Users/Gebruiker/Desktop/EAAT4_IPSC_EPSC\IPSCs/data\laura_100920 6-21.ABF	-29.6267	40.76	0.0317157	-209.363	0.0286128	1.00431	244.524	10.8324			3.94	-7572.25	1.03331	10.793	3.813	190.65	-7824.46	63.2111	pos	0	7.30833	laura_100920 6-21.xlsx	III	y
1235	593	103.059	-214.496	C:/Users/Gebruiker/Desktop/EAAT4_IPSC_EPSC\IPSCs/data\laura_100920 6-21.ABF	-102.376	100.183	0.151658	-213.623	0.105047	2.53426	285.056	10.4719			1.62	-63616.8	0.302974	13.2204	5.347	267.35	-19274.2	63.2552	pos	0	7.30833	laura_100920 6-21.xlsx	III	y
1236	595	25.4647	-205.655	C:/Users/Gebruiker/Desktop/EAAT4_IPSC_EPSC\IPSCs/data\laura_100920 6-21.ABF	-23.8613	27.1074	0.131634	-204.818	0.191939	1.49028	787.161	764.677			3.8	-6701.25	0.273562	14.468	13.8908	694.54	-1833.21	63.5269	pos	0	7.30833	laura_100920 6-21.xlsx	III	y
1237	596	40.0098	-207.953	C:/Users/Gebruiker/Desktop/EAAT4_IPSC_EPSC\IPSCs/data\laura_100920 6-21.ABF	-39.123	46.9377	0.382181	-196.633	0.523613	1.69538	891.836	730.854			1.66	-24102.3	0.163873	15.8531	10.1298	506.49	-3949.71	63.7796	pos	0	7.30833	laura_100920 6-21.xlsx	III	y
1238	597	24.4334	-221.491	C:/Users/Gebruiker/Desktop/EAAT4_IPSC_EPSC\IPSCs/data\laura_100920 6-21.ABF	-24.739	42.3285	0.0476699	-203.581	0.0704535	0.665421	408.967	33.6119			3.28	-7449.22	0.870627	14.739	3.7674	188.37	-6485.49	63.8282	pos	0	7.30833	laura_100920 6-21.xlsx	III	y
1239	599	26.0365	-209.251	C:/Users/Gebruiker/Desktop/EAAT4_IPSC_EPSC\IPSCs/data\laura_100920 6-21.ABF	-25.0075	34.9161	0.133437	-200.651	0.185379	0.939739	628.172	241.376			8.62	-3020.48	1.11094	15.8407	7.7592	387.96	-3355.57	63.9737	pos	0	7.30833	laura_100920 6-21.xlsx	III	y
1240	600	34.1269	-221.015	C:/Users/Gebruiker/Desktop/EAAT4_IPSC_EPSC\IPSCs/data\laura_100920 6-21.ABF	-33.1091	47.1657	0.061902	-210.377	0.0911606	1.18348	470.929	55.7722			1.66	-20558.4	0.258245	15.8595	6.428	321.4	-5309.1	64.0661	pos	0	7.30833	laura_100920 6-21.xlsx	III	y
1241	601	40.9038	-209.53	C:/Users/Gebruiker/Desktop/EAAT4_IPSC_EPSC\IPSCs/data\laura_100920 6-21.ABF	-40.6652	-624961	-5.67875e+14	-625209	-5.67875e+14	4.28958	-2.27167e+07	-7.50255e+17			3.68	-11115.2	0.21643	16.5188	17.0032	850.16	-2405.65	64.1601	pos	0	7.30833	laura_100920 6-21.xlsx	III	y
1242	602	28.2234	-213.787	C:/Users/Gebruiker/Desktop/EAAT4_IPSC_EPSC\IPSCs/data\laura_100920 6-21.ABF	-29.0617	33.4315	0.0859335	-210.423	0.125628	1.69183	564.832	227.246			8.32	-3392.24	0.793666	13.6225	10.483	524.15	-2692.31	64.2179	pos	0	7.30833	laura_100920 6-21.xlsx	III	y
1243	603	70.9999	-208.503	C:/Users/Gebruiker/Desktop/EAAT4_IPSC_EPSC\IPSCs/data\laura_100920 6-21.ABF	-70.2163	462.762	33452.7	186.073	33590	5.04686	10693.4	2.09469e+07			10.4	-6826.91	0.516632	13.4977	20.1304	1006.52	-3527	64.3664	pos	0	7.30833	laura_100920 6-21.xlsx	III	y
1244	604	35.9572	-204.606	C:/Users/Gebruiker/Desktop/EAAT4_IPSC_EPSC\IPSCs/data\laura_100920 6-21.ABF	-34.9933	523543	-3006003027874584	523302	-3006003040019430	10.7842	5.91292e+07	-3.83448e+19			4.46	-8062.15	0.0881019	19.2194	50.6232	2531.16	-710.291	64.4508	pos	0	7.30833	laura_100920 6-21.xlsx	III	y
1245	605	48.2772	-216.527	C:/Users/Gebruiker/Desktop/EAAT4_IPSC_EPSC\IPSCs/data\laura_100920 6-21.ABF	-47.6142	82.8705	0.415933	-185.1	0.540673	1.27211	797.395	168.611			3.94	-12253.1	0.481427	21.2399	8.184	409.2	-5898.97	64.479	pos	0	7.30833	laura_100920 6-21.xlsx	III	y
1246	606	107.718	-209.849	C:/Users/Gebruiker/Desktop/EAAT4_IPSC_EPSC\IPSCs/data\laura_100920 6-21.ABF	-107.754	77.1479	0.602237	-226.565	0.23733	6.01074	378.161	94.7199			1.64	-65681.5	0.178455	16.7729	9.19	459.5	-11721.2	64.5624	pos	0	7.30833	laura_100920 6-21.xlsx	III	y
1247	607	105.11	-206.031	C:/Users/Gebruiker/Desktop/EAAT4_IPSC_EPSC\IPSCs/data\laura_100920 6-21.ABF	-104.164	98.4707	0.12696	-211.279	0.0712858	2.45622	299.271	9.09034			1.68	-62565.5	0.264076	19.9555	6.3618	318.09	-16522.1	64.776	pos	0	7.30833	laura_100920 6-21.xlsx	III	y
1248	608	33.8272	-200.256	C:/Users/Gebruiker/Desktop/EAAT4_IPSC_EPSC\IPSCs/data\laura_100920 6-21.ABF	-33.504	39.9562	0.118598	-196.556	0.169716	1.16783	794.783	295.634			6.04	-5600.53	0.42522	15.8091	14.2044	710.22	-2381.46	64.9253	pos	0	7.30833	laura_100920 6-21.xlsx	III	y
1249	609	172.05	-199.498	C:/Users/Gebruiker/Desktop/EAAT4_IPSC_EPSC\IPSCs/data\laura_100920 6-21.ABF	-171.458	-1.29184e+06	1148707955301675	-1.29217e+06	1148707974107874	12.6186	-1.07001e+07	7.87959e+16			5.56	-30944.2	0.581189	15.7971	9.5666	478.33	-17984.4	65.052	pos	0	7.30833	laura_100920 6-21.xlsx	III	y
1250	610	42.3465	-206.565	C:/Users/Gebruiker/Desktop/EAAT4_IPSC_EPSC\IPSCs/data\laura_100920 6-21.ABF	-42.8367	45.4634	0.0600201	-205.226	0.0831769	1.63838	666.369	128.084			3.5	-12099	0.260789	14.9603	13.4208	671.04	-3155.29	65.1456	pos	0	7.30833	laura_100920 6-21.xlsx	III	y
1251	612	58.5186	-203.943	C:/Users/Gebruiker/Desktop/EAAT4_IPSC_EPSC\IPSCs/data\laura_100920 6-21.ABF	-57.8913	36.6117	0.303618	-207.823	0.450537	2.49288	1179.69	2437.22			1.5	-39012.4	0.0898591	12.9569	16.6928	834.64	-3505.62	65.2893	pos	0	7.30833	laura_100920 6-21.xlsx	III	y
1252	613	36.4619	-207.312	C:/Users/Gebruiker/Desktop/EAAT4_IPSC_EPSC\IPSCs/data\laura_100920 6-21.ABF	-35.7892	43.0415	0.0427527	-202.355	0.0613619	1.09874	445.115	43.7977			6.18	-5899.99	0.837898	12.3636	7.3756	368.78	-4943.59	65.4647	pos	0	7.30833	laura_100920 6-21.xlsx	III	y
1253	615	92.3263	-216.974	C:/Users/Gebruiker/Desktop/EAAT4_IPSC_EPSC\IPSCs/data\laura_100920 6-21.ABF	-91.6751	94.6486	0.439338	-204.53	0.599129	3.37839	397.139	77.3939			1.52	-60741	0.271885	13.3462	5.5906	279.53	-16514.6	65.6178	pos	0	7.30833	laura_100920 6-21.xlsx	III	y
1254	616	39.2368	-213.836	C:/Users/Gebruiker/Desktop/EAAT4_IPSC_EPSC\IPSCs/data\laura_100920 6-21.ABF	-37.599	53.1125	0.146951	-205.112	0.212045	1.96265	450.484	100.435			4.46	-8797.5	0.629552	14.4724	7.0844	354.22	-5538.48	65.637	pos	0	7.30833	laura_100920 6-21.xlsx	III	y
1255	618	73.5954	-216.462	C:/Users/Gebruiker/Desktop/EAAT4_IPSC_EPSC\IPSCs/data\laura_100920 6-21.ABF	-70.7046	71.9164	0.306762	-211.493	0.452995	2.27089	720.177	229.092			1.4	-52568.1	0.129089	14.7923	10.8452	542.26	-6785.98	65.9235	pos	0	7.30833	laura_100920 6-21.xlsx	III	y
1256	619	38.413	-201.179	C:/Users/Gebruiker/Desktop/EAAT4_IPSC_EPSC\IPSCs/data\laura_100920 6-21.ABF	-37.7229	27.1244	0.0987751	-209.404	0.0157783	1.90085	192.085	21.2487			1.38	-27835.5	0.247197	16.9794	5.5826	279.13	-6880.84	66.0096	pos	0	7.30833	laura_100920 6-21.xlsx	III	y
1257	621	38.7187	-205.061	C:/Users/Gebruiker/Desktop/EAAT4_IPSC_EPSC\IPSCs/data\laura_100920 6-21.ABF	-39.3394	34.608	0.411988	-213.371	0.0304665	2.59876	97.7022	10.41			1.52	-25472.8	0.424652	10.2005	3.5794	178.97	-10817.1	66.3052	pos	0	7.30833	laura_100920 6-21.xlsx	III	y
1258	622	49.2607	-202.74	C:/Users/Gebruiker/Desktop/EAAT4_IPSC_EPSC\IPSCs/data\laura_100920 6-21.ABF	-48.7077	38.3209	0.0979666	-215.331	0.024826	2.23778	304.454	32.757			6.9	-7139.23	0.604563	10.6737	11.4132	570.66	-4316.12	66.3583	pos	0	7.30833	laura_100920 6-21.xlsx	III	y
1259	623	51.3149	-207.55	C:/Users/Gebruiker/Desktop/EAAT4_IPSC_EPSC\IPSCs/data\laura_100920 6-21.ABF	-51.816	51.8469	0.119643	-203.972	0.153554	2.03731	376.185	64.1358			1.74	-29491.3	0.271765	11.8145	6.4026	320.13	-8014.7	66.4367	pos	0	7.30833	laura_100920 6-21.xlsx	III	y
1260	624	18.5219	-204.843	C:/Users/Gebruiker/Desktop/EAAT4_IPSC_EPSC\IPSCs/data\laura_100920 6-21.ABF	-17.8846	25.0529	0.336494	-197.64	0.443287	1.30875	875.226	1885.68			4.64	-3991.78	0.479884	10.8532	9.669	483.45	-1915.59	66.4838	pos	0	7.30833	laura_100920 6-21.xlsx	III	y
1261	625	47.0294	-202.618	C:/Users/Gebruiker/Desktop/EAAT4_IPSC_EPSC\IPSCs/data\laura_100920 6-21.ABF	-45.6872	45.0817	0.0472051	-201.168	0.0664196	1.21609	447.838	45.6511			1.78	-26421	0.238574	9.7125	7.461	373.05	-6303.37	66.6487	pos	0	7.30833	laura_100920 6-21.xlsx	III	y
1262	626	45.3522	-227.416	C:/Users/Gebruiker/Desktop/EAAT4_IPSC_EPSC\IPSCs/data\laura_100920 6-21.ABF	-45.7918	76.9151	0.136296	-201.761	0.201715	1.31157	452.386	35.9799			2.56	-17715.7	0.468779	11.3424	5.461	273.05	-8304.74	66.7229	pos	0	7.30833	laura_100920 6-21.xlsx	III	y
1263	627	27.4164	-205.936	C:/Users/Gebruiker/Desktop/EAAT4_IPSC_EPSC\IPSCs/data\laura_100920 6-21.ABF	-27.094	1044.76	2.78886e+06	809.295	2.78931e+06	1.93648	52922.2	7.38266e+09			9	-3046.27	0.457522	12.4414	19.6712	983.56	-1393.73	66.8755	pos	0	7.30833	laura_100920 6-21.xlsx	III	y
1264	628	41.5608	-205.149	C:/Users/Gebruiker/Desktop/EAAT4_IPSC_EPSC\IPSCs/data\laura_100920 6-21.ABF	-41.8672	49.0018	0.0966297	-207.793	0.134695	2.30209	834.388	277.378			7.14	-5820.83	0.3123	12.8159	22.8626	1143.13	-1817.85	66.935	pos	0	7.30833	laura_100920 6-21.xlsx	III	y
1265	629	17.6772	-215.803	C:/Users/Gebruiker/Desktop/EAAT4_IPSC_EPSC\IPSCs/data\laura_100920 6-21.ABF	-15.6944	17.6377	0.240465	-220.587	0.00552116	1.19463	37.4652	2.61724			2.88	-6137.93	2.1586	10.846	1.3342	66.71	-13249.3	67.0224	pos	0	7.30833	laura_100920 6-21.xlsx	III	y
1266	632	27.5499	-209.685	C:/Users/Gebruiker/Desktop/EAAT4_IPSC_EPSC\IPSCs/data\laura_100920 6-21.ABF	-26.6125	44.5796	0.737664	-194.264	0.917584	1.20461	782.228	848.689			4.1	-6719.49	0.491277	12.0059	8.3456	417.28	-3301.13	67.3802	pos	0	7.30833	laura_100920 6-21.xlsx	III	y
1267	633	25.1558	-203.653	C:/Users/Gebruiker/Desktop/EAAT4_IPSC_EPSC\IPSCs/data\laura_100920 6-21.ABF	-24.1617	18.854	0.0237621	-209.873	0.00857214	1.07386	298.948	37.473			3.22	-7812.38	0.328672	11.0566	9.797	489.85	-2567.71	67.4342	pos	0	7.30833	laura_100920 6-21.xlsx	III	y
1268	635	71.286	-207.07	C:/Users/Gebruiker/Desktop/EAAT4_IPSC_EPSC\IPSCs/data\laura_100920 6-21.ABF	-70.9998	84.5054	0.0581329	-200.958	0.0741189	1.41893	429.844	15.3353			4.04	-17645	0.492047	7.89759	8.2106	410.53	-8682.19	67.6782	pos	0	7.30833	laura_100920 6-21.xlsx	III	y
1269	636	49.5685	-200.132	C:/Users/Gebruiker/Desktop/EAAT4_IPSC_EPSC\IPSCs/data\laura_100920 6-21.ABF	-49.7927	40.827	0.108959	-210.309	0.00479491	1.5062	136.069	3.2822			1.92	-25816.9	0.430088	11.0208	4.4642	223.21	-11103.5	67.7834	pos	0	7.30833	laura_100920 6-21.xlsx	III	y
1270	637	32.8107	-204.138	C:/Users/Gebruiker/Desktop/EAAT4_IPSC_EPSC\IPSCs/data\laura_100920 6-21.ABF	-33.0641	35.3165	0.0413708	-202.635	0.0614143	1.12856	742.883	159.213			5.6	-5859.06	0.389338	9.24885	14.3834	719.17	-2281.15	68.0658	pos	0	7.30833	laura_100920 6-21.xlsx	III	y
1271	638	40.0928	-204.283	C:/Users/Gebruiker/Desktop/EAAT4_IPSC_EPSC\IPSCs/data\laura_100920 6-21.ABF	-39.9013	60.6552	0.71882	-187.446	0.893839	1.55726	1306.07	1243.11			8.88	-4514.95	0.524073	9.73388	16.9442	847.21	-2366.17	68.1052	pos	0	7.30833	laura_100920 6-21.xlsx	III	y
1272	639	25.7366	-206.373	C:/Users/Gebruiker/Desktop/EAAT4_IPSC_EPSC\IPSCs/data\laura_100920 6-21.ABF	-25.4153	-158934	-3.59053e+14	-159157	-3.59053e+14	5.01601	-2.80714e+07	-1.12001e+19			5.06	-5086.28	0.214425	14.7981	23.598	1179.9	-1090.63	68.6385	pos	0	7.30833	laura_100920 6-21.xlsx	III	y
1273	641	71.356	-214.596	C:/Users/Gebruiker/Desktop/EAAT4_IPSC_EPSC\IPSCs/data\laura_100920 6-21.ABF	-70.5841	78.3924	0.0539255	-211.295	0.0685205	1.46492	449.618	18.0945			3.74	-19079.1	0.433583	12.837	8.6258	431.29	-8272.39	68.7311	pos	0	7.30833	laura_100920 6-21.xlsx	III	y
1274	642	28.3894	-207.153	C:/Users/Gebruiker/Desktop/EAAT4_IPSC_EPSC\IPSCs/data\laura_100920 6-21.ABF	-28.5085	49.5111	4.53769	-182.46	4.89982	1.26741	2400.72	22156.2			4.88	-5817.5	0.294529	13.0366	16.5688	828.44	-1713.43	68.8097	pos	0	7.30833	laura_100920 6-21.xlsx	III	y
1275	643	20.5431	-203.841	C:/Users/Gebruiker/Desktop/EAAT4_IPSC_EPSC\IPSCs/data\laura_100920 6-21.ABF	-19.4991	-15450.3	-1.82365e+14	-15663.5	-1.82365e+14	2.07046	-6.14375e+06	-2.88339e+19			3.94	-5213.99	0.43128	11.732	9.1356	456.78	-2248.69	68.9953	pos	0	7.30833	laura_100920 6-21.xlsx	III	y
1276	644	26.6092	-209.289	C:/Users/Gebruiker/Desktop/EAAT4_IPSC_EPSC\IPSCs/data\laura_100920 6-21.ABF	-26.204	29.8676	0.121328	-209.197	0.180434	1.49817	551.725	335.508			13.16	-2021.97	1.10373	11.9175	11.9232	596.16	-2231.71	69.2524	pos	0	7.30833	laura_100920 6-21.xlsx	III	y
1277	645	25.6317	-204.625	C:/Users/Gebruiker/Desktop/EAAT4_IPSC_EPSC\IPSCs/data\laura_100920 6-21.ABF	-23.8888	27.1543	0.0226187	-206.012	0.0255647	1.10705	510.679	81.0331			9.44	-2715.23	0.849242	14.7877	11.1158	555.79	-2305.88	69.3321	pos	0	7.30833	laura_100920 6-21.xlsx	III	y
1278	647	46.3907	-220.651	C:/Users/Gebruiker/Desktop/EAAT4_IPSC_EPSC\IPSCs/data\laura_100920 6-21.ABF	-44.6829	60.151	0.640375	-210.808	0.907143	2.34623	713.956	544.6			3.44	-13485.7	0.314886	15.7378	10.9246	546.23	-4246.45	69.4386	pos	0	7.30833	laura_100920 6-21.xlsx	III	y
1279	649	57.105	-214.266	C:/Users/Gebruiker/Desktop/EAAT4_IPSC_EPSC\IPSCs/data\laura_100920 6-21.ABF	-57.7951	66.7708	0.124767	-210.361	0.16726	1.95796	410.925	47.6465			3.34	-17097.3	0.404966	17.2501	8.2476	412.38	-6923.84	69.6181	pos	0	7.30833	laura_100920 6-21.xlsx	III	y
1280	651	34.5114	-207.822	C:/Users/Gebruiker/Desktop/EAAT4_IPSC_EPSC\IPSCs/data\laura_100920 6-21.ABF	-34.1169	28.5466	0.0725656	-217.179	0.0329877	2.18288	376.324	88.4284			13.56	-2545.09	0.86873	13.4775	15.609	780.45	-2211	69.7833	pos	0	7.30833	laura_100920 6-21.xlsx	III	y
1281	652	27.7837	-211.387	C:/Users/Gebruiker/Desktop/EAAT4_IPSC_EPSC\IPSCs/data\laura_100920 6-21.ABF	-27.0925	-44.4438	165.709	-276.944	169.711	2.47578	-4972.32	1.4404e+06			4.66	-5962.16	0.221782	14.8636	21.0116	1050.58	-1322.3	69.8781	pos	0	7.30833	laura_100920 6-21.xlsx	III	y
1282	653	60.3582	-209.547	C:/Users/Gebruiker/Desktop/EAAT4_IPSC_EPSC\IPSCs/data\laura_100920 6-21.ABF	-61.2307	59.2082	0.135538	-215.313	0.0454938	2.44697	291.284	19.8749			1.72	-35092	0.22442	19.4838	7.6642	383.21	-7875.34	69.9314	pos	0	7.30833	laura_100920 6-21.xlsx	III	y
1283	654	70.1392	-209.893	C:/Users/Gebruiker/Desktop/EAAT4_IPSC_EPSC\IPSCs/data\laura_100920 6-21.ABF	-69.7253	-268.063	3147.94	-554.525	3192.89	5.59526	-5354.87	946174			3.26	-21515.1	0.176344	16.6712	18.4866	924.33	-3794.06	69.9751	pos	0	7.30833	laura_100920 6-21.xlsx	III	y
1284	656	28.6301	-205.24	C:/Users/Gebruiker/Desktop/EAAT4_IPSC_EPSC\IPSCs/data\laura_100920 6-21.ABF	-28.9206	36.2279	0.100939	-201.565	0.136429	1.73599	397.487	122.104			3.66	-7822.43	0.485089	17.8409	7.545	377.25	-3794.58	70.0751	pos	0	7.30833	laura_100920 6-21.xlsx	III	y
1285	658	37.962	-216.113	C:/Users/Gebruiker/Desktop/EAAT4_IPSC_EPSC\IPSCs/data\laura_100920 6-21.ABF	-37.9366	861444	-1149381335548666	861195	-1149381341290486	7.58169	5.1299e+07	-4.07615e+18			7.12	-5331.74	0.31954	17.4234	22.282	1114.1	-1703.71	70.3759	pos	0	7.30833	laura_100920 6-21.xlsx	III	y
1286	659	30.0998	-227.15	C:/Users/Gebruiker/Desktop/EAAT4_IPSC_EPSC\IPSCs/data\laura_100920 6-21.ABF	-29.4483	62.4455	1.38236	-199.964	1.76803	1.86916	681.196	679.788			2.84	-10598.5	0.434996	15.7259	6.5288	326.44	-4610.31	70.394	pos	0	7.30833	laura_100920 6-21.xlsx	III	y
1287	660	32.8044	-203.291	C:/Users/Gebruiker/Desktop/EAAT4_IPSC_EPSC\IPSCs/data\laura_100920 6-21.ABF	-33.0218	35.8791	0.729167	-197.233	0.922491	2.14918	2158.25	10469			5.58	-5878.93	0.187233	18.5034	29.8024	1490.12	-1100.73	70.6308	pos	0	7.30833	laura_100920 6-21.xlsx	III	y
1288	662	49.2136	-214.619	C:/Users/Gebruiker/Desktop/EAAT4_IPSC_EPSC\IPSCs/data\laura_100920 6-21.ABF	-48.764	53.2495	0.100669	-209.142	0.0969625	1.89199	279.632	26.9493			1.62	-30378.8	0.360914	20.8308	4.4886	224.43	-10964.1	70.8084	pos	0	7.30833	laura_100920 6-21.xlsx	III	y
1289	665	46.058	-222.529	C:/Users/Gebruiker/Desktop/EAAT4_IPSC_EPSC\IPSCs/data\laura_100920 6-21.ABF	-43.4772	69.8988	0.388713	-202.506	0.573094	2.1835	431.012	109.422			1.4	-32898.6	0.273491	20.0216	5.119	255.95	-8997.46	70.9479	pos	0	7.30833	laura_100920 6-21.xlsx	III	y
1290	666	31.8373	-203.478	C:/Users/Gebruiker/Desktop/EAAT4_IPSC_EPSC\IPSCs/data\laura_100920 6-21.ABF	-31.1851	38.5707	0.121006	-200.901	0.176562	2.04603	576.905	251.976			6.66	-4780.37	0.598426	12.8266	11.1292	556.46	-2860.7	71.0943	pos	0	7.30833	laura_100920 6-21.xlsx	III	y
1291	667	28.7128	-206.916	C:/Users/Gebruiker/Desktop/EAAT4_IPSC_EPSC\IPSCs/data\laura_100920 6-21.ABF	-28.4961	25.8121	0.0639431	-210.59	0.0269359	1.6181	247.15	39.6218			4.16	-6902.12	0.646766	18.1061	6.432	321.6	-4464.06	71.1279	pos	0	7.30833	laura_100920 6-21.xlsx	III	y
1292	669	61.1722	-212.43	C:/Users/Gebruiker/Desktop/EAAT4_IPSC_EPSC\IPSCs/data\laura_100920 6-21.ABF	-59.958	48.5362	0.201943	-225.487	0.0244791	2.11757	128.354	5.39028			1.48	-41332.5	0.369908	20.0083	4.001	200.05	-15289.2	71.1887	pos	0	7.30833	laura_100920 6-21.xlsx	III	y
1293	673	32.6304	-205.294	C:/Users/Gebruiker/Desktop/EAAT4_IPSC_EPSC\IPSCs/data\laura_100920 6-21.ABF	-32.3686	33.9408	0.431772	-205.509	0.628455	3.60318	1488.84	5658.27			5.4	-6042.67	0.17379	20.2083	31.072	1553.6	-1050.15	71.4672	pos	0	7.30833	laura_100920 6-21.xlsx	III	y
1294	675	61.2578	-207.639	C:/Users/Gebruiker/Desktop/EAAT4_IPSC_EPSC\IPSCs/data\laura_100920 6-21.ABF	-61.3799	59.0083	0.0401406	-207.921	0.0382378	1.41589	379.485	16.068			1.56	-39267.8	0.210016	20.871	7.428	371.4	-8246.88	71.5688	pos	0	7.30833	laura_100920 6-21.xlsx	III	y
1295	676	56.839	-204.08	C:/Users/Gebruiker/Desktop/EAAT4_IPSC_EPSC\IPSCs/data\laura_100920 6-21.ABF	-56.4918	-609.679	2.57706e+06	-857.003	2.57857e+06	7.65183	-35352	8.17242e+09			3.08	-18454.2	0.122262	17.6576	25.1918	1259.59	-2256.25	71.6237	pos	0	7.30833	laura_100920 6-21.xlsx	III	y
1296	677	35.5772	-217.821	C:/Users/Gebruiker/Desktop/EAAT4_IPSC_EPSC\IPSCs/data\laura_100920 6-21.ABF	-33.046	53.2228	0.163388	-201.341	0.2292	1.02968	539.623	97.5614			1.8	-19765.1	0.311678	16.1892	5.7752	288.76	-6160.35	71.6434	pos	0	7.30833	laura_100920 6-21.xlsx	III	y
1297	678	33.8402	-202.895	C:/Users/Gebruiker/Desktop/EAAT4_IPSC_EPSC\IPSCs/data\laura_100920 6-21.ABF	-32.9041	43.4106	0.0994676	-195.155	0.145151	1.10938	566.904	117.563			3.24	-10444.5	0.387912	17.2925	8.3524	417.62	-4051.56	71.8201	pos	0	7.30833	laura_100920 6-21.xlsx	III	y
1298	679	76.6833	-205.528	C:/Users/Gebruiker/Desktop/EAAT4_IPSC_EPSC\IPSCs/data\laura_100920 6-21.ABF	-77.658	70.2238	0.0700267	-208.539	0.0607338	2.0068	399.531	21.2232			1.54	-49794.4	0.183609	18.4237	8.3874	419.37	-9142.68	71.9313	pos	0	7.30833	laura_100920 6-21.xlsx	III	y
1299	680	32.1647	-212.206	C:/Users/Gebruiker/Desktop/EAAT4_IPSC_EPSC\IPSCs/data\laura_100920 6-21.ABF	-31.5342	37.5712	0.0844057	-207.113	0.123196	1.45372	400.063	88.7496			4.66	-6902.29	0.752341	21.0304	6.194	309.7	-5192.88	71.96	pos	0	7.30833	laura_100920 6-21.xlsx	III	y
1300	681	37.5716	-205.717	C:/Users/Gebruiker/Desktop/EAAT4_IPSC_EPSC\IPSCs/data\laura_100920 6-21.ABF	-37.5762	748629	1.06127e+14	748393	1.06127e+14	5.09626	1.04738e+08	2.07728e+18			12.22	-3074.6	0.270766	19.7208	45.1312	2256.56	-832.497	72.0009	pos	0	7.30833	laura_100920 6-21.xlsx	III	y
1301	683	43.1201	-210.604	C:/Users/Gebruiker/Desktop/EAAT4_IPSC_EPSC\IPSCs/data\laura_100920 6-21.ABF	-41.824	53.3569	0.0684982	-201.679	0.0981334	0.811019	699.386	74.5488			5.22	-8260.55	0.508336	17.1525	10.2688	513.44	-4199.13	72.1087	pos	0	7.30833	laura_100920 6-21.xlsx	III	y
1302	685	34.4672	-207.29	C:/Users/Gebruiker/Desktop/EAAT4_IPSC_EPSC\IPSCs/data\laura_100920 6-21.ABF	-34.0803	31.1735	0.0278439	-208.993	0.0358393	1.20342	579.992	98.2253			2.88	-11967.8	0.242997	16.9671	11.852	592.6	-2908.14	72.2429	pos	0	7.30833	laura_100920 6-21.xlsx	III	y
1303	687	39.5951	-209.772	C:/Users/Gebruiker/Desktop/EAAT4_IPSC_EPSC\IPSCs/data\laura_100920 6-21.ABF	-37.7284	54.297	0.361481	-199.112	0.492121	1.59387	961.513	586.406			7.54	-5251.34	0.543917	16.5277	13.8624	693.12	-2856.3	72.4786	pos	0	7.30833	laura_100920 6-21.xlsx	III	y
1304	689	97.9223	-210.207	C:/Users/Gebruiker/Desktop/EAAT4_IPSC_EPSC\IPSCs/data\laura_100920 6-21.ABF	-99.2753	110.209	0.0549632	-203.468	0.0730985	1.40739	499.454	11.4191			8.28	-11826.4	0.857249	17.0683	9.6588	482.94	-10138.1	72.7144	pos	0	7.30833	laura_100920 6-21.xlsx	III	y
1305	691	27.837	-209.342	C:/Users/Gebruiker/Desktop/EAAT4_IPSC_EPSC\IPSCs/data\laura_100920 6-21.ABF	-28.2969	21.8845	0.0571889	-214.435	0.0437404	2.10824	555.081	327.665			4.96	-5612.3	0.296793	15.6204	16.712	835.6	-1665.69	72.8337	pos	0	7.30833	laura_100920 6-21.xlsx	III	y
1306	692	56.4822	-207.484	C:/Users/Gebruiker/Desktop/EAAT4_IPSC_EPSC\IPSCs/data\laura_100920 6-21.ABF	-57.9983	57.5714	0.0362327	-210.687	0.0161234	1.22733	300.782	6.8645			4.34	-13014.3	0.580602	13.7901	7.475	373.75	-7556.15	72.9326	pos	0	7.30833	laura_100920 6-21.xlsx	III	y
1307	693	26.6091	-208.73	C:/Users/Gebruiker/Desktop/EAAT4_IPSC_EPSC\IPSCs/data\laura_100920 6-21.ABF	-26.3478	25.4821	0.129569	-208.247	0.188387	1.5644	1036.58	1453.2			1.7	-15652.4	0.091871	16.6695	18.5042	925.21	-1438	72.9993	pos	0	7.30833	laura_100920 6-21.xlsx	III	y
1308	696	29.9578	-204.002	C:/Users/Gebruiker/Desktop/EAAT4_IPSC_EPSC\IPSCs/data\laura_100920 6-21.ABF	-29.4245	-68.8462	2420.89	-298.71	2446.07	4.25915	-10373.8	4.31091e+07			12.48	-2400.47	0.314648	12.1139	39.6634	1983.17	-755.301	73.3268	pos	0	7.30833	laura_100920 6-21.xlsx	III	y
1309	697	26.5006	-213.59	C:/Users/Gebruiker/Desktop/EAAT4_IPSC_EPSC\IPSCs/data\laura_100920 6-21.ABF	-25.6845	30.1126	0.0487946	-212.985	0.0265202	1.26711	240.012	23.6581			2.46	-10772.6	0.502903	14.512	4.8916	244.58	-5417.58	73.3591	pos	0	7.30833	laura_100920 6-21.xlsx	III	y
1310	698	28.1761	-208.012	C:/Users/Gebruiker/Desktop/EAAT4_IPSC_EPSC\IPSCs/data\laura_100920 6-21.ABF	-28.0845	36.7425	0.140472	-202.891	0.207158	1.60271	768.688	453.277			6.26	-4500.98	0.473353	13.1119	13.2248	661.24	-2130.55	73.4273	pos	0	7.30833	laura_100920 6-21.xlsx	III	y
1311	699	25.974	-208.983	C:/Users/Gebruiker/Desktop/EAAT4_IPSC_EPSC\IPSCs/data\laura_100920 6-21.ABF	-24.0791	30.0822	0.096913	-206.455	0.140515	1.22288	831.284	495.166			5.72	-4540.91	0.420805	7.20305	13.593	679.65	-1910.83	73.6201	pos	0	7.30833	laura_100920 6-21.xlsx	III	y
1312	700	74.0964	-205.861	C:/Users/Gebruiker/Desktop/EAAT4_IPSC_EPSC\IPSCs/data\laura_100920 6-21.ABF	-74.3147	96.5363	0.3195	-186.4	0.437037	1.70031	999.058	180.148			5.52	-13423.3	0.3791	14.8696	14.5608	728.04	-5088.76	73.7614	pos	0	7.30833	laura_100920 6-21.xlsx	III	y
1313	701	36.1504	-210.254	C:/Users/Gebruiker/Desktop/EAAT4_IPSC_EPSC\IPSCs/data\laura_100920 6-21.ABF	-37.2048	28.8357	0.160946	-218.476	0.0191323	2.34108	347.279	88.2855			1.82	-19862.9	0.139551	15.8598	13.0418	652.09	-2771.89	73.921	pos	0	7.30833	laura_100920 6-21.xlsx	III	y
1314	702	27.6782	-213.471	C:/Users/Gebruiker/Desktop/EAAT4_IPSC_EPSC\IPSCs/data\laura_100920 6-21.ABF	-26.6884	50.9881	1.08196	-192.165	1.28216	1.16111	1098.62	1565.42			3.68	-7521.26	0.362297	15.7121	10.1574	507.87	-2724.93	73.962	pos	0	7.30833	laura_100920 6-21.xlsx	III	y
1315	703	37.834	-206.494	C:/Users/Gebruiker/Desktop/EAAT4_IPSC_EPSC\IPSCs/data\laura_100920 6-21.ABF	-37.4072	51.2363	0.252293	-198.454	0.368794	1.81623	583.884	229.151			3.28	-11534.7	0.336334	15.6629	9.7522	487.61	-3879.53	74.0968	pos	0	7.30833	laura_100920 6-21.xlsx	III	y
1316	704	50.3478	-203.43	C:/Users/Gebruiker/Desktop/EAAT4_IPSC_EPSC\IPSCs/data\laura_100920 6-21.ABF	-49.8944	45.718	0.0853008	-206.001	0.0762438	1.92656	299.92	34.7345			1.66	-30330	0.267345	16.1087	6.2092	310.46	-8108.58	74.1292	pos	0	7.30833	laura_100920 6-21.xlsx	III	y
1317	705	32.8578	-209.165	C:/Users/Gebruiker/Desktop/EAAT4_IPSC_EPSC\IPSCs/data\laura_100920 6-21.ABF	-33.3047	36.6888	0.0399908	-206.689	0.0272813	1.05772	265.562	17.7478			3	-10952.6	0.598635	12.0082	5.0114	250.57	-6556.61	74.3353	pos	0	7.30833	laura_100920 6-21.xlsx	III	y
1318	706	25.0479	-205.194	C:/Users/Gebruiker/Desktop/EAAT4_IPSC_EPSC\IPSCs/data\laura_100920 6-21.ABF	-24.2737	30.085	0.0794622	-201.764	0.118165	1.16047	481.679	170.184			5.66	-4425.43	0.708865	15.4032	7.9846	399.23	-3137.03	74.5597	pos	0	7.30833	laura_100920 6-21.xlsx	III	y
1319	707	31.8332	-214.721	C:/Users/Gebruiker/Desktop/EAAT4_IPSC_EPSC\IPSCs/data\laura_100920 6-21.ABF	-32.0752	-32.4683	41.6683	-276.817	44.6125	3.42627	-2975.74	191702			2.74	-11617.9	0.104053	11.1024	26.3328	1316.64	-1208.88	74.6371	pos	0	7.30833	laura_100920 6-21.xlsx	III	y
1320	708	79.1791	-223.467	C:/Users/Gebruiker/Desktop/EAAT4_IPSC_EPSC\IPSCs/data\laura_100920 6-21.ABF	-79.6182	67.8145	0.0719501	-228.946	0.0287362	1.66818	271.007	7.57043			1.6	-49487	0.277114	15.9097	5.7738	288.69	-13713.5	74.7444	pos	0	7.30833	laura_100920 6-21.xlsx	III	y
1321	709	42.367	-210.964	C:/Users/Gebruiker/Desktop/EAAT4_IPSC_EPSC\IPSCs/data\laura_100920 6-21.ABF	-41.8399	46.5135	0.22655	-206.008	0.318095	2.21483	332.004	113.126			1.38	-30700.7	0.259408	11.1335	5.3198	265.99	-7964.02	74.7861	pos	0	7.30833	laura_100920 6-21.xlsx	III	y
1322	710	28.4826	-213.119	C:/Users/Gebruiker/Desktop/EAAT4_IPSC_EPSC\IPSCs/data\laura_100920 6-21.ABF	-27.3884	40.7876	0.574806	-203.415	0.748345	1.52973	869.848	1150.87			7.62	-3737.87	0.653842	14.5001	11.6542	582.71	-2443.98	74.8445	pos	0	7.30833	laura_100920 6-21.xlsx	III	y
1323	712	44.2299	-205.795	C:/Users/Gebruiker/Desktop/EAAT4_IPSC_EPSC\IPSCs/data\laura_100920 6-21.ABF	-42.9889	47.9498	0.0667408	-201.586	0.0993311	1.25678	705.781	119.44			5.68	-7786.95	0.494903	13.6285	11.477	573.85	-3853.79	74.9572	pos	0	7.30833	laura_100920 6-21.xlsx	III	y
1324	713	52.1773	-205.152	C:/Users/Gebruiker/Desktop/EAAT4_IPSC_EPSC\IPSCs/data\laura_100920 6-21.ABF	-52.7925	43.7728	0.0446815	-211.602	0.0171948	1.49352	271.653	11.1361			7.56	-6901.76	1.10005	14.0374	6.8724	343.62	-7592.3	75.1315	pos	0	7.30833	laura_100920 6-21.xlsx	III	y
1325	714	61.6829	-206.41	C:/Users/Gebruiker/Desktop/EAAT4_IPSC_EPSC\IPSCs/data\laura_100920 6-21.ABF	-60.6838	-16.717	3.26654	-281.715	4.72159	7.11884	-1816.1	10594.5			9.74	-6332.94	0.23637	17.56	41.2066	2060.33	-1496.92	75.1934	pos	0	7.30833	laura_100920 6-21.xlsx	III	y
1326	716	41.1934	-238.531	C:/Users/Gebruiker/Desktop/EAAT4_IPSC_EPSC\IPSCs/data\laura_100920 6-21.ABF	-41.4259	65.454	0.104744	-217.091	0.155613	1.2713	387.398	30.9858			1.7	-24231.4	0.374746	19.7633	4.5364	226.82	-9080.64	75.4237	pos	0	7.30833	laura_100920 6-21.xlsx	III	y
1327	720	32.4923	-222.274	C:/Users/Gebruiker/Desktop/EAAT4_IPSC_EPSC\IPSCs/data\laura_100920 6-21.ABF	-31.7709	-2.96728	0.183852	-254.571	0.622405	5.86289	-581.275	853.74			3.3	-9846.14	0.149206	18.8936	22.117	1105.85	-1469.11	75.7261	pos	0	7.30833	laura_100920 6-21.xlsx	III	y
1328	721	28.473	-234.323	C:/Users/Gebruiker/Desktop/EAAT4_IPSC_EPSC\IPSCs/data\laura_100920 6-21.ABF	-25.3714	59.2936	0.228968	-207.132	0.319962	1.14008	471.692	82.9531			2.62	-10867.6	0.689111	17.8094	3.802	190.1	-7488.97	75.74	pos	0	7.30833	laura_100920 6-21.xlsx	III	y
1329	724	33.469	-214.737	C:/Users/Gebruiker/Desktop/EAAT4_IPSC_EPSC\IPSCs/data\laura_100920 6-21.ABF	-32.9802	51.0585	0.496391	-199.123	0.663952	1.71323	774.704	554.499			4.18	-8006.93	0.455417	16.3416	9.1784	458.92	-3646.49	75.9521	pos	0	7.30833	laura_100920 6-21.xlsx	III	y
1330	726	31.5454	-209.825	C:/Users/Gebruiker/Desktop/EAAT4_IPSC_EPSC\IPSCs/data\laura_100920 6-21.ABF	-30.2621	33.5357	0.0439062	-209.807	0.0544846	1.30615	385.106	59.1023			2.84	-11107.5	0.37165	19.4623	7.6416	382.08	-4128.12	76.025	pos	0	7.30833	laura_100920 6-21.xlsx	III	y
1331	727	28.8816	-218.053	C:/Users/Gebruiker/Desktop/EAAT4_IPSC_EPSC\IPSCs/data\laura_100920 6-21.ABF	-27.9045	-15.4774	4.17603	-270.662	5.88231	5.74006	-1031.1	5300.16			2.86	-10098.5	0.141076	17.0039	20.2728	1013.64	-1424.65	76.072	pos	0	7.30833	laura_100920 6-21.xlsx	III	y
1332	729	32.5037	-219.193	C:/Users/Gebruiker/Desktop/EAAT4_IPSC_EPSC\IPSCs/data\laura_100920 6-21.ABF	-32.5205	34.754	0.0320101	-219.419	0.0176241	1.16261	267.93	14.612			1.74	-18680.3	0.298733	19.3606	5.8246	291.23	-5580.41	76.3446	pos	0	7.30833	laura_100920 6-21.xlsx	III	y
1333	731	24.876	-210.003	C:/Users/Gebruiker/Desktop/EAAT4_IPSC_EPSC\IPSCs/data\laura_100920 6-21.ABF	-23.1212	78.994	42.1583	-156.268	43.4186	1.24032	2681.01	75356			5.74	-4333.8	0.508415	14.4052	11.29	564.5	-2203.37	76.4244	pos	0	7.30833	laura_100920 6-21.xlsx	III	y
1334	732	30.1118	-207.367	C:/Users/Gebruiker/Desktop/EAAT4_IPSC_EPSC\IPSCs/data\laura_100920 6-21.ABF	-29.9493	-2.62596	0.128564	-230.603	0.287308	3.58131	-1272.11	5026.7			9.24	-3258.85	0.238286	18.8511	38.777	1938.85	-776.537	76.5095	pos	0	7.30833	laura_100920 6-21.xlsx	III	y
1335	734	97.7714	-204.461	C:/Users/Gebruiker/Desktop/EAAT4_IPSC_EPSC\IPSCs/data\laura_100920 6-21.ABF	-96.8231	67.5533	0.16895	-218.371	0.144112	2.94422	517.397	92.2262			1.58	-61880.7	0.139766	13.5841	11.3046	565.23	-8648.82	76.6082	pos	0	7.30833	laura_100920 6-21.xlsx	III	y
1336	736	138.457	-209.831	C:/Users/Gebruiker/Desktop/EAAT4_IPSC_EPSC\IPSCs/data\laura_100920 6-21.ABF	-138.025	109.28	0.350227	-234.551	0.0568601	3.51441	209.834	5.57927			1.72	-80498.3	0.289202	17.1782	5.9474	297.37	-23280.3	76.7887	pos	0	7.30833	laura_100920 6-21.xlsx	III	y
1337	737	60.5023	-216.571	C:/Users/Gebruiker/Desktop/EAAT4_IPSC_EPSC\IPSCs/data\laura_100920 6-21.ABF	-58.2807	67.6203	0.0982253	-214.701	0.125435	1.89831	442.925	42.9624			2.88	-21007.7	0.333781	15.188	8.6284	431.42	-7011.99	76.8675	pos	0	7.30833	laura_100920 6-21.xlsx	III	y
1338	738	77.5122	-207.907	C:/Users/Gebruiker/Desktop/EAAT4_IPSC_EPSC\IPSCs/data\laura_100920 6-21.ABF	-76.6226	73.2704	0.0883665	-212.963	0.0380661	1.85919	241.07	6.53557			1.6	-48445.1	0.297564	15.2031	5.377	268.85	-14415.5	76.9615	pos	0	7.30833	laura_100920 6-21.xlsx	III	y
1339	739	36.3596	-202.791	C:/Users/Gebruiker/Desktop/EAAT4_IPSC_EPSC\IPSCs/data\laura_100920 6-21.ABF	-36.5643	33.4644	0.239325	-210.117	0.00529922	1.60289	59.5916	1.80777			2.52	-14428.4	1.22069	15.6776	2.0644	103.22	-17612.7	76.9966	pos	0	7.30833	laura_100920 6-21.xlsx	III	y
1340	741	32.5135	-213.077	C:/Users/Gebruiker/Desktop/EAAT4_IPSC_EPSC\IPSCs/data\laura_100920 6-21.ABF	-32.0514	31.5925	0.068669	-215.242	0.0657155	2.19348	536.188	191.861			1.88	-17294.4	0.153575	15.9833	12.2416	612.08	-2655.98	77.0729	pos	0	7.30833	laura_100920 6-21.xlsx	III	y
1341	742	31.8212	-206.8	C:/Users/Gebruiker/Desktop/EAAT4_IPSC_EPSC\IPSCs/data\laura_100920 6-21.ABF	-31.3666	32.8299	0.0201677	-207.251	0.0209554	1.01631	437.432	35.5824			3.86	-8243.84	0.422079	15.1961	9.1452	457.26	-3479.56	77.322	pos	0	7.30833	laura_100920 6-21.xlsx	III	y
1342	743	37.4599	-212.607	C:/Users/Gebruiker/Desktop/EAAT4_IPSC_EPSC\IPSCs/data\laura_100920 6-21.ABF	-38.3068	43.0553	0.111549	-204.861	0.164206	1.25827	640.866	180.227			4.6	-8143.46	0.499609	15.0314	9.2072	460.36	-4068.54	77.4289	pos	0	7.30833	laura_100920 6-21.xlsx	III	y
1343	744	32.3437	-207.763	C:/Users/Gebruiker/Desktop/EAAT4_IPSC_EPSC\IPSCs/data\laura_100920 6-21.ABF	-31.2199	23.7138	0.0440193	-213.197	0.0452806	1.58339	563.764	246.652			2.76	-11718.7	0.204769	18.256	13.4786	673.93	-2399.63	77.492	pos	0	7.30833	laura_100920 6-21.xlsx	III	y
1344	746	71.0071	-219.827	C:/Users/Gebruiker/Desktop/EAAT4_IPSC_EPSC\IPSCs/data\laura_100920 6-21.ABF	-70.4009	89.1394	0.435015	-197.117	0.613736	2.03495	717.438	167.309			3.18	-22329.3	0.373091	12.3113	8.5234	426.17	-8330.84	77.7162	pos	0	7.30833	laura_100920 6-21.xlsx	III	y
1345	747	19.0527	-210.096	C:/Users/Gebruiker/Desktop/EAAT4_IPSC_EPSC\IPSCs/data\laura_100920 6-21.ABF	-18.4258	22.3696	0.344215	-204.279	0.461605	1.322	700.434	1653.24			3.54	-5382.12	0.480547	11.9118	7.3666	368.33	-2586.36	77.793	pos	0	7.30833	laura_100920 6-21.xlsx	III	y
1346	748	30.7448	-207.283	C:/Users/Gebruiker/Desktop/EAAT4_IPSC_EPSC\IPSCs/data\laura_100920 6-21.ABF	-31.6533	40.6842	0.0788551	-199.378	0.117261	1.14079	479.134	89.3816			3.52	-8734.32	0.470664	18.5946	7.4788	373.94	-4110.93	77.8625	pos	0	7.30833	laura_100920 6-21.xlsx	III	y
1347	749	31.375	-206.961	C:/Users/Gebruiker/Desktop/EAAT4_IPSC_EPSC\IPSCs/data\laura_100920 6-21.ABF	-30.519	-337221	-1.35965e+13	-337454	-1.35965e+13	2.58635	-3.73397e+07	-1.66695e+17			4.54	-6910.8	0.156515	14.2063	29.0068	1450.34	-1081.64	78.0228	pos	0	7.30833	laura_100920 6-21.xlsx	III	y
1348	751	26.4371	-208.777	C:/Users/Gebruiker/Desktop/EAAT4_IPSC_EPSC\IPSCs/data\laura_100920 6-21.ABF	-26.132	25.8079	0.055736	-209.68	0.0795265	1.34612	524.954	222.869			3.76	-7031.13	0.340506	13.5811	11.0424	552.12	-2394.14	78.1104	pos	0	7.30833	laura_100920 6-21.xlsx	III	y
1349	752	44.4515	-211.536	C:/Users/Gebruiker/Desktop/EAAT4_IPSC_EPSC\IPSCs/data\laura_100920 6-21.ABF	-44.2697	48.7466	0.0929853	-211.77	0.0702899	2.01997	279.03	26.9824			3.4	-13074	0.554089	17.5513	6.1362	306.81	-7244.14	78.1664	pos	0	7.30833	laura_100920 6-21.xlsx	III	y
1350	753	30.2545	-207.676	C:/Users/Gebruiker/Desktop/EAAT4_IPSC_EPSC\IPSCs/data\laura_100920 6-21.ABF	-28.863	-8.51607	1.15842	-255.721	1.94906	6.03079	-1259.82	5676.26			6.32	-4787.1	0.173879	16.4938	36.3472	1817.36	-832.374	78.2899	pos	0	7.30833	laura_100920 6-21.xlsx	III	y
1351	754	24.1208	-231.682	C:/Users/Gebruiker/Desktop/EAAT4_IPSC_EPSC\IPSCs/data\laura_100920 6-21.ABF	-23.0761	95.7651	24.5233	-161.499	25.8631	1.37534	1477.91	10647.7			4.04	-5970.49	0.74514	14.5182	5.4218	271.09	-4448.85	78.3086	pos	0	7.30833	laura_100920 6-21.xlsx	III	y
1352	756	29.5318	-212.686	C:/Users/Gebruiker/Desktop/EAAT4_IPSC_EPSC\IPSCs/data\laura_100920 6-21.ABF	-28.8663	23.7845	0.0806414	-221.211	0.00884083	1.36585	135.19	9.54828			3.7	-7981.56	0.635324	13.909	5.8238	291.19	-5070.88	78.3921	pos	0	7.30833	laura_100920 6-21.xlsx	III	y
1353	757	47.834	-208.853	C:/Users/Gebruiker/Desktop/EAAT4_IPSC_EPSC\IPSCs/data\laura_100920 6-21.ABF	-48.0106	42.7544	0.0784667	-209.459	0.0591409	1.64865	289.016	31.7174			1.58	-30274.7	0.294118	14.0089	5.372	268.6	-8904.31	78.4317	pos	0	7.30833	laura_100920 6-21.xlsx	III	y
1354	758	19.8205	-208.292	C:/Users/Gebruiker/Desktop/EAAT4_IPSC_EPSC\IPSCs/data\laura_100920 6-21.ABF	-20.5738	650683	2.77514e+13	650456	2.77514e+13	2.25952	9.29656e+07	5.66489e+17			4.26	-4652.7	0.132309	11.3298	32.1974	1609.87	-615.593	78.6607	pos	0	7.30833	laura_100920 6-21.xlsx	III	y
1355	759	20.0421	-208.985	C:/Users/Gebruiker/Desktop/EAAT4_IPSC_EPSC\IPSCs/data\laura_100920 6-21.ABF	-19.8025	141.501	3428.55	-88.8169	3443.39	1.49066	7215.86	1.0501e+07			5.9	-3396.97	0.398164	12.7644	14.818	740.9	-1352.55	78.7123	pos	0	7.30833	laura_100920 6-21.xlsx	III	y
1356	760	130.327	-207.757	C:/Users/Gebruiker/Desktop/EAAT4_IPSC_EPSC\IPSCs/data\laura_100920 6-21.ABF	-129.914	186.535	2.42632	-166.226	3.21511	3.94788	1198.09	469.123			6.78	-19222.2	0.386682	10.457	17.5338	876.69	-7432.88	78.8174	pos	0	7.30833	laura_100920 6-21.xlsx	III	y
1357	762	37.604	-207.437	C:/Users/Gebruiker/Desktop/EAAT4_IPSC_EPSC\IPSCs/data\laura_100920 6-21.ABF	-36.419	39.1939	0.528234	-206.068	0.753825	2.4982	1100.72	2590.5			5.06	-7431.62	0.255674	10.9604	19.7908	989.54	-1900.08	79.1474	pos	0	7.30833	laura_100920 6-21.xlsx	III	y
1358	763	33.565	-213.354	C:/Users/Gebruiker/Desktop/EAAT4_IPSC_EPSC\IPSCs/data\laura_100920 6-21.ABF	-33.2482	57.2976	1.09013	-191.938	1.31581	1.47464	1162.67	1500.27			2.96	-11339.5	0.243401	13.924	12.161	608.05	-2760.05	79.2799	pos	0	7.30833	laura_100920 6-21.xlsx	III	y
1359	765	23.2766	-212.059	C:/Users/Gebruiker/Desktop/EAAT4_IPSC_EPSC\IPSCs/data\laura_100920 6-21.ABF	-23.6255	59.5595	18.7293	-174.588	19.5503	1.23456	2682.46	64897.4			3.18	-7319.67	0.225894	15.1899	14.0774	703.87	-1653.47	79.6133	pos	0	7.30833	laura_100920 6-21.xlsx	III	y
1360	766	36.7064	-205.747	C:/Users/Gebruiker/Desktop/EAAT4_IPSC_EPSC\IPSCs/data\laura_100920 6-21.ABF	-36.871	159.186	54798.2	-72.168	54924.4	4.70141	19713.7	9.46014e+08			3.86	-9509.44	0.122704	12.0862	31.4578	1572.89	-1166.85	79.8306	pos	0	7.30833	laura_100920 6-21.xlsx	III	y
1361	768	65.0842	-209.841	C:/Users/Gebruiker/Desktop/EAAT4_IPSC_EPSC\IPSCs/data\laura_100920 6-21.ABF	-66.0321	71.6883	0.0398464	-207.862	0.0409045	1.34626	357.362	9.80349			4.02	-16190.1	0.540482	10.7212	7.4378	371.89	-8750.46	79.9242	pos	0	7.30833	laura_100920 6-21.xlsx	III	y
1362	769	43.5105	-210.94	C:/Users/Gebruiker/Desktop/EAAT4_IPSC_EPSC\IPSCs/data\laura_100920 6-21.ABF	-42.4471	59.9318	0.0973429	-198.59	0.139211	1.02967	758.982	98.0998			6.2	-7017.81	0.563401	11.8005	11.0046	550.23	-3953.84	79.9493	pos	0	7.30833	laura_100920 6-21.xlsx	III	y
1363	773	24.8316	-203.793	C:/Users/Gebruiker/Desktop/EAAT4_IPSC_EPSC\IPSCs/data\laura_100920 6-21.ABF	-23.5056	22.7085	0.0197687	-207.21	0.0193523	1.13314	468.173	82.0744			1.76	-14108.9	0.151294	11.1618	11.633	581.65	-2134.58	80.1968	pos	0	7.30833	laura_100920 6-21.xlsx	III	y
1364	774	77.1038	-213.103	C:/Users/Gebruiker/Desktop/EAAT4_IPSC_EPSC\IPSCs/data\laura_100920 6-21.ABF	-77.1486	64.1004	0.244765	-229.85	0.0759166	4.06608	476.79	78.9854			5.08	-15177.9	0.311465	10.9873	16.31	815.5	-4727.39	80.2611	pos	0	7.30833	laura_100920 6-21.xlsx	III	y
1365	775	26.2736	-209.27	C:/Users/Gebruiker/Desktop/EAAT4_IPSC_EPSC\IPSCs/data\laura_100920 6-21.ABF	-24.7736	22.5827	0.0930417	-215.826	0.0250736	1.89101	242.418	58.4648			3.6	-7298.23	0.432547	9.86171	8.3228	416.14	-3156.83	80.3382	pos	0	7.30833	laura_100920 6-21.xlsx	III	y
1366	776	60.4795	-211.631	C:/Users/Gebruiker/Desktop/EAAT4_IPSC_EPSC\IPSCs/data\laura_100920 6-21.ABF	-59.7827	51.4295	0.0678955	-216.435	0.045176	2.38354	505.6	55.0143			1.56	-38768.9	0.146056	9.71605	10.6808	534.04	-5662.45	80.4396	pos	0	7.30833	laura_100920 6-21.xlsx	III	y
1367	778	56.4952	-218.619	C:/Users/Gebruiker/Desktop/EAAT4_IPSC_EPSC\IPSCs/data\laura_100920 6-21.ABF	-55.8771	677019	-2347621268948978	676745	-2347621271519560	9.39214	2.54679e+07	-3.32239e+18			4.14	-13646.2	0.163779	16.7453	25.278	1263.9	-2234.96	80.7385	pos	0	7.30833	laura_100920 6-21.xlsx	III	y
1368	779	46.7551	-261.291	C:/Users/Gebruiker/Desktop/EAAT4_IPSC_EPSC\IPSCs/data\laura_100920 6-21.ABF	-48.2287	76.2839	0.134809	-231.019	0.0955363	2.07418	197.384	7.76995			1.42	-32926.1	0.727906	16.8435	1.9508	97.54	-23967.2	80.7555	pos	0	7.30833	laura_100920 6-21.xlsx	III	y
1369	781	47.7927	-209.319	C:/Users/Gebruiker/Desktop/EAAT4_IPSC_EPSC\IPSCs/data\laura_100920 6-21.ABF	-48.0707	-2.01307	0.0969148	-239.385	0.297879	5.10488	-1115.66	3847.75			5.8	-8240.12	0.141364	14.253	41.0288	2051.44	-1164.86	80.8888	pos	0	7.30833	laura_100920 6-21.xlsx	III	y
1370	783	49.147	-207.803	C:/Users/Gebruiker/Desktop/EAAT4_IPSC_EPSC\IPSCs/data\laura_100920 6-21.ABF	-49.1118	43.4636	0.050521	-215.53	0.00873718	1.42654	247.516	7.2801			1.78	-27610.7	0.251001	14.9966	7.0916	354.58	-6930.32	81.1867	pos	0	7.30833	laura_100920 6-21.xlsx	III	y
1371	784	114.769	-210.067	C:/Users/Gebruiker/Desktop/EAAT4_IPSC_EPSC\IPSCs/data\laura_100920 6-21.ABF	-113.936	106.734	0.165184	-220.525	0.0429718	2.2751	208.357	3.37613			1.66	-69137.9	0.333173	15.4821	4.9824	249.12	-23034.9	81.25	pos	0	7.30833	laura_100920 6-21.xlsx	III	y
1372	787	137.129	-230.176	C:/Users/Gebruiker/Desktop/EAAT4_IPSC_EPSC\IPSCs/data\laura_100920 6-21.ABF	-135.566	142.9	0.180756	-227.537	0.119124	2.81973	291.086	6.25717			1.64	-83615.3	0.289876	17.0268	5.6576	282.88	-24238	81.3509	pos	0	7.30833	laura_100920 6-21.xlsx	III	y
1373	789	28.5417	-229.137	C:/Users/Gebruiker/Desktop/EAAT4_IPSC_EPSC\IPSCs/data\laura_100920 6-21.ABF	-27.2562	35944.2	3.70698e+12	35690.1	3.70698e+12	1.56384	1.17459e+06	3962144683264777			5.08	-5618.44	0.570697	11.1253	8.9014	445.07	-3206.43	81.7981	pos	0	7.30833	laura_100920 6-21.xlsx	III	y
1374	790	22.3719	-218.898	C:/Users/Gebruiker/Desktop/EAAT4_IPSC_EPSC\IPSCs/data\laura_100920 6-21.ABF	-22.3849	39.0629	1.02074	-200.245	1.18495	0.946389	982.301	1854.82			4.82	-4641.48	0.656032	14.2144	7.3472	367.36	-3044.96	82.1155	pos	0	7.30833	laura_100920 6-21.xlsx	III	y
1375	791	108.113	-207.955	C:/Users/Gebruiker/Desktop/EAAT4_IPSC_EPSC\IPSCs/data\laura_100920 6-21.ABF	-107.757	94.7413	0.0729296	-215.994	0.035983	1.50463	249.884	3.69924			1.56	-69303.5	0.287229	13.3302	5.4312	271.56	-19906	82.2157	pos	0	7.30833	laura_100920 6-21.xlsx	III	y
1376	792	110.263	-217.825	C:/Users/Gebruiker/Desktop/EAAT4_IPSC_EPSC\IPSCs/data\laura_100920 6-21.ABF	-110.39	106.72	0.0873914	-224.029	0.048689	1.85929	263.589	4.11727			1.88	-58650.5	0.314014	11.8928	5.987	299.35	-18417.1	82.3324	pos	0	7.30833	laura_100920 6-21.xlsx	III	y
1377	794	29.681	-207.83	C:/Users/Gebruiker/Desktop/EAAT4_IPSC_EPSC\IPSCs/data\laura_100920 6-21.ABF	-29.7738	26.6585	0.10333	-211.922	0.00989198	1.57985	159.618	12.8755			1.66	-17880.1	0.379325	14.609	4.3762	218.81	-6782.36	82.7328	pos	0	7.30833	laura_100920 6-21.xlsx	III	y
1378	795	85.4812	-209.636	C:/Users/Gebruiker/Desktop/EAAT4_IPSC_EPSC\IPSCs/data\laura_100920 6-21.ABF	-85.7042	71.3704	0.132092	-216.362	0.111315	2.25248	307.254	22.659			1.62	-52766.2	0.247313	11.3099	6.5504	327.52	-13049.8	82.8687	pos	0	7.30833	laura_100920 6-21.xlsx	III	y
1379	796	46.1676	-214.457	C:/Users/Gebruiker/Desktop/EAAT4_IPSC_EPSC\IPSCs/data\laura_100920 6-21.ABF	-46.596	245.843	3235.84	-10.7916	3255.99	2.53655	9604.36	6.0138e+06			4.58	-10080.3	0.218058	12.5244	21.0036	1050.18	-2198.08	83.0257	pos	0	7.30833	laura_100920 6-21.xlsx	III	y
1380	799	106.891	-212.969	C:/Users/Gebruiker/Desktop/EAAT4_IPSC_EPSC\IPSCs/data\laura_100920 6-21.ABF	-105.428	86.131	0.234128	-232.436	0.0761962	3.56112	299.197	16.8624			7.24	-14763.9	0.850924	10.8327	8.5084	425.42	-12563	83.4701	pos	0	7.30833	laura_100920 6-21.xlsx	III	y
1381	800	25.8571	-217.397	C:/Users/Gebruiker/Desktop/EAAT4_IPSC_EPSC\IPSCs/data\laura_100920 6-21.ABF	-24.7796	32.8369	0.053567	-209.636	0.0735242	1.1563	320.345	50.7829			1.6	-16160.7	0.413629	13.6274	3.8682	193.41	-6684.54	83.5712	pos	0	7.30833	laura_100920 6-21.xlsx	III	y
1382	801	107.994	-210.046	C:/Users/Gebruiker/Desktop/EAAT4_IPSC_EPSC\IPSCs/data\laura_100920 6-21.ABF	-107.506	96.3308	0.161039	-221.941	0.0649864	2.52792	281.567	9.10981			1.72	-62787.4	0.248211	15.3201	6.9296	346.48	-15584.5	83.7247	pos	0	7.30833	laura_100920 6-21.xlsx	III	y
1383	803	36.13	-218.415	C:/Users/Gebruiker/Desktop/EAAT4_IPSC_EPSC\IPSCs/data\laura_100920 6-21.ABF	-36.4253	40.5694	0.0580165	-214.991	0.0459542	1.41395	257.059	21.029			1.6	-22581.2	0.346605	13.2871	4.6162	230.81	-7826.78	84.0603	pos	0	7.30833	laura_100920 6-21.xlsx	III	y
1384	804	43.6272	-213.394	C:/Users/Gebruiker/Desktop/EAAT4_IPSC_EPSC\IPSCs/data\laura_100920 6-21.ABF	-42.3395	38.4007	0.0530965	-217.173	0.0431185	1.68814	435.369	62.2839			4.2	-10387.4	0.448029	15.0127	9.3744	468.72	-4653.87	84.0889	pos	0	7.30833	laura_100920 6-21.xlsx	III	y
1385	806	44.4415	-212.429	C:/Users/Gebruiker/Desktop/EAAT4_IPSC_EPSC\IPSCs/data\laura_100920 6-21.ABF	-44.6231	-931313	7.44664e+13	-931566	7.44664e+13	3.32886	-3.79336e+07	1.23538e+17			7.44	-5973.32	0.377922	16.1811	19.6866	984.33	-2257.45	84.1887	pos	0	7.30833	laura_100920 6-21.xlsx	III	y
1386	808	25.5976	-216.593	C:/Users/Gebruiker/Desktop/EAAT4_IPSC_EPSC\IPSCs/data\laura_100920 6-21.ABF	-26.2559	-141767	156738374577678	-142003	1.56738e+14	4.39947	-1.24565e+07	1.20998e+18			2.36	-10846.4	0.128631	16.6772	18.347	917.35	-1395.19	84.3551	pos	0	7.30833	laura_100920 6-21.xlsx	III	y
1387	809	76.6398	-225.16	C:/Users/Gebruiker/Desktop/EAAT4_IPSC_EPSC\IPSCs/data\laura_100920 6-21.ABF	-75.662	99.1232	0.212775	-212.413	0.300071	2.35314	425.921	38.4039			2.94	-26068	0.39705	17.2881	7.4046	370.23	-10350.3	85.0479	pos	0	7.30833	laura_100920 6-21.xlsx	III	y
1388	810	94.4597	-212.455	C:/Users/Gebruiker/Desktop/EAAT4_IPSC_EPSC\IPSCs/data\laura_100920 6-21.ABF	-94.295	79.0658	0.397128	-219.127	0.513958	5.94889	967.702	606.322			1.92	-49197.8	0.0961644	15.0844	19.9658	998.29	-4731.08	85.2506	pos	0	7.30833	laura_100920 6-21.xlsx	III	y
1389	811	37.8617	-225.002	C:/Users/Gebruiker/Desktop/EAAT4_IPSC_EPSC\IPSCs/data\laura_100920 6-21.ABF	-37.6172	44.5166	0.199925	-216.985	0.2956	1.9486	743.174	418.85			3.36	-11268.4	0.322804	11.0118	10.4088	520.44	-3637.47	85.3733	pos	0	7.30833	laura_100920 6-21.xlsx	III	y
1390	812	83.5833	-208.369	C:/Users/Gebruiker/Desktop/EAAT4_IPSC_EPSC\IPSCs/data\laura_100920 6-21.ABF	-82.9974	74.7035	0.1552	-210.591	0.156916	2.97324	388.726	41.4364			1.54	-54274.9	0.208548	14.0513	7.3844	369.22	-11318.9	85.4579	pos	0	7.30833	laura_100920 6-21.xlsx	III	y
1391	813	89.5897	-227.073	C:/Users/Gebruiker/Desktop/EAAT4_IPSC_EPSC\IPSCs/data\laura_100920 6-21.ABF	-91.4475	100.637	0.0669231	-214.403	0.0777528	1.66276	383.549	9.88229			1.86	-48166.5	0.296755	15.0035	6.2678	313.39	-14293.6	85.5564	pos	0	7.30833	laura_100920 6-21.xlsx	III	y
1392	814	25.6563	-221.463	C:/Users/Gebruiker/Desktop/EAAT4_IPSC_EPSC\IPSCs/data\laura_100920 6-21.ABF	-25.079	32.5755	0.0705068	-216.989	0.0861923	1.44046	323.34	70.8753			5.1	-5030.65	0.956023	16.6805	5.3346	266.73	-4809.42	85.5808	pos	0	7.30833	laura_100920 6-21.xlsx	III	y
1393	815	27.8546	-215.64	C:/Users/Gebruiker/Desktop/EAAT4_IPSC_EPSC\IPSCs/data\laura_100920 6-21.ABF	-26.9916	34.823	0.0695141	-212.133	0.0594388	1.49306	252.269	33.9463			3.46	-8050.45	0.770464	17.0073	4.4908	224.54	-6202.58	85.7429	pos	0	7.30833	laura_100920 6-21.xlsx	III	y
1394	818	43.0932	-220.339	C:/Users/Gebruiker/Desktop/EAAT4_IPSC_EPSC\IPSCs/data\laura_100920 6-21.ABF	-42.0824	58.1802	0.11344	-209.653	0.166861	1.40401	696.905	118.003			4.16	-10358.9	0.39212	23.0535	10.609	530.45	-4061.95	85.9242	pos	0	7.30833	laura_100920 6-21.xlsx	III	y
1395	819	62.1452	-226.316	C:/Users/Gebruiker/Desktop/EAAT4_IPSC_EPSC\IPSCs/data\laura_100920 6-21.ABF	-60.8995	533.142	23889.8	246.797	23940.9	2.63645	16362.6	2.52331e+07			1.68	-36991.2	0.0726355	17.725	23.1292	1156.46	-2686.87	85.9995	pos	0	7.30833	laura_100920 6-21.xlsx	III	y
1396	820	42.1061	-232.083	C:/Users/Gebruiker/Desktop/EAAT4_IPSC_EPSC\IPSCs/data\laura_100920 6-21.ABF	-41.4954	96.2653	4.71785	-177.445	5.17871	1.29201	1451.6	2416.98			7.26	-5799.73	0.803311	16.2132	9.0376	451.88	-4658.99	86.0399	pos	0	7.30833	laura_100920 6-21.xlsx	III	y
1397	821	35.4095	-213.18	C:/Users/Gebruiker/Desktop/EAAT4_IPSC_EPSC\IPSCs/data\laura_100920 6-21.ABF	-34.871	41.6599	0.0607857	-208.521	0.0901803	1.1142	501.142	76.3522			2.84	-12468.1	0.33824	17.0511	8.3964	419.82	-4217.22	86.0933	pos	0	7.30833	laura_100920 6-21.xlsx	III	y
1398	823	50.484	-212.988	C:/Users/Gebruiker/Desktop/EAAT4_IPSC_EPSC\IPSCs/data\laura_100920 6-21.ABF	-51.5272	53.6084	0.0447296	-214.181	0.0327971	1.35766	349.166	16.5933			3.56	-14180.9	0.437518	17.0173	8.1368	406.84	-6204.4	86.1623	pos	0	7.30833	laura_100920 6-21.xlsx	III	y
1399	824	33.1517	-221.222	C:/Users/Gebruiker/Desktop/EAAT4_IPSC_EPSC\IPSCs/data\laura_100920 6-21.ABF	-33.1506	-30.4876	19.2337	-286.425	21.3934	3.9374	-2963.81	86718.4			4.32	-7674.01	0.131766	17.4193	32.7854	1639.27	-1011.17	86.2145	pos	0	7.30833	laura_100920 6-21.xlsx	III	y
1400	825	29.8572	-216.222	C:/Users/Gebruiker/Desktop/EAAT4_IPSC_EPSC\IPSCs/data\laura_100920 6-21.ABF	-29.3028	36.7558	0.0966227	-212.559	0.142054	1.52685	449.036	131.058			3.72	-8026.12	0.4621	19.0883	8.0502	402.51	-3708.87	86.2867	pos	0	7.30833	laura_100920 6-21.xlsx	III	y
1401	826	99.2039	-212.751	C:/Users/Gebruiker/Desktop/EAAT4_IPSC_EPSC\IPSCs/data\laura_100920 6-21.ABF	-100.214	93.3782	0.0606675	-221.236	0.0212742	1.4959	245.811	2.6011			1.92	-51668.7	0.31825	16.4897	6.033	301.65	-16443.5	86.3238	pos	0	7.30833	laura_100920 6-21.xlsx	III	y
1402	827	93.9329	-212.453	C:/Users/Gebruiker/Desktop/EAAT4_IPSC_EPSC\IPSCs/data\laura_100920 6-21.ABF	-93.7312	79.892	0.202119	-224.538	0.0228665	2.00762	129.733	1.97792			1.52	-61798	0.463896	16.593	3.2766	163.83	-28667.8	86.3724	pos	0	7.30833	laura_100920 6-21.xlsx	III	y
1403	828	66.1999	-219.255	C:/Users/Gebruiker/Desktop/EAAT4_IPSC_EPSC\IPSCs/data\laura_100920 6-21.ABF	-66.2062	65.2754	0.101045	-216.339	0.0760508	2.16373	296.351	18.4111			1.6	-41375	0.309227	14.7846	5.1742	258.71	-12794.2	86.5042	pos	0	7.30833	laura_100920 6-21.xlsx	III	y
1404	829	27.6022	-219.236	C:/Users/Gebruiker/Desktop/EAAT4_IPSC_EPSC\IPSCs/data\laura_100920 6-21.ABF	-28.0308	37.5506	0.0833549	-215.97	0.119473	1.62341	537.791	164.291			6.66	-4144.47	0.59007	14.6261	11.2868	564.34	-2445.53	86.5431	pos	0	7.30833	laura_100920 6-21.xlsx	III	y
1405	830	37.0944	-224.274	C:/Users/Gebruiker/Desktop/EAAT4_IPSC_EPSC\IPSCs/data\laura_100920 6-21.ABF	-36.5678	44.4379	0.0400397	-219.486	0.0248872	1.22219	228.081	8.5669			1.7	-21820.2	0.432328	11.2056	3.9322	196.61	-9433.49	86.6259	pos	0	7.30833	laura_100920 6-21.xlsx	III	y
1406	831	30.7365	-217.306	C:/Users/Gebruiker/Desktop/EAAT4_IPSC_EPSC\IPSCs/data\laura_100920 6-21.ABF	-28.4507	-36.7485	30.0494	-289.563	32.66	3.57577	-2355.69	63797.3			2.74	-11217.7	0.120669	13.3256	22.7068	1135.34	-1353.63	86.6707	pos	0	7.30833	laura_100920 6-21.xlsx	III	y
1407	832	74.7818	-212.605	C:/Users/Gebruiker/Desktop/EAAT4_IPSC_EPSC\IPSCs/data\laura_100920 6-21.ABF	-75.0057	60.8891	0.193873	-215.756	0.132319	3.34305	389.876	67.3702			1.56	-47937.1	0.216998	12.7637	7.189	359.45	-10402.3	86.7943	pos	0	7.30833	laura_100920 6-21.xlsx	III	y
1408	833	23.5155	-216.83	C:/Users/Gebruiker/Desktop/EAAT4_IPSC_EPSC\IPSCs/data\laura_100920 6-21.ABF	-23.3267	23.8549	0.0290611	-216.304	0.03279	1.02075	343.67	61.027			1.5	-15677	0.231589	9.83898	6.477	323.85	-3630.62	86.9994	pos	0	7.30833	laura_100920 6-21.xlsx	III	y
1409	834	23.794	-218.25	C:/Users/Gebruiker/Desktop/EAAT4_IPSC_EPSC\IPSCs/data\laura_100920 6-21.ABF	-22.9227	17.975	0.0775548	-227.002	0.0393323	2.04575	327.801	190.616			4.26	-5585.46	0.186566	12.6715	22.8338	1141.69	-1042.05	87.0774	pos	0	7.30833	laura_100920 6-21.xlsx	III	y
1410	835	93.2733	-212.637	C:/Users/Gebruiker/Desktop/EAAT4_IPSC_EPSC\IPSCs/data\laura_100920 6-21.ABF	-93.2674	79.145	0.613771	-234.311	0.0591083	4.4062	173.244	10.2445			1.74	-53605.4	0.273783	15.6237	6.3554	317.77	-14676.2	87.1655	pos	0	7.30833	laura_100920 6-21.xlsx	III	y
1411	836	27.7223	-216.321	C:/Users/Gebruiker/Desktop/EAAT4_IPSC_EPSC\IPSCs/data\laura_100920 6-21.ABF	-25.1814	30.6866	0.12213	-212.504	0.176094	1.26543	657.848	366.108			6.18	-4485.8	0.69568	13.6281	8.8834	444.17	-3120.68	87.3878	pos	0	7.30833	laura_100920 6-21.xlsx	III	y
1412	838	29.8969	-210.985	C:/Users/Gebruiker/Desktop/EAAT4_IPSC_EPSC\IPSCs/data\laura_100920 6-21.ABF	-29.5287	43.6878	0.526319	-201.699	0.673056	1.6664	1355.91	2091.66			5.7	-5245.06	0.278103	16.1659	20.496	1024.8	-1458.67	87.6495	pos	0	7.30833	laura_100920 6-21.xlsx	III	y
1413	839	93.8674	-214.211	C:/Users/Gebruiker/Desktop/EAAT4_IPSC_EPSC\IPSCs/data\laura_100920 6-21.ABF	-93.04	96.078	0.429998	-225.228	0.349406	4.44417	404.797	69.6677			3.44	-27287	0.306666	13.2193	11.2174	560.87	-8368.02	87.7064	pos	0	7.30833	laura_100920 6-21.xlsx	III	y
1414	840	23.0529	-224.176	C:/Users/Gebruiker/Desktop/EAAT4_IPSC_EPSC\IPSCs/data\laura_100920 6-21.ABF	-20.92	35.4167	0.213469	-211.39	0.316859	1.72672	419.322	236.429			1.6	-14408.1	0.425306	13.6494	3.762	188.1	-6127.83	87.7321	pos	0	7.30833	laura_100920 6-21.xlsx	III	y
1415	842	34.7758	-231.365	C:/Users/Gebruiker/Desktop/EAAT4_IPSC_EPSC\IPSCs/data\laura_100920 6-21.ABF	-34.6644	25.4418	1.18009	-244.136	0.152416	5.18811	157.077	176.3			1.58	-22010	0.0895702	13.6932	17.6398	881.99	-1971.44	88.1069	pos	0	7.30833	laura_100920 6-21.xlsx	III	y
1416	844	33.5299	-219.889	C:/Users/Gebruiker/Desktop/EAAT4_IPSC_EPSC\IPSCs/data\laura_100920 6-21.ABF	-33.2056	39.6449	0.0375556	-214.148	0.0558577	0.861834	568.778	62.7683			3.78	-8870.34	0.429263	14.016	8.8058	440.29	-3807.7	88.3716	pos	0	7.30833	laura_100920 6-21.xlsx	III	y
1417	849	30.811	-215.908	C:/Users/Gebruiker/Desktop/EAAT4_IPSC_EPSC\IPSCs/data\laura_100920 6-21.ABF	-31.3884	-59.6461	233.894	-305.131	239.982	3.17099	-5016.5	1.13326e+06			1.62	-19019.1	0.0594687	13.7819	27.2412	1362.06	-1131.04	88.8524	pos	0	7.30833	laura_100920 6-21.xlsx	III	y
1418	851	50.3779	-237.257	C:/Users/Gebruiker/Desktop/EAAT4_IPSC_EPSC\IPSCs/data\laura_100920 6-21.ABF	-49.2168	52.8706	0.0645256	-232.253	0.0821871	1.51285	390.67	35.9108			1.44	-34984.7	0.23671	13.9877	6.0834	304.17	-8281.21	88.9265	pos	0	7.30833	laura_100920 6-21.xlsx	III	y
1419	853	28.9956	-216.327	C:/Users/Gebruiker/Desktop/EAAT4_IPSC_EPSC\IPSCs/data\laura_100920 6-21.ABF	-27.9982	37.0469	0.126032	-210.103	0.17529	1.08082	865.575	385.891			6.76	-4289.29	0.521484	17.3147	12.963	648.15	-2236.8	89.1082	pos	0	7.30833	laura_100920 6-21.xlsx	III	y
1420	855	34.3989	-221.297	C:/Users/Gebruiker/Desktop/EAAT4_IPSC_EPSC\IPSCs/data\laura_100920 6-21.ABF	-33.9005	43.3221	0.162176	-215.257	0.233399	1.82419	416.547	142.982			3.5	-9828.27	0.510041	15.0756	6.8622	343.11	-5012.81	89.3895	pos	0	7.30833	laura_100920 6-21.xlsx	III	y
1421	856	28.9093	-219.324	C:/Users/Gebruiker/Desktop/EAAT4_IPSC_EPSC\IPSCs/data\laura_100920 6-21.ABF	-27.7958	23.8083	0.0772265	-226.486	0.0106228	1.39538	191.011	19.9912			3.5	-8259.81	0.526411	19.234	6.6488	332.44	-4348.05	89.548	pos	0	7.30833	laura_100920 6-21.xlsx	III	y
1422	857	125.826	-228.22	C:/Users/Gebruiker/Desktop/EAAT4_IPSC_EPSC\IPSCs/data\laura_100920 6-21.ABF	-123.443	142.634	0.16666	-216.764	0.13804	2.12235	267.031	5.36878			1.68	-74896.7	0.358072	18.032	4.6918	234.59	-26818.4	89.6451	pos	0	7.30833	laura_100920 6-21.xlsx	III	y
[truncated: 73,612 more rows]
