# Supplementary material for: Postsynaptic plasticity of Purkinje cells in mice is determined by molecular identity
Source: Commun Biol. 2022 Dec 3;5:1328. doi: 10.1038/s42003-022-04283-y (PMC9719509; doi:10.1038/s42003-022-04283-y)
Supplement: Supplementary file 14 — Supplementary Data 11 [file 42003_2022_4283_MOESM14_ESM.xlsx]

## Sheet: Sheet1
	name	cell	seal	ipsc	cslow	group	lobule	mouse	confirmed	file_loc	gender	domain	type	Ri	Rm	Rs	holding	Cm	area	Tau	epsc	Ratio (Rs/Ri)
1	stijn_100920	1	2	4	891.14	neg	IX	20-MI14844-02M	y	stijn_100920 1-2.ABF	Male	2	ipsc	122.803	110.42	12.3825	204.73	799.09	7990.9	89.3107		10.0832
2	stijn_100920	2	11	12	1004	pos	IX	20-MI14844-02M	y	stijn_100920 2-11.ABF	Male	2	ipsc	157.653	143.943	13.7102	95.924	835.336	8353.36	134.293		8.69645
3	stijn_100920	3	17	18	772.61	pos	IV-V	20-MI14844-02M	y	stijn_100920 3-17.ABF	Male	0	ipsc	269.464	252.543	16.9215	69.8878	716.924	7169.24	187.867		6.27967
4	stijn_110920	1	8	9	913.08	neg	VIII	20-MI14844-04M	y	stijn_110920 1-8.ABF	Male	2	ipsc	159.796	145.896	13.9002	191.737	786.107	7861.07	102.505		8.69869
5	stijn_110920	2	10	12	927.13	pos	VIII	20-MI14844-04M	y	stijn_110920 2-10.ABF	Male	2	ipsc	196.391	185.725	10.6662	102.605	929.073	9290.73	217.732		5.4311
6	stijn_110920	3	19	20	891.14	pos	IX	20-MI14844-04M	n	stijn_110920 3-19.ABF	Male	2	ipsc	104.987	95.2557	9.73151	366.721	932.825	9328.25	92.284		9.26924
7	stijn_110920	4	23	24	1229	pos	IX	20-MI14844-04M	y	stijn_110920 4-23.ABF	Male	2	ipsc	144.105	130.329	13.7757	177.857	977.701	9777.01	122.25		9.55951
8	stijn_180920	3	14	15	1030.14	pos	VI	20-MI15678-01F	y	stijn_180920 3-14.ABF	Female	1	ipsc	197.841	188.491	9.34964	71.9346	1075.37	10753.7	260.05		4.72584
9	stijn_240920	1	5	7	1188.19	neg	?	20-MI15740-03M	n	stijn_240920 1-5.ABF	Male		ipsc	176.637	168.849	7.78817	188.384	1568.26	15682.6	283.059		4.40913
10	stijn_240920	2	10	11	1181.13	pos	?	20-MI15740-03M	n	stijn_240920 2-10.ABF	Male		ipsc	145.584	137.285	8.29962	162.236	1273.11	12731.1	129.399		5.7009
11	stijn_240920	3	16	17	1126.42	pos	VIII	20-MI15740-03M	y	stijn_240920 3-16.ABF	Male	2	ipsc	169.394	159.522	9.87271	100.54	1054.28	10542.8	156.544		5.82823
12	stijn_240920	4	21	22	1057	neg	?	20-MI15740-03M	n	stijn_240920 4-21.ABF	Male		ipsc	211.812	198.231	13.5807	102.885	1055.88	10558.8	262.294		6.4117
13	stijn_290920	2	11	12	1158.91	neg	VII	20-MI15785-03M	y	stijn_290920 2-11.ABF	Male	1	ipsc	120.906	105.393	15.5132	133.299	773.55	7735.5	79.5836		12.8308
14	stijn_290920	3	18	19	1478.08	neg	VII	20-MI15785-03M	y	stijn_290920 3-18.ABF	Male	1	ipsc	86.4659	76.0043	10.4616	444.226	1497.59	14975.9	177.008		12.0991
15	stijn_290920	4	22	23	1229.86	pos	VII	20-MI15785-03M	y	stijn_290920 4-22.ABF	Male	1	ipsc	96.7303	84.0862	12.6441	269.218	961.485	9614.85	77.3417		13.0715
16	stijn_290920	5	26	27	1242.54	pos	Crus1	20-MI15785-03M	y	stijn_290920 5-26.ABF	Male		ipsc	127.614	112.119	15.4943	204.649	1004.28	10042.8	115.344		12.1416
17	stijn_300920	1	7	8	1181.63	pos	?	20-MI15785-01F	n	stijn_300920 1-7.ABF	Female		ipsc	135.645	120.452	15.1924	103.946	994.218	9942.18	120.829		11.2001
18	stijn_300920	2	11	12	1354.13	pos	?	20-MI15785-01F	n	stijn_300920 2-11.ABF	Female		ipsc	118.118	107.315	10.8035	239.952	1271.59	12715.9	151.673		9.14633
19	stijn_300920	3	14	15	836.99	neg	?	20-MI15785-01F	n	stijn_300920 3-14.ABF	Female		ipsc	178.281	160.931	17.3505	80.7556	677.239	6772.39	105.151		9.73211
20	stijn_300920	4	18	20	1000	neg	?	20-MI15785-01F	n	stijn_300920 4-18.ABF	Female		ipsc	112.431	98.83	13.6009	157.891	712.467	7124.67	74.3022		12.0971
21	stijn_300920	5	24	25	1181.63	neg	?	20-MI15785-01F	n	stijn_300920 5-24.ABF	Female		ipsc	156.05	144.731	11.3186	151.971	1157.47	11574.7	194.07		7.25319
22	stijn_300920	6	27	28	1076.13	neg	?	20-MI15785-01F	n	stijn_300920 6-27.ABF	Female		ipsc	113.701	102.707	10.9936	84.4324	920.253	9202.53	80.6971		9.66886
23	stijn_021020	1	4	5	1012.83	neg	?	20-MI15740-04M	n	stijn_021020 1-4.ABF	Male		ipsc	108.104	98.0954	10.0083	178.292	848.306	8483.06	83.1734		9.25806
25	stijn_201020	1	3	4	1255	neg		20-MI15787-04M		stijn_201020 1-3.ABF	Male		ipsc	128.346	114.601	13.7453	238.602	1018.68	10186.8	120.42		10.7095
26	stijn_201020	2	8	9	1324	neg		20-MI15787-04M		stijn_201020 2-8.ABF	Male		ipsc	136.487	124.028	12.4595	165.756	1164.08	11640.8	124.992		9.12872
27	stijn_201020	3	11	12	1229	neg		20-MI15787-04M		stijn_201020 3-11.ABF	Male		ipsc	201.762	189.998	11.7647	90.6521	1126.44	11264.4	226.646		5.83097
28	stijn_201020	4	15	17	1385	pos		20-MI15787-04M		stijn_201020 4-15.ABF	Male		ipsc	81.4213	71.7499	9.67139	393.921	1631.78	16317.8	162.88		11.8782
29	stijn_291020	1	6	7	996.09	neg		20-MI15740-06F		stijn_291020 1-6.ABF	Female		ipsc	107.593	91.6625	15.9303	243.436	669.574	6695.74	61.221		14.8061
30	stijn_291020	2	10	12	1401.47	neg		20-MI15740-06F		stijn_291020 2-10.ABF	Female		ipsc	93.1243	83.6294	9.49493	387	1152.24	11522.4	87.7813		10.196
31	stijn_291020	3	14	15	1452.13	neg		20-MI15740-06F		stijn_291020 3-14.ABF	Female		ipsc	88.5603	79.9739	8.58635	479.956	1131.78	11317.8	80.4031		9.69549
32	stijn_291020	4	21	22	1229.8	pos		20-MI15740-06F		stijn_291020 4-21.ABF	Female		ipsc	122.91	107.316	15.5933	173.638	1006.12	10061.2	83.9509		12.6868
33	stijn_301020	1	6	7	987.92	neg		20-MI15740-05F		stijn_301020 1-6.ABF	Female		ipsc	88.208	77.7454	10.4626	435.845	847.145	8471.45	66.6845		11.8612
34	stijn_301020	2	9	10	1193.33	pos		20-MI15740-05F		stijn_301020 2-9.ABF	Female		ipsc	119.598	109.474	10.1233	236.743	1060.08	10600.8	98.8941		8.46442
35	stijn_301020	3	12	13	1095.7	pos		20-MI15740-05F		stijn_301020 3-12.ABF	Female		ipsc	111.827	101.023	10.8034	319.551	880.08	8800.8	101.328		9.66085
36	stijn_301020	4	21	22	996.09	pos		20-MI15740-05F		stijn_301020 4-21.ABF	Female		ipsc	94.4124	81.7006	12.7117	347.788	692.987	6929.87	49.7463		13.464
37	laura_130720	1	3	4	992.46	pos	?	20-MI10103-03F	n	laura_130720 1-3.ABF	Female		ipsc	266.649	256.4	10.2496	175.26	566.646	5666.46	117.559		3.84386
38	laura_130720	2	10	11	752.18	pos	?	20-MI10103-03F	n	laura_130720 2-10.ABF	Female		ipsc	148.438	138.649	9.78826	228.092	814.194	8141.94	106.132		6.59419
39	laura_150720	1	3	7	1233.91	pos	Paramedian	20-MI1986-08M	y	laura_150720 1-3.ABF	Male		ipsc	108.358	94.6509	13.7072	153.605	959.835	9598.35	90.8493		12.6499
41	laura_150720	4	17	19	1098.18	neg	Paramedian	20-MI1986-08M	y	laura_150720 4-17.ABF	Male		ipsc	162.204	150.208	11.9955	220.16	1009.81	10098.1	105.136		7.39532
42	laura_150720	5	24	26	954.94	pos	Paramedian	20-MI1986-08M	y	laura_150720 5-24.ABF	Male		ipsc	131.663	121.557	10.1059	289.756	985.821	9858.21	178.498		7.6756
43	laura_160720	3	6	8	1055.94	pos	VIII	19-MI20023-07F	n	laura_160720 3-6.ABF	Female	2	ipsc	112.323	102.376	9.94767	250.841	826.884	8268.84	100.605		8.85628
44	laura_160720	4	15	16	938.62	neg	VIII	19-MI20023-07F	y	laura_160720 4-15.ABF	Female	2	ipsc	155.952	142.714	13.2373	283.724	858.418	8584.18	104.536		8.48809
45	laura_160720	5	20	21	801.5	pos	VIII	19-MI20023-07F	n	laura_160720 5-20.ABF	Female	2	ipsc	179.2	164.973	14.2273	213.956	759.584	7595.84	151.119		7.93937
46	laura_160720	6	24	25	980.52	neg	VIII	19-MI20023-07F	y	laura_160720 6-24.ABF	Female	2	ipsc	114.066	103.462	10.6038	247.713	880.098	8800.98	92.4783		9.29625
47	laura_220720	1	5	6	989.35	pos	VI	20-MI11451-02F	n	laura_220720 1-5.ABF	Female	1	ipsc	181.944	171.39	10.5541	278.194	1053.87	10538.7	136.551		5.80073
48	laura_220720	4	19	20	915.15	pos	?	20-MI11451-02F	n	laura_220720 4-19.ABF	Female		ipsc	146.192	135.349	10.8436	210.238	860.998	8609.98	106.9		7.41736
49	laura_270820	1	1	4	971.84	pos	IV-V	20-MI15844-09F	y	laura_270820 1-1.ABF	Female	0	ipsc	123.159	116.343	6.81572	246.795	950.309	9503.09	117.23		5.5341
50	laura_270820	2	8	9	844.75	pos	IV-V	20-MI15844-09F	y	laura_270820 2-8.ABF	Female	0	ipsc	239.895	228.108	11.787	209.32	955.256	9552.56	502.402		4.91342
51	laura_270820	3	11	13	1206.79	neg	IV-V	20-MI15844-09F	y	laura_270820 3-11.ABF	Female	0	ipsc	124.353	111.531	12.8214	229.711	893.595	8935.95	122.583		10.3105
52	laura_270820	4	17	18	1307.36	neg	IV-V	20-MI15844-09F	y	laura_270820 4-17.ABF	Female	0	ipsc	114.463	104.183	10.2798	313.977	995.737	9957.37	144.055		8.98089
53	laura_270820	5	20	21	732.12	pos		20-MI15844-09F		laura_270820 5-20.ABF	Female		ipsc	167.628	158.809	8.8194	232.759	808.368	8083.68	236.98		5.26129
54	laura_270820	6	28	29	1007.51	neg		20-MI15844-09F		laura_270820 6-28.ABF	Female		ipsc	146.557	136.169	10.3884	208.248	982.402	9824.02	100.913		7.08828
55	laura_270820	7	31	32	900.15	pos		20-MI15844-09F		laura_270820 7-31.ABF	Female		ipsc	128.007	118.9	9.10693	291.538	854.618	8546.18	131.309		7.11439
56	laura_100920	2	5	6	878.54	pos	III	20-MI14844-02M	y	laura_100920 2-5.ABF	Male	0	ipsc	129.345	112.541	16.804	297.405	770.362	7703.62	-1774.66		12.9916
57	laura_100920	3	8	9	844.75	pos	III	20-MI14844-02M	y	laura_100920 3-8.ABF	Male	0	ipsc	363.202	354.486	8.71626	219.432	990.489	9904.89	1002.24		2.39984
60	laura_100920	6	20	21	892.83	pos	III	20-MI14844-02M	y	laura_100920 6-20.ABF	Male	0	ipsc	228.136	217.641	10.4946	136.346	938.562	9385.62	349.885		4.60016
61	laura_100920	7	25	26	989.35	neg	III	20-MI14844-02M	y	laura_100920 7-25.ABF	Male	0	ipsc	277.061	267.491	9.57029	98.1199	1038.28	10382.8	238.529		3.45422
62	laura_110920	1	15	16	892.83	pos	VIII	20-MI14844-04M	y	laura_110920 1-15.ABF	Male	2	ipsc	212.103	200.014	12.0887	122.962	798.839	7988.39	123.511		5.69946
63	laura_110920	2	20	19	1045.99	pos	VIII	20-MI14844-04M	y	laura_110920 2-20.ABF	Male	2	ipsc	199.937	186.817	13.1201	228.057	884.323	8843.23	131.961		6.56213
64	laura_110920	3	25	29	600.1	pos	VIII	20-MI14844-04M	y	laura_110920 3-25.ABF	Male	2	ipsc	101.491	88.9198	12.5711	433.377	997.693	9976.93	93.6491		12.3864
65	laura_110920	4	32	33	1180.84	pos	VIII	20-MI14844-04M	y	laura_110920 4-32.ABF	Male	2	ipsc	198.115	187.405	10.7104	385.06	1148.57	11485.7	167.617		5.40617
66	laura_180920	1	5	6	1247.93	neg	VIII	20-MI15678-01F	n	laura_180920 1-5.ABF	Female	2	ipsc	91.6418	78.3794	13.2624	465.781	955.716	9557.16	55.7992		14.472
67	laura_180920	2	9	10	1262.28	pos	VIII	20-MI15678-01F	n	laura_180920 2-9.ABF	Female	2	ipsc	152.919	142.807	10.1121	173.032	1194.61	11946.1	280.874		6.6127
69	laura_220920	2	5	6	922.84	neg		20-MI15677-08M		laura_220920 2-5.ABF	Male		ipsc	223.29	206.018	17.2716	83.7642	841.204	8412.04	219.723		7.73508
70	laura_220920	3	12	13	900.15	pos		20-MI15677-08M		laura_220920 3-12.ABF	Male		ipsc	219.153	208.37	10.7835	58.8194	1009.33	10093.3	332.701		4.92051
71	laura_220920	4	21	22	778.85	pos		20-MI15677-08M		laura_220920 4-21.ABF	Male		ipsc	175.21	156.069	19.1408	140.852	705.685	7056.85	98.5743		10.9245
72	laura_220920	5	24	25	980.52	neg		20-MI15677-08M		laura_220920 5-24.ABF	Male		ipsc	114.358	103.409	10.9493	372.402	914.358	9143.58	88.656		9.57457
73	laura_240920	1	10	12	980.52	pos	VI	20-MI15740-03M	n	laura_240920 1-10.ABF	Male	1	ipsc	191.486	172.138	19.348	124.372	860.576	8605.76	128.091		10.1041
74	laura_240920	2	15	16	989.35	neg	VI	20-MI15740-03M	n	laura_240920 2-15.ABF	Male	1	ipsc	230.733	221.798	8.93492	94.6081	1096.01	10960.1	445.664		3.87241
75	laura_240920	3	18	19	1087.31	neg	VI	20-MI15740-03M	n	laura_240920 3-18.ABF	Male	1	ipsc	128.635	117.841	10.7939	179.586	1032.66	10326.6	210.395		8.39111
76	laura_240920	4	20	21	1066.2	pos	VI	20-MI15740-03M	n	laura_240920 4-20.ABF	Male	1	ipsc	209.692	195.02	14.6723	137.656	996.865	9968.65	187.636		6.99708
78	laura_240920	6	27	28	717.49	neg	VI	20-MI15740-03M	n	laura_240920 6-27.ABF	Male	1	ipsc	243.63	233.525	10.1042	126.993	822.393	8223.93	104.04		4.14736
79	laura_240920	7	30	31	844.75	neg	VI	20-MI15740-03M	n	laura_240920 7-30.ABF	Male	1	ipsc	131.451	115.197	16.2536	340.339	720.877	7208.77	83.7775		12.3648
80	laura_290920	1	2	3	1155.98	neg	VI	20-MI15785-03M	y	laura_290920 1-2.ABF	Male	1	ipsc	136.599	126.293	10.3065	135.581	1104.34	11043.4	96.5095		7.54505
81	laura_290920	2	4	5	819.54	neg	VI	20-MI15785-03M	y	laura_290920 2-4.ABF	Male	1	ipsc	190.034	174.657	15.3772	90.2036	500.254	5002.54	111.452		8.09181
83	laura_290920	4	10	11	1143.94	pos	?	20-MI15785-03M	n	laura_290920 4-10.ABF	Male		ipsc	106.283	97.3366	8.94666	246.23	1073.21	10732.1	124.583		8.41775
85	laura_290920	6	17	18	963.32	pos	?	20-MI15785-03M	n	laura_290920 6-17.ABF	Male		ipsc	96.592	88.7648	7.82723	295.594	948.656	9486.56	79.366		8.1034
86	laura_290920	7	21	22	699.08	pos	?	20-MI15785-03M	n	laura_290920 7-21.ABF	Male		ipsc	95.3409	81.9781	13.3628	381.483	738.295	7382.95	53.854		14.0159
87	laura_290920	8	26	27	946.17	pos	?	20-MI15785-03M	n	laura_290920 8-26.ABF	Male		ipsc	129.732	119.273	10.4588	310.494	858.847	8588.47	107.789		8.06183
88	laura_300920	1	12	13	546.36	pos	?	20-MI15785-01F	n	laura_300920 1-12.ABF	Female		ipsc	191.062	179.295	11.7669	317.549	624.702	6247.02	94.2156		6.15868
89	laura_300920	2	16	17	699.08	pos	?	20-MI15785-01F	n	laura_300920 2-16.ABF	Female		ipsc	138.539	119.983	18.5556	283.803	664.99	6649.9	57.1392		13.3938
90	laura_300920	3	21	22	1045.89	neg	?	20-MI15785-01F	n	laura_300920 3-21.ABF	Female		ipsc	139.757	123.993	15.7641	230.165	860.228	8602.28	141.541		11.2797
91	laura_300920	4	25	26	831.96	neg	?	20-MI15785-01F	n	laura_300920 4-25.ABF	Female		ipsc	178.837	157.169	21.6684	126.855	671.878	6718.78	131.353		12.1163
92	laura_300920	5	27	28	790.06	neg	?	20-MI15785-01F	n	laura_300920 5-27.ABF	Female		ipsc	199.231	189.475	9.75589	205.533	942.286	9422.86	293.478		4.89678
94	laura_021020	3	17	18	1026.31	neg	?	20-MI15740-04M	n	laura_021020 3-17.ABF	Male		ipsc	159.741	147.027	12.7143	244.161	922.914	9229.14	220.751		7.95929
95	laura_201020	1	5	6	900.15	pos		20-MI15787-04M		laura_201020 1-5.ABF	Male		ipsc	91.633	81.7349	9.89807	257.021	1304.86	13048.6	148.497		10.8019
96	laura_201020	2	9	10	752.18	neg		20-MI15787-04M		laura_201020 2-9.ABF	Male		ipsc	128.281	117.83	10.4512	178.958	1179.32	11793.2	165.444		8.14709
97	laura_231020	1	9	10	1120.59	neg		20-MI15785-08M		laura_231020 1-9.ABF	Male		ipsc	106.423	96.6367	9.78617	462.483	1066.59	10665.9	76.35		9.19555
98	laura_231020	2	21	22	1193.68	neg		20-MI15785-08M		laura_231020 2-21.ABF	Male		ipsc	126.74	111.038	15.7019	443.98	1099.99	10999.9	81.3938		12.3891
101	laura_271020	3	16	17	915.15	pos		20-MI15785-05M		laura_271020 3-16.ABF	Male		ipsc	74.1734	65.5523	8.62104	488.47	992.714	9927.14	53.0044		11.6228
103	laura_271020	5	26	27	682.1	pos		20-MI15785-05M		laura_271020 5-26.ABF	Male		ipsc	125.674	112.302	13.3727	407.407	589.352	5893.52	93.1319		10.6407
104	laura_271020	6	28	29	638.48	pos		20-MI15785-05M		laura_271020 6-28.ABF	Male		ipsc	160.438	147.207	13.231	246.318	631.126	6311.26	488.665		8.24683
105	laura_291020	1	2	3	1109.27	pos		20-MI15740-06F		laura_291020 1-2.ABF	Female		ipsc	115.291	104.881	10.4102	499.494	943.489	9434.89	132.382		9.02949
106	laura_291020	2	4	5	1180.84	neg		20-MI15740-06F		laura_291020 2-4.ABF	Female		ipsc	268.004	258.171	9.83354	269.615	1339.86	13398.6	203.289		3.66917
107	laura_291020	3	10	11	551.3	neg		20-MI15740-06F		laura_291020 3-10.ABF	Female		ipsc	144.074	126.198	17.8753	280.961	830.305	8303.05	176.576		12.4071
108	laura_291020	4	14	15	737.03	pos		20-MI15740-06F		laura_291020 4-14.ABF	Female		ipsc	142.343	128.939	13.4032	416.549	711.211	7112.11	46.1573		9.41617
109	laura_031120	1	2	3	844.75	neg		20-MI15744-03F		laura_031120 1-2.ABF	Female		ipsc	200.363	181.69	18.6735	82.4125	736.162	7361.62	142.288		9.31983
110	laura_031120	2	12	13	864.71	pos		20-MI15744-03F		laura_031120 2-12.ABF	Female		ipsc	104.308	93.1129	11.1949	260.487	806.921	8069.21	94.6816		10.7326
111	laura_031120	3	15	16	742.01	pos		20-MI15744-03F		laura_031120 3-15.ABF	Female		ipsc	235.339	216.433	18.9052	131.354	660.001	6600.01	159.302		8.0332
112	laura_031120	4	21	22	864.71	pos		20-MI15744-03F		laura_031120 4-21.ABF	Female		ipsc	123.091	111.469	11.6213	243.103	803.402	8034.02	114.454		9.44127
113	laura_031120	5	29	30	907.59	neg		20-MI15744-03F		laura_031120 5-29.ABF	Female		ipsc	191.474	165.001	26.4725	187.06	651.543	6515.43	109.861		13.8257
1	stijn_240220	2	15		1217.44	pos	Crus1	19-MI19986-01F	y	stijn_240220 2-15.ABF	Female		epsc	170.765	156.753	14.0126	126.797	693.589	6935.89	140.285	17	8.20577
2	stijn_270220	1	2		1188.19	neg	VII	19-MI19545-02M	y	stijn_270220 1-2.ABF	Male	1	epsc	166.791	152.004	14.7876	49.0561	703.917	7039.17	139.6	5	8.86593
3	stijn_270220	2	9		1057.25	neg	VII	19-MI19545-02M	y	stijn_270220 2-9.ABF	Male	1	epsc	214.314	201.236	13.0785	78.311	712.935	7129.35	192.022	11	6.10247
4	stijn_270220	3	17		1242.54	neg	IV-V	19-MI19545-02M	y	stijn_270220 3-17.ABF	Male	0	epsc	147.227	134.133	13.0932	97.9196	722.503	7225.03	125.427	18	8.89325
5	stijn_270220	4	22		979.89	pos	IV-V	19-MI19545-02M	y	stijn_270220 4-22.ABF	Male	0	epsc	227.908	214.93	12.9779	121.904	728.426	7284.26	193.195	24	5.69434
6	stijn_020320	1	5		814.37	pos	Simple	19-MI19986-03M	y	stijn_020320 1-5.ABF	Male		epsc	192.677	178.325	14.3521	64.8049	727.913	7279.13	117.745	6	7.44881
7	stijn_020320	2	8		1057.25	pos	Simple	19-MI19986-03M	y	stijn_020320 2-8.ABF	Male		epsc	207.708	196.862	10.8459	65.5323	735.213	7352.13	195.727	10	5.2217
8	stijn_020320	3	12		782.64	neg	II	19-MI19986-03M	y	stijn_020320 3-12.ABF	Male	0	epsc	171.236	157.258	13.9778	71.2097	733.712	7337.12	112.472	14	8.1629
9	stijn_020320	4	15		873.38	pos	II	19-MI19986-03M	y	stijn_020320 4-15.ABF	Male	0	epsc	250.145	240.013	10.1317	95.8552	734.889	7348.89	174.991	16	4.05032
10	stijn_090320	1	1		867.1	neg	VIII	19-MI20023-05F	y	stijn_090320 1-1.ABF	Female	2	epsc	201.085	183.077	18.008	155.542	733.235	7332.35	121.672	3	8.95546
11	stijn_090320	2	5		1369.62	pos	IX	19-MI20023-05F	y	stijn_090320 2-5.ABF	Female	2	epsc	127.355	117.284	10.0706	91.3108	742.691	7426.91	124.008	6	7.90751
12	stijn_090320	3	8		596.67	pos	?	19-MI20023-05F	n	stijn_090320 3-8.ABF	Female		epsc	360.774	347.913	12.861	55.511	737.936	7379.36	226.756	9	3.56485
13	stijn_090320	4	10		913.08	neg	?	19-MI20023-05F	n	stijn_090320 4-10.ABF	Female		epsc	156.549	143.243	13.3056	122.373	739.333	7393.33	119.379	11	8.49932
14	stijn_110320	1	2		713.18	neg	?	20-MI10103-04M	n	stijn_110320 1-2.ABF	Male		epsc	288.945	276.234	12.7103	-10.9755	739.508	7395.08	212.827	3	4.39888
15	stijn_110320	2	5		825.53	pos	?	20-MI10103-04M	n	stijn_110320 2-5.ABF	Male		epsc	241.989	225.581	16.4081	65.4784	739.111	7391.11	151.057	6	6.78051
16	stijn_110320	3	11		721.72	neg	?	20-MI10103-04M	n	stijn_110320 3-11.ABF	Male		epsc	301.462	290.893	10.5696	12.2873	738.296	7382.96	206.045	12	3.5061
17	stijn_110320	4	14		1188.19	pos	?	20-MI10103-04M	n	stijn_110320 4-14.ABF	Male		epsc	190.478	176.089	14.3888	78.0869	740.653	7406.53	150.898	15	7.55405
18	stijn_120320	1	2		848.78	pos	IX	20-MI10727-10M	y	stijn_120320 1-2.ABF	Male	2	epsc	260.257	247.691	12.5659	33.9317	741.983	7419.83	193.806	3	4.82826
19	stijn_120320	2	9		831.22	neg	IX	20-MI10727-10M	y	stijn_120320 2-9.ABF	Male	2	epsc	220.023	209.203	10.8199	81.3995	743.415	7434.15	167.1	10	4.91761
20	stijn_120320	3	12		1147.87	neg	?	20-MI10727-10M	n	stijn_120320 3-12.ABF	Male		epsc	121.618	105.049	16.5684	162.881	743.088	7430.88	72.5938	14	13.6234
21	stijn_120320	4	16		1147.87	pos	VI	20-MI10727-10M	y	stijn_120320 4-16.ABF	Male	1	epsc	157.098	144.374	12.7244	85.8391	747.066	7470.66	128.04	18	8.09965
22	stijn_031120	1	7		886.23	neg		20-MI15744-03M		stijn_031120 1-7.ABF	Male		epsc	140.526	126.678	13.848	189.634	744.027	7440.27	63.3153	8	9.85441
23	stijn_031120	2	10		1158.9	pos		20-MI15744-03M		stijn_031120 2-10.ABF	Male		epsc	123.948	107.506	16.4418	262.186	746.26	7462.6	92.6817	11	13.2651
25	stijn_051120	1	2		1048.06	neg	VI	20-MI15744-02F	y	stijn_051120 1-2.ABF	Female	1	epsc	121.874	104.062	17.8117	208.734	753.793	7537.93	79.914	4	14.6149
26	stijn_051120	2	6		899.45	pos	?	20-MI15744-02F	n	stijn_051120 2-6.ABF	Female		epsc	207.917	193.77	14.1468	132.789	754.164	7541.64	166.452	7	6.80406
27	stijn_051120	3	9		927.13	pos	?	20-MI15744-02F	n	stijn_051120 3-9.ABF	Female		epsc	131.543	114.002	17.5406	137.926	752.421	7524.21	82.1844	11	13.3345
28	stijn_051120	4	14		1217.49	neg	?	20-MI15744-02F	n	stijn_051120 4-14.ABF	Female		epsc	84.6846	72.9533	11.7313	412.219	752.001	7520.01	59.5177	15	13.8529
29	stijn_051120	6	21		1229.86	pos	Paramedian	20-MI15744-02F	y	stijn_051120 6-21.ABF	Female		epsc	103.179	91.556	11.623	310.874	755.851	7558.51	91.2635	22	11.2649
30	stijn_111120	1	4		1057.25	pos	VII	20-MI15740-02F	y	stijn_111120 1-4.ABF	Female	1	epsc	134.696	119.958	14.738	173.847	759.509	7595.09	84.645	5	10.9417
31	stijn_111120	2	8		767.69	pos	VII	20-MI15740-02F	y	stijn_111120 2-8.ABF	Female	1	epsc	197.344	180.856	16.4875	175.083	758.134	7581.34	119.566	9	8.35472
32	stijn_111120	3	14		927.13	pos	VI	20-MI15740-02F	y	stijn_111120 3-14.ABF	Female	1	epsc	151.526	139.349	12.1778	170.695	758.637	7586.37	106.575	15	8.03676
33	stijn_111120	4	22		1147.87	neg	VI	20-MI15740-02F	y	stijn_111120 4-22.ABF	Female	1	epsc	108.415	95.1252	13.2896	279.429	759.8	7598	83.44	23	12.2581
34	stijn_171120	1	9		1030.14	neg	VI	20-MI15785-06M	y	stijn_171120 1-9.ABF	Male	1	epsc	215.817	204.234	11.5826	269.391	764.149	7641.49	236.155	10	5.36689
35	stijn_171120	2	12		927.13	pos	VI	20-MI15785-06M	y	stijn_171120 2-12.ABF	Male	1	epsc	425.395	411.82	13.5745	119.26	767.465	7674.65	409.281	13	3.19103
36	stijn_171120	3	16		803.51	neg	IV-V	20-MI15785-06M	y	stijn_171120 3-16.ABF	Male	0	epsc	163.884	149.428	14.4558	145.987	766.031	7660.31	102.878	17	8.82078
37	stijn_171120	4	19		721.72	pos	IV-V	20-MI15785-06M	y	stijn_171120 4-19.ABF	Male	0	epsc	265.486	252.956	12.53	75.8331	765.141	7651.41	196.04	20	4.71966
38	stijn_171120	5	22		758.03	pos	VI	20-MI15785-06M	y	stijn_171120 5-22.ABF	Male	1	epsc	165.904	156.62	9.28383	237.019	763.997	7639.97	129.485	25	5.5959
39	stijn_171120	6	27		692.68	neg	VI	20-MI15785-06M	y	stijn_171120 6-27.ABF	Male	1	epsc	178.408	165.988	12.4207	121.37	761.871	7618.71	106.95	28	6.96197
41	stijn_041220	2	19		808.9	pos	III	20-MI15677-06M	y	stijn_041220 2-19.ABF	Male	0	epsc	183.513	166.095	17.4181	156.796	757.911	7579.11	115.648	20	9.49148
42	stijn_041220	3	22		892.79	pos	Crus1	20-MI15677-06M	y	stijn_041220 3-22.ABF	Male		epsc	170.074	157.927	12.1474	116.621	759.041	7590.41	118.425	23	7.14242
43	stijn_041220	4	25		913.08	pos	Crus1	20-MI15677-06M	y	stijn_041220 4-25.ABF	Male		epsc	178.331	164.614	13.7174	150.329	760.243	7602.43	134.339	26	7.69212
44	stijn_041220	5	27		1217.44	pos	Crus1	20-MI15677-06M	y	stijn_041220 5-27.ABF	Male		epsc	111.908	100.014	11.8934	279.85	764.395	7643.95	96.1674	28	10.6279
45	stijn_041220	6	29		949.03	pos	Crus1	20-MI15677-06M	y	stijn_041220 6-29.ABF	Male		epsc	184.553	169.528	15.0251	153.58	765.158	7651.58	142.402	30	8.14135
46	stijn_091220	1	2		684.41	pos	?	20-MI15740-01M	n	stijn_091220 1-2.ABF	Male		epsc	185.562	169.439	16.1227	150.208	762.456	7624.56	101.698	3	8.6886
47	stijn_091220	3	12		873.38	neg	?	20-MI15740-01M	n	stijn_091220 3-12.ABF	Male		epsc	135.296	123.318	11.9783	181.49	762.286	7622.86	104.145	14	8.85335
48	stijn_091220	4	18		996.09	neg	?	20-MI15740-01M	n	stijn_091220 4-18.ABF	Male		epsc	144.424	132.829	11.5946	116.742	763.435	7634.35	91.9096	21	8.02819
49	stijn_091220	5	23		824.84	pos	?	20-MI15740-01M	n	stijn_091220 5-23.ABF	Male		epsc	191.058	177.927	13.1305	108.106	763.038	7630.38	135.714	24	6.87253
50	stijn_091220	6	27		867.1	pos	?	20-MI15740-01M	n	stijn_091220 6-27.ABF	Male		epsc	171.882	161.325	10.5572	170.063	764.477	7644.77	170.408	28	6.14212
51	stijn_130121	1	12		1000	pos	Paramedian	20-MI15744-04M	y	stijn_130121 1-12.ABF	Male		epsc	113.516	101.264	12.2518	277.799	767.447	7674.47	92.8966	13	10.793
52	stijn_190121	1	5		404.45	pos	IX	20-MI15678-06F	y	stijn_190121 1-5.ABF	Female	2	epsc	321.312	303.436	17.8761	113.369	762.49	7624.9	120.184	7	5.56349
53	stijn_190121	2	10		1066.61	neg	VI	20-MI15678-06F	y	stijn_190121 2-10.ABF	Female	1	epsc	141.266	129.729	11.5366	134.201	765.488	7654.88	119.404	11	8.16657
54	stijn_190121	3	14		1012.83	pos	VI	20-MI15678-06F	y	stijn_190121 3-14.ABF	Female	1	epsc	166.332	154.017	12.3144	163.324	767.789	7677.89	143.743	15	7.40353
55	stijn_190121	4	24		1048.06	neg	IV-V	20-MI15678-06F	n	stijn_190121 4-24.ABF	Female	0	epsc	115.729	105.043	10.6865	286.965	768.662	7686.62	91.3541	25	9.23403
56	stijn_200121	1	4		772.6	pos	?	20-MI16189-02F	n	stijn_200121 1-4.ABF	Female		epsc	187.521	173.951	13.5703	180.353	767.923	7679.23	136.553	5	7.23671
57	stijn_200121	2	9		608.72	pos	?	20-MI16189-02F	n	stijn_200121 2-9.ABF	Female		epsc	200.159	188.531	11.628	107.5	765.998	7659.98	115.446	10	5.80938
60	stijn_200121	5	23		677.12	neg	?	20-MI16189-02F	n	stijn_200121 5-23.ABF	Female		epsc	222.093	207.207	14.8861	97.5374	767.593	7675.93	127.844	24	6.70262
61	stijn_200121	6	26		892.79	pos	?	20-MI16189-02F	n	stijn_200121 6-26.ABF	Female		epsc	159.789	146.643	13.1457	173.836	768.404	7684.04	117.199	30	8.22694
62	stijn_200121	7	36		1012.83	neg	?	20-MI16189-02F	n	stijn_200121 7-36.ABF	Female		epsc	130.756	112.877	17.879	251.106	767.607	7676.07	90.4883	38	13.6736
63	stijn_200121	8	41		1282.2	pos	?	20-MI16189-02F	n	stijn_200121 8-41.ABF	Female		epsc	121.438	109.073	12.365	234.873	769.821	7698.21	106.553	42	10.1821
64	stijn_220121	1	3		1181.63	neg	VI	20-MI16189-03F	y	stijn_220121 1-3.ABF	Female	1	epsc	107.89	95.0102	12.8802	281.162	770.897	7708.97	78.6122	4	11.9383
65	stijn_220121	2	7		1004.39	pos	VI	20-MI16189-03F	y	stijn_220121 2-7.ABF	Female	1	epsc	161.366	147.709	13.6569	126.862	771.862	7718.62	125.611	8	8.4633
66	stijn_220121	3	21		1000	neg	?	20-MI16189-03F	n	stijn_220121 3-21.ABF	Female		epsc	130.782	115.455	15.3274	291.814	771.446	7714.46	85.25	23	11.7198
67	stijn_220121	4	25		920.05	pos	?	20-MI16189-03F	y	stijn_220121 4-25.ABF	Female		epsc	169.183	150.735	18.4477	129.356	771.386	7713.86	121.599	26	10.904
69	stijn_260121	2	9		949.03	neg	VI	20-MI17193-02M	y	stijn_260121 2-9.ABF	Male	1	epsc	184.999	171.733	13.2662	131.458	772.309	7723.09	134.249	10	7.17098
70	stijn_260121	3	13		506.41	pos	VII	20-MI17193-02M	y	stijn_260121 3-13.ABF	Male	1	epsc	183.757	170.877	12.8799	99.7805	769.201	7692.01	78.6841	14	7.00917
71	stijn_260121	4	25		545.37	pos	VII	20-MI17193-02M	y	stijn_260121 4-25.ABF	Male	1	epsc	206.188	190.444	15.7431	195.831	766.087	7660.87	90.8903	26	7.63531
72	laura_100321	2	19		708.5	neg	VI	20-MI17728-01F	y	laura_100321 2-19.ABF	Female	1	epsc	301.164	288.948	12.2156	22.733	762.789	7627.89	218.634	20	4.05614
73	laura_100321	3	2		1055.94	neg	VI	20-MI17728-01F	y	laura_100321 3-2.ABF	Female	1	epsc	216.579	203.924	12.6546	60.4472	790.474	7904.74	210.31	3	5.84296
74	laura_110321	1	2		831.96	pos	?	20-MI17728-02M	n	laura_110321 1-2.ABF	Male		epsc	224.999	210.158	14.8414	84.3038	790.274	7902.74	164.718	3	6.59622
75	laura_110321	2	4		885.63	pos	?	20-MI17728-02M	n	laura_110321 2-4.ABF	Male		epsc	118.317	108.506	9.81098	244.06	801	8010	115.081	5	8.2921
76	laura_110321	3	6		1076.65	neg	?	20-MI17728-02M	n	laura_110321 3-6.ABF	Male		epsc	187.942	175.652	12.2901	94.7555	822.828	8228.28	199.272	7	6.53932
78	laura_110321	5	10		989.35	pos	?	20-MI17728-02M	n	laura_110321 5-10.ABF	Male		epsc	81.834	72.9457	8.88828	224.553	842.501	8425.01	74.3427	11	10.8614
79	laura_110321	6	1		569.01	pos	?	20-MI17728-02M	n	laura_110321 6-1.ABF	Male		epsc	238.001	230.059	7.94237	68.5688	827.938	8279.38	161.203	2	3.33711
80	laura_110321	7	3		907.59	pos	Paramedian	20-MI17728-02M	n	laura_110321 7-3.ABF	Male		epsc	190.578	177.362	13.2159	138.522	829.916	8299.16	119.297	4	6.93466
81	laura_110321	8	5		819.54	neg	?	20-MI17728-02M	n	laura_110321 8-5.ABF	Male		epsc	205.076	194.173	10.9029	105.605	830.007	8300.07	157.657	6	5.31653
